# Supplementary material for: Returning to the roots: resolution, reproducibility, and robusticity in the phylogenetic inference of Dissorophidae (Amphibia: Temnospondyli)
Source: PeerJ. 2021 Nov 8;9:e12423. doi: 10.7717/peerj.12423 (PMC8582317; doi:10.7717/peerj.12423)
Supplement: Supplemental Information 2 — NEXUS (.nex) character matrix with the updated scorings for the character matrix of Gee (2020), editable with standard phylogenetic software (e.g., Mesquite, PAUP*). [file peerj-09-12423-s002.nex]

#NEXUS
[written Tue Jul 27 22:24:01 PDT 2021 by Mesquite  version 3.6 (build 917) at bryans-mbp.lan/192.168.86.21]

BEGIN TAXA;
	TITLE Taxa;
	DIMENSIONS NTAX=70;
	TAXLABELS
		Acheloma Phonerpeton Rotaryus Fedexia Actiobates Anconastes Tambachia Ecolsonia Mordex Mattauschia Cacops_morrisi 'OMNH 53077 (Cacops morrisi)' 'OMNH 53073 (Cacops morrisi)' 'OMNH 73206a (Cacops morrisi)' 'OMNH 73206b (Cacops morrisi)' 'OMNH 73206c (Cacops morrisi)' 'OMNH 79339 (Cacops morrisi)' Cacops_woehri 'OMNH 73216 (Cacops woehri)' 'OMNH 79338 (Cacops woehriI' 'BMRP 2007.3.5 (Cacops woehri)' 'OMNH 80800 (Cacops woehri)' 'OMNH 80801 (Cacops woehri)' 'FMNH UC 647 (Cacops aspidephorus)' 'FMNH UC 649 (Cacops aspidephorus)' 'UMMP 3417 (Cacops aspidephorus)' 'FMNH UC 900 (Cacops aspidephorus)' Cacops_aspidephorus 'ICGAGS V 365 (Anakamacops petrolicus)' 'IVPP V 23862 (Anakamacops petrolicus)' Anakamacops Zygosaurus Kamacops_conservative Kamacops_reconstructed Iratusaurus Dissorophus 'FMNH UR 430 ("Longiscitula houghae")' 'MCZ 2122-1 (Dissorophus multicinctus)' Diploseira Broiliellus_brevis Broiliellus_reiszi Broiliellus_texensis Broiliellus_arroyoensis Broiliellus_olsoni Scapanops 'UCMP 40103 (Conjunctio multidens)' 'FMNH 673 (Conjunctio multidens)' 'CM 91215 (Conjunctio cf. C. multidens)' Conjunctio Aspidosaurus_chiton Aspidosaurus_binasser Aspidosaurus_novomexicanus Platyhystrix Nooxobeia Brevidorsum Reiszerpeton Parioxys_bolli Palodromeus Perryella Broiliellus_hektotopos Doleserpeton Tersomius_texensis Pasawioops Eoscopus Micromelerpeton_credneri Dendrysekos Eryops_megacephalus Chenoprosopus_milleri Greererpeton Proterogyrinus 
	;

END;


BEGIN CHARACTERS;
	TITLE  Character_Matrix;
	DIMENSIONS  NCHAR=109;
	FORMAT DATATYPE = STANDARD RESPECTCASE GAP = - MISSING = ? SYMBOLS = "  0 1 2 3";
	CHARSTATELABELS 
		1 'Temporal region (lateral expansion)',
		2 'Preorbital-postorbital length',
		3 Suborbital_bar_height,
		4 'Squamosal embayment-orbit',
		5 'Skull (prenarial length)',
		6 'Skull table-cheek',
		7 'Posterior skull (lateral profile)',
		8 'Snout (lateral profile)',
		9 'Snout (dorsal profile)',
		10 'Naris (dorsal subdivision)',
		11 'Nasal (lateral margin)',
		12 Internarial_fenestra,
		13 Septomaxilla,
		14 'Marginal teeth (caniniform)',
		15 'Marginal dentition (bicuspidity)',
		16 'Marginal dentition (pedicelly)',
		17 'Maxillary teeth (count)',
		18 'Maxilla (posterior extent)',
		19 'Maxilla-quadratojugal',
		20 'Lacrimal-naris',
		21 'Lacrimal-orbit',
		22 LEP,
		23 'LEP (shape)',
		24 LEE,
		25 'Maxilla-orbit',
		26 'Nasals (anterior extent)',
		27 Narial_flange,
		28 'Prefrontal (preorbital region)',
		29 'Prefrontal (ventral process)',
		30 'Prefrontal-jugal',
		31 'Prefrontal (ridge)',
		32 'Prefrontal-postfrontal',
		33 'Frontals (anterior extent)',
		34 'Frontals (midline length)',
		35 Interorbital_width,
		36 Postorbital,
		37 'Postorbital-supratemporal',
		38 'Parietals (anterior constriction)',
		39 Intertemporal,
		40 'Jugal (anterior extent)',
		41 'Jugal-maxilla',
		42 'Jugal (eminence)',
		43 'Squamosal-supratemporal',
		44 'Squamosal embayment (exposure)',
		45 'Squamosal embayment (constriction)',
		46 Supratympanic_flange,
		47 Semilunar_flange,
		48 Semilunar_curvature,
		49 Supratympanic_shelf,
		50 'Tabular (dorsal exposure)',
		51 'Tabular (ventral process)',
		52 'Tabular-squamosal',
		53 'Tabular-exoccipital',
		54 'Postparietal (proportions)',
		55 'Postparietal-exoccipital',
		56 'Quadrate (dorsal process)',
		57 'Ornamentation (tubercules)',
		58 'Ornamentation (distribution)',
		59 'Ornamentation (dorsal eminences)',
		60 'Occiput (dorsal rim)',
		61 'Occiput (posterior margin)',
		62 'Stapes (morphology)',
		63 'Stapes (stapedial foramen)',
		64 'Opisthotic-prootic',
		65 Sphenethmoid,
		66 'Parasphenoid (dentition)',
		67 'Parasphenoid (denticle field)',
		68 'Parasphenoid (basal plate)',
		69 'Parasphenoid (muscle pockets)',
		70 'Parasphenoid (carotid arteries)',
		71 'Parasphenoid (cultriform process)',
		72 Basicranial_articulation,
		73 Choana,
		74 'Vomer (median depression)',
		75 'Vomer (posterolateral ramus)',
		76 'Vomer (dentulous ridge)',
		77 'Vomer (median septum)',
		78 'Vomer (denticle field)',
		79 'Vomer (fangs)',
		80 'Palatine, ectopterygoid',
		81 Interpterygoid_vacuity,
		82 'Pterygoid-vomer',
		83 'Pterygoid (transverse flange)',
		84 Jaw_articulation,
		85 Prearticular,
		86 Inframeckelian_fossa,
		87 'Angular (ventral edge)',
		88 'Osteoderms (distribution)',
		89 'Osteoderms (width)',
		90 'Osteoderm (series)',
		91 Internal_osteoderms,
		92 External_osteoderms,
		93 Ventral_flanges,
		94 'Cleithrum (head)',
		95 Scapula,
		96 'Humerus (supinator process)',
		97 'Humerus (deltopectoral depression)',
		98 'Femur (adductor crest)',
		99 Interclavicle,
		100 Clavicle_ornamentation,
		101 'Ilium (dorsal process)',
		102 'Atlas (neural arch)',
		103 Trunk_intercentra,
		104 Trunk_pleurocentra,
		105 Trunk_ribs,
		106 Anterior_trunk_ribs,
		107 Presacral_count,
		108 'Ribs (uncinate processes)',
		109 'Sacral rib (count)' ; 
	MATRIX
	Acheloma                                10020100110011001012010101111101010(0 1)0(1 2)1100111100102100010000111100000111(0 1)110100000101?00-----10001?0100001100
	Phonerpeton                             (0 1)(0 1)(0 1)1(0 1)1(0 1)01(0 1)0(0 1)110010130(0 1)01011111010(0 1)01(0 1)(0 1 2)11000001111101000100001??011-001110111100000101100-----??00??0??0001?1?
	Rotaryus                                ?010010001211100101200-01112110111010011000001111?11?0??0000011??0000?10??11?10000101?00-----??????0?????1?0?
	Fedexia                                 1200110000011100101301000012?10110000111000001111111000?0000011?00000?11??1110000012?????????????????0???????
	Actiobates                              ?1111????01?1?00???201000011?10111000?11?00001???10??1?10000011010000?100??????00?10???0-----10????01???01?0?
	Anconastes                              011111001(0 1)211100101200-01011110?10?0011100?01111????0?0?00000110000100?00???1??000?0?10200?--??????0??00??0?0
	Tambachia                               0???1???1?111100?{0 1}?200-01011?1011??10?11000??1111?01????0000?????0010?110?111000001?11?0-----???0??01???????0
	Ecolsonia                               0111110001(1 2)1110010(0 1)3010000?1?1111(0 1)010(0 1)1100(0 1)011110021?101000101???00100101111?0000010?10200?--00000001?1001?1?
	Mordex                                  ?0?10????12???00?{0 1}?201000011110010100011?000011??10??1??00001???0?????1?00??0??0??1????0-----?01???????011?0?
	Mattauschia                             ?????????001??000??2010000?111001??00011??0011?????????1000??????????0??0??????0?0??0???????????????1?0??????
	Cacops_morrisi                          001111110020100010111110000011211?01121100100110002101111101011101-002110101?00001101?01011??111??21??0001?1?
	'OMNH 53077 (Cacops morrisi)'           00111111002?10001011111000?0?1211?011211001001100021?1?111010?????????110101?0000110?????????????????????????
	'OMNH 53073 (Cacops morrisi)'           0011110100(1 2)01000101111110000?12111011211001001110021?1?111010????1-102110101?00001101?0???????????21?????????
	'OMNH 73206a (Cacops morrisi)'          00111111002010001011111000?0?12111011211001001100021?1?111010??????????????????????????1011??1110?21?00001?1?
	'OMNH 73206b (Cacops morrisi)'          0???????0020?000???1?11000?0?12?1??????1????????????????110??????1-102?1?????????????????????????????????????
	'OMNH 73206c (Cacops morrisi)'          0????1110??01000101111100000?121???11??100?0011000210?111101?11001-00?111101??000110??0??????????????????????
	'OMNH 79339 (Cacops morrisi)'           00?111??0??0?000???1?1100??0?12????1???100?00?????2????111010??????????????????????????10????1110???????01???
	Cacops_woehri                           00111110002010000011111000?011211?010211000001110021?1??01011????1-012110101??00011??????????????????????????
	'OMNH 73216 (Cacops woehri)'            00111101002?10000111011010?0112111000211000001110021?1??01011????1-012110101?0?0011??????????????????????????
	'OMNH 79338 (Cacops woehriI'            001111100020?0000011111000?0?1211?0???1100?001?1?0{1 2}??1??0101?????????????????????????????????????????????????
	'BMRP 2007.3.5 (Cacops woehri)'         0????1?????????????????????????????1021???0001110??1?1??01011????1-012?1?????????????????????????????????????
	'OMNH 80800 (Cacops woehri)'            ????????0020?000???1?????0?0??2?????????????????????????0???????????????0101?00??1???????????????????????????
	'OMNH 80801 (Cacops woehri)'            ????????00(1 2)0?000???1?????0?0??2?????????????????????????0??????????????????1?0???????????????????????????????
	'FMNH UC 647 (Cacops aspidephorus)'     0001111100?1?000???????????0??2??10??????0?001?00?2????11?010???0??00?1101??1?000??0??0101???111002111000120?
	'FMNH UC 649 (Cacops aspidephorus)'     0001111100?1??0??0????????00??2??10??????0?001?00?2?0?011?0101?100000?110???1?000?10?????????????????????????
	'UMMP 3417 (Cacops aspidephorus)'       ?????????02??0001011111100?0112101011211001001??002??1?11101????0???????0??1?000?11???0101010?????????00?????
	'FMNH UC 900 (Cacops aspidephorus)'     0???111100211000???1111??0?011210?????1???1??11?0020?1??1101????????????????????????????????0????????????????
	Cacops_aspidephorus                     00011111002110001011111100001121010112110010011000200101110101?100000?1101?110000110??0101010111002111000120?
	'ICGAGS V 365 (Anakamacops petrolicus)' ????????00?1?000???1?????000????????????????????????????1???????????????01?1?10??????????????????????????????
	'IVPP V 23862 (Anakamacops petrolicus)' 0????01??????000?11?11100????1210?????1100?001110?21010110010??101-00?11???????00?101001010???????????0??????
	Anakamacops                             0????01?00?1?000?11111100000?1210?????1100?001110?21010110010??101-00?11?1?1??000?101001010???????????0??????
	Zygosaurus                              000???10?????000?1?????????????????????????0?1????2?????1??10???0??????????????????00?0??????????????????????
	Kamacops_conservative                   ?????0??0??110000??????????????????????????0?1????2?0?111????1?1?1-0001101?0?00?01???????????????????????????
	Kamacops_reconstructed                  0001101000?1100000?????????0??????0??????0?001??0?2?0?11100??1?1?1-000110100?0000110?????????????????????????
	Iratusaurus                             0????0???????????????????????????????????0?0?1?00?2?????1??01??????????????????????1?????????????????????????
	Dissorophus                             010111100001?00000110110001011(1 2)1111(0 1)(0 1)(0 1 2)11?1100111002100010000010001-010110???0?001?12001111111111100010000111?
	'FMNH UR 430 ("Longiscitula houghae")'  0?????0??001??00???101?00010112101?1(0 1)(0 1)11??1001110021?0?10000???????????????????????0?????????????????????????
	'MCZ 2122-1 (Dissorophus multicinctus)' 010111100001?????011011000?01111111(0 1)0(0 2)11?110011100?1?0?100000???01-0?011??????001?120????????11??????????????
	Diploseira                              ?????1????????00?11????????????????10?1?0?10011100110?0?0?10?0?0?1-010?1??????????1??001011(0 1)1???1??11?0001?10
	Broiliellus_brevis                      011111100021?00?00{0 1}10???0??0112100110(0 2)1111100111?011?0??0?10?1???1-010110101000011100?11?????111??????0001?0?
	Broiliellus_reiszi                      010111000021?0000?{0 1}1011(0 1)00101121??110211?1100101011101010010010001-2??1?0?011000111000110100???1???1??00?1???
	Broiliellus_texensis                    02?111??00(0 2)1?00???{0 1}101???01011211011011?111001???11??0?100101???11-0??11??0??0??1??00??110?-???1???1?????????
	Broiliellus_arroyoensis                 0???????00?1?00?0??????????01?2????????????????????????10?1?????0????111??????????????01101-1???????????????0
	Broiliellus_olsoni                      0????1100021?00?0??1011??0?0?1211??1011?011001110???????0?1?????0????????????????????????????????????????????
	Scapanops                               02?21???00(0 2)0?0??0?{0 1}1010000?0?12111100211101001???10??(0 1)??00000??????????????????????2???1000-?1?10??1????01?1?
	'UCMP 40103 (Conjunctio multidens)'     00?1111?00201?0?0??10??0?0?0?1211?11101?001001???01?????00011??????????????????????1?????????????????????????
	'FMNH 673 (Conjunctio multidens)'       0???11??001??0?????101?0?0?0?1?????????100?0?1??????????0?0??1?00??????????????????????1000-??1100????00?????
	'CM 91215 (Conjunctio cf. C. multidens)'0????1???????????{0 1}1????????????????1111?001001100?10???00?01???????????????????????2????????????????1????????
	Conjunctio                              00?1111?0020100?0{0 1}?101?0?0?0?1211?1110110010011?0010???0000111??0??????????????????1???1000-????????1?00?????
	Aspidosaurus_chiton                     0???????00?1?00????????????0??1??????????0??????????????000??????????????????0?????????1000-???10?????00?????
	Aspidosaurus_binasser                   ?0??1???002000000??1?10?0000?1110?010??1??1??1????1?0?0?00000??1?1-001?10??1?00????????1000-??????????00???1?
	Aspidosaurus_novomexicanus              0????1??????????0??????????????????1001????00?01?111?0?????????????????????????????????1000-?????????????1?10
	Platyhystrix                            ?01?11????01?0000???0???000?11?1101000110010011?0001000?00001??001-10010??01?0?0?1?????0----??????????0?01?0?
	Nooxobeia                               ?????????0??1000???1??????00????????????????????????????1??????????????????????????????1000-?1???0?0???0???1?
	Brevidorsum                             0????100??0??00?001????????0?111???1021?0?100?11?111?1??0??????????????????????????0?????????????????????????
	Reiszerpeton                            0????10000111000111101(0 1)000?001?11??10111000001100??0????0?0??????????1??0101??00011???0??????????????????????
	Parioxys_bolli                          ???????????????????????????????????????????????????????????????????????????????????????0----?????1??1?000???1
	Palodromeus                             00111???00(1 2)??0000{0 1}01011010?0?11011100(0 1)11000001???10??0??0000011?100100000?11?0001010??0??????????????????????
	Perryella                               0????000?0(1 2)??000001111000??0010100?0021100100000-10001010000011?001100000?01?00111000100----?0?000?0??0011?0?
	Broiliellus_hektotopos                  01?11???00?0??0????1?1???0?0?121???00211?000??1?-11??1??00000????0??????0????0?0110??????????????????????????
	Doleserpeton                            011110000010001100010100000011011100011100?00010-11001010000111(0 1)000200001101?00111000000----??0102110?0211200
	Tersomius_texensis                      0211100000(1 2)0000000110100000011011100021100000010-100000100000?1?000??001010110101110000?----?????????????????
	Pasawioops                              0211100000(1 2)?00001001010000001101110(0 1)021100000010-1?00(0 1)0100001010100001?00101?01111000?0?----???????0?????????
	Eoscopus                                01111???00000000001100-01000110111000(1 2)11?0100110111??1?10000011?100?00000101?01011100100----??0102010?0100100
	Micromelerpeton_credneri                011010??00(1 2)000000001?1000000110110000(1 2)1100000000-000?0?00000(0 1)11?101000000101?00001000000----??00??000?00110??
	Dendrysekos                             01110010001000000001?0-00(0 1)0011000010000000000000-010000100001???000000001000?00000001100----?0000?100?001110?
	Eryops_megacephalus                     0001001010(1 2)101000111-0-0000000200010001000000000-00100000000011101-000010011?00000100000----?01001001(0 1)0001110
	Chenoprosopus_milleri                   00100?10001101000020-0-001?0?0?0010000000010?0??-100?0??00001???00000?110000?00000100?0??????????????????????
	Greererpeton                            000-10000011?000000000-000?-0100010(0 1)0201000------10-00000000111?00000-100001?10000000100----??010110000000010
	Proterogyrinus                          01??????00(0 1)1?000002100-00000010001?0020?00?00000-000001000001??000000011??????000?000?00----?0?10110000201000

;

END;
BEGIN ASSUMPTIONS;
	TYPESET * UNTITLED   =  unord:  1 3 5- 10 12- 17 19 21- 27 29- 30 32- 37 39- 50 52- 67 69 71- 83 85- 98 100- 103 105- 106 108- 109, ord:  2 4 11 18 20 28-31\3 38 51 68 70 84 99 104-107\3;

END;

BEGIN MESQUITECHARMODELS;
	ProbModelSet * UNTITLED   =  'Mk1 (est.)':  1- 109;
END;

BEGIN NOTES;

	SU  C = 54 N = selected B = TRUE;

END;

Begin MESQUITE;
		MESQUITESCRIPTVERSION 2;
		TITLE AUTO;
		tell ProjectCoordinator;
		timeSaved 1627449841811;
		getEmployee #mesquite.minimal.ManageTaxa.ManageTaxa;
		tell It;
			setID 0 7054853070090736320;
			tell It;
				setDefaultOrder  2 50 172 29 21 22 149 28 34 12 22 59 59 60 61 62 63 29 63 71 72 73 74 117 77 78 79 80 123 124 43 123 88 46 88 140 91 62 93 150 84 104 114 79 110 111 112 100 64 113 114 122 95 88 119 116 116 99 96 63 124 142 136 127 126 146 129 130 79 127;
				attachments ;
			endTell;
		endTell;
		getEmployee #mesquite.charMatrices.ManageCharacters.ManageCharacters;
		tell It;
			setID 0 1037743918260806520;
			tell It;
				setSelected  54;
				setDefaultOrder  0 1 2 3 5 6 115 100 15 10 8 10 11 12 144 145 13 14 16 17 108 22 112 113 23 20 23 24 25 26 27 28 29 30 31 33 34 35 124 97 122 118 36 37 39 39 40 41 43 44 45 46 47 48 49 50 51 52 85 53 54 55 56 107 57 58 59 60 62 63 92 64 65 66 67 68 69 70 71 72 74 75 76 78 79 122 123 80 94 99 100 126 95 87 89 81 108 126 127 128 82 100 84 85 86 139 140 102 107;
				attachments ;
			endTell;
			mqVersion 360;
			checksumv 0 3 3882160517 null  getNumChars 109 numChars 109 getNumTaxa 70 numTaxa 70   short true   bits 2305843009213693967   states 15   sumSquaresStatesOnly 12242.0 sumSquares -5.072854620270127E19 longCompressibleToShort false usingShortMatrix true   NumFiles 1 NumMatrices 1;
			mqVersion;
		endTell;
		getWindow;
		tell It;
			suppress;
			setResourcesState false false 100;
			setPopoutState 300;
			setExplanationSize 0;
			setAnnotationSize 0;
			setFontIncAnnot 0;
			setFontIncExp 0;
			setSize 1903 980;
			setLocation -1910 -149;
			setFont SanSerif;
			setFontSize 10;
			getToolPalette;
			tell It;
			endTell;
			desuppress;
		endTell;
		getEmployee  #mesquite.minimal.ManageTaxa.ManageTaxa;
		tell It;
			showTaxa #7054853070090736320 #mesquite.lists.TaxonList.TaxonList;
			tell It;
				setTaxa #7054853070090736320;
				getWindow;
				tell It;
					useTargetValue off;
					setTargetValue ;
					newAssistant  #mesquite.lists.TaxonListCurrPartition.TaxonListCurrPartition;
					setExplanationSize 30;
					setAnnotationSize 20;
					setFontIncAnnot 0;
					setFontIncExp 0;
					setSize 1803 908;
					setLocation -1910 -149;
					setFont SanSerif;
					setFontSize 10;
					getToolPalette;
					tell It;
						setTool mesquite.lists.TaxonList.TaxonListWindow.ibeam;
					endTell;
				endTell;
				showWindow;
				getEmployee #mesquite.lists.ColorTaxon.ColorTaxon;
				tell It;
					setColor Red;
					removeColor off;
				endTell;
				getEmployee #mesquite.lists.TaxonListAnnotPanel.TaxonListAnnotPanel;
				tell It;
					togglePanel off;
				endTell;
			endTell;
		endTell;
		getEmployee  #mesquite.charMatrices.BasicDataWindowCoord.BasicDataWindowCoord;
		tell It;
			showDataWindow #1037743918260806520 #mesquite.charMatrices.BasicDataWindowMaker.BasicDataWindowMaker;
			tell It;
				getWindow;
				tell It;
					getTable;
					tell It;
						rowNamesWidth 184;
					endTell;
					setExplanationSize 30;
					setAnnotationSize 20;
					setFontIncAnnot 0;
					setFontIncExp 0;
					setSize 1803 908;
					setLocation -1910 -149;
					setFont SanSerif;
					setFontSize 10;
					getToolPalette;
					tell It;
						setTool mesquite.charMatrices.BasicDataWindowMaker.BasicDataWindow.ibeam;
					endTell;
					setActive;
					setTool mesquite.charMatrices.BasicDataWindowMaker.BasicDataWindow.ibeam;
					colorCells  #mesquite.charMatrices.ColorByState.ColorByState;
				tell It;
					setStateLimit 9;
					toggleUniformMaximum on;
				endTell;
					colorRowNames  #mesquite.charMatrices.TaxonGroupColor.TaxonGroupColor;
					colorColumnNames  #mesquite.charMatrices.CharGroupColor.CharGroupColor;
					colorText  #mesquite.charMatrices.NoColor.NoColor;
					setBackground White;
					toggleShowNames on;
					toggleShowTaxonNames on;
					toggleTight off;
					toggleThinRows off;
					toggleShowChanges on;
					toggleSeparateLines off;
					toggleShowStates on;
					toggleAutoWCharNames on;
					toggleAutoTaxonNames off;
					toggleShowDefaultCharNames off;
					toggleConstrainCW on;
					toggleBirdsEye off;
					toggleShowPaleGrid off;
					toggleShowPaleCellColors off;
					toggleShowPaleExcluded off;
					togglePaleInapplicable on;
					togglePaleMissing off;
					toggleShowBoldCellText off;
					toggleAllowAutosize on;
					toggleColorsPanel off;
					toggleDiagonal on;
					setDiagonalHeight 80;
					toggleLinkedScrolling on;
					toggleScrollLinkedTables off;
				endTell;
				showWindow;
				getWindow;
				tell It;
					forceAutosize;
				endTell;
				getEmployee #mesquite.charMatrices.AlterData.AlterData;
				tell It;
					toggleBySubmenus off;
				endTell;
				getEmployee #mesquite.charMatrices.ColorCells.ColorCells;
				tell It;
					setColor Red;
					removeColor off;
				endTell;
				getEmployee #mesquite.categ.StateNamesStrip.StateNamesStrip;
				tell It;
					showStrip off;
				endTell;
				getEmployee #mesquite.charMatrices.AnnotPanel.AnnotPanel;
				tell It;
					togglePanel off;
				endTell;
				getEmployee #mesquite.charMatrices.CharReferenceStrip.CharReferenceStrip;
				tell It;
					showStrip off;
				endTell;
				getEmployee #mesquite.charMatrices.QuickKeySelector.QuickKeySelector;
				tell It;
					autotabOff;
				endTell;
				getEmployee #mesquite.charMatrices.SelSummaryStrip.SelSummaryStrip;
				tell It;
					showStrip off;
				endTell;
				getEmployee #mesquite.categ.SmallStateNamesEditor.SmallStateNamesEditor;
				tell It;
					panelOpen true;
				endTell;
			endTell;
		endTell;
		getEmployee  #mesquite.charMatrices.ManageCharacters.ManageCharacters;
		tell It;
			showCharacters #1037743918260806520 #mesquite.lists.CharacterList.CharacterList;
			tell It;
				setData 0;
				getWindow;
				tell It;
					useTargetValue off;
					setTargetValue ;
					newAssistant  #mesquite.lists.DefaultCharOrder.DefaultCharOrder;
					newAssistant  #mesquite.lists.CharListInclusion.CharListInclusion;
					newAssistant  #mesquite.lists.CharListPartition.CharListPartition;
					newAssistant  #mesquite.parsimony.CharListParsModels.CharListParsModels;
					getTable;
					tell It;
						rowNamesWidth 276;
					endTell;
					setExplanationSize 30;
					setAnnotationSize 20;
					setFontIncAnnot 0;
					setFontIncExp 0;
					setSize 1803 908;
					setLocation -1910 -149;
					setFont SanSerif;
					setFontSize 10;
					getToolPalette;
					tell It;
						setTool mesquite.lists.CharacterList.CharacterListWindow.ibeam;
					endTell;
				endTell;
				showWindow;
				getEmployee #mesquite.lists.CharListAnnotPanel.CharListAnnotPanel;
				tell It;
					togglePanel off;
				endTell;
			endTell;
		endTell;
		endTell;
end;
