# Supplementary material for: Returning to the roots: resolution, reproducibility, and robusticity in the phylogenetic inference of Dissorophidae (Amphibia: Temnospondyli)
Source: PeerJ. 2021 Nov 8;9:e12423. doi: 10.7717/peerj.12423 (PMC8582317; doi:10.7717/peerj.12423)
Supplement: Supplemental Information 4 [file peerj-09-12423-s004.zip]

Archive with 45 entries (42 files):
- new .tre files/
- new .tre files/P3R.tre
- __MACOSX/
- __MACOSX/new .tre files/
- __MACOSX/new .tre files/._P3R.tre
- new .tre files/P1AR_wildcards manually removed.tre
- __MACOSX/new .tre files/._P1AR_wildcards manually removed.tre
- new .tre files/P5_all taxa.tre
- __MACOSX/new .tre files/._P5_all taxa.tre
- new .tre files/P3C.tre
- __MACOSX/new .tre files/._P3C.tre
- new .tre files/P1AC_all taxa.tre
- __MACOSX/new .tre files/._P1AC_all taxa.tre
- new .tre files/P5_no wildcards.tre
- __MACOSX/new .tre files/._P5_no wildcards.tre
- new .tre files/P4C.tre
- __MACOSX/new .tre files/._P4C.tre
- new .tre files/P2.tre
- __MACOSX/new .tre files/._P2.tre
- new .tre files/P1AC_wildcards manually removed.tre
- __MACOSX/new .tre files/._P1AC_wildcards manually removed.tre
- new .tre files/P9A_all taxa.tre
- __MACOSX/new .tre files/._P9A_all taxa.tre
- new .tre files/P4R.tre
- __MACOSX/new .tre files/._P4R.tre
- new .tre files/P9A_no_wildcards.tre
- __MACOSX/new .tre files/._P9A_no_wildcards.tre
- new .tre files/P6.tre
- __MACOSX/new .tre files/._P6.tre
- new .tre files/P1AR_all taxa.tre
- __MACOSX/new .tre files/._P1AR_all taxa.tre
- new .tre files/P8.tre
- __MACOSX/new .tre files/._P8.tre
- new .tre files/P7_no wildcards.tre
- __MACOSX/new .tre files/._P7_no wildcards.tre
- new .tre files/P1BR_no wildcards.tre
- __MACOSX/new .tre files/._P1BR_no wildcards.tre
- new .tre files/P9B_all taxa.tre
- __MACOSX/new .tre files/._P9B_all taxa.tre
- new .tre files/P7_all taxa.tre
- __MACOSX/new .tre files/._P7_all taxa.tre
- new .tre files/P1BC_no wildcards.tre
- __MACOSX/new .tre files/._P1BC_no wildcards.tre
- new .tre files/P9B_no wildcards.tre
- __MACOSX/new .tre files/._P9B_no wildcards.tre
