# Supplementary material for: Returning to the roots: resolution, reproducibility, and robusticity in the phylogenetic inference of Dissorophidae (Amphibia: Temnospondyli)
Source: PeerJ. 2021 Nov 8;9:e12423. doi: 10.7717/peerj.12423 (PMC8582317; doi:10.7717/peerj.12423)
Supplement: Supplemental Information 4 [file peerj-09-12423-s004.zip › new .tre files/P3R.tre]

#NEXUS 

Begin trees;  [Treefile saved Saturday, August 14, 2021 at 9:53:37 AM Pacific Daylight Time]
[!>
>Processing TREES block from file: ~/Desktop/TNT files/2021 runs/Resubmission 1/P3R.nex
>  Keeping: trees from file (replacing any trees already in memory)
>  23 trees read from file
>
>  Time used = 0.01 sec (CPU time = 0.02 sec)
]
	Translate
		1 Greererpeton,
		2 Proterogyrinus,
		3 Micromelerpeton_credneri,
		4 Perryella,
		5 Reiszerpeton,
		6 Mattauschia,
		7 Ecolsonia,
		8 Fedexia,
		9 Acheloma,
		10 Phonerpeton,
		11 Anconastes,
		12 Tambachia,
		13 Palodromeus,
		14 Platyhystrix,
		15 Aspidosaurus_novomexicanus,
		16 Aspidosaurus_chiton,
		17 Brevidorsum,
		18 Conjunctio,
		19 Cacops_woehri,
		20 Iratusaurus,
		21 Nooxobeia,
		22 Cacops_morrisi,
		23 Cacops_aspidephorus,
		24 Kamacops_reconstructed,
		25 Anakamacops,
		26 Zygosaurus,
		27 Scapanops,
		28 Aspidosaurus_binasser,
		29 Broiliellus_reiszi,
		30 Diploseira,
		31 Broiliellus_olsoni,
		32 Dissorophus,
		33 Broiliellus_brevis,
		34 Broiliellus_texensis,
		35 Broiliellus_arroyoensis,
		36 Tersomius_texensis,
		37 Eoscopus,
		38 Doleserpeton,
		39 Pasawioops,
		40 Dendrysekos,
		41 Eryops_megacephalus,
		42 Chenoprosopus_milleri
		;
tree tnt_1 = [&U] (1,2,((3,(4,((5,((6,((7,(8,(9,10))),(11,12))),(13,(14,(15,(16,(17,(((18,(19,(20,(21,(22,(23,(24,(25,26)))))))),(27,28)),(29,(30,(31,((32,33),(34,35))))))))))))),(36,(37,(38,39)))))),(40,(41,42))));
tree tnt_2 = [&U] (1,2,((3,(4,((5,((6,((7,(8,(9,10))),(11,12))),(13,(14,((15,(17,(((18,(19,(20,(21,(22,(23,(24,(25,26)))))))),(27,28)),(29,(30,(31,((32,33),(34,35)))))))),16))))),(36,(37,(38,39)))))),(40,(41,42))));
tree tnt_3 = [&U] (1,2,((3,(4,((5,((6,((7,(8,(9,10))),(11,12))),(13,(14,((15,(16,(17,(((18,(19,(20,(22,(23,(24,(25,26))))))),(27,28)),(29,(30,(31,((32,33),(34,35))))))))),21))))),(36,(37,(38,39)))))),(40,(41,42))));
tree tnt_4 = [&U] (1,2,((3,(4,((5,((6,((7,(8,(9,10))),(11,12))),(13,(14,(15,((16,17),(((18,(19,(20,(21,(22,(23,(24,(25,26)))))))),(27,28)),(29,(30,(31,((32,33),(34,35)))))))))))),(36,(37,(38,39)))))),(40,(41,42))));
tree tnt_5 = [&U] (1,2,((3,(4,((5,((6,((7,(8,(9,10))),(11,12))),(13,(14,(((15,(17,(((18,(19,(20,(22,(23,(24,(25,26))))))),(27,28)),(29,(30,(31,((32,33),(34,35)))))))),16),21))))),(36,(37,(38,39)))))),(40,(41,42))));
tree tnt_6 = [&U] (1,2,((3,(4,((5,((6,((7,(8,(9,10))),(11,12))),(13,(14,((15,(17,((((18,(19,(20,(22,(23,(24,(25,26))))))),(27,28)),(29,(30,(31,((32,33),(34,35)))))),21))),16))))),(36,(37,(38,39)))))),(40,(41,42))));
tree tnt_7 = [&U] (1,2,((3,(4,((5,((6,((7,(8,(9,10))),(11,12))),(13,(14,((15,21),((16,(((18,(19,(20,(22,(23,(24,(25,26))))))),(27,28)),(29,(30,(31,((32,33),(34,35))))))),17)))))),(36,(37,(38,39)))))),(40,(41,42))));
tree tnt_8 = [&U] (1,2,((3,(4,((5,((6,((7,(8,(9,10))),(11,12))),(13,(14,(15,((16,17),((((18,(19,(20,(22,(23,(24,(25,26))))))),(27,28)),(29,(30,(31,((32,33),(34,35)))))),21))))))),(36,(37,(38,39)))))),(40,(41,42))));
tree tnt_9 = [&U] (1,2,((3,(4,(((((5,((6,((7,(8,(9,10))),(11,12))),(14,(15,((16,(((18,(((((19,(22,23)),(24,(25,26))),20),21),28)),27),(29,((30,((32,33),(34,35))),31)))),17))))),(13,37)),36),38),39))),(40,(41,42))));
tree tnt_10 = [&U] (1,2,((3,(4,(((((5,((6,((7,(8,(9,10))),(11,12))),(14,(15,((16,(((18,((((((19,(22,23)),(24,25)),26),20),21),28)),27),(29,((30,((32,33),(34,35))),31)))),17))))),(13,37)),36),38),39))),(40,(41,42))));
tree tnt_11 = [&U] (1,2,((3,(4,(((((5,((6,((7,(8,(9,10))),(11,12))),(14,((15,(17,(((18,(((((19,(22,23)),(24,(25,26))),20),21),28)),27),(29,((30,((32,33),(34,35))),31))))),16)))),(13,37)),36),38),39))),(40,(41,42))));
tree tnt_12 = [&U] (1,2,((3,(4,(((((5,((6,((7,(8,(9,10))),(11,12))),(14,(15,(16,(17,(((18,(((((19,(22,23)),(24,(25,26))),20),21),28)),27),(29,((30,((32,33),(34,35))),31))))))))),(13,37)),36),38),39))),(40,(41,42))));
tree tnt_13 = [&U] (1,2,((3,(4,(((((5,((6,((7,(8,(9,10))),(11,12))),(14,(15,((16,(((18,((((((19,(22,23)),(24,25)),26),21),20),28)),27),(29,((30,((32,33),(34,35))),31)))),17))))),(13,37)),36),38),39))),(40,(41,42))));
tree tnt_14 = [&U] (1,2,((3,(4,(((((5,((6,((7,(8,(9,10))),(11,12))),(14,((15,(17,(((18,((((((19,(22,23)),(24,25)),26),20),21),28)),27),(29,((30,((32,33),(34,35))),31))))),16)))),(13,37)),36),38),39))),(40,(41,42))));
tree tnt_15 = [&U] (1,2,((3,(4,(((((5,((6,((7,(8,(9,10))),(11,12))),(14,(15,(16,(17,(((18,((((((19,(22,23)),(24,25)),26),20),21),28)),27),(29,((30,((32,33),(34,35))),31))))))))),(13,37)),36),38),39))),(40,(41,42))));
tree tnt_16 = [&U] (1,2,((3,(4,(((((5,((6,((7,(8,(9,10))),(11,12))),(14,(15,((16,(((18,((((((19,(22,23)),(24,25)),21),26),20),28)),27),(29,((30,((32,33),(34,35))),31)))),17))))),(13,37)),36),38),39))),(40,(41,42))));
tree tnt_17 = [&U] (1,2,((3,(4,(((((5,((6,((7,(8,(9,10))),(11,12))),(14,((15,(17,(((18,((((((19,(22,23)),(24,25)),26),21),20),28)),27),(29,((30,((32,33),(34,35))),31))))),16)))),(13,37)),36),38),39))),(40,(41,42))));
tree tnt_18 = [&U] (1,2,((3,(4,(((((5,((6,((7,(8,(9,10))),(11,12))),(14,(15,(16,(17,(((18,((((((19,(22,23)),(24,25)),26),21),20),28)),27),(29,((30,((32,33),(34,35))),31))))))))),(13,37)),36),38),39))),(40,(41,42))));
tree tnt_19 = [&U] (1,2,((3,(4,(((((5,((6,((7,(8,(9,10))),(11,12))),(14,(15,((16,((((18,(19,(20,(21,(22,(23,(24,(25,26)))))))),28),27),(29,((30,((32,33),(34,35))),31)))),17))))),(13,37)),36),38),39))),(40,(41,42))));
tree tnt_20 = [&U] (1,2,((3,(4,(((((5,((6,((7,(8,(9,10))),(11,12))),(14,((15,(17,((((18,(19,(20,(21,(22,(23,(24,(25,26)))))))),28),27),(29,((30,((32,33),(34,35))),31))))),16)))),(13,37)),36),38),39))),(40,(41,42))));
tree tnt_21 = [&U] (1,2,((3,(4,(((((5,((6,((7,(8,(9,10))),(11,12))),(14,(15,(16,(17,((((18,(19,(20,(21,(22,(23,(24,(25,26)))))))),28),27),(29,((30,((32,33),(34,35))),31))))))))),(13,37)),36),38),39))),(40,(41,42))));
tree tnt_22 = [&U] (1,2,((3,(4,(((((5,((6,((7,(8,(9,10))),(11,12))),(14,(15,(16,(17,(((18,((((((19,(22,23)),(24,25)),21),26),20),28)),27),(29,((30,((32,33),(34,35))),31))))))))),(13,37)),36),38),39))),(40,(41,42))));
tree tnt_23 = [&U] (1,2,((3,(4,(((((5,((6,((7,(8,(9,10))),(11,12))),(14,((15,16),(17,(((18,((((((19,(22,23)),(24,25)),21),26),20),28)),27),(29,((30,((32,33),(34,35))),31)))))))),(13,37)),36),38),39))),(40,(41,42))));
End;
