# Supplementary material for: Returning to the roots: resolution, reproducibility, and robusticity in the phylogenetic inference of Dissorophidae (Amphibia: Temnospondyli)
Source: PeerJ. 2021 Nov 8;9:e12423. doi: 10.7717/peerj.12423 (PMC8582317; doi:10.7717/peerj.12423)
Supplement: Supplemental Information 4 [file peerj-09-12423-s004.zip › new .tre files/P1AR_wildcards manually removed.tre]

#NEXUS 

Begin trees;  [Treefile saved Thursday, August 12, 2021 at 3:08:52 PM Pacific Daylight Time]
[!>
>Processing TREES block from file: ~/Desktop/TNT files/2021 runs/Resubmission 1/P1R.nex
>  Keeping: trees from file (replacing any trees already in memory)
>  21646 trees read from file
>
>  Time used = 4.65 sec (CPU time = 1.46 sec)
]
	Translate
		1 Greererpeton,
		2 Proterogyrinus,
		3 Micromelerpeton_credneri,
		4 Perryella,
		5 Broiliellus_hektotopos,
		6 Ecolsonia,
		7 Fedexia,
		8 Acheloma,
		9 Phonerpeton,
		10 Rotaryus,
		11 Anconastes,
		12 Tambachia,
		13 Conjunctio,
		14 Zygosaurus,
		15 Cacops_woehri,
		16 Cacops_morrisi,
		17 Cacops_aspidephorus,
		18 Anakamacops,
		19 Kamacops_reconstructed,
		20 Broiliellus_reiszi,
		21 Diploseira,
		22 Broiliellus_arroyoensis,
		23 Dissorophus,
		24 Broiliellus_brevis,
		25 Broiliellus_texensis,
		26 Broiliellus_olsoni,
		27 Doleserpeton,
		28 Eoscopus,
		29 Tersomius_texensis,
		30 Pasawioops,
		31 Dendrysekos,
		32 Eryops_megacephalus,
		33 Chenoprosopus_milleri
		;
tree tnt_1 = [&U] (1,2,((3,(4,((5,(((6,((7,(8,9)),(10,(11,12)))),((13,(14,((15,(16,17)),(18,19)))),(20,((21,(22,(23,(24,25)))),26)))),(27,28))),(29,30)))),(31,(32,33))));
tree tnt_2 = [&U] (1,2,((3,(4,((5,(((6,((7,(8,9)),(10,(11,12)))),((13,(14,((15,(16,17)),(18,19)))),(20,(21,((22,(23,(24,25))),26))))),(27,28))),(29,30)))),(31,(32,33))));
tree tnt_3 = [&U] (1,2,((3,(4,((5,(((6,((7,(8,9)),(10,(11,12)))),((13,(14,((15,(16,17)),(18,19)))),(20,((21,26),(22,(23,(24,25))))))),(27,28))),(29,30)))),(31,(32,33))));
tree tnt_4 = [&U] (1,2,((3,(4,((5,(((6,((7,(8,9)),(10,(11,12)))),((13,(14,((15,(16,17)),(18,19)))),(20,(21,((22,26),(23,(24,25))))))),(27,28))),(29,30)))),(31,(32,33))));
tree tnt_5 = [&U] (1,2,((3,(4,((5,(((6,((7,(8,9)),(10,(11,12)))),((13,(14,((15,(16,17)),(18,19)))),(20,(21,(22,((23,(24,25)),26)))))),(27,28))),(29,30)))),(31,(32,33))));
tree tnt_6 = [&U] (1,2,((3,(4,((5,(((6,((7,(8,9)),(10,(11,12)))),((13,(14,((15,(16,17)),(18,19)))),(20,(21,(22,(23,((24,25),26))))))),(27,28))),(29,30)))),(31,(32,33))));
tree tnt_11 = [&U] (1,2,((3,(4,(((5,(((6,((7,(8,9)),(10,(11,12)))),((13,(14,((15,(16,17)),(18,19)))),(20,((21,(22,(23,(24,25)))),26)))),(28,29))),27),30))),(31,(32,33))));
tree tnt_16 = [&U] (1,2,((3,(4,(((5,(((6,((7,(8,9)),(10,(11,12)))),((13,(((14,18),19),(15,(16,17)))),(20,((21,(22,(23,(24,25)))),26)))),(28,29))),27),30))),(31,(32,33))));
tree tnt_17 = [&U] (1,2,((3,(4,(((5,(((6,((7,(8,9)),(10,(11,12)))),((13,(14,((15,(16,17)),(18,19)))),(20,(21,(22,((23,(24,25)),26)))))),(28,29))),27),30))),(31,(32,33))));
tree tnt_18 = [&U] (1,2,((3,(4,(((5,(((6,((7,(8,9)),(10,(11,12)))),((13,(14,((15,(16,17)),(18,19)))),(20,(21,((22,26),(23,(24,25))))))),(28,29))),27),30))),(31,(32,33))));
tree tnt_19 = [&U] (1,2,((3,(4,(((5,(((6,((7,(8,9)),(10,(11,12)))),((13,(14,((15,(16,17)),(18,19)))),(20,(21,(22,((23,26),(24,25))))))),(28,29))),27),30))),(31,(32,33))));
tree tnt_21 = [&U] (1,2,((3,(4,((((5,(27,30)),29),28),((6,((7,(8,9)),(10,(11,12)))),((13,(((14,18),19),(15,(16,17)))),(20,((21,26),(22,(23,(24,25)))))))))),(31,(32,33))));
tree tnt_22 = [&U] (1,2,((3,(4,((((5,(27,30)),29),28),((6,((7,(8,9)),(10,(11,12)))),((13,(((14,18),19),(15,(16,17)))),(20,((21,(22,(23,(24,25)))),26))))))),(31,(32,33))));
tree tnt_24 = [&U] (1,2,((3,(4,((((5,(27,30)),29),28),((6,((7,(8,9)),(10,(11,12)))),((13,(((14,18),19),(15,(16,17)))),(20,(21,((22,26),(23,(24,25)))))))))),(31,(32,33))));
tree tnt_25 = [&U] (1,2,((3,(4,((((5,(27,30)),29),28),((6,((7,(8,9)),(10,(11,12)))),((13,(((14,18),19),(15,(16,17)))),(20,(21,(22,((23,(24,25)),26))))))))),(31,(32,33))));
tree tnt_26 = [&U] (1,2,((3,(4,((((5,(27,30)),29),28),((6,((7,(8,9)),(10,(11,12)))),((13,(((14,18),19),(15,(16,17)))),(20,(21,(22,(23,((24,25),26)))))))))),(31,(32,33))));
tree tnt_31 = [&U] (1,2,((3,(4,((((5,(27,30)),28),29),((6,((7,((8,9),10)),(11,12))),((13,(((((14,18),19),17),16),15)),(20,(21,(((22,25),(23,24)),26)))))))),(31,(32,33))));
tree tnt_41 = [&U] (1,2,((3,(4,((((5,(27,30)),28),29),((6,((7,((8,9),10)),(11,12))),((13,(((14,18),19),(15,(16,17)))),(20,((21,26),((22,25),(23,24))))))))),(31,(32,33))));
tree tnt_42 = [&U] (1,2,((3,(4,((((5,(27,30)),28),29),((6,((7,((8,9),10)),(11,12))),((13,(14,((15,(16,17)),(18,19)))),(20,((21,26),((22,25),(23,24))))))))),(31,(32,33))));
tree tnt_51 = [&U] (1,2,(((3,((5,(((6,((7,(8,9)),(10,(11,12)))),((13,(((((14,18),19),17),16),15)),(20,(21,(22,(23,((24,25),26))))))),(27,28))),(29,30))),4),(31,(32,33))));
tree tnt_61 = [&U] (1,2,(((3,((5,(((6,((7,(8,9)),(10,(11,12)))),((13,(((14,18),19),(15,(16,17)))),(20,((21,(22,(23,(24,25)))),26)))),(27,28))),(29,30))),4),(31,(32,33))));
tree tnt_62 = [&U] (1,2,((3,(4,((5,(((6,((7,(8,9)),(10,(11,12)))),((13,(((14,18),19),(15,(16,17)))),(20,((21,(22,(23,(24,25)))),26)))),(27,28))),(29,30)))),(31,(32,33))));
tree tnt_65 = [&U] (1,2,(((3,((5,(((6,((7,(8,9)),(10,(11,12)))),((13,(14,((15,(16,17)),(18,19)))),(20,((21,(22,(23,(24,25)))),26)))),(27,28))),(29,30))),4),(31,(32,33))));
tree tnt_66 = [&U] (1,2,(((3,((5,(((6,((7,(8,9)),(10,(11,12)))),((13,(((14,18),19),(15,(16,17)))),(20,((21,26),(22,(23,(24,25))))))),(27,28))),(29,30))),4),(31,(32,33))));
tree tnt_67 = [&U] (1,2,(((3,((5,(((6,((7,(8,9)),(10,(11,12)))),((13,(((14,18),19),(15,(16,17)))),(20,(21,((22,(23,(24,25))),26))))),(27,28))),(29,30))),4),(31,(32,33))));
tree tnt_68 = [&U] (1,2,(((3,((5,(((6,((7,(8,9)),(10,(11,12)))),((13,(((14,18),19),(15,(16,17)))),(20,(21,(22,((23,(24,25)),26)))))),(27,28))),(29,30))),4),(31,(32,33))));
tree tnt_69 = [&U] (1,2,(((3,((5,(((6,((7,(8,9)),(10,(11,12)))),((13,(((14,18),19),(15,(16,17)))),(20,(21,((22,26),(23,(24,25))))))),(27,28))),(29,30))),4),(31,(32,33))));
tree tnt_70 = [&U] (1,2,(((3,((5,(((6,((7,(8,9)),(10,(11,12)))),((13,(((14,18),19),(15,(16,17)))),(20,(21,(22,((23,26),(24,25))))))),(27,28))),(29,30))),4),(31,(32,33))));
tree tnt_81 = [&U] (1,2,(((3,((5,(((6,((7,(8,9)),(10,(11,12)))),((13,(((((14,18),19),17),16),15)),(20,((21,26),(22,(23,(24,25))))))),(27,28))),(29,30))),4),(31,(32,33))));
tree tnt_83 = [&U] (1,2,(((3,((5,(((6,((7,(8,9)),(10,(11,12)))),((13,(((((14,18),19),17),16),15)),(20,(21,((22,(23,(24,25))),26))))),(27,28))),(29,30))),4),(31,(32,33))));
tree tnt_84 = [&U] (1,2,(((3,((5,(((6,((7,(8,9)),(10,(11,12)))),((13,(((((14,18),19),17),16),15)),(20,((21,(22,(23,(24,25)))),26)))),(27,28))),(29,30))),4),(31,(32,33))));
tree tnt_86 = [&U] (1,2,(((3,((5,(((6,((7,(8,9)),(10,(11,12)))),((13,(((((14,18),19),17),16),15)),(20,(21,(22,((23,(24,25)),26)))))),(27,28))),(29,30))),4),(31,(32,33))));
tree tnt_87 = [&U] (1,2,(((3,((5,(((6,((7,(8,9)),(10,(11,12)))),((13,(((((14,18),19),17),16),15)),(20,(21,((22,26),(23,(24,25))))))),(27,28))),(29,30))),4),(31,(32,33))));
tree tnt_88 = [&U] (1,2,(((3,((5,(((6,((7,(8,9)),(10,(11,12)))),((13,(((((14,18),19),17),16),15)),(20,(21,(22,((23,26),(24,25))))))),(27,28))),(29,30))),4),(31,(32,33))));
tree tnt_91 = [&U] (1,2,((3,((4,(5,((((6,((7,(8,9)),(10,(11,12)))),((13,(((((14,18),19),17),16),15)),(20,(21,(22,(23,((24,25),26))))))),28),27))),(29,30))),(31,(32,33))));
tree tnt_101 = [&U] (1,2,((3,(4,(((5,(((6,((7,(8,9)),(10,(11,12)))),((13,(((14,18),19),(15,(16,17)))),(20,(21,(22,(23,((24,25),26))))))),(28,29))),27),30))),(31,(32,33))));
tree tnt_106 = [&U] (1,2,((3,(4,(((5,(((6,((7,(8,9)),(10,(11,12)))),((13,(((14,18),19),(15,(16,17)))),(20,((21,26),(22,(23,(24,25))))))),(28,29))),27),30))),(31,(32,33))));
tree tnt_107 = [&U] (1,2,((3,(4,(((5,(((6,((7,(8,9)),(10,(11,12)))),((13,(((14,18),19),(15,(16,17)))),(20,(21,((22,(23,(24,25))),26))))),(28,29))),27),30))),(31,(32,33))));
tree tnt_108 = [&U] (1,2,((3,(4,(((5,(((6,((7,(8,9)),(10,(11,12)))),((13,(((14,18),19),(15,(16,17)))),(20,(21,(22,((23,(24,25)),26)))))),(28,29))),27),30))),(31,(32,33))));
tree tnt_109 = [&U] (1,2,((3,(4,(((5,(((6,((7,(8,9)),(10,(11,12)))),((13,(((14,18),19),(15,(16,17)))),(20,(21,((22,26),(23,(24,25))))))),(28,29))),27),30))),(31,(32,33))));
tree tnt_111 = [&U] (1,2,(((3,((5,(((6,((7,(8,9)),(10,(11,12)))),((13,(14,((15,(16,17)),(18,19)))),(20,(21,(22,((23,26),(24,25))))))),(27,28))),(29,30))),4),(31,(32,33))));
tree tnt_112 = [&U] (1,2,((3,(4,((5,(((6,((7,(8,9)),(10,(11,12)))),((13,(14,((15,(16,17)),(18,19)))),(20,(21,(22,((23,26),(24,25))))))),(27,28))),(29,30)))),(31,(32,33))));
tree tnt_118 = [&U] (1,2,(((3,((5,(((6,((7,(8,9)),(10,(11,12)))),((13,(14,((15,(16,17)),(18,19)))),(20,((21,26),(22,(23,(24,25))))))),(27,28))),(29,30))),4),(31,(32,33))));
tree tnt_119 = [&U] (1,2,(((3,((5,(((6,((7,(8,9)),(10,(11,12)))),((13,(14,((15,(16,17)),(18,19)))),(20,(21,((22,(23,(24,25))),26))))),(27,28))),(29,30))),4),(31,(32,33))));
tree tnt_120 = [&U] (1,2,(((3,((5,(((6,((7,(8,9)),(10,(11,12)))),((13,(14,((15,(16,17)),(18,19)))),(20,(21,(22,((23,(24,25)),26)))))),(27,28))),(29,30))),4),(31,(32,33))));
tree tnt_121 = [&U] (1,2,((3,(4,((5,(((6,((7,(8,9)),(10,(11,12)))),((13,(14,((15,(16,17)),(18,19)))),(20,(((21,26),(23,24)),(22,25))))),(27,28))),(29,30)))),(31,(32,33))));
tree tnt_124 = [&U] (1,2,((3,(4,((5,(((6,((7,(8,9)),(10,(11,12)))),((13,(((14,18),19),(15,(16,17)))),(20,(((21,26),(23,24)),(22,25))))),(27,28))),(29,30)))),(31,(32,33))));
tree tnt_131 = [&U] (1,2,(((3,((5,(((6,((7,(8,9)),(10,(11,12)))),((13,(((14,18),19),(15,(16,17)))),(20,(21,(22,(23,((24,25),26))))))),(27,28))),(29,30))),4),(31,(32,33))));
tree tnt_133 = [&U] (1,2,(((3,((5,(((6,((7,(8,9)),(10,(11,12)))),((13,(14,((15,(16,17)),(18,19)))),(20,(21,(22,(23,((24,25),26))))))),(27,28))),(29,30))),4),(31,(32,33))));
tree tnt_161 = [&U] (1,2,((3,(4,((5,(((6,((7,(8,9)),(10,(11,12)))),((13,(((((14,18),19),17),16),15)),(20,((21,(22,(23,(24,25)))),26)))),(27,28))),(29,30)))),(31,(32,33))));
tree tnt_163 = [&U] (1,2,((3,(4,((5,(((6,((7,(8,9)),(10,(11,12)))),((13,(((((14,18),19),17),16),15)),(20,((21,26),(22,(23,(24,25))))))),(27,28))),(29,30)))),(31,(32,33))));
tree tnt_164 = [&U] (1,2,((3,(4,((5,(((6,((7,(8,9)),(10,(11,12)))),((13,(((((14,18),19),17),16),15)),(20,(21,((22,(23,(24,25))),26))))),(27,28))),(29,30)))),(31,(32,33))));
tree tnt_165 = [&U] (1,2,((3,(4,((5,(((6,((7,(8,9)),(10,(11,12)))),((13,(((((14,18),19),17),16),15)),(20,(21,(22,((23,(24,25)),26)))))),(27,28))),(29,30)))),(31,(32,33))));
tree tnt_166 = [&U] (1,2,((3,(4,((5,(((6,((7,(8,9)),(10,(11,12)))),((13,(((((14,18),19),17),16),15)),(20,(21,((22,26),(23,(24,25))))))),(27,28))),(29,30)))),(31,(32,33))));
tree tnt_167 = [&U] (1,2,((3,(4,((5,(((6,((7,(8,9)),(10,(11,12)))),((13,(((((14,18),19),17),16),15)),(20,(21,(22,((23,26),(24,25))))))),(27,28))),(29,30)))),(31,(32,33))));
tree tnt_181 = [&U] (1,2,((3,(((4,(5,((((6,((7,(8,9)),(10,(11,12)))),((13,(((((14,18),19),17),16),15)),(20,((21,(22,(23,(24,25)))),26)))),28),27))),29),30)),(31,(32,33))));
tree tnt_183 = [&U] (1,2,((3,(((4,(5,((((6,((7,(8,9)),((10,11),12))),((13,(((((14,18),19),17),16),15)),(20,((21,(22,(23,(24,25)))),26)))),28),27))),29),30)),(31,(32,33))));
tree tnt_185 = [&U] (1,2,((3,(((4,(5,((((6,((7,(8,9)),(10,(11,12)))),((13,(((((14,18),19),17),16),15)),(20,(21,(22,((23,(24,25)),26)))))),28),27))),29),30)),(31,(32,33))));
tree tnt_186 = [&U] (1,2,((3,(((4,(5,((((6,((7,(8,9)),(10,(11,12)))),((13,(((((14,18),19),17),16),15)),(20,(21,((22,26),(23,(24,25))))))),28),27))),29),30)),(31,(32,33))));
tree tnt_187 = [&U] (1,2,((3,(((4,(5,((((6,((7,(8,9)),(10,(11,12)))),((13,(((((14,18),19),17),16),15)),(20,(21,(22,((23,26),(24,25))))))),28),27))),29),30)),(31,(32,33))));
tree tnt_192 = [&U] (1,2,((3,(4,(((5,((((6,((7,(8,9)),(10,(11,12)))),((13,(14,((15,(16,17)),(18,19)))),(20,((21,(22,(23,(24,25)))),26)))),28),29)),27),30))),(31,(32,33))));
tree tnt_196 = [&U] (1,2,((3,(4,(((5,(((6,((7,(8,9)),(10,(11,12)))),((13,(14,((15,(16,17)),(18,19)))),(20,((21,26),(22,(23,(24,25))))))),(28,29))),27),30))),(31,(32,33))));
tree tnt_197 = [&U] (1,2,((3,(4,(((5,(((6,((7,(8,9)),(10,(11,12)))),((13,(14,((15,(16,17)),(18,19)))),(20,(21,((22,(23,(24,25))),26))))),(28,29))),27),30))),(31,(32,33))));
tree tnt_201 = [&U] (1,2,((3,(4,((((5,(27,30)),28),29),((6,((7,((8,9),10)),(11,12))),((13,(((14,18),19),(15,(16,17)))),(20,(21,(((22,25),(23,24)),26)))))))),(31,(32,33))));
tree tnt_211 = [&U] (1,2,(((3,((5,((((6,((7,(8,9)),(10,(11,12)))),((13,(((((14,18),19),17),16),15)),(20,((21,26),(22,(23,(24,25))))))),28),27)),(29,30))),4),(31,(32,33))));
tree tnt_212 = [&U] (1,2,(((3,((5,((((6,((7,(8,9)),(10,(11,12)))),((13,(((((14,18),19),17),16),15)),(20,(21,((22,(23,(24,25))),26))))),28),27)),(29,30))),4),(31,(32,33))));
tree tnt_213 = [&U] (1,2,(((3,((5,((((6,((7,(8,9)),(10,(11,12)))),((13,(((((14,18),19),17),16),15)),(20,((21,(22,(23,(24,25)))),26)))),28),27)),(29,30))),4),(31,(32,33))));
tree tnt_215 = [&U] (1,2,(((3,((5,((((6,((7,(8,9)),(10,(11,12)))),((13,(((((14,18),19),17),16),15)),(20,(21,(22,((23,(24,25)),26)))))),28),27)),(29,30))),4),(31,(32,33))));
tree tnt_216 = [&U] (1,2,(((3,((5,((((6,((7,(8,9)),(10,(11,12)))),((13,(((((14,18),19),17),16),15)),(20,(21,((22,26),(23,(24,25))))))),28),27)),(29,30))),4),(31,(32,33))));
tree tnt_217 = [&U] (1,2,(((3,((5,((((6,((7,(8,9)),(10,(11,12)))),((13,(((((14,18),19),17),16),15)),(20,(21,(22,((23,26),(24,25))))))),28),27)),(29,30))),4),(31,(32,33))));
tree tnt_221 = [&U] (1,2,(((3,((5,((((6,((7,(8,9)),(10,(11,12)))),((13,(((((14,18),19),17),16),15)),(20,(21,(22,(23,((24,25),26))))))),28),27)),(29,30))),4),(31,(32,33))));
tree tnt_231 = [&U] (1,2,((3,(4,(((5,((((6,((7,(8,9)),(10,(11,12)))),((13,(((14,18),19),(15,(16,17)))),(20,((21,(22,(23,(24,25)))),26)))),28),29)),27),30))),(31,(32,33))));
tree tnt_232 = [&U] (1,2,((3,(4,(((5,((((6,((7,(8,9)),(10,(11,12)))),((13,(((14,18),19),(15,(16,17)))),(20,((21,26),(22,(23,(24,25))))))),28),29)),27),30))),(31,(32,33))));
tree tnt_233 = [&U] (1,2,((3,(4,(((5,((((6,((7,(8,9)),(10,(11,12)))),((13,(((14,18),19),(15,(16,17)))),(20,(21,((22,(23,(24,25))),26))))),28),29)),27),30))),(31,(32,33))));
tree tnt_234 = [&U] (1,2,((3,(4,(((5,((((6,((7,(8,9)),(10,(11,12)))),((13,(((14,18),19),(15,(16,17)))),(20,(21,(22,((23,(24,25)),26)))))),28),29)),27),30))),(31,(32,33))));
tree tnt_235 = [&U] (1,2,((3,(4,(((5,((((6,((7,(8,9)),(10,(11,12)))),((13,(((14,18),19),(15,(16,17)))),(20,(21,((22,26),(23,(24,25))))))),28),29)),27),30))),(31,(32,33))));
tree tnt_236 = [&U] (1,2,((3,(4,(((5,((((6,((7,(8,9)),(10,(11,12)))),((13,(((14,18),19),(15,(16,17)))),(20,(21,(22,((23,26),(24,25))))))),28),29)),27),30))),(31,(32,33))));
tree tnt_241 = [&U] (1,2,((3,(4,((5,(((6,((7,(8,9)),(10,(11,12)))),((13,(((14,18),19),(15,(16,17)))),(20,(21,(22,((23,26),(24,25))))))),(27,28))),(29,30)))),(31,(32,33))));
tree tnt_244 = [&U] (1,2,((3,(4,((5,(((6,((7,(8,9)),(10,(11,12)))),((13,(((14,18),19),(15,(16,17)))),(20,((21,26),(22,(23,(24,25))))))),(27,28))),(29,30)))),(31,(32,33))));
tree tnt_245 = [&U] (1,2,((3,(4,((5,(((6,((7,(8,9)),(10,(11,12)))),((13,(((14,18),19),(15,(16,17)))),(20,(21,((22,(23,(24,25))),26))))),(27,28))),(29,30)))),(31,(32,33))));
tree tnt_246 = [&U] (1,2,((3,(4,((5,(((6,((7,(8,9)),(10,(11,12)))),((13,(((14,18),19),(15,(16,17)))),(20,(21,(22,((23,(24,25)),26)))))),(27,28))),(29,30)))),(31,(32,33))));
tree tnt_247 = [&U] (1,2,((3,(4,((5,(((6,((7,(8,9)),(10,(11,12)))),((13,(((14,18),19),(15,(16,17)))),(20,(21,((22,26),(23,(24,25))))))),(27,28))),(29,30)))),(31,(32,33))));
tree tnt_251 = [&U] (1,2,((3,(4,((((5,(27,30)),28),29),((6,((7,((8,9),10)),(11,12))),((13,(14,((15,(16,17)),(18,19)))),(20,((21,((22,25),(23,24))),26))))))),(31,(32,33))));
tree tnt_262 = [&U] (1,2,((3,(4,(((5,((((6,((7,(8,9)),((10,11),12))),((13,(14,((15,(16,17)),(18,19)))),(20,((21,(22,(23,(24,25)))),26)))),28),29)),27),30))),(31,(32,33))));
tree tnt_266 = [&U] (1,2,((3,(4,(((5,((((6,((7,(8,9)),(10,(11,12)))),((13,(14,((15,(16,17)),(18,19)))),(20,((21,26),(22,(23,(24,25))))))),28),29)),27),30))),(31,(32,33))));
tree tnt_267 = [&U] (1,2,((3,(4,(((5,((((6,((7,(8,9)),(10,(11,12)))),((13,(14,((15,(16,17)),(18,19)))),(20,(21,((22,(23,(24,25))),26))))),28),29)),27),30))),(31,(32,33))));
tree tnt_268 = [&U] (1,2,((3,(4,(((5,((((6,((7,(8,9)),(10,(11,12)))),((13,(14,((15,(16,17)),(18,19)))),(20,(21,(22,((23,(24,25)),26)))))),28),29)),27),30))),(31,(32,33))));
tree tnt_269 = [&U] (1,2,((3,(4,(((5,((((6,((7,(8,9)),(10,(11,12)))),((13,(14,((15,(16,17)),(18,19)))),(20,(21,((22,26),(23,(24,25))))))),28),29)),27),30))),(31,(32,33))));
tree tnt_270 = [&U] (1,2,((3,(4,(((5,((((6,((7,(8,9)),(10,(11,12)))),((13,(14,((15,(16,17)),(18,19)))),(20,(21,(22,((23,26),(24,25))))))),28),29)),27),30))),(31,(32,33))));
tree tnt_281 = [&U] (1,2,(((3,((5,((((6,((7,(8,9)),(10,(11,12)))),((13,(((14,18),19),(15,(16,17)))),(20,((21,(22,(23,(24,25)))),26)))),28),27)),(29,30))),4),(31,(32,33))));
tree tnt_283 = [&U] (1,2,(((3,((5,((((6,((7,(8,9)),(10,(11,12)))),((13,(((14,18),19),(15,(16,17)))),(20,(21,(22,((23,(24,25)),26)))))),28),27)),(29,30))),4),(31,(32,33))));
tree tnt_284 = [&U] (1,2,(((3,((5,((((6,((7,(8,9)),(10,(11,12)))),((13,(((14,18),19),(15,(16,17)))),(20,(21,((22,26),(23,(24,25))))))),28),27)),(29,30))),4),(31,(32,33))));
tree tnt_285 = [&U] (1,2,(((3,((5,((((6,((7,(8,9)),(10,(11,12)))),((13,(((14,18),19),(15,(16,17)))),(20,(21,(22,(23,((24,25),26))))))),28),27)),(29,30))),4),(31,(32,33))));
tree tnt_299 = [&U] (1,2,((3,(4,((5,((((6,((7,(8,9)),(10,(11,12)))),((13,(((((14,18),19),17),16),15)),(20,(21,((22,(23,(24,25))),26))))),28),27)),(29,30)))),(31,(32,33))));
tree tnt_301 = [&U] (1,2,((3,(((4,(5,((((6,((7,(8,9)),(10,(11,12)))),((13,(((14,18),19),(15,(16,17)))),(20,(21,(22,(23,((24,25),26))))))),28),27))),29),30)),(31,(32,33))));
tree tnt_302 = [&U] (1,2,((3,(((4,(5,((((6,((7,(8,9)),((10,11),12))),((13,(((14,18),19),(15,(16,17)))),(20,(21,(22,(23,((24,25),26))))))),28),27))),29),30)),(31,(32,33))));
tree tnt_304 = [&U] (1,2,((3,(((4,(5,((((6,((7,(8,9)),(10,(11,12)))),((13,(14,((15,(16,17)),(18,19)))),(20,(21,(22,(23,((24,25),26))))))),28),27))),29),30)),(31,(32,33))));
tree tnt_305 = [&U] (1,2,((3,(((4,(5,((((6,((7,(8,9)),(10,(11,12)))),((13,(((14,18),19),(15,(16,17)))),(20,((21,(22,(23,(24,25)))),26)))),28),27))),29),30)),(31,(32,33))));
tree tnt_307 = [&U] (1,2,((3,(((4,(5,((((6,((7,(8,9)),(10,(11,12)))),((13,(((14,18),19),(15,(16,17)))),(20,((21,26),(22,(23,(24,25))))))),28),27))),29),30)),(31,(32,33))));
tree tnt_308 = [&U] (1,2,((3,(((4,(5,((((6,((7,(8,9)),(10,(11,12)))),((13,(((14,18),19),(15,(16,17)))),(20,(21,((22,(23,(24,25))),26))))),28),27))),29),30)),(31,(32,33))));
tree tnt_309 = [&U] (1,2,((3,(((4,(5,((((6,((7,(8,9)),(10,(11,12)))),((13,(((14,18),19),(15,(16,17)))),(20,(21,(22,((23,(24,25)),26)))))),28),27))),29),30)),(31,(32,33))));
tree tnt_310 = [&U] (1,2,((3,(((4,(5,((((6,((7,(8,9)),(10,(11,12)))),((13,(((14,18),19),(15,(16,17)))),(20,(21,((22,26),(23,(24,25))))))),28),27))),29),30)),(31,(32,33))));
tree tnt_311 = [&U] (1,2,((3,(4,(((5,(((6,((7,(8,9)),(10,(11,12)))),((13,(((((14,18),19),17),16),15)),(20,((21,(22,(23,(24,25)))),26)))),(28,29))),27),30))),(31,(32,33))));
tree tnt_313 = [&U] (1,2,((3,(4,(((5,(((6,((7,(8,9)),(10,(11,12)))),((13,(((((14,18),19),17),16),15)),(20,(21,(22,((23,(24,25)),26)))))),(28,29))),27),30))),(31,(32,33))));
tree tnt_314 = [&U] (1,2,((3,(4,(((5,(((6,((7,(8,9)),(10,(11,12)))),((13,(((((14,18),19),17),16),15)),(20,(21,((22,26),(23,(24,25))))))),(28,29))),27),30))),(31,(32,33))));
tree tnt_315 = [&U] (1,2,((3,(4,(((5,(((6,((7,(8,9)),(10,(11,12)))),((13,(((((14,18),19),17),16),15)),(20,(21,(22,((23,26),(24,25))))))),(28,29))),27),30))),(31,(32,33))));
tree tnt_332 = [&U] (1,2,((3,(4,(((5,((((6,((7,(8,9)),((10,11),12))),((13,(((14,18),19),(15,(16,17)))),(20,((21,(22,(23,(24,25)))),26)))),28),29)),27),30))),(31,(32,33))));
tree tnt_333 = [&U] (1,2,((3,(4,(((5,((((6,((7,(8,9)),((10,11),12))),((13,(14,((15,(16,17)),(18,19)))),(20,((21,26),(22,(23,(24,25))))))),28),29)),27),30))),(31,(32,33))));
tree tnt_334 = [&U] (1,2,((3,(4,(((5,((((6,((7,(8,9)),((10,11),12))),((13,(14,((15,(16,17)),(18,19)))),(20,(21,((22,(23,(24,25))),26))))),28),29)),27),30))),(31,(32,33))));
tree tnt_335 = [&U] (1,2,((3,(4,(((5,((((6,((7,(8,9)),((10,11),12))),((13,(14,((15,(16,17)),(18,19)))),(20,(21,(22,((23,(24,25)),26)))))),28),29)),27),30))),(31,(32,33))));
tree tnt_336 = [&U] (1,2,((3,(4,(((5,((((6,((7,(8,9)),((10,11),12))),((13,(14,((15,(16,17)),(18,19)))),(20,(21,((22,26),(23,(24,25))))))),28),29)),27),30))),(31,(32,33))));
tree tnt_337 = [&U] (1,2,((3,(4,(((5,((((6,((7,(8,9)),((10,11),12))),((13,(14,((15,(16,17)),(18,19)))),(20,(21,(22,((23,26),(24,25))))))),28),29)),27),30))),(31,(32,33))));
tree tnt_341 = [&U] (1,2,((3,(4,((((5,(27,30)),29),28),((6,((7,(8,9)),(10,(11,12)))),((13,(14,((15,(16,17)),(18,19)))),(20,((21,(22,(23,(24,25)))),26))))))),(31,(32,33))));
tree tnt_351 = [&U] (1,2,(((3,((5,(((6,((7,(8,9)),(10,(11,12)))),((13,(14,((15,(16,17)),(18,19)))),(20,((((21,26),(23,24)),22),25)))),(27,28))),(29,30))),4),(31,(32,33))));
tree tnt_353 = [&U] (1,2,(((3,((5,(((6,((7,(8,9)),(10,(11,12)))),((13,(((14,18),19),(15,(16,17)))),(20,((((21,26),(23,24)),22),25)))),(27,28))),(29,30))),4),(31,(32,33))));
tree tnt_386 = [&U] (1,2,((3,(4,(((5,(((6,((7,(8,9)),(10,(11,12)))),((13,(((14,18),19),(15,(16,17)))),(20,(21,(22,((23,26),(24,25))))))),(28,29))),27),30))),(31,(32,33))));
tree tnt_391 = [&U] (1,2,((3,(4,((5,(((6,((7,(8,9)),(10,(11,12)))),((13,(((((14,18),19),17),16),15)),(20,(21,(22,(23,((24,25),26))))))),(27,28))),(29,30)))),(31,(32,33))));
tree tnt_392 = [&U] (1,2,((3,(4,((5,((((6,((7,(8,9)),(10,(11,12)))),((13,(((((14,18),19),17),16),15)),(20,(21,(22,(23,((24,25),26))))))),28),27)),(29,30)))),(31,(32,33))));
tree tnt_421 = [&U] (1,2,((3,(4,((((5,(27,30)),28),29),((6,((7,((8,9),10)),(11,12))),((13,(((((14,18),19),17),16),15)),(20,((21,((22,25),(23,24))),26))))))),(31,(32,33))));
tree tnt_431 = [&U] (1,2,((3,(((4,(5,((((6,((7,(8,9)),(10,(11,12)))),((13,(14,((15,(16,17)),(18,19)))),(20,((21,26),(22,(23,(24,25))))))),28),27))),29),30)),(31,(32,33))));
tree tnt_432 = [&U] (1,2,((3,(((4,(5,((((6,((7,(8,9)),(10,(11,12)))),((13,(14,((15,(16,17)),(18,19)))),(20,((21,(22,(23,(24,25)))),26)))),28),27))),29),30)),(31,(32,33))));
tree tnt_434 = [&U] (1,2,((3,(((4,(5,((((6,((7,(8,9)),(10,(11,12)))),((13,(14,((15,(16,17)),(18,19)))),(20,(21,(22,((23,(24,25)),26)))))),28),27))),29),30)),(31,(32,33))));
tree tnt_435 = [&U] (1,2,((3,(((4,(5,((((6,((7,(8,9)),(10,(11,12)))),((13,(14,((15,(16,17)),(18,19)))),(20,(21,((22,26),(23,(24,25))))))),28),27))),29),30)),(31,(32,33))));
tree tnt_441 = [&U] (1,2,((3,(4,((((5,(27,30)),28),29),((6,((7,((8,9),10)),(11,12))),((13,(((14,18),19),(15,(16,17)))),(20,((21,((22,25),(23,24))),26))))))),(31,(32,33))));
tree tnt_451 = [&U] (1,2,(((3,((5,((((6,((7,(8,9)),((10,11),12))),((13,(((14,18),19),(15,(16,17)))),(20,(21,(22,((23,(24,25)),26)))))),28),27)),(29,30))),4),(31,(32,33))));
tree tnt_452 = [&U] (1,2,(((3,((5,((((6,((7,(8,9)),((10,11),12))),((13,(((14,18),19),(15,(16,17)))),(20,((21,(22,(23,(24,25)))),26)))),28),27)),(29,30))),4),(31,(32,33))));
tree tnt_454 = [&U] (1,2,(((3,((5,((((6,((7,(8,9)),((10,11),12))),((13,(((14,18),19),(15,(16,17)))),(20,((21,26),(22,(23,(24,25))))))),28),27)),(29,30))),4),(31,(32,33))));
tree tnt_455 = [&U] (1,2,(((3,((5,((((6,((7,(8,9)),((10,11),12))),((13,(((14,18),19),(15,(16,17)))),(20,(21,((22,(23,(24,25))),26))))),28),27)),(29,30))),4),(31,(32,33))));
tree tnt_461 = [&U] (1,2,((3,(4,(((5,((((6,((7,(8,9)),(10,(11,12)))),((13,(((14,18),19),(15,(16,17)))),(20,(21,((22,26),(23,(24,25))))))),28),29)),30),27))),(31,(32,33))));
tree tnt_477 = [&U] (1,2,(((3,((5,(((6,((7,(8,9)),(10,(11,12)))),((13,(14,((15,(16,17)),(18,19)))),(20,(21,((22,26),(23,(24,25))))))),(27,28))),(29,30))),4),(31,(32,33))));
tree tnt_481 = [&U] (1,2,((3,(4,((((5,(27,30)),28),29),((6,((7,((8,9),10)),(11,12))),((13,(14,((15,(16,17)),(18,19)))),(20,(21,(((22,25),(23,24)),26)))))))),(31,(32,33))));
tree tnt_511 = [&U] (1,2,((3,(4,(5,(((6,((7,(8,9)),(10,(11,12)))),((13,(((((14,18),19),17),16),15)),(20,((21,(22,(23,(24,25)))),26)))),(((27,30),29),28))))),(31,(32,33))));
tree tnt_521 = [&U] (1,2,((3,(4,((((5,(27,30)),29),28),((6,((7,(8,9)),(10,(11,12)))),((13,(((((14,18),19),17),16),15)),(20,(21,(22,(23,((24,25),26)))))))))),(31,(32,33))));
tree tnt_522 = [&U] (1,2,((3,(4,((((5,(27,30)),29),28),((6,((7,(8,9)),(10,(11,12)))),((13,(((((14,18),19),17),16),15)),(20,((21,(22,(23,(24,25)))),26))))))),(31,(32,33))));
tree tnt_524 = [&U] (1,2,((3,(4,((((5,(27,30)),29),28),((6,((7,(8,9)),(10,(11,12)))),((13,(((((14,18),19),17),16),15)),(20,((21,26),(22,(23,(24,25)))))))))),(31,(32,33))));
tree tnt_525 = [&U] (1,2,((3,(4,((((5,(27,30)),29),28),((6,((7,(8,9)),(10,(11,12)))),((13,(((((14,18),19),17),16),15)),(20,(21,((22,(23,(24,25))),26)))))))),(31,(32,33))));
tree tnt_526 = [&U] (1,2,((3,(4,((((5,(27,30)),29),28),((6,((7,(8,9)),(10,(11,12)))),((13,(((((14,18),19),17),16),15)),(20,(21,(22,((23,(24,25)),26))))))))),(31,(32,33))));
tree tnt_527 = [&U] (1,2,((3,(4,((((5,(27,30)),29),28),((6,((7,(8,9)),(10,(11,12)))),((13,(((((14,18),19),17),16),15)),(20,(21,((22,26),(23,(24,25)))))))))),(31,(32,33))));
tree tnt_541 = [&U] (1,2,((3,(4,((((5,(27,30)),29),28),((6,((7,(8,9)),(10,(11,12)))),((13,(14,((15,(16,17)),(18,19)))),(20,(21,(22,(23,((24,25),26)))))))))),(31,(32,33))));
tree tnt_544 = [&U] (1,2,((3,(4,((((5,(27,30)),29),28),((6,((7,(8,9)),(10,(11,12)))),((13,(14,((15,(16,17)),(18,19)))),(20,((21,26),(22,(23,(24,25)))))))))),(31,(32,33))));
tree tnt_545 = [&U] (1,2,((3,(4,((((5,(27,30)),29),28),((6,((7,(8,9)),(10,(11,12)))),((13,(14,((15,(16,17)),(18,19)))),(20,(21,((22,(23,(24,25))),26)))))))),(31,(32,33))));
tree tnt_546 = [&U] (1,2,((3,(4,((((5,(27,30)),29),28),((6,((7,(8,9)),(10,(11,12)))),((13,(14,((15,(16,17)),(18,19)))),(20,(21,(22,((23,(24,25)),26))))))))),(31,(32,33))));
tree tnt_547 = [&U] (1,2,((3,(4,((((5,(27,30)),29),28),((6,((7,(8,9)),(10,(11,12)))),((13,(14,((15,(16,17)),(18,19)))),(20,(21,((22,26),(23,(24,25)))))))))),(31,(32,33))));
tree tnt_551 = [&U] (1,2,((3,(4,((((5,(27,30)),28),29),((6,((7,((8,9),10)),(11,12))),((13,(((((14,18),19),17),16),15)),(20,((21,26),((22,25),(23,24))))))))),(31,(32,33))));
tree tnt_581 = [&U] (1,2,((3,(4,(((5,((((6,((7,(8,9)),(10,(11,12)))),((13,(((14,18),19),(15,(16,17)))),(20,(21,(22,(23,((24,25),26))))))),28),29)),27),30))),(31,(32,33))));
tree tnt_621 = [&U] (1,2,(((3,((5,(((6,((7,(8,9)),(10,(11,12)))),((13,(14,((15,(16,17)),(18,19)))),(20,(((21,26),(23,24)),(22,25))))),(27,28))),(29,30))),4),(31,(32,33))));
tree tnt_623 = [&U] (1,2,(((3,((5,(((6,((7,(8,9)),(10,(11,12)))),((13,(((14,18),19),(15,(16,17)))),(20,(((21,26),(23,24)),(22,25))))),(27,28))),(29,30))),4),(31,(32,33))));
tree tnt_671 = [&U] (1,2,((3,(4,((((5,(27,30)),29),28),((6,((7,(8,9)),(10,(11,12)))),((13,(((14,18),19),(15,(16,17)))),(20,(21,(22,((23,26),(24,25)))))))))),(31,(32,33))));
tree tnt_702 = [&U] (1,2,((3,(4,((5,(((6,((7,(8,9)),(10,(11,12)))),((13,(((14,18),19),(15,(16,17)))),(20,((((21,26),(23,24)),22),25)))),(27,28))),(29,30)))),(31,(32,33))));
tree tnt_751 = [&U] (1,2,((3,(4,(5,(((6,((7,(8,9)),(10,(11,12)))),((13,(14,((15,(16,17)),(18,19)))),(20,(21,((22,26),(23,(24,25))))))),(((27,30),29),28))))),(31,(32,33))));
tree tnt_752 = [&U] (1,2,((3,(4,(5,(((6,((7,(8,9)),(10,(11,12)))),((13,(14,((15,(16,17)),(18,19)))),(20,(21,(22,((23,(24,25)),26)))))),(((27,30),29),28))))),(31,(32,33))));
tree tnt_753 = [&U] (1,2,((3,(4,(5,(((6,((7,(8,9)),(10,(11,12)))),((13,(14,((15,(16,17)),(18,19)))),(20,((21,(22,(23,(24,25)))),26)))),(((27,30),29),28))))),(31,(32,33))));
tree tnt_755 = [&U] (1,2,((3,(4,(5,(((6,((7,(8,9)),(10,(11,12)))),((13,(14,((15,(16,17)),(18,19)))),(20,(21,((22,(23,(24,25))),26))))),(((27,30),29),28))))),(31,(32,33))));
tree tnt_756 = [&U] (1,2,((3,(4,(5,(((6,((7,(8,9)),(10,(11,12)))),((13,(14,((15,(16,17)),(18,19)))),(20,((21,26),(22,(23,(24,25))))))),(((27,30),29),28))))),(31,(32,33))));
tree tnt_757 = [&U] (1,2,((3,(4,(5,(((6,((7,(8,9)),(10,(11,12)))),((13,(14,((15,(16,17)),(18,19)))),(20,(21,(22,((23,26),(24,25))))))),(((27,30),29),28))))),(31,(32,33))));
tree tnt_761 = [&U] (1,2,((3,(4,(5,(((6,((7,(8,9)),(10,(11,12)))),((13,(((14,18),19),(15,(16,17)))),(20,((21,(22,(23,(24,25)))),26)))),(((27,30),29),28))))),(31,(32,33))));
tree tnt_763 = [&U] (1,2,((3,(4,(5,(((6,((7,(8,9)),(10,(11,12)))),((13,(((14,18),19),(15,(16,17)))),(20,(21,(22,((23,(24,25)),26)))))),(((27,30),29),28))))),(31,(32,33))));
tree tnt_764 = [&U] (1,2,((3,(4,(5,(((6,((7,(8,9)),(10,(11,12)))),((13,(((14,18),19),(15,(16,17)))),(20,(21,((22,26),(23,(24,25))))))),(((27,30),29),28))))),(31,(32,33))));
tree tnt_765 = [&U] (1,2,((3,(4,(5,(((6,((7,(8,9)),(10,(11,12)))),((13,(((14,18),19),(15,(16,17)))),(20,(21,(22,(23,((24,25),26))))))),(((27,30),29),28))))),(31,(32,33))));
tree tnt_773 = [&U] (1,2,((3,(4,(((5,(((6,((7,(8,9)),(10,(11,12)))),((13,(14,((15,(16,17)),(18,19)))),(20,(21,(22,(23,((24,25),26))))))),(28,29))),27),30))),(31,(32,33))));
tree tnt_781 = [&U] (1,2,(((3,((5,((((6,((7,(8,9)),(10,(11,12)))),((13,(14,((15,(16,17)),(18,19)))),(20,(21,((22,26),(23,(24,25))))))),28),27)),(29,30))),4),(31,(32,33))));
tree tnt_831 = [&U] (1,2,((3,(4,((5,((((6,((7,(8,9)),(10,(11,12)))),((13,(14,((15,(16,17)),(18,19)))),(20,((21,(22,(23,(24,25)))),26)))),28),27)),(29,30)))),(31,(32,33))));
tree tnt_832 = [&U] (1,2,((3,(4,((5,((((6,((7,(8,9)),((10,11),12))),((13,(14,((15,(16,17)),(18,19)))),(20,((21,(22,(23,(24,25)))),26)))),28),27)),(29,30)))),(31,(32,33))));
tree tnt_834 = [&U] (1,2,((3,(4,((5,((((6,((7,(8,9)),(10,(11,12)))),((13,(((14,18),19),(15,(16,17)))),(20,((21,(22,(23,(24,25)))),26)))),28),27)),(29,30)))),(31,(32,33))));
tree tnt_836 = [&U] (1,2,((3,(4,((5,((((6,((7,(8,9)),(10,(11,12)))),((13,(14,((15,(16,17)),(18,19)))),(20,(21,(22,((23,(24,25)),26)))))),28),27)),(29,30)))),(31,(32,33))));
tree tnt_837 = [&U] (1,2,((3,(4,((5,((((6,((7,(8,9)),(10,(11,12)))),((13,(14,((15,(16,17)),(18,19)))),(20,(21,((22,26),(23,(24,25))))))),28),27)),(29,30)))),(31,(32,33))));
tree tnt_838 = [&U] (1,2,((3,(4,((5,((((6,((7,(8,9)),(10,(11,12)))),((13,(14,((15,(16,17)),(18,19)))),(20,(21,(22,((23,26),(24,25))))))),28),27)),(29,30)))),(31,(32,33))));
tree tnt_861 = [&U] (1,2,((3,(4,(((5,((((6,((7,(8,9)),(10,(11,12)))),((13,(((((14,18),19),17),16),15)),(20,((21,(22,(23,(24,25)))),26)))),28),29)),27),30))),(31,(32,33))));
tree tnt_862 = [&U] (1,2,((3,(4,(((5,((((6,((7,(8,9)),((10,11),12))),((13,(((((14,18),19),17),16),15)),(20,((21,(22,(23,(24,25)))),26)))),28),29)),27),30))),(31,(32,33))));
tree tnt_864 = [&U] (1,2,((3,(4,(((5,((((6,((7,(8,9)),(10,(11,12)))),((13,(((((14,18),19),17),16),15)),(20,((21,26),(22,(23,(24,25))))))),28),29)),27),30))),(31,(32,33))));
tree tnt_865 = [&U] (1,2,((3,(4,(((5,((((6,((7,(8,9)),(10,(11,12)))),((13,(((((14,18),19),17),16),15)),(20,(21,((22,(23,(24,25))),26))))),28),29)),27),30))),(31,(32,33))));
tree tnt_866 = [&U] (1,2,((3,(4,(((5,((((6,((7,(8,9)),(10,(11,12)))),((13,(((((14,18),19),17),16),15)),(20,(21,(22,((23,(24,25)),26)))))),28),29)),27),30))),(31,(32,33))));
tree tnt_867 = [&U] (1,2,((3,(4,(((5,((((6,((7,(8,9)),(10,(11,12)))),((13,(((((14,18),19),17),16),15)),(20,(21,((22,26),(23,(24,25))))))),28),29)),27),30))),(31,(32,33))));
tree tnt_868 = [&U] (1,2,((3,(4,(((5,((((6,((7,(8,9)),(10,(11,12)))),((13,(((((14,18),19),17),16),15)),(20,(21,(22,((23,26),(24,25))))))),28),29)),27),30))),(31,(32,33))));
tree tnt_871 = [&U] (1,2,((3,(4,((((5,(27,30)),29),28),((6,((7,(8,9)),(10,(11,12)))),((13,(((14,18),19),(15,(16,17)))),(20,(21,((22,(23,(24,25))),26)))))))),(31,(32,33))));
tree tnt_883 = [&U] (1,2,((3,(4,((5,((((6,((7,(8,9)),((10,11),12))),((13,(14,((15,(16,17)),(18,19)))),(20,(21,((22,26),(23,(24,25))))))),28),27)),(29,30)))),(31,(32,33))));
tree tnt_884 = [&U] (1,2,((3,(4,((5,((((6,((7,(8,9)),((10,11),12))),((13,(14,((15,(16,17)),(18,19)))),(20,(21,(22,((23,(24,25)),26)))))),28),27)),(29,30)))),(31,(32,33))));
tree tnt_885 = [&U] (1,2,((3,(4,((5,((((6,((7,(8,9)),((10,11),12))),((13,(14,((15,(16,17)),(18,19)))),(20,(21,(22,(23,((24,25),26))))))),28),27)),(29,30)))),(31,(32,33))));
tree tnt_892 = [&U] (1,2,(((3,((5,((((6,((7,(8,9)),((10,11),12))),((13,(14,((15,(16,17)),(18,19)))),(20,(21,(22,(23,((24,25),26))))))),28),27)),(29,30))),4),(31,(32,33))));
tree tnt_893 = [&U] (1,2,((3,((4,(5,((((6,((7,(8,9)),((10,11),12))),((13,(14,((15,(16,17)),(18,19)))),(20,(21,(22,(23,((24,25),26))))))),28),27))),(29,30))),(31,(32,33))));
tree tnt_894 = [&U] (1,2,((3,(4,((5,((((6,((7,(8,9)),(10,(11,12)))),((13,(14,((15,(16,17)),(18,19)))),(20,(21,(22,(23,((24,25),26))))))),28),27)),(29,30)))),(31,(32,33))));
tree tnt_895 = [&U] (1,2,((3,(4,((5,((((6,((7,(8,9)),((10,11),12))),((13,(((14,18),19),(15,(16,17)))),(20,(21,(22,(23,((24,25),26))))))),28),27)),(29,30)))),(31,(32,33))));
tree tnt_897 = [&U] (1,2,((3,(4,((5,((((6,((7,(8,9)),((10,11),12))),((13,(14,((15,(16,17)),(18,19)))),(20,((21,26),(22,(23,(24,25))))))),28),27)),(29,30)))),(31,(32,33))));
tree tnt_898 = [&U] (1,2,((3,(4,((5,((((6,((7,(8,9)),((10,11),12))),((13,(14,((15,(16,17)),(18,19)))),(20,(21,((22,(23,(24,25))),26))))),28),27)),(29,30)))),(31,(32,33))));
tree tnt_911 = [&U] (1,2,((3,(4,(((5,((((6,((7,(8,9)),(10,(11,12)))),((13,(((((14,18),19),17),16),15)),(20,(21,(22,(23,((24,25),26))))))),28),29)),27),30))),(31,(32,33))));
tree tnt_931 = [&U] (1,2,((3,(4,(((5,((((6,((7,(8,9)),(10,(11,12)))),((13,(14,((15,(16,17)),(18,19)))),(20,(21,(22,(23,((24,25),26))))))),28),29)),27),30))),(31,(32,33))));
tree tnt_951 = [&U] (1,2,((3,(4,(((5,(((6,((7,(8,9)),(10,(11,12)))),((13,(((14,18),19),(15,(16,17)))),(20,((((21,26),(23,24)),22),25)))),(28,29))),27),30))),(31,(32,33))));
tree tnt_1011 = [&U] (1,2,((3,(4,(((5,((((6,((7,(8,9)),(10,(11,12)))),((13,(14,((15,(16,17)),(18,19)))),(20,(21,(22,((23,(24,25)),26)))))),28),29)),30),27))),(31,(32,33))));
tree tnt_1012 = [&U] (1,2,((3,(4,(((5,((((6,((7,(8,9)),(10,(11,12)))),((13,(((14,18),19),(15,(16,17)))),(20,(21,(22,((23,(24,25)),26)))))),28),29)),30),27))),(31,(32,33))));
tree tnt_1013 = [&U] (1,2,((3,(4,(((5,((((6,((7,(8,9)),(10,(11,12)))),((13,(14,((15,(16,17)),(18,19)))),(20,((21,(22,(23,(24,25)))),26)))),28),29)),30),27))),(31,(32,33))));
tree tnt_1015 = [&U] (1,2,((3,(4,(((5,((((6,((7,(8,9)),(10,(11,12)))),((13,(14,((15,(16,17)),(18,19)))),(20,((21,26),(22,(23,(24,25))))))),28),29)),30),27))),(31,(32,33))));
tree tnt_1016 = [&U] (1,2,((3,(4,(((5,((((6,((7,(8,9)),(10,(11,12)))),((13,(14,((15,(16,17)),(18,19)))),(20,(21,((22,(23,(24,25))),26))))),28),29)),30),27))),(31,(32,33))));
tree tnt_1031 = [&U] (1,2,((3,(4,(((5,((((6,((7,(8,9)),(10,(11,12)))),((13,(((((14,18),19),17),16),15)),(20,((21,(22,(23,(24,25)))),26)))),28),29)),30),27))),(31,(32,33))));
tree tnt_1032 = [&U] (1,2,((3,(4,(((5,((((6,((7,(8,9)),(10,(11,12)))),((13,(((((14,18),19),17),16),15)),(20,(21,((22,(23,(24,25))),26))))),28),29)),30),27))),(31,(32,33))));
tree tnt_1033 = [&U] (1,2,((3,(4,(((5,((((6,((7,(8,9)),(10,(11,12)))),((13,(((((14,18),19),17),16),15)),(20,((21,26),(22,(23,(24,25))))))),28),29)),30),27))),(31,(32,33))));
tree tnt_1034 = [&U] (1,2,((3,(4,(((5,((((6,((7,(8,9)),(10,(11,12)))),((13,(((((14,18),19),17),16),15)),(20,(21,((22,26),(23,(24,25))))))),28),29)),30),27))),(31,(32,33))));
tree tnt_1035 = [&U] (1,2,((3,(4,(((5,((((6,((7,(8,9)),(10,(11,12)))),((13,(((((14,18),19),17),16),15)),(20,(21,(22,((23,(24,25)),26)))))),28),29)),30),27))),(31,(32,33))));
tree tnt_1036 = [&U] (1,2,((3,(4,(((5,((((6,((7,(8,9)),(10,(11,12)))),((13,(((((14,18),19),17),16),15)),(20,(21,(22,(23,((24,25),26))))))),28),29)),30),27))),(31,(32,33))));
tree tnt_1062 = [&U] (1,2,((3,(4,((5,((((6,((7,(8,9)),((10,11),12))),((13,(((((14,18),19),17),16),15)),(20,(21,(22,(23,((24,25),26))))))),28),27)),(29,30)))),(31,(32,33))));
tree tnt_1064 = [&U] (1,2,((3,(4,((5,((((6,((7,(8,9)),(10,(11,12)))),((13,(((((14,18),19),17),16),15)),(20,((21,(22,(23,(24,25)))),26)))),28),27)),(29,30)))),(31,(32,33))));
tree tnt_1066 = [&U] (1,2,((3,(4,((5,((((6,((7,(8,9)),(10,(11,12)))),((13,(((((14,18),19),17),16),15)),(20,((21,26),(22,(23,(24,25))))))),28),27)),(29,30)))),(31,(32,33))));
tree tnt_1068 = [&U] (1,2,((3,(4,((5,((((6,((7,(8,9)),(10,(11,12)))),((13,(((((14,18),19),17),16),15)),(20,(21,(22,((23,(24,25)),26)))))),28),27)),(29,30)))),(31,(32,33))));
tree tnt_1069 = [&U] (1,2,((3,(4,((5,((((6,((7,(8,9)),(10,(11,12)))),((13,(((((14,18),19),17),16),15)),(20,(21,((22,26),(23,(24,25))))))),28),27)),(29,30)))),(31,(32,33))));
tree tnt_1076 = [&U] (1,2,((3,(4,(((5,((((6,((7,(8,9)),(10,(11,12)))),((13,(((((14,18),19),17),16),15)),(20,(21,(22,((23,26),(24,25))))))),28),29)),30),27))),(31,(32,33))));
tree tnt_1082 = [&U] (1,2,((3,(4,(((5,((((6,((7,(8,9)),((10,11),12))),((13,(((((14,18),19),17),16),15)),(20,(21,(22,(23,((24,25),26))))))),28),29)),27),30))),(31,(32,33))));
tree tnt_1102 = [&U] (1,2,((3,(4,(((5,((((6,((7,(8,9)),((10,11),12))),((13,(((14,18),19),(15,(16,17)))),(20,(21,(22,((23,(24,25)),26)))))),28),29)),27),30))),(31,(32,33))));
tree tnt_1103 = [&U] (1,2,((3,(4,(((5,((((6,((7,(8,9)),((10,11),12))),((13,(((14,18),19),(15,(16,17)))),(20,(21,((22,26),(23,(24,25))))))),28),29)),27),30))),(31,(32,33))));
tree tnt_1104 = [&U] (1,2,((3,(4,(((5,((((6,((7,(8,9)),((10,11),12))),((13,(((14,18),19),(15,(16,17)))),(20,(21,(22,((23,26),(24,25))))))),28),29)),27),30))),(31,(32,33))));
tree tnt_1131 = [&U] (1,2,((3,(4,((((5,(27,30)),29),28),((6,((7,(8,9)),(10,(11,12)))),((13,(((((14,18),19),17),16),15)),(20,(21,(22,((23,26),(24,25)))))))))),(31,(32,33))));
tree tnt_1132 = [&U] (1,2,((3,(4,(5,(((6,((7,(8,9)),(10,(11,12)))),((13,(((((14,18),19),17),16),15)),(20,(21,(22,((23,26),(24,25))))))),(((27,30),29),28))))),(31,(32,33))));
tree tnt_1151 = [&U] (1,2,((3,((4,(5,((((6,((7,(8,9)),(10,(11,12)))),((13,(((((14,18),19),17),16),15)),(20,((21,(22,(23,(24,25)))),26)))),28),27))),(29,30))),(31,(32,33))));
tree tnt_1202 = [&U] (1,2,((3,(4,(((5,((((6,((7,(8,9)),((10,11),12))),((13,(((((14,18),19),17),16),15)),(20,(21,(22,((23,(24,25)),26)))))),28),29)),27),30))),(31,(32,33))));
tree tnt_1216 = [&U] (1,2,((3,(4,((5,((((6,((7,(8,9)),(10,(11,12)))),((13,(((((14,18),19),17),16),15)),(20,(21,(22,((23,26),(24,25))))))),28),27)),(29,30)))),(31,(32,33))));
tree tnt_1282 = [&U] (1,2,((3,(4,(5,(((6,((7,(8,9)),(10,(11,12)))),((13,(((((14,18),19),17),16),15)),(20,((21,26),(22,(23,(24,25))))))),(((27,30),29),28))))),(31,(32,33))));
tree tnt_1283 = [&U] (1,2,((3,(4,(5,(((6,((7,(8,9)),(10,(11,12)))),((13,(((((14,18),19),17),16),15)),(20,(21,((22,(23,(24,25))),26))))),(((27,30),29),28))))),(31,(32,33))));
tree tnt_1284 = [&U] (1,2,((3,(4,(5,(((6,((7,(8,9)),(10,(11,12)))),((13,(((((14,18),19),17),16),15)),(20,(21,(22,((23,(24,25)),26)))))),(((27,30),29),28))))),(31,(32,33))));
tree tnt_1285 = [&U] (1,2,((3,(4,(5,(((6,((7,(8,9)),(10,(11,12)))),((13,(((((14,18),19),17),16),15)),(20,(21,((22,26),(23,(24,25))))))),(((27,30),29),28))))),(31,(32,33))));
tree tnt_1311 = [&U] (1,2,(((3,((5,((((6,((7,(8,9)),(10,(11,12)))),((13,(14,((15,(16,17)),(18,19)))),(20,((21,(22,(23,(24,25)))),26)))),28),27)),(29,30))),4),(31,(32,33))));
tree tnt_1314 = [&U] (1,2,(((3,((5,((((6,((7,(8,9)),(10,(11,12)))),((13,(14,((15,(16,17)),(18,19)))),(20,(21,(22,((23,(24,25)),26)))))),28),27)),(29,30))),4),(31,(32,33))));
tree tnt_1316 = [&U] (1,2,(((3,((5,((((6,((7,(8,9)),(10,(11,12)))),((13,(14,((15,(16,17)),(18,19)))),(20,(21,(22,((23,26),(24,25))))))),28),27)),(29,30))),4),(31,(32,33))));
tree tnt_1321 = [&U] (1,2,((3,(4,(((5,((((6,((7,(8,9)),(10,(11,12)))),((13,(((14,18),19),(15,(16,17)))),(20,(21,(22,(23,((24,25),26))))))),28),29)),30),27))),(31,(32,33))));
tree tnt_1361 = [&U] (1,2,(((3,((5,((((6,((7,(8,9)),(10,(11,12)))),((13,(14,((15,(16,17)),(18,19)))),(20,((21,26),(22,(23,(24,25))))))),28),27)),(29,30))),4),(31,(32,33))));
tree tnt_1381 = [&U] (1,2,((3,(4,((5,((((6,((7,(8,9)),(10,(11,12)))),((13,(((14,18),19),(15,(16,17)))),(20,((21,26),(22,(23,(24,25))))))),28),27)),(29,30)))),(31,(32,33))));
tree tnt_1411 = [&U] (1,2,((3,((4,(5,((((6,((7,(8,9)),((10,11),12))),((13,(((((14,18),19),17),16),15)),(20,(21,(22,((23,(24,25)),26)))))),28),27))),(29,30))),(31,(32,33))));
tree tnt_1443 = [&U] (1,2,((3,(4,((((5,(27,30)),29),28),((6,((7,(8,9)),(10,(11,12)))),((13,(14,((15,(16,17)),(18,19)))),(20,(21,(22,((23,26),(24,25)))))))))),(31,(32,33))));
tree tnt_1481 = [&U] (1,2,((3,(4,(((5,(((6,((7,(8,9)),(10,(11,12)))),((13,(14,((15,(16,17)),(18,19)))),(20,(((21,26),(23,24)),(22,25))))),(28,29))),27),30))),(31,(32,33))));
tree tnt_1483 = [&U] (1,2,((3,(4,(((5,(((6,((7,(8,9)),(10,(11,12)))),((13,(((14,18),19),(15,(16,17)))),(20,(((21,26),(23,24)),(22,25))))),(28,29))),27),30))),(31,(32,33))));
tree tnt_1494 = [&U] (1,2,((3,(4,(5,(((6,((7,(8,9)),(10,(11,12)))),((13,(((((14,18),19),17),16),15)),(20,(21,(22,(23,((24,25),26))))))),(((27,30),29),28))))),(31,(32,33))));
tree tnt_1524 = [&U] (1,2,((3,(4,(((5,((((6,((7,(8,9)),(10,(11,12)))),((13,(((14,18),19),(15,(16,17)))),(20,((21,(22,(23,(24,25)))),26)))),28),29)),30),27))),(31,(32,33))));
tree tnt_1527 = [&U] (1,2,((3,(4,(((5,((((6,((7,(8,9)),(10,(11,12)))),((13,(14,((15,(16,17)),(18,19)))),(20,(21,((22,26),(23,(24,25))))))),28),29)),30),27))),(31,(32,33))));
tree tnt_1528 = [&U] (1,2,((3,(4,(((5,((((6,((7,(8,9)),(10,(11,12)))),((13,(14,((15,(16,17)),(18,19)))),(20,(21,(22,((23,26),(24,25))))))),28),29)),30),27))),(31,(32,33))));
tree tnt_1571 = [&U] (1,2,((3,(4,(((5,((((6,((7,(8,9)),((10,11),12))),((13,(((((14,18),19),17),16),15)),(20,(21,((22,26),(23,(24,25))))))),28),29)),27),30))),(31,(32,33))));
tree tnt_1573 = [&U] (1,2,((3,(4,(((5,((((6,((7,(8,9)),((10,11),12))),((13,(((((14,18),19),17),16),15)),(20,(21,((22,(23,(24,25))),26))))),28),29)),27),30))),(31,(32,33))));
tree tnt_1574 = [&U] (1,2,((3,(4,(((5,((((6,((7,(8,9)),((10,11),12))),((13,(((((14,18),19),17),16),15)),(20,((21,26),(22,(23,(24,25))))))),28),29)),27),30))),(31,(32,33))));
tree tnt_1621 = [&U] (1,2,((3,(4,(5,(((6,((7,(8,9)),(10,(11,12)))),((13,(((14,18),19),(15,(16,17)))),(20,(21,((22,(23,(24,25))),26))))),(((27,30),29),28))))),(31,(32,33))));
tree tnt_1622 = [&U] (1,2,((3,(4,(5,(((6,((7,(8,9)),(10,(11,12)))),((13,(((14,18),19),(15,(16,17)))),(20,((21,26),(22,(23,(24,25))))))),(((27,30),29),28))))),(31,(32,33))));
tree tnt_1625 = [&U] (1,2,((3,(4,(5,(((6,((7,(8,9)),(10,(11,12)))),((13,(((14,18),19),(15,(16,17)))),(20,(21,(22,((23,26),(24,25))))))),(((27,30),29),28))))),(31,(32,33))));
tree tnt_1631 = [&U] (1,2,((3,(4,((5,(((6,((7,(8,9)),(10,(11,12)))),((13,(((14,18),19),(15,(16,17)))),(20,(21,(22,(23,((24,25),26))))))),(27,28))),(29,30)))),(31,(32,33))));
tree tnt_1711 = [&U] (1,2,((3,((4,(5,((((6,((7,(8,9)),(10,(11,12)))),((13,(((14,18),19),(15,(16,17)))),(20,(21,(22,(23,((24,25),26))))))),28),27))),(29,30))),(31,(32,33))));
tree tnt_1712 = [&U] (1,2,((3,((4,(5,((((6,((7,(8,9)),((10,11),12))),((13,(((14,18),19),(15,(16,17)))),(20,(21,(22,(23,((24,25),26))))))),28),27))),(29,30))),(31,(32,33))));
tree tnt_1714 = [&U] (1,2,((3,((4,(5,((((6,((7,(8,9)),(10,(11,12)))),((13,(14,((15,(16,17)),(18,19)))),(20,(21,(22,(23,((24,25),26))))))),28),27))),(29,30))),(31,(32,33))));
tree tnt_1716 = [&U] (1,2,((3,((4,(5,((((6,((7,(8,9)),(10,(11,12)))),((13,(((14,18),19),(15,(16,17)))),(20,((21,(22,(23,(24,25)))),26)))),28),27))),(29,30))),(31,(32,33))));
tree tnt_1718 = [&U] (1,2,((3,((4,(5,((((6,((7,(8,9)),(10,(11,12)))),((13,(((14,18),19),(15,(16,17)))),(20,((21,26),(22,(23,(24,25))))))),28),27))),(29,30))),(31,(32,33))));
tree tnt_1719 = [&U] (1,2,((3,((4,(5,((((6,((7,(8,9)),(10,(11,12)))),((13,(((14,18),19),(15,(16,17)))),(20,(21,((22,(23,(24,25))),26))))),28),27))),(29,30))),(31,(32,33))));
tree tnt_1720 = [&U] (1,2,((3,((4,(5,((((6,((7,(8,9)),(10,(11,12)))),((13,(((14,18),19),(15,(16,17)))),(20,(21,(22,((23,(24,25)),26)))))),28),27))),(29,30))),(31,(32,33))));
tree tnt_1793 = [&U] (1,2,((3,(4,(((5,((((6,((7,(8,9)),((10,11),12))),((13,(((14,18),19),(15,(16,17)))),(20,(21,(22,(23,((24,25),26))))))),28),29)),27),30))),(31,(32,33))));
tree tnt_1832 = [&U] (1,2,((3,(4,(((5,((((6,((7,(8,9)),(10,(11,12)))),((13,(((14,18),19),(15,(16,17)))),(20,((21,26),(22,(23,(24,25))))))),28),29)),30),27))),(31,(32,33))));
tree tnt_1833 = [&U] (1,2,((3,(4,(((5,((((6,((7,(8,9)),(10,(11,12)))),((13,(((14,18),19),(15,(16,17)))),(20,(21,((22,(23,(24,25))),26))))),28),29)),30),27))),(31,(32,33))));
tree tnt_1931 = [&U] (1,2,((3,((4,(5,((((6,((7,(8,9)),((10,11),12))),((13,(14,((15,(16,17)),(18,19)))),(20,((21,(22,(23,(24,25)))),26)))),28),27))),(29,30))),(31,(32,33))));
tree tnt_1932 = [&U] (1,2,((3,((4,(5,((((6,((7,(8,9)),(10,(11,12)))),((13,(14,((15,(16,17)),(18,19)))),(20,((21,(22,(23,(24,25)))),26)))),28),27))),(29,30))),(31,(32,33))));
tree tnt_1934 = [&U] (1,2,((3,((4,(5,((((6,((7,(8,9)),((10,11),12))),((13,(((14,18),19),(15,(16,17)))),(20,((21,(22,(23,(24,25)))),26)))),28),27))),(29,30))),(31,(32,33))));
tree tnt_1936 = [&U] (1,2,((3,((4,(5,((((6,((7,(8,9)),((10,11),12))),((13,(14,((15,(16,17)),(18,19)))),(20,(21,(22,((23,(24,25)),26)))))),28),27))),(29,30))),(31,(32,33))));
tree tnt_1937 = [&U] (1,2,((3,((4,(5,((((6,((7,(8,9)),((10,11),12))),((13,(14,((15,(16,17)),(18,19)))),(20,(21,((22,26),(23,(24,25))))))),28),27))),(29,30))),(31,(32,33))));
tree tnt_1953 = [&U] (1,2,(((3,((5,((((6,((7,(8,9)),((10,11),12))),((13,(((((14,18),19),17),16),15)),(20,(21,(22,(23,((24,25),26))))))),28),27)),(29,30))),4),(31,(32,33))));
tree tnt_2071 = [&U] (1,2,((3,(4,((5,((((6,((7,(8,9)),(10,(11,12)))),((13,(((14,18),19),(15,(16,17)))),(20,(21,(22,((23,(24,25)),26)))))),28),27)),(29,30)))),(31,(32,33))));
tree tnt_2072 = [&U] (1,2,((3,(4,((5,((((6,((7,(8,9)),(10,(11,12)))),((13,(((14,18),19),(15,(16,17)))),(20,(21,((22,26),(23,(24,25))))))),28),27)),(29,30)))),(31,(32,33))));
tree tnt_2077 = [&U] (1,2,((3,(4,((5,((((6,((7,(8,9)),(10,(11,12)))),((13,(((14,18),19),(15,(16,17)))),(20,(21,((22,(23,(24,25))),26))))),28),27)),(29,30)))),(31,(32,33))));
tree tnt_2121 = [&U] (1,2,((3,(4,(((5,(((6,((7,(8,9)),(10,(11,12)))),((13,(((((14,18),19),17),16),15)),(20,((21,26),(22,(23,(24,25))))))),(28,29))),27),30))),(31,(32,33))));
tree tnt_2182 = [&U] (1,2,((3,((4,(5,((((6,((7,(8,9)),((10,11),12))),((13,(((((14,18),19),17),16),15)),(20,((21,(22,(23,(24,25)))),26)))),28),27))),(29,30))),(31,(32,33))));
tree tnt_2184 = [&U] (1,2,((3,((4,(5,((((6,((7,(8,9)),(10,(11,12)))),((13,(((((14,18),19),17),16),15)),(20,((21,26),(22,(23,(24,25))))))),28),27))),(29,30))),(31,(32,33))));
tree tnt_2185 = [&U] (1,2,((3,((4,(5,((((6,((7,(8,9)),(10,(11,12)))),((13,(((((14,18),19),17),16),15)),(20,(21,((22,(23,(24,25))),26))))),28),27))),(29,30))),(31,(32,33))));
tree tnt_2186 = [&U] (1,2,((3,((4,(5,((((6,((7,(8,9)),(10,(11,12)))),((13,(((((14,18),19),17),16),15)),(20,(21,(22,((23,(24,25)),26)))))),28),27))),(29,30))),(31,(32,33))));
tree tnt_2187 = [&U] (1,2,((3,((4,(5,((((6,((7,(8,9)),(10,(11,12)))),((13,(((((14,18),19),17),16),15)),(20,(21,((22,26),(23,(24,25))))))),28),27))),(29,30))),(31,(32,33))));
tree tnt_2211 = [&U] (1,2,((3,(4,(5,(((6,((7,(8,9)),(10,(11,12)))),((13,(14,((15,(16,17)),(18,19)))),(20,(21,(22,(23,((24,25),26))))))),(((27,30),29),28))))),(31,(32,33))));
tree tnt_2301 = [&U] (1,2,(((3,((5,((((6,((7,(8,9)),(10,(11,12)))),((13,(((14,18),19),(15,(16,17)))),(20,((21,26),(22,(23,(24,25))))))),28),27)),(29,30))),4),(31,(32,33))));
tree tnt_2312 = [&U] (1,2,((3,(4,(((5,((((6,((7,(8,9)),((10,11),12))),((13,(14,((15,(16,17)),(18,19)))),(20,(21,(22,(23,((24,25),26))))))),28),29)),27),30))),(31,(32,33))));
tree tnt_2314 = [&U] (1,2,((3,(4,(((5,((((6,((7,(8,9)),((10,11),12))),((13,(((14,18),19),(15,(16,17)))),(20,((21,26),(22,(23,(24,25))))))),28),29)),27),30))),(31,(32,33))));
tree tnt_2315 = [&U] (1,2,((3,(4,(((5,((((6,((7,(8,9)),((10,11),12))),((13,(((14,18),19),(15,(16,17)))),(20,(21,((22,(23,(24,25))),26))))),28),29)),27),30))),(31,(32,33))));
tree tnt_3079 = [&U] (1,2,((3,((4,(5,((((6,((7,(8,9)),((10,11),12))),((13,(((((14,18),19),17),16),15)),(20,(21,(22,(23,((24,25),26))))))),28),27))),(29,30))),(31,(32,33))));
tree tnt_3085 = [&U] (1,2,((3,(((4,(5,((((6,((7,(8,9)),(10,(11,12)))),((13,(((((14,18),19),17),16),15)),(20,(21,(22,(23,((24,25),26))))))),28),27))),29),30)),(31,(32,33))));
tree tnt_3804 = [&U] (1,2,((3,(((4,(5,((((6,((7,(8,9)),(10,(11,12)))),((13,(((((14,18),19),17),16),15)),(20,((21,26),(22,(23,(24,25))))))),28),27))),29),30)),(31,(32,33))));
tree tnt_3805 = [&U] (1,2,((3,(((4,(5,((((6,((7,(8,9)),(10,(11,12)))),((13,(((((14,18),19),17),16),15)),(20,(21,((22,(23,(24,25))),26))))),28),27))),29),30)),(31,(32,33))));
tree tnt_3816 = [&U] (1,2,((3,(((4,(5,((((6,((7,(8,9)),((10,11),12))),((13,(((((14,18),19),17),16),15)),(20,(21,(22,((23,(24,25)),26)))))),28),27))),29),30)),(31,(32,33))));
tree tnt_3817 = [&U] (1,2,((3,(((4,(5,((((6,((7,(8,9)),((10,11),12))),((13,(((((14,18),19),17),16),15)),(20,(21,((22,26),(23,(24,25))))))),28),27))),29),30)),(31,(32,33))));
tree tnt_3818 = [&U] (1,2,((3,(((4,(5,((((6,((7,(8,9)),((10,11),12))),((13,(((((14,18),19),17),16),15)),(20,(21,(22,((23,26),(24,25))))))),28),27))),29),30)),(31,(32,33))));
tree tnt_4514 = [&U] (1,2,(((3,((5,((((6,((7,(8,9)),(10,(11,12)))),((13,(((14,18),19),(15,(16,17)))),(20,(21,((22,(23,(24,25))),26))))),28),27)),(29,30))),4),(31,(32,33))));
tree tnt_4552 = [&U] (1,2,(((3,((5,((((6,((7,(8,9)),(10,(11,12)))),((13,(14,((15,(16,17)),(18,19)))),(20,(21,(22,(23,((24,25),26))))))),28),27)),(29,30))),4),(31,(32,33))));
tree tnt_4563 = [&U] (1,2,((3,(4,((5,((((6,((7,(8,9)),(10,(11,12)))),((13,(((14,18),19),(15,(16,17)))),(20,(21,(22,(23,((24,25),26))))))),28),27)),(29,30)))),(31,(32,33))));
tree tnt_4584 = [&U] (1,2,(((3,((5,((((6,((7,(8,9)),((10,11),12))),((13,(((((14,18),19),17),16),15)),(20,(21,((22,(23,(24,25))),26))))),28),27)),(29,30))),4),(31,(32,33))));
tree tnt_4605 = [&U] (1,2,((3,(((4,(5,((((6,((7,(8,9)),((10,11),12))),((13,(14,((15,(16,17)),(18,19)))),(20,(21,(22,(23,((24,25),26))))))),28),27))),29),30)),(31,(32,33))));
tree tnt_4606 = [&U] (1,2,((3,(((4,(5,((((6,((7,(8,9)),((10,11),12))),((13,(((14,18),19),(15,(16,17)))),(20,((21,(22,(23,(24,25)))),26)))),28),27))),29),30)),(31,(32,33))));
tree tnt_4608 = [&U] (1,2,((3,(((4,(5,((((6,((7,(8,9)),((10,11),12))),((13,(((14,18),19),(15,(16,17)))),(20,((21,26),(22,(23,(24,25))))))),28),27))),29),30)),(31,(32,33))));
tree tnt_4609 = [&U] (1,2,((3,(((4,(5,((((6,((7,(8,9)),((10,11),12))),((13,(((14,18),19),(15,(16,17)))),(20,(21,((22,(23,(24,25))),26))))),28),27))),29),30)),(31,(32,33))));
tree tnt_4610 = [&U] (1,2,((3,(((4,(5,((((6,((7,(8,9)),((10,11),12))),((13,(((14,18),19),(15,(16,17)))),(20,(21,(22,((23,(24,25)),26)))))),28),27))),29),30)),(31,(32,33))));
tree tnt_4611 = [&U] (1,2,((3,(((4,(5,((((6,((7,(8,9)),((10,11),12))),((13,(((14,18),19),(15,(16,17)))),(20,(21,((22,26),(23,(24,25))))))),28),27))),29),30)),(31,(32,33))));
tree tnt_4640 = [&U] (1,2,((3,(((4,(5,((((6,((7,(8,9)),(10,(11,12)))),((13,(14,((15,(16,17)),(18,19)))),(20,(21,((22,(23,(24,25))),26))))),28),27))),29),30)),(31,(32,33))));
tree tnt_4705 = [&U] (1,2,((3,((4,(5,((((6,((7,(8,9)),(10,(11,12)))),((13,(((14,18),19),(15,(16,17)))),(20,(21,((22,26),(23,(24,25))))))),28),27))),(29,30))),(31,(32,33))));
tree tnt_4712 = [&U] (1,2,((3,(4,(((5,(((6,((7,(8,9)),(10,(11,12)))),((13,(((((14,18),19),17),16),15)),(20,(21,((22,(23,(24,25))),26))))),(28,29))),27),30))),(31,(32,33))));
tree tnt_5038 = [&U] (1,2,((3,(4,((5,(((6,((7,(8,9)),(10,(11,12)))),((13,(14,((15,(16,17)),(18,19)))),(20,((((21,26),(23,24)),22),25)))),(27,28))),(29,30)))),(31,(32,33))));
tree tnt_5550 = [&U] (1,2,((3,(((4,(5,((((6,((7,(8,9)),((10,11),12))),((13,(14,((15,(16,17)),(18,19)))),(20,((21,26),(22,(23,(24,25))))))),28),27))),29),30)),(31,(32,33))));
tree tnt_5560 = [&U] (1,2,((3,((4,(5,((((6,((7,(8,9)),(10,(11,12)))),((13,(14,((15,(16,17)),(18,19)))),(20,((21,26),(22,(23,(24,25))))))),28),27))),(29,30))),(31,(32,33))));
tree tnt_5561 = [&U] (1,2,((3,(((4,(5,((((6,((7,(8,9)),((10,11),12))),((13,(14,((15,(16,17)),(18,19)))),(20,((21,(22,(23,(24,25)))),26)))),28),27))),29),30)),(31,(32,33))));
tree tnt_5588 = [&U] (1,2,((3,(((4,(5,((((6,((7,(8,9)),((10,11),12))),((13,(14,((15,(16,17)),(18,19)))),(20,(21,(22,((23,(24,25)),26)))))),28),27))),29),30)),(31,(32,33))));
tree tnt_5601 = [&U] (1,2,((3,((4,(5,((((6,((7,(8,9)),(10,(11,12)))),((13,(14,((15,(16,17)),(18,19)))),(20,(21,(22,((23,(24,25)),26)))))),28),27))),(29,30))),(31,(32,33))));
tree tnt_5602 = [&U] (1,2,((3,(((4,(5,((((6,((7,(8,9)),((10,11),12))),((13,(14,((15,(16,17)),(18,19)))),(20,(21,((22,26),(23,(24,25))))))),28),27))),29),30)),(31,(32,33))));
tree tnt_5615 = [&U] (1,2,((3,((4,(5,((((6,((7,(8,9)),(10,(11,12)))),((13,(14,((15,(16,17)),(18,19)))),(20,(21,((22,26),(23,(24,25))))))),28),27))),(29,30))),(31,(32,33))));
tree tnt_5686 = [&U] (1,2,(((3,((5,((((6,((7,(8,9)),((10,11),12))),((13,(14,((15,(16,17)),(18,19)))),(20,(21,(22,((23,(24,25)),26)))))),28),27)),(29,30))),4),(31,(32,33))));
tree tnt_5692 = [&U] (1,2,((3,(4,((5,((((6,((7,(8,9)),((10,11),12))),((13,(((14,18),19),(15,(16,17)))),(20,(21,(22,((23,(24,25)),26)))))),28),27)),(29,30)))),(31,(32,33))));
tree tnt_5693 = [&U] (1,2,((3,((4,(5,((((6,((7,(8,9)),((10,11),12))),((13,(((14,18),19),(15,(16,17)))),(20,(21,(22,((23,(24,25)),26)))))),28),27))),(29,30))),(31,(32,33))));
tree tnt_5694 = [&U] (1,2,(((3,((5,((((6,((7,(8,9)),((10,11),12))),((13,(((14,18),19),(15,(16,17)))),(20,(21,((22,26),(23,(24,25))))))),28),27)),(29,30))),4),(31,(32,33))));
tree tnt_5699 = [&U] (1,2,(((3,((5,((((6,((7,(8,9)),((10,11),12))),((13,(14,((15,(16,17)),(18,19)))),(20,((21,(22,(23,(24,25)))),26)))),28),27)),(29,30))),4),(31,(32,33))));
tree tnt_5701 = [&U] (1,2,(((3,((5,((((6,((7,(8,9)),((10,11),12))),((13,(((14,18),19),(15,(16,17)))),(20,(21,(22,((23,26),(24,25))))))),28),27)),(29,30))),4),(31,(32,33))));
tree tnt_5710 = [&U] (1,2,((3,(4,((5,((((6,((7,(8,9)),((10,11),12))),((13,(((14,18),19),(15,(16,17)))),(20,((21,(22,(23,(24,25)))),26)))),28),27)),(29,30)))),(31,(32,33))));
tree tnt_5729 = [&U] (1,2,(((3,((5,((((6,((7,(8,9)),((10,11),12))),((13,(14,((15,(16,17)),(18,19)))),(20,((21,26),(22,(23,(24,25))))))),28),27)),(29,30))),4),(31,(32,33))));
tree tnt_5739 = [&U] (1,2,((3,(4,((5,((((6,((7,(8,9)),((10,11),12))),((13,(((14,18),19),(15,(16,17)))),(20,((21,26),(22,(23,(24,25))))))),28),27)),(29,30)))),(31,(32,33))));
tree tnt_5740 = [&U] (1,2,((3,((4,(5,((((6,((7,(8,9)),((10,11),12))),((13,(((14,18),19),(15,(16,17)))),(20,((21,26),(22,(23,(24,25))))))),28),27))),(29,30))),(31,(32,33))));
tree tnt_5745 = [&U] (1,2,(((3,((5,((((6,((7,(8,9)),((10,11),12))),((13,(14,((15,(16,17)),(18,19)))),(20,(21,((22,(23,(24,25))),26))))),28),27)),(29,30))),4),(31,(32,33))));
tree tnt_5755 = [&U] (1,2,((3,(4,((5,((((6,((7,(8,9)),((10,11),12))),((13,(((14,18),19),(15,(16,17)))),(20,(21,((22,(23,(24,25))),26))))),28),27)),(29,30)))),(31,(32,33))));
tree tnt_5756 = [&U] (1,2,((3,((4,(5,((((6,((7,(8,9)),((10,11),12))),((13,(((14,18),19),(15,(16,17)))),(20,(21,((22,(23,(24,25))),26))))),28),27))),(29,30))),(31,(32,33))));
tree tnt_6807 = [&U] (1,2,(((3,((5,((((6,((7,(8,9)),(10,(11,12)))),((13,(((14,18),19),(15,(16,17)))),(20,(21,(22,((23,26),(24,25))))))),28),27)),(29,30))),4),(31,(32,33))));
tree tnt_7291 = [&U] (1,2,(((3,((5,((((6,((7,(8,9)),((10,11),12))),((13,(14,((15,(16,17)),(18,19)))),(20,(21,((22,26),(23,(24,25))))))),28),27)),(29,30))),4),(31,(32,33))));
tree tnt_7296 = [&U] (1,2,(((3,((5,((((6,((7,(8,9)),(10,(11,12)))),((13,(14,((15,(16,17)),(18,19)))),(20,(21,((22,(23,(24,25))),26))))),28),27)),(29,30))),4),(31,(32,33))));
tree tnt_7752 = [&U] (1,2,((3,(4,((5,((((6,((7,(8,9)),((10,11),12))),((13,(14,((15,(16,17)),(18,19)))),(20,(21,(22,((23,26),(24,25))))))),28),27)),(29,30)))),(31,(32,33))));
tree tnt_7782 = [&U] (1,2,((3,(4,((5,((((6,((7,(8,9)),(10,(11,12)))),((13,(((14,18),19),(15,(16,17)))),(20,(21,(22,((23,26),(24,25))))))),28),27)),(29,30)))),(31,(32,33))));
tree tnt_7793 = [&U] (1,2,((3,(4,((5,((((6,((7,(8,9)),(10,(11,12)))),((13,(14,((15,(16,17)),(18,19)))),(20,((21,26),(22,(23,(24,25))))))),28),27)),(29,30)))),(31,(32,33))));
tree tnt_7794 = [&U] (1,2,((3,(4,((5,((((6,((7,(8,9)),(10,(11,12)))),((13,(14,((15,(16,17)),(18,19)))),(20,(21,((22,(23,(24,25))),26))))),28),27)),(29,30)))),(31,(32,33))));
tree tnt_7844 = [&U] (1,2,((3,((4,(5,((((6,((7,(8,9)),(10,(11,12)))),((13,(14,((15,(16,17)),(18,19)))),(20,(21,(22,((23,26),(24,25))))))),28),27))),(29,30))),(31,(32,33))));
tree tnt_7973 = [&U] (1,2,((3,(4,(((5,((((6,((7,(8,9)),((10,11),12))),((13,(((((14,18),19),17),16),15)),(20,(21,(22,((23,26),(24,25))))))),28),29)),27),30))),(31,(32,33))));
tree tnt_8052 = [&U] (1,2,((3,(4,((5,((((6,((7,(8,9)),((10,11),12))),((13,(((14,18),19),(15,(16,17)))),(20,(21,((22,26),(23,(24,25))))))),28),27)),(29,30)))),(31,(32,33))));
tree tnt_8140 = [&U] (1,2,(((3,((5,((((6,((7,(8,9)),((10,11),12))),((13,(((14,18),19),(15,(16,17)))),(20,(21,(22,(23,((24,25),26))))))),28),27)),(29,30))),4),(31,(32,33))));
tree tnt_8156 = [&U] (1,2,((3,((4,(5,((((6,((7,(8,9)),((10,11),12))),((13,(14,((15,(16,17)),(18,19)))),(20,((21,26),(22,(23,(24,25))))))),28),27))),(29,30))),(31,(32,33))));
tree tnt_8157 = [&U] (1,2,((3,((4,(5,((((6,((7,(8,9)),((10,11),12))),((13,(14,((15,(16,17)),(18,19)))),(20,(21,((22,(23,(24,25))),26))))),28),27))),(29,30))),(31,(32,33))));
tree tnt_8458 = [&U] (1,2,((3,(4,(((5,(((6,((7,(8,9)),(10,(11,12)))),((13,(14,((15,(16,17)),(18,19)))),(20,((((21,26),(23,24)),22),25)))),(28,29))),27),30))),(31,(32,33))));
tree tnt_9129 = [&U] (1,2,((3,(4,((5,((((6,((7,(8,9)),((10,11),12))),((13,(((((14,18),19),17),16),15)),(20,((21,(22,(23,(24,25)))),26)))),28),27)),(29,30)))),(31,(32,33))));
tree tnt_9131 = [&U] (1,2,((3,(4,((5,((((6,((7,(8,9)),((10,11),12))),((13,(((((14,18),19),17),16),15)),(20,((21,26),(22,(23,(24,25))))))),28),27)),(29,30)))),(31,(32,33))));
tree tnt_9132 = [&U] (1,2,((3,(4,((5,((((6,((7,(8,9)),((10,11),12))),((13,(((((14,18),19),17),16),15)),(20,(21,((22,(23,(24,25))),26))))),28),27)),(29,30)))),(31,(32,33))));
tree tnt_9133 = [&U] (1,2,((3,(4,((5,((((6,((7,(8,9)),((10,11),12))),((13,(((((14,18),19),17),16),15)),(20,(21,(22,((23,(24,25)),26)))))),28),27)),(29,30)))),(31,(32,33))));
tree tnt_9134 = [&U] (1,2,((3,(4,((5,((((6,((7,(8,9)),((10,11),12))),((13,(((((14,18),19),17),16),15)),(20,(21,((22,26),(23,(24,25))))))),28),27)),(29,30)))),(31,(32,33))));
tree tnt_10107 = [&U] (1,2,((3,(4,(((5,((((6,((7,(8,9)),(10,(11,12)))),((13,(14,((15,(16,17)),(18,19)))),(20,(21,(22,(23,((24,25),26))))))),28),29)),30),27))),(31,(32,33))));
tree tnt_10634 = [&U] (1,2,((3,((4,(5,((((6,((7,(8,9)),((10,11),12))),((13,(((((14,18),19),17),16),15)),(20,((21,26),(22,(23,(24,25))))))),28),27))),(29,30))),(31,(32,33))));
tree tnt_10635 = [&U] (1,2,((3,((4,(5,((((6,((7,(8,9)),((10,11),12))),((13,(((((14,18),19),17),16),15)),(20,(21,((22,(23,(24,25))),26))))),28),27))),(29,30))),(31,(32,33))));
tree tnt_10637 = [&U] (1,2,(((3,((5,((((6,((7,(8,9)),((10,11),12))),((13,(((((14,18),19),17),16),15)),(20,(21,(22,((23,(24,25)),26)))))),28),27)),(29,30))),4),(31,(32,33))));
tree tnt_10640 = [&U] (1,2,((3,((4,(5,((((6,((7,(8,9)),((10,11),12))),((13,(((((14,18),19),17),16),15)),(20,(21,((22,26),(23,(24,25))))))),28),27))),(29,30))),(31,(32,33))));
tree tnt_11532 = [&U] (1,2,((3,((4,(5,((((6,((7,(8,9)),((10,11),12))),((13,(((14,18),19),(15,(16,17)))),(20,(21,((22,26),(23,(24,25))))))),28),27))),(29,30))),(31,(32,33))));
tree tnt_11555 = [&U] (1,2,((3,((4,(5,((((6,((7,(8,9)),(10,(11,12)))),((13,(14,((15,(16,17)),(18,19)))),(20,(21,((22,(23,(24,25))),26))))),28),27))),(29,30))),(31,(32,33))));
tree tnt_11798 = [&U] (1,2,(((3,((5,((((6,((7,(8,9)),((10,11),12))),((13,(((((14,18),19),17),16),15)),(20,(21,((22,26),(23,(24,25))))))),28),27)),(29,30))),4),(31,(32,33))));
tree tnt_12536 = [&U] (1,2,(((3,((5,((((6,((7,(8,9)),((10,11),12))),((13,(((((14,18),19),17),16),15)),(20,((21,(22,(23,(24,25)))),26)))),28),27)),(29,30))),4),(31,(32,33))));
tree tnt_12538 = [&U] (1,2,(((3,((5,((((6,((7,(8,9)),((10,11),12))),((13,(((((14,18),19),17),16),15)),(20,((21,26),(22,(23,(24,25))))))),28),27)),(29,30))),4),(31,(32,33))));
tree tnt_14215 = [&U] (1,2,((3,(((4,(5,((((6,((7,(8,9)),((10,11),12))),((13,(((((14,18),19),17),16),15)),(20,(21,(22,(23,((24,25),26))))))),28),27))),29),30)),(31,(32,33))));
tree tnt_14779 = [&U] (1,2,((3,(((4,(5,((((6,((7,(8,9)),((10,11),12))),((13,(((((14,18),19),17),16),15)),(20,((21,26),(22,(23,(24,25))))))),28),27))),29),30)),(31,(32,33))));
tree tnt_14780 = [&U] (1,2,((3,(((4,(5,((((6,((7,(8,9)),((10,11),12))),((13,(((((14,18),19),17),16),15)),(20,(21,((22,(23,(24,25))),26))))),28),27))),29),30)),(31,(32,33))));
tree tnt_15489 = [&U] (1,2,((3,(((4,(5,((((6,((7,(8,9)),((10,11),12))),((13,(14,((15,(16,17)),(18,19)))),(20,(21,((22,(23,(24,25))),26))))),28),27))),29),30)),(31,(32,33))));
tree tnt_16729 = [&U] (1,2,(((3,((5,((((6,((7,(8,9)),((10,11),12))),((13,(14,((15,(16,17)),(18,19)))),(20,(21,(22,((23,26),(24,25))))))),28),27)),(29,30))),4),(31,(32,33))));
tree tnt_18472 = [&U] (1,2,((3,((4,(5,((((6,((7,(8,9)),((10,11),12))),((13,(14,((15,(16,17)),(18,19)))),(20,(21,(22,((23,26),(24,25))))))),28),27))),(29,30))),(31,(32,33))));
tree tnt_20059 = [&U] (1,2,((3,(((4,(5,((((6,((7,(8,9)),(10,(11,12)))),((13,(14,((15,(16,17)),(18,19)))),(20,(21,(22,((23,26),(24,25))))))),28),27))),29),30)),(31,(32,33))));
tree tnt_21563 = [&U] (1,2,((3,(((4,(5,((((6,((7,(8,9)),((10,11),12))),((13,(14,((15,(16,17)),(18,19)))),(20,(21,(22,((23,26),(24,25))))))),28),27))),29),30)),(31,(32,33))));
End;
