# Supplementary material for: Returning to the roots: resolution, reproducibility, and robusticity in the phylogenetic inference of Dissorophidae (Amphibia: Temnospondyli)
Source: PeerJ. 2021 Nov 8;9:e12423. doi: 10.7717/peerj.12423 (PMC8582317; doi:10.7717/peerj.12423)
Supplement: Supplemental Information 4 [file peerj-09-12423-s004.zip › new .tre files/P5_all taxa.tre]

#NEXUS 

Begin trees;  [Treefile saved Saturday, August 14, 2021 at 9:50:22 AM Pacific Daylight Time]
[!>
>Processing TREES block from file: ~/Desktop/TNT files/2021 runs/Resubmission 1/P5.nex
>  Keeping: trees from file (replacing any trees already in memory)
>  750 trees read from file
>
>  Time used = 0.03 sec (CPU time = 0.03 sec)
]
	Translate
		1 Greererpeton,
		2 Proterogyrinus,
		3 Micromelerpeton_credneri,
		4 Perryella,
		5 Broiliellus_hektotopos,
		6 Reiszerpeton,
		7 Ecolsonia,
		8 Fedexia,
		9 Acheloma,
		10 Phonerpeton,
		11 Rotaryus,
		12 Anconastes,
		13 Tambachia,
		14 Actiobates,
		15 Platyhystrix,
		16 Mordex,
		17 Mattauschia,
		18 Aspidosaurus_chiton,
		19 Brevidorsum,
		20 Aspidosaurus_binasser,
		21 Conjunctio,
		22 Nooxobeia,
		23 Zygosaurus,
		24 Cacops_woehri,
		25 Cacops_morrisi,
		26 Cacops_aspidephorus,
		27 Anakamacops,
		28 Kamacops_reconstructed,
		29 Scapanops,
		30 Broiliellus_reiszi,
		31 Diploseira,
		32 Broiliellus_arroyoensis,
		33 Dissorophus,
		34 Broiliellus_brevis,
		35 Broiliellus_texensis,
		36 Broiliellus_olsoni,
		37 Aspidosaurus_novomexicanus,
		38 Iratusaurus,
		39 Doleserpeton,
		40 Palodromeus,
		41 Eoscopus,
		42 Tersomius_texensis,
		43 Pasawioops,
		44 Dendrysekos,
		45 Parioxys_bolli,
		46 Eryops_megacephalus,
		47 Chenoprosopus_milleri
		;
tree 'PAUP_1' = [&U] (3,((((6,((7,(12,13)),(8,(9,10)))),(((((((((15,21),(34,35)),(33,36)),30),31),(23,((24,(25,26)),(27,28)))),29),20),19)),41),39),(44,46));
tree 'PAUP_2' = [&U] (3,((((6,((7,(12,13)),(8,(9,10)))),((((((((((15,21),(34,35)),36),33),30),31),(23,((24,(25,26)),(27,28)))),29),20),19)),41),39),(44,46));
tree 'PAUP_3' = [&U] (3,((((6,((7,(12,13)),(8,(9,10)))),((((((((((15,21),36),(34,35)),33),30),31),(23,((24,(25,26)),(27,28)))),29),20),19)),41),39),(44,46));
tree 'PAUP_4' = [&U] (3,((((6,((7,(12,13)),(8,(9,10)))),(((((((((15,21),((34,35),36)),33),30),31),(23,((24,(25,26)),(27,28)))),29),20),19)),41),39),(44,46));
tree 'PAUP_5' = [&U] (3,((((6,((7,(12,13)),(8,(9,10)))),((((((((((15,21),(34,35)),33),36),30),31),(23,((24,(25,26)),(27,28)))),29),20),19)),41),39),(44,46));
tree 'PAUP_6' = [&U] (3,((((6,((7,(12,13)),(8,(9,10)))),((((((((15,21),(34,35)),(31,(33,36))),30),(23,((24,(25,26)),(27,28)))),29),20),19)),41),39),(44,46));
tree 'PAUP_7' = [&U] (3,((((6,((7,(12,13)),(8,(9,10)))),((((((((15,21),(34,35)),((31,36),33)),30),(23,((24,(25,26)),(27,28)))),29),20),19)),41),39),(44,46));
tree 'PAUP_8' = [&U] (3,((((6,((7,(12,13)),(8,(9,10)))),((((((((15,21),(34,35)),((31,33),36)),30),(23,((24,(25,26)),(27,28)))),29),20),19)),41),39),(44,46));
tree 'PAUP_9' = [&U] (3,((((6,((7,(12,13)),(8,(9,10)))),(((((((((15,21),(34,35)),(33,36)),30),31),(((23,27),28),(24,(25,26)))),29),20),19)),41),39),(44,46));
tree 'PAUP_10' = [&U] (3,(((6,(((7,(12,13)),(8,(9,10))),(((((((((15,21),(34,35)),(33,36)),30),31),(23,((24,(25,26)),(27,28)))),29),20),19))),41),39),(44,46));
tree 'PAUP_11' = [&U] (3,((((6,((7,(12,13)),(8,(9,10)))),(((((((((15,21),(34,35)),36),(31,33)),30),(23,((24,(25,26)),(27,28)))),29),20),19)),41),39),(44,46));
tree 'PAUP_12' = [&U] (3,((((6,((7,(12,13)),(8,(9,10)))),((((((((((15,21),(34,35)),36),33),30),31),(((23,27),28),(24,(25,26)))),29),20),19)),41),39),(44,46));
tree 'PAUP_13' = [&U] (3,(((6,(((7,(12,13)),(8,(9,10))),((((((((((15,21),(34,35)),36),33),30),31),(23,((24,(25,26)),(27,28)))),29),20),19))),41),39),(44,46));
tree 'PAUP_14' = [&U] (3,((((6,((7,(12,13)),(8,(9,10)))),(((((((((15,21),36),(34,35)),(31,33)),30),(23,((24,(25,26)),(27,28)))),29),20),19)),41),39),(44,46));
tree 'PAUP_15' = [&U] (3,((((6,((7,(12,13)),(8,(9,10)))),((((((((((15,21),36),(34,35)),33),30),31),(((23,27),28),(24,(25,26)))),29),20),19)),41),39),(44,46));
tree 'PAUP_16' = [&U] (3,(((6,(((7,(12,13)),(8,(9,10))),((((((((((15,21),36),(34,35)),33),30),31),(23,((24,(25,26)),(27,28)))),29),20),19))),41),39),(44,46));
tree 'PAUP_17' = [&U] (3,((((6,((7,(12,13)),(8,(9,10)))),((((((((15,21),((34,35),36)),33),(30,31)),(23,((24,(25,26)),(27,28)))),29),20),19)),41),39),(44,46));
tree 'PAUP_18' = [&U] (3,((((6,((7,(12,13)),(8,(9,10)))),((((((((15,21),((34,35),36)),(31,33)),30),(23,((24,(25,26)),(27,28)))),29),20),19)),41),39),(44,46));
tree 'PAUP_19' = [&U] (3,((((6,((7,(12,13)),(8,(9,10)))),(((((((((15,21),((34,35),36)),33),30),31),(((23,27),28),(24,(25,26)))),29),20),19)),41),39),(44,46));
tree 'PAUP_20' = [&U] (3,(((6,(((7,(12,13)),(8,(9,10))),(((((((((15,21),((34,35),36)),33),30),31),(23,((24,(25,26)),(27,28)))),29),20),19))),41),39),(44,46));
tree 'PAUP_21' = [&U] (3,((((6,((7,(12,13)),(8,(9,10)))),(((((((((15,21),(34,35)),(31,33)),36),30),(23,((24,(25,26)),(27,28)))),29),20),19)),41),39),(44,46));
tree 'PAUP_22' = [&U] (3,((((6,((7,(12,13)),(8,(9,10)))),((((((((((15,21),(34,35)),33),36),30),31),(((23,27),28),(24,(25,26)))),29),20),19)),41),39),(44,46));
tree 'PAUP_23' = [&U] (3,(((6,(((7,(12,13)),(8,(9,10))),((((((((((15,21),(34,35)),33),36),30),31),(23,((24,(25,26)),(27,28)))),29),20),19))),41),39),(44,46));
tree 'PAUP_24' = [&U] (3,((((6,((7,(12,13)),(8,(9,10)))),((((((((15,21),(34,35)),(31,(33,36))),30),(((23,27),28),(24,(25,26)))),29),20),19)),41),39),(44,46));
tree 'PAUP_25' = [&U] (3,(((6,(((7,(12,13)),(8,(9,10))),((((((((15,21),(34,35)),(31,(33,36))),30),(23,((24,(25,26)),(27,28)))),29),20),19))),41),39),(44,46));
tree 'PAUP_26' = [&U] (3,((((6,((7,(12,13)),(8,(9,10)))),((((((((15,21),(34,35)),((31,36),33)),30),(((23,27),28),(24,(25,26)))),29),20),19)),41),39),(44,46));
tree 'PAUP_27' = [&U] (3,(((6,(((7,(12,13)),(8,(9,10))),((((((((15,21),(34,35)),((31,36),33)),30),(23,((24,(25,26)),(27,28)))),29),20),19))),41),39),(44,46));
tree 'PAUP_28' = [&U] (3,((((6,((7,(12,13)),(8,(9,10)))),((((((((15,21),(34,35)),((31,33),36)),30),(((23,27),28),(24,(25,26)))),29),20),19)),41),39),(44,46));
tree 'PAUP_29' = [&U] (3,(((6,(((7,(12,13)),(8,(9,10))),((((((((15,21),(34,35)),((31,33),36)),30),(23,((24,(25,26)),(27,28)))),29),20),19))),41),39),(44,46));
tree 'PAUP_30' = [&U] (3,(((6,(((7,(12,13)),(8,(9,10))),(((((((((15,21),(34,35)),(33,36)),30),31),(((23,27),28),(24,(25,26)))),29),20),19))),41),39),(44,46));
tree 'PAUP_31' = [&U] (3,(((6,(((7,(12,13)),(8,(9,10))),((((((((15,21),(34,35)),(33,36)),30),31),(23,((24,(25,26)),(27,28)))),(20,29)),19))),41),39),(44,46));
tree 'PAUP_32' = [&U] (3,((((6,((7,(12,13)),(8,(9,10)))),(((((((((15,21),(34,35)),36),(31,33)),30),(((23,27),28),(24,(25,26)))),29),20),19)),41),39),(44,46));
tree 'PAUP_33' = [&U] (3,(((6,(((7,(12,13)),(8,(9,10))),(((((((((15,21),(34,35)),36),(31,33)),30),(23,((24,(25,26)),(27,28)))),29),20),19))),41),39),(44,46));
tree 'PAUP_34' = [&U] (3,(((6,(((7,(12,13)),(8,(9,10))),((((((((((15,21),(34,35)),36),33),30),31),(((23,27),28),(24,(25,26)))),29),20),19))),41),39),(44,46));
tree 'PAUP_35' = [&U] (3,(((6,(((7,(12,13)),(8,(9,10))),(((((((((15,21),(34,35)),36),33),30),31),(23,((24,(25,26)),(27,28)))),(20,29)),19))),41),39),(44,46));
tree 'PAUP_36' = [&U] (3,((((6,((7,(12,13)),(8,(9,10)))),(((((((((15,21),36),(34,35)),(31,33)),30),(((23,27),28),(24,(25,26)))),29),20),19)),41),39),(44,46));
tree 'PAUP_37' = [&U] (3,(((6,(((7,(12,13)),(8,(9,10))),(((((((((15,21),36),(34,35)),(31,33)),30),(23,((24,(25,26)),(27,28)))),29),20),19))),41),39),(44,46));
tree 'PAUP_38' = [&U] (3,(((6,(((7,(12,13)),(8,(9,10))),((((((((((15,21),36),(34,35)),33),30),31),(((23,27),28),(24,(25,26)))),29),20),19))),41),39),(44,46));
tree 'PAUP_39' = [&U] (3,(((6,(((7,(12,13)),(8,(9,10))),(((((((((15,21),36),(34,35)),33),30),31),(23,((24,(25,26)),(27,28)))),(20,29)),19))),41),39),(44,46));
tree 'PAUP_40' = [&U] (3,((((6,((7,(12,13)),(8,(9,10)))),((((((((15,21),((34,35),36)),33),(30,31)),(((23,27),28),(24,(25,26)))),29),20),19)),41),39),(44,46));
tree 'PAUP_41' = [&U] (3,(((6,(((7,(12,13)),(8,(9,10))),((((((((15,21),((34,35),36)),33),(30,31)),(23,((24,(25,26)),(27,28)))),29),20),19))),41),39),(44,46));
tree 'PAUP_42' = [&U] (3,((((6,((7,(12,13)),(8,(9,10)))),((((((((15,21),((34,35),36)),(31,33)),30),(((23,27),28),(24,(25,26)))),29),20),19)),41),39),(44,46));
tree 'PAUP_43' = [&U] (3,(((6,(((7,(12,13)),(8,(9,10))),((((((((15,21),((34,35),36)),(31,33)),30),(23,((24,(25,26)),(27,28)))),29),20),19))),41),39),(44,46));
tree 'PAUP_44' = [&U] (3,(((6,(((7,(12,13)),(8,(9,10))),(((((((((15,21),((34,35),36)),33),30),31),(((23,27),28),(24,(25,26)))),29),20),19))),41),39),(44,46));
tree 'PAUP_45' = [&U] (3,(((6,(((7,(12,13)),(8,(9,10))),((((((((15,21),((34,35),36)),33),30),31),(23,((24,(25,26)),(27,28)))),(20,29)),19))),41),39),(44,46));
tree 'PAUP_46' = [&U] (3,((((6,((7,(12,13)),(8,(9,10)))),(((((((((15,21),(34,35)),(31,33)),36),30),(((23,27),28),(24,(25,26)))),29),20),19)),41),39),(44,46));
tree 'PAUP_47' = [&U] (3,(((6,(((7,(12,13)),(8,(9,10))),(((((((((15,21),(34,35)),(31,33)),36),30),(23,((24,(25,26)),(27,28)))),29),20),19))),41),39),(44,46));
tree 'PAUP_48' = [&U] (3,(((6,(((7,(12,13)),(8,(9,10))),((((((((((15,21),(34,35)),33),36),30),31),(((23,27),28),(24,(25,26)))),29),20),19))),41),39),(44,46));
tree 'PAUP_49' = [&U] (3,(((6,(((7,(12,13)),(8,(9,10))),(((((((((15,21),(34,35)),33),36),30),31),(23,((24,(25,26)),(27,28)))),(20,29)),19))),41),39),(44,46));
tree 'PAUP_50' = [&U] (3,(((6,(((7,(12,13)),(8,(9,10))),((((((((15,21),(34,35)),(31,(33,36))),30),(((23,27),28),(24,(25,26)))),29),20),19))),41),39),(44,46));
tree 'PAUP_51' = [&U] (3,(((6,(((7,(12,13)),(8,(9,10))),(((((((15,21),(34,35)),(31,(33,36))),30),(23,((24,(25,26)),(27,28)))),(20,29)),19))),41),39),(44,46));
tree 'PAUP_52' = [&U] (3,(((6,(((7,(12,13)),(8,(9,10))),((((((((15,21),(34,35)),((31,36),33)),30),(((23,27),28),(24,(25,26)))),29),20),19))),41),39),(44,46));
tree 'PAUP_53' = [&U] (3,(((6,(((7,(12,13)),(8,(9,10))),(((((((15,21),(34,35)),((31,36),33)),30),(23,((24,(25,26)),(27,28)))),(20,29)),19))),41),39),(44,46));
tree 'PAUP_54' = [&U] (3,(((6,(((7,(12,13)),(8,(9,10))),((((((((15,21),(34,35)),((31,33),36)),30),(((23,27),28),(24,(25,26)))),29),20),19))),41),39),(44,46));
tree 'PAUP_55' = [&U] (3,(((6,(((7,(12,13)),(8,(9,10))),(((((((15,21),(34,35)),((31,33),36)),30),(23,((24,(25,26)),(27,28)))),(20,29)),19))),41),39),(44,46));
tree 'PAUP_56' = [&U] (3,(((6,(((7,(12,13)),(8,(9,10))),((((((((15,21),(34,35)),(33,36)),30),31),(((23,27),28),(24,(25,26)))),(20,29)),19))),41),39),(44,46));
tree 'PAUP_57' = [&U] (3,(((6,(((7,(12,13)),(8,(9,10))),(((((((((15,21),(34,35)),36),(31,33)),30),(((23,27),28),(24,(25,26)))),29),20),19))),41),39),(44,46));
tree 'PAUP_58' = [&U] (3,(((6,(((7,(12,13)),(8,(9,10))),((((((((15,21),(34,35)),36),(31,33)),30),(23,((24,(25,26)),(27,28)))),(20,29)),19))),41),39),(44,46));
tree 'PAUP_59' = [&U] (3,(((6,(((7,(12,13)),(8,(9,10))),(((((((((15,21),(34,35)),36),33),30),31),(((23,27),28),(24,(25,26)))),(20,29)),19))),41),39),(44,46));
tree 'PAUP_60' = [&U] (3,(((6,(((7,(12,13)),(8,(9,10))),(((((((((15,21),36),(34,35)),(31,33)),30),(((23,27),28),(24,(25,26)))),29),20),19))),41),39),(44,46));
tree 'PAUP_61' = [&U] (3,(((6,(((7,(12,13)),(8,(9,10))),((((((((15,21),36),(34,35)),(31,33)),30),(23,((24,(25,26)),(27,28)))),(20,29)),19))),41),39),(44,46));
tree 'PAUP_62' = [&U] (3,(((6,(((7,(12,13)),(8,(9,10))),(((((((((15,21),36),(34,35)),33),30),31),(((23,27),28),(24,(25,26)))),(20,29)),19))),41),39),(44,46));
tree 'PAUP_63' = [&U] (3,(((6,(((7,(12,13)),(8,(9,10))),((((((((15,21),((34,35),36)),33),(30,31)),(((23,27),28),(24,(25,26)))),29),20),19))),41),39),(44,46));
tree 'PAUP_64' = [&U] (3,(((6,(((7,(12,13)),(8,(9,10))),(((((((15,21),((34,35),36)),33),(30,31)),(23,((24,(25,26)),(27,28)))),(20,29)),19))),41),39),(44,46));
tree 'PAUP_65' = [&U] (3,(((6,(((7,(12,13)),(8,(9,10))),((((((((15,21),((34,35),36)),(31,33)),30),(((23,27),28),(24,(25,26)))),29),20),19))),41),39),(44,46));
tree 'PAUP_66' = [&U] (3,(((6,(((7,(12,13)),(8,(9,10))),(((((((15,21),((34,35),36)),(31,33)),30),(23,((24,(25,26)),(27,28)))),(20,29)),19))),41),39),(44,46));
tree 'PAUP_67' = [&U] (3,(((6,(((7,(12,13)),(8,(9,10))),((((((((15,21),((34,35),36)),33),30),31),(((23,27),28),(24,(25,26)))),(20,29)),19))),41),39),(44,46));
tree 'PAUP_68' = [&U] (3,(((6,(((7,(12,13)),(8,(9,10))),(((((((((15,21),(34,35)),(31,33)),36),30),(((23,27),28),(24,(25,26)))),29),20),19))),41),39),(44,46));
tree 'PAUP_69' = [&U] (3,(((6,(((7,(12,13)),(8,(9,10))),((((((((15,21),(34,35)),(31,33)),36),30),(23,((24,(25,26)),(27,28)))),(20,29)),19))),41),39),(44,46));
tree 'PAUP_70' = [&U] (3,(((6,(((7,(12,13)),(8,(9,10))),(((((((((15,21),(34,35)),33),36),30),31),(((23,27),28),(24,(25,26)))),(20,29)),19))),41),39),(44,46));
tree 'PAUP_71' = [&U] (3,(((6,(((7,(12,13)),(8,(9,10))),(((((((15,21),(34,35)),(31,(33,36))),30),(((23,27),28),(24,(25,26)))),(20,29)),19))),41),39),(44,46));
tree 'PAUP_72' = [&U] (3,(((6,(((7,(12,13)),(8,(9,10))),(((((((15,21),(34,35)),((31,36),33)),30),(((23,27),28),(24,(25,26)))),(20,29)),19))),41),39),(44,46));
tree 'PAUP_73' = [&U] (3,(((6,(((7,(12,13)),(8,(9,10))),(((((((15,21),(34,35)),((31,33),36)),30),(((23,27),28),(24,(25,26)))),(20,29)),19))),41),39),(44,46));
tree 'PAUP_74' = [&U] (3,(((6,(((7,(12,13)),(8,(9,10))),((((((((15,21),(34,35)),36),(31,33)),30),(((23,27),28),(24,(25,26)))),(20,29)),19))),41),39),(44,46));
tree 'PAUP_75' = [&U] (3,(((6,(((7,(12,13)),(8,(9,10))),((((((((15,21),36),(34,35)),(31,33)),30),(((23,27),28),(24,(25,26)))),(20,29)),19))),41),39),(44,46));
tree 'PAUP_76' = [&U] (3,(((6,(((7,(12,13)),(8,(9,10))),(((((((15,21),((34,35),36)),33),(30,31)),(((23,27),28),(24,(25,26)))),(20,29)),19))),41),39),(44,46));
tree 'PAUP_77' = [&U] (3,(((6,(((7,(12,13)),(8,(9,10))),(((((((15,21),((34,35),36)),(31,33)),30),(((23,27),28),(24,(25,26)))),(20,29)),19))),41),39),(44,46));
tree 'PAUP_78' = [&U] (3,(((6,(((7,(12,13)),(8,(9,10))),((((((((15,21),(34,35)),(31,33)),36),30),(((23,27),28),(24,(25,26)))),(20,29)),19))),41),39),(44,46));
tree 'PAUP_79' = [&U] (3,(((6,(((7,(12,13)),(8,(9,10))),((15,19),((((20,(23,((24,(25,26)),(27,28)))),21),29),(30,(31,(33,((34,35),36)))))))),41),39),(44,46));
tree 'PAUP_80' = [&U] (3,(((6,((7,((8,(9,10)),(12,13))),((15,19),((((20,(23,((24,(25,26)),(27,28)))),21),29),(30,(31,(33,((34,35),36)))))))),41),39),(44,46));
tree 'PAUP_81' = [&U] (3,(((6,(((7,(8,(9,10))),(12,13)),((15,19),((((20,(23,((24,(25,26)),(27,28)))),21),29),(30,(31,(33,((34,35),36)))))))),41),39),(44,46));
tree 'PAUP_82' = [&U] (3,(((6,(((7,(12,13)),(8,(9,10))),(15,(19,((((20,(23,((24,(25,26)),(27,28)))),21),29),(30,(31,(33,((34,35),36))))))))),41),39),(44,46));
tree 'PAUP_83' = [&U] (3,(((6,(((7,12),((8,(9,10)),13)),((15,19),((((20,(23,((24,(25,26)),(27,28)))),21),29),(30,(31,(33,((34,35),36)))))))),41),39),(44,46));
tree 'PAUP_84' = [&U] (3,(((6,(((7,(12,13)),(8,(9,10))),((15,19),((((20,(23,((24,(25,26)),(27,28)))),21),29),(30,(31,(((33,35),34),36))))))),41),39),(44,46));
tree 'PAUP_85' = [&U] (3,(((6,(((7,(12,13)),(8,(9,10))),((15,19),((((20,(23,((24,(25,26)),(27,28)))),21),29),(30,(31,(((33,34),35),36))))))),41),39),(44,46));
tree 'PAUP_86' = [&U] (3,(((6,(((7,(12,13)),(8,(9,10))),((15,19),(((20,(21,(23,((24,(25,26)),(27,28))))),29),(30,(31,(33,((34,35),36)))))))),41),39),(44,46));
tree 'PAUP_87' = [&U] (3,(((6,(((7,(12,13)),(8,(9,10))),((15,19),((((20,(23,((24,(25,26)),(27,28)))),21),29),(30,(31,((33,36),(34,35)))))))),41),39),(44,46));
tree 'PAUP_88' = [&U] (3,(((6,(((7,(12,13)),(8,(9,10))),((15,19),((((20,(23,((24,(25,26)),(27,28)))),21),29),(30,((31,36),(33,(34,35)))))))),41),39),(44,46));
tree 'PAUP_89' = [&U] (3,(((6,(((7,(12,13)),(8,(9,10))),((15,19),((((20,(23,((24,(25,26)),(27,28)))),21),29),(30,((31,(33,(34,35))),36)))))),41),39),(44,46));
tree 'PAUP_90' = [&U] (3,(((6,(((7,(12,13)),(8,(9,10))),((15,19),((((20,(23,((24,(25,26)),(27,28)))),21),29),((30,36),(31,(33,(34,35)))))))),41),39),(44,46));
tree 'PAUP_91' = [&U] (3,(((6,(((7,(12,13)),(8,(9,10))),((15,19),((((20,(23,((24,(25,26)),(27,28)))),21),29),((30,(31,(33,(34,35)))),36))))),41),39),(44,46));
tree 'PAUP_92' = [&U] (3,(((6,(((7,(12,13)),(8,(9,10))),((15,19),((((20,(23,((24,(25,26)),(27,28)))),21),29),(30,(31,((33,(34,35)),36))))))),41),39),(44,46));
tree 'PAUP_93' = [&U] (3,(((6,(((7,(12,13)),(8,(9,10))),((15,19),((((20,(((23,27),28),(24,(25,26)))),21),29),(30,(31,(33,((34,35),36)))))))),41),39),(44,46));
tree 'PAUP_94' = [&U] (3,(((6,((7,((8,(9,10)),(12,13))),(15,(19,((((20,(23,((24,(25,26)),(27,28)))),21),29),(30,(31,(33,((34,35),36))))))))),41),39),(44,46));
tree 'PAUP_95' = [&U] (3,(((6,((7,((8,(9,10)),(12,13))),((15,19),((((20,(23,((24,(25,26)),(27,28)))),21),29),(30,(31,(((33,35),34),36))))))),41),39),(44,46));
tree 'PAUP_96' = [&U] (3,(((6,((7,((8,(9,10)),(12,13))),((15,19),((((20,(23,((24,(25,26)),(27,28)))),21),29),(30,(31,(((33,34),35),36))))))),41),39),(44,46));
tree 'PAUP_97' = [&U] (3,(((6,((7,((8,(9,10)),(12,13))),((15,19),(((20,(21,(23,((24,(25,26)),(27,28))))),29),(30,(31,(33,((34,35),36)))))))),41),39),(44,46));
tree 'PAUP_98' = [&U] (3,(((6,((7,((8,(9,10)),(12,13))),((15,19),((((20,(23,((24,(25,26)),(27,28)))),21),29),(30,(31,((33,36),(34,35)))))))),41),39),(44,46));
tree 'PAUP_99' = [&U] (3,(((6,((7,((8,(9,10)),(12,13))),((15,19),((((20,(23,((24,(25,26)),(27,28)))),21),29),(30,((31,36),(33,(34,35)))))))),41),39),(44,46));
tree 'PAUP_100' = [&U] (3,(((6,((7,((8,(9,10)),(12,13))),((15,19),((((20,(23,((24,(25,26)),(27,28)))),21),29),(30,((31,(33,(34,35))),36)))))),41),39),(44,46));
tree 'PAUP_101' = [&U] (3,(((6,((7,((8,(9,10)),(12,13))),((15,19),((((20,(23,((24,(25,26)),(27,28)))),21),29),((30,36),(31,(33,(34,35)))))))),41),39),(44,46));
tree 'PAUP_102' = [&U] (3,(((6,((7,((8,(9,10)),(12,13))),((15,19),((((20,(23,((24,(25,26)),(27,28)))),21),29),((30,(31,(33,(34,35)))),36))))),41),39),(44,46));
tree 'PAUP_103' = [&U] (3,(((6,((7,((8,(9,10)),(12,13))),((15,19),((((20,(23,((24,(25,26)),(27,28)))),21),29),(30,(31,((33,(34,35)),36))))))),41),39),(44,46));
tree 'PAUP_104' = [&U] (3,(((6,((7,((8,(9,10)),(12,13))),((15,19),((((20,(((23,27),28),(24,(25,26)))),21),29),(30,(31,(33,((34,35),36)))))))),41),39),(44,46));
tree 'PAUP_105' = [&U] (3,(((6,(((7,(8,(9,10))),(12,13)),(15,(19,((((20,(23,((24,(25,26)),(27,28)))),21),29),(30,(31,(33,((34,35),36))))))))),41),39),(44,46));
tree 'PAUP_106' = [&U] (3,(((6,(((7,(8,(9,10))),(12,13)),((15,19),((((20,(23,((24,(25,26)),(27,28)))),21),29),(30,(31,(((33,35),34),36))))))),41),39),(44,46));
tree 'PAUP_107' = [&U] (3,(((6,(((7,(8,(9,10))),(12,13)),((15,19),((((20,(23,((24,(25,26)),(27,28)))),21),29),(30,(31,(((33,34),35),36))))))),41),39),(44,46));
tree 'PAUP_108' = [&U] (3,(((6,(((7,(8,(9,10))),(12,13)),((15,19),(((20,(21,(23,((24,(25,26)),(27,28))))),29),(30,(31,(33,((34,35),36)))))))),41),39),(44,46));
tree 'PAUP_109' = [&U] (3,(((6,(((7,(8,(9,10))),(12,13)),((15,19),((((20,(23,((24,(25,26)),(27,28)))),21),29),(30,(31,((33,36),(34,35)))))))),41),39),(44,46));
tree 'PAUP_110' = [&U] (3,(((6,(((7,(8,(9,10))),(12,13)),((15,19),((((20,(23,((24,(25,26)),(27,28)))),21),29),(30,((31,36),(33,(34,35)))))))),41),39),(44,46));
tree 'PAUP_111' = [&U] (3,(((6,(((7,(8,(9,10))),(12,13)),((15,19),((((20,(23,((24,(25,26)),(27,28)))),21),29),(30,((31,(33,(34,35))),36)))))),41),39),(44,46));
tree 'PAUP_112' = [&U] (3,(((6,(((7,(8,(9,10))),(12,13)),((15,19),((((20,(23,((24,(25,26)),(27,28)))),21),29),((30,36),(31,(33,(34,35)))))))),41),39),(44,46));
tree 'PAUP_113' = [&U] (3,(((6,(((7,(8,(9,10))),(12,13)),((15,19),((((20,(23,((24,(25,26)),(27,28)))),21),29),((30,(31,(33,(34,35)))),36))))),41),39),(44,46));
tree 'PAUP_114' = [&U] (3,(((6,(((7,(8,(9,10))),(12,13)),((15,19),((((20,(23,((24,(25,26)),(27,28)))),21),29),(30,(31,((33,(34,35)),36))))))),41),39),(44,46));
tree 'PAUP_115' = [&U] (3,(((6,(((7,(8,(9,10))),(12,13)),((15,19),((((20,(((23,27),28),(24,(25,26)))),21),29),(30,(31,(33,((34,35),36)))))))),41),39),(44,46));
tree 'PAUP_116' = [&U] (3,(((6,(((7,(12,13)),(8,(9,10))),(15,(19,((((20,(23,((24,(25,26)),(27,28)))),21),29),(30,(31,(((33,35),34),36)))))))),41),39),(44,46));
tree 'PAUP_117' = [&U] (3,(((6,(((7,(12,13)),(8,(9,10))),(15,(19,((((20,(23,((24,(25,26)),(27,28)))),21),29),(30,(31,(((33,34),35),36)))))))),41),39),(44,46));
tree 'PAUP_118' = [&U] (3,(((6,(((7,(12,13)),(8,(9,10))),(15,(19,(((20,(21,(23,((24,(25,26)),(27,28))))),29),(30,(31,(33,((34,35),36))))))))),41),39),(44,46));
tree 'PAUP_119' = [&U] (3,(((6,(((7,12),((8,(9,10)),13)),(15,(19,((((20,(23,((24,(25,26)),(27,28)))),21),29),(30,(31,(33,((34,35),36))))))))),41),39),(44,46));
tree 'PAUP_120' = [&U] (3,(((6,(((7,(12,13)),(8,(9,10))),(15,(19,((((20,(23,((24,(25,26)),(27,28)))),21),29),(30,(31,((33,36),(34,35))))))))),41),39),(44,46));
tree 'PAUP_121' = [&U] (3,(((6,(((7,(12,13)),(8,(9,10))),(15,(19,((((20,(23,((24,(25,26)),(27,28)))),21),29),(30,((31,36),(33,(34,35))))))))),41),39),(44,46));
tree 'PAUP_122' = [&U] (3,(((6,(((7,(12,13)),(8,(9,10))),(15,(19,((((20,(23,((24,(25,26)),(27,28)))),21),29),(30,((31,(33,(34,35))),36))))))),41),39),(44,46));
tree 'PAUP_123' = [&U] (3,(((6,(((7,(12,13)),(8,(9,10))),(15,(19,((((20,(23,((24,(25,26)),(27,28)))),21),29),(30,(31,((33,(34,35)),36)))))))),41),39),(44,46));
tree 'PAUP_124' = [&U] (3,(((6,(((7,(12,13)),(8,(9,10))),(15,(19,((((20,(((23,27),28),(24,(25,26)))),21),29),(30,(31,(33,((34,35),36))))))))),41),39),(44,46));
tree 'PAUP_125' = [&U] (3,(((6,(((7,12),((8,(9,10)),13)),((15,19),((((20,(23,((24,(25,26)),(27,28)))),21),29),(30,(31,(((33,35),34),36))))))),41),39),(44,46));
tree 'PAUP_126' = [&U] (3,(((6,(((7,12),((8,(9,10)),13)),((15,19),((((20,(23,((24,(25,26)),(27,28)))),21),29),(30,(31,(((33,34),35),36))))))),41),39),(44,46));
tree 'PAUP_127' = [&U] (3,(((6,(((7,12),((8,(9,10)),13)),((15,19),(((20,(21,(23,((24,(25,26)),(27,28))))),29),(30,(31,(33,((34,35),36)))))))),41),39),(44,46));
tree 'PAUP_128' = [&U] (3,(((6,(((7,12),((8,(9,10)),13)),((15,19),((((20,(23,((24,(25,26)),(27,28)))),21),29),(30,(31,((33,36),(34,35)))))))),41),39),(44,46));
tree 'PAUP_129' = [&U] (3,(((6,(((7,12),((8,(9,10)),13)),((15,19),((((20,(23,((24,(25,26)),(27,28)))),21),29),(30,((31,36),(33,(34,35)))))))),41),39),(44,46));
tree 'PAUP_130' = [&U] (3,(((6,(((7,12),((8,(9,10)),13)),((15,19),((((20,(23,((24,(25,26)),(27,28)))),21),29),(30,((31,(33,(34,35))),36)))))),41),39),(44,46));
tree 'PAUP_131' = [&U] (3,(((6,(((7,12),((8,(9,10)),13)),((15,19),((((20,(23,((24,(25,26)),(27,28)))),21),29),((30,36),(31,(33,(34,35)))))))),41),39),(44,46));
tree 'PAUP_132' = [&U] (3,(((6,(((7,12),((8,(9,10)),13)),((15,19),((((20,(23,((24,(25,26)),(27,28)))),21),29),((30,(31,(33,(34,35)))),36))))),41),39),(44,46));
tree 'PAUP_133' = [&U] (3,(((6,(((7,12),((8,(9,10)),13)),((15,19),((((20,(23,((24,(25,26)),(27,28)))),21),29),(30,(31,((33,(34,35)),36))))))),41),39),(44,46));
tree 'PAUP_134' = [&U] (3,(((6,(((7,12),((8,(9,10)),13)),((15,19),((((20,(((23,27),28),(24,(25,26)))),21),29),(30,(31,(33,((34,35),36)))))))),41),39),(44,46));
tree 'PAUP_135' = [&U] (3,(((6,(((7,(12,13)),(8,(9,10))),((15,19),((((20,(23,((24,(25,26)),(27,28)))),21),29),(30,((31,((33,35),34)),36)))))),41),39),(44,46));
tree 'PAUP_136' = [&U] (3,(((6,(((7,(12,13)),(8,(9,10))),((15,19),((((20,(23,((24,(25,26)),(27,28)))),21),29),(30,((31,((33,34),35)),36)))))),41),39),(44,46));
tree 'PAUP_137' = [&U] (3,(((6,(((7,(12,13)),(8,(9,10))),((15,19),((((20,(23,((24,(25,26)),(27,28)))),21),29),(30,((31,36),((33,34),35))))))),41),39),(44,46));
tree 'PAUP_138' = [&U] (3,(((6,(((7,(12,13)),(8,(9,10))),((15,19),((((20,(23,((24,(25,26)),(27,28)))),21),29),((30,((33,34),35)),(31,36)))))),41),39),(44,46));
tree 'PAUP_139' = [&U] (3,(((6,(((7,(12,13)),(8,(9,10))),((15,19),((((20,(23,((24,(25,26)),(27,28)))),21),29),(30,((31,36),((33,35),34))))))),41),39),(44,46));
tree 'PAUP_140' = [&U] (3,(((6,(((7,(12,13)),(8,(9,10))),((15,19),((((20,(23,((24,(25,26)),(27,28)))),21),29),((30,36),(31,((33,35),34))))))),41),39),(44,46));
tree 'PAUP_141' = [&U] (3,(((6,(((7,(12,13)),(8,(9,10))),((15,19),((((20,(23,((24,(25,26)),(27,28)))),21),29),((30,(31,((33,35),34))),36))))),41),39),(44,46));
tree 'PAUP_142' = [&U] (3,(((6,(((7,(12,13)),(8,(9,10))),((15,19),(((20,(21,(23,((24,(25,26)),(27,28))))),29),(30,(31,(((33,35),34),36))))))),41),39),(44,46));
tree 'PAUP_143' = [&U] (3,(((6,(((7,(12,13)),(8,(9,10))),((15,19),((((20,(((23,27),28),(24,(25,26)))),21),29),(30,(31,(((33,35),34),36))))))),41),39),(44,46));
tree 'PAUP_144' = [&U] (3,(((6,(((7,(12,13)),(8,(9,10))),((15,19),((((20,(23,((24,(25,26)),(27,28)))),21),29),((30,36),(31,((33,34),35))))))),41),39),(44,46));
tree 'PAUP_145' = [&U] (3,(((6,(((7,(12,13)),(8,(9,10))),((15,19),((((20,(23,((24,(25,26)),(27,28)))),21),29),((30,(31,((33,34),35))),36))))),41),39),(44,46));
tree 'PAUP_146' = [&U] (3,(((6,(((7,(12,13)),(8,(9,10))),((15,19),((((20,(23,((24,(25,26)),(27,28)))),21),29),((30,(((33,34),35),36)),31))))),41),39),(44,46));
tree 'PAUP_147' = [&U] (3,(((6,(((7,(12,13)),(8,(9,10))),((15,19),((((20,(23,((24,(25,26)),(27,28)))),21),29),(((30,36),((33,34),35)),31))))),41),39),(44,46));
tree 'PAUP_148' = [&U] (3,(((6,(((7,(12,13)),(8,(9,10))),((15,19),((((20,(23,((24,(25,26)),(27,28)))),21),29),(((30,((33,34),35)),36),31))))),41),39),(44,46));
tree 'PAUP_149' = [&U] (3,(((6,(((7,(12,13)),(8,(9,10))),((15,19),(((20,(21,(23,((24,(25,26)),(27,28))))),29),(30,(31,(((33,34),35),36))))))),41),39),(44,46));
tree 'PAUP_150' = [&U] (3,(((6,(((7,(12,13)),(8,(9,10))),((15,19),((((20,(((23,27),28),(24,(25,26)))),21),29),(30,(31,(((33,34),35),36))))))),41),39),(44,46));
tree 'PAUP_151' = [&U] (3,(((6,(((7,(12,13)),(8,(9,10))),((15,19),(((20,(21,(((23,27),28),(24,(25,26))))),29),(30,(31,(33,((34,35),36)))))))),41),39),(44,46));
tree 'PAUP_152' = [&U] (3,(((6,(((7,(12,13)),(8,(9,10))),((15,19),(((20,(21,(23,((24,(25,26)),(27,28))))),29),(30,(31,((33,36),(34,35)))))))),41),39),(44,46));
tree 'PAUP_153' = [&U] (3,(((6,(((7,(12,13)),(8,(9,10))),((15,19),(((20,(21,(23,((24,(25,26)),(27,28))))),29),(30,((31,36),(33,(34,35)))))))),41),39),(44,46));
tree 'PAUP_154' = [&U] (3,(((6,(((7,(12,13)),(8,(9,10))),((15,19),(((20,(21,(23,((24,(25,26)),(27,28))))),29),(30,((31,(33,(34,35))),36)))))),41),39),(44,46));
tree 'PAUP_155' = [&U] (3,(((6,(((7,(12,13)),(8,(9,10))),((15,19),(((20,(21,(23,((24,(25,26)),(27,28))))),29),((30,36),(31,(33,(34,35)))))))),41),39),(44,46));
tree 'PAUP_156' = [&U] (3,(((6,(((7,(12,13)),(8,(9,10))),((15,19),(((20,(21,(23,((24,(25,26)),(27,28))))),29),((30,(31,(33,(34,35)))),36))))),41),39),(44,46));
tree 'PAUP_157' = [&U] (3,(((6,(((7,(12,13)),(8,(9,10))),((15,19),(((20,(21,(23,((24,(25,26)),(27,28))))),29),(30,(31,((33,(34,35)),36))))))),41),39),(44,46));
tree 'PAUP_158' = [&U] (3,(((6,(((7,(12,13)),(8,(9,10))),((15,19),((((20,(((23,27),28),(24,(25,26)))),21),29),(30,(31,((33,36),(34,35)))))))),41),39),(44,46));
tree 'PAUP_159' = [&U] (3,(((6,(((7,(12,13)),(8,(9,10))),((15,19),((((20,(((23,27),28),(24,(25,26)))),21),29),(30,((31,36),(33,(34,35)))))))),41),39),(44,46));
tree 'PAUP_160' = [&U] (3,(((6,(((7,(12,13)),(8,(9,10))),((15,19),((((20,(((23,27),28),(24,(25,26)))),21),29),(30,((31,(33,(34,35))),36)))))),41),39),(44,46));
tree 'PAUP_161' = [&U] (3,(((6,(((7,(12,13)),(8,(9,10))),((15,19),((((20,(((23,27),28),(24,(25,26)))),21),29),((30,36),(31,(33,(34,35)))))))),41),39),(44,46));
tree 'PAUP_162' = [&U] (3,(((6,(((7,(12,13)),(8,(9,10))),((15,19),((((20,(23,((24,(25,26)),(27,28)))),21),29),(((30,((33,34),35)),31),36))))),41),39),(44,46));
tree 'PAUP_163' = [&U] (3,(((6,(((7,(12,13)),(8,(9,10))),((15,19),((((20,(((23,27),28),(24,(25,26)))),21),29),((30,(31,(33,(34,35)))),36))))),41),39),(44,46));
tree 'PAUP_164' = [&U] (3,(((6,(((7,(12,13)),(8,(9,10))),((15,19),((((20,(((23,27),28),(24,(25,26)))),21),29),(30,(31,((33,(34,35)),36))))))),41),39),(44,46));
tree 'PAUP_165' = [&U] (3,(((6,(((7,(12,13)),(8,(9,10))),(((((15,21),(20,(((23,27),28),(24,(25,26))))),29),(30,(31,(33,((34,35),36))))),19))),41),39),(44,46));
tree 'PAUP_166' = [&U] (3,(((6,((7,((8,(9,10)),(12,13))),(15,(19,((((20,(23,((24,(25,26)),(27,28)))),21),29),(30,(31,(((33,35),34),36)))))))),41),39),(44,46));
tree 'PAUP_167' = [&U] (3,(((6,((7,((8,(9,10)),(12,13))),(15,(19,((((20,(23,((24,(25,26)),(27,28)))),21),29),(30,(31,(((33,34),35),36)))))))),41),39),(44,46));
tree 'PAUP_168' = [&U] (3,(((6,((7,((8,(9,10)),(12,13))),(15,(19,(((20,(21,(23,((24,(25,26)),(27,28))))),29),(30,(31,(33,((34,35),36))))))))),41),39),(44,46));
tree 'PAUP_169' = [&U] (3,(((6,((7,((8,(9,10)),(12,13))),(15,(19,((((20,(23,((24,(25,26)),(27,28)))),21),29),(30,(31,((33,36),(34,35))))))))),41),39),(44,46));
tree 'PAUP_170' = [&U] (3,(((6,((7,((8,(9,10)),(12,13))),(15,(19,((((20,(23,((24,(25,26)),(27,28)))),21),29),(30,((31,36),(33,(34,35))))))))),41),39),(44,46));
tree 'PAUP_171' = [&U] (3,(((6,((7,((8,(9,10)),(12,13))),(15,(19,((((20,(23,((24,(25,26)),(27,28)))),21),29),(30,((31,(33,(34,35))),36))))))),41),39),(44,46));
tree 'PAUP_172' = [&U] (3,(((6,((7,((8,(9,10)),(12,13))),(15,(19,((((20,(23,((24,(25,26)),(27,28)))),21),29),(30,(31,((33,(34,35)),36)))))))),41),39),(44,46));
tree 'PAUP_173' = [&U] (3,(((6,((7,((8,(9,10)),(12,13))),(15,(19,((((20,(((23,27),28),(24,(25,26)))),21),29),(30,(31,(33,((34,35),36))))))))),41),39),(44,46));
tree 'PAUP_174' = [&U] (3,(((6,((7,((8,(9,10)),(12,13))),((15,19),((((20,(23,((24,(25,26)),(27,28)))),21),29),(30,((31,((33,35),34)),36)))))),41),39),(44,46));
tree 'PAUP_175' = [&U] (3,(((6,((7,((8,(9,10)),(12,13))),((15,19),((((20,(23,((24,(25,26)),(27,28)))),21),29),(30,((31,((33,34),35)),36)))))),41),39),(44,46));
tree 'PAUP_176' = [&U] (3,(((6,((7,((8,(9,10)),(12,13))),((15,19),((((20,(23,((24,(25,26)),(27,28)))),21),29),(30,((31,36),((33,34),35))))))),41),39),(44,46));
tree 'PAUP_177' = [&U] (3,(((6,((7,((8,(9,10)),(12,13))),((15,19),((((20,(23,((24,(25,26)),(27,28)))),21),29),((30,((33,34),35)),(31,36)))))),41),39),(44,46));
tree 'PAUP_178' = [&U] (3,(((6,((7,((8,(9,10)),(12,13))),((15,19),((((20,(23,((24,(25,26)),(27,28)))),21),29),(30,((31,36),((33,35),34))))))),41),39),(44,46));
tree 'PAUP_179' = [&U] (3,(((6,((7,((8,(9,10)),(12,13))),((15,19),((((20,(23,((24,(25,26)),(27,28)))),21),29),((30,36),(31,((33,35),34))))))),41),39),(44,46));
tree 'PAUP_180' = [&U] (3,(((6,((7,((8,(9,10)),(12,13))),((15,19),((((20,(23,((24,(25,26)),(27,28)))),21),29),((30,(31,((33,35),34))),36))))),41),39),(44,46));
tree 'PAUP_181' = [&U] (3,(((6,((7,((8,(9,10)),(12,13))),((15,19),(((20,(21,(23,((24,(25,26)),(27,28))))),29),(30,(31,(((33,35),34),36))))))),41),39),(44,46));
tree 'PAUP_182' = [&U] (3,(((6,((7,((8,(9,10)),(12,13))),((15,19),((((20,(((23,27),28),(24,(25,26)))),21),29),(30,(31,(((33,35),34),36))))))),41),39),(44,46));
tree 'PAUP_183' = [&U] (3,(((6,((7,((8,(9,10)),(12,13))),((15,19),((((20,(23,((24,(25,26)),(27,28)))),21),29),((30,36),(31,((33,34),35))))))),41),39),(44,46));
tree 'PAUP_184' = [&U] (3,(((6,((7,((8,(9,10)),(12,13))),((15,19),((((20,(23,((24,(25,26)),(27,28)))),21),29),((30,(31,((33,34),35))),36))))),41),39),(44,46));
tree 'PAUP_185' = [&U] (3,(((6,((7,((8,(9,10)),(12,13))),((15,19),((((20,(23,((24,(25,26)),(27,28)))),21),29),((30,(((33,34),35),36)),31))))),41),39),(44,46));
tree 'PAUP_186' = [&U] (3,(((6,((7,((8,(9,10)),(12,13))),((15,19),((((20,(23,((24,(25,26)),(27,28)))),21),29),(((30,36),((33,34),35)),31))))),41),39),(44,46));
tree 'PAUP_187' = [&U] (3,(((6,((7,((8,(9,10)),(12,13))),((15,19),((((20,(23,((24,(25,26)),(27,28)))),21),29),(((30,((33,34),35)),36),31))))),41),39),(44,46));
tree 'PAUP_188' = [&U] (3,(((6,((7,((8,(9,10)),(12,13))),((15,19),(((20,(21,(23,((24,(25,26)),(27,28))))),29),(30,(31,(((33,34),35),36))))))),41),39),(44,46));
tree 'PAUP_189' = [&U] (3,(((6,((7,((8,(9,10)),(12,13))),((15,19),((((20,(((23,27),28),(24,(25,26)))),21),29),(30,(31,(((33,34),35),36))))))),41),39),(44,46));
tree 'PAUP_190' = [&U] (3,(((6,((7,((8,(9,10)),(12,13))),((15,19),(((20,(21,(((23,27),28),(24,(25,26))))),29),(30,(31,(33,((34,35),36)))))))),41),39),(44,46));
tree 'PAUP_191' = [&U] (3,(((6,((7,((8,(9,10)),(12,13))),((15,19),(((20,(21,(23,((24,(25,26)),(27,28))))),29),(30,(31,((33,36),(34,35)))))))),41),39),(44,46));
tree 'PAUP_192' = [&U] (3,(((6,((7,((8,(9,10)),(12,13))),((15,19),(((20,(21,(23,((24,(25,26)),(27,28))))),29),(30,((31,36),(33,(34,35)))))))),41),39),(44,46));
tree 'PAUP_193' = [&U] (3,(((6,((7,((8,(9,10)),(12,13))),((15,19),(((20,(21,(23,((24,(25,26)),(27,28))))),29),(30,((31,(33,(34,35))),36)))))),41),39),(44,46));
tree 'PAUP_194' = [&U] (3,(((6,((7,((8,(9,10)),(12,13))),((15,19),(((20,(21,(23,((24,(25,26)),(27,28))))),29),((30,36),(31,(33,(34,35)))))))),41),39),(44,46));
tree 'PAUP_195' = [&U] (3,(((6,((7,((8,(9,10)),(12,13))),((15,19),(((20,(21,(23,((24,(25,26)),(27,28))))),29),((30,(31,(33,(34,35)))),36))))),41),39),(44,46));
tree 'PAUP_196' = [&U] (3,(((6,((7,((8,(9,10)),(12,13))),((15,19),(((20,(21,(23,((24,(25,26)),(27,28))))),29),(30,(31,((33,(34,35)),36))))))),41),39),(44,46));
tree 'PAUP_197' = [&U] (3,(((6,((7,((8,(9,10)),(12,13))),((15,19),((((20,(((23,27),28),(24,(25,26)))),21),29),(30,(31,((33,36),(34,35)))))))),41),39),(44,46));
tree 'PAUP_198' = [&U] (3,(((6,((7,((8,(9,10)),(12,13))),((15,19),((((20,(((23,27),28),(24,(25,26)))),21),29),(30,((31,36),(33,(34,35)))))))),41),39),(44,46));
tree 'PAUP_199' = [&U] (3,(((6,((7,((8,(9,10)),(12,13))),((15,19),((((20,(((23,27),28),(24,(25,26)))),21),29),(30,((31,(33,(34,35))),36)))))),41),39),(44,46));
tree 'PAUP_200' = [&U] (3,(((6,((7,((8,(9,10)),(12,13))),((15,19),((((20,(((23,27),28),(24,(25,26)))),21),29),((30,36),(31,(33,(34,35)))))))),41),39),(44,46));
tree 'PAUP_201' = [&U] (3,(((6,((7,((8,(9,10)),(12,13))),((15,19),((((20,(23,((24,(25,26)),(27,28)))),21),29),(((30,((33,34),35)),31),36))))),41),39),(44,46));
tree 'PAUP_202' = [&U] (3,(((6,((7,((8,(9,10)),(12,13))),((15,19),((((20,(((23,27),28),(24,(25,26)))),21),29),((30,(31,(33,(34,35)))),36))))),41),39),(44,46));
tree 'PAUP_203' = [&U] (3,(((6,((7,((8,(9,10)),(12,13))),((15,19),((((20,(((23,27),28),(24,(25,26)))),21),29),(30,(31,((33,(34,35)),36))))))),41),39),(44,46));
tree 'PAUP_204' = [&U] (3,(((6,((7,((8,(9,10)),(12,13))),(((((15,21),(20,(((23,27),28),(24,(25,26))))),29),(30,(31,(33,((34,35),36))))),19))),41),39),(44,46));
tree 'PAUP_205' = [&U] (3,(((6,(((7,(8,(9,10))),(12,13)),(15,(19,((((20,(23,((24,(25,26)),(27,28)))),21),29),(30,(31,(((33,35),34),36)))))))),41),39),(44,46));
tree 'PAUP_206' = [&U] (3,(((6,(((7,(8,(9,10))),(12,13)),(15,(19,((((20,(23,((24,(25,26)),(27,28)))),21),29),(30,(31,(((33,34),35),36)))))))),41),39),(44,46));
tree 'PAUP_207' = [&U] (3,(((6,(((7,(8,(9,10))),(12,13)),(15,(19,(((20,(21,(23,((24,(25,26)),(27,28))))),29),(30,(31,(33,((34,35),36))))))))),41),39),(44,46));
tree 'PAUP_208' = [&U] (3,(((6,(((7,(8,(9,10))),(12,13)),(15,(19,((((20,(23,((24,(25,26)),(27,28)))),21),29),(30,(31,((33,36),(34,35))))))))),41),39),(44,46));
tree 'PAUP_209' = [&U] (3,(((6,(((7,(8,(9,10))),(12,13)),(15,(19,((((20,(23,((24,(25,26)),(27,28)))),21),29),(30,((31,36),(33,(34,35))))))))),41),39),(44,46));
tree 'PAUP_210' = [&U] (3,(((6,(((7,(8,(9,10))),(12,13)),(15,(19,((((20,(23,((24,(25,26)),(27,28)))),21),29),(30,((31,(33,(34,35))),36))))))),41),39),(44,46));
tree 'PAUP_211' = [&U] (3,(((6,(((7,(8,(9,10))),(12,13)),(15,(19,((((20,(23,((24,(25,26)),(27,28)))),21),29),(30,(31,((33,(34,35)),36)))))))),41),39),(44,46));
tree 'PAUP_212' = [&U] (3,(((6,(((7,(8,(9,10))),(12,13)),(15,(19,((((20,(((23,27),28),(24,(25,26)))),21),29),(30,(31,(33,((34,35),36))))))))),41),39),(44,46));
tree 'PAUP_213' = [&U] (3,(((6,(((7,(8,(9,10))),(12,13)),((15,19),((((20,(23,((24,(25,26)),(27,28)))),21),29),(30,((31,((33,35),34)),36)))))),41),39),(44,46));
tree 'PAUP_214' = [&U] (3,(((6,(((7,(8,(9,10))),(12,13)),((15,19),((((20,(23,((24,(25,26)),(27,28)))),21),29),(30,((31,((33,34),35)),36)))))),41),39),(44,46));
tree 'PAUP_215' = [&U] (3,(((6,(((7,(8,(9,10))),(12,13)),((15,19),((((20,(23,((24,(25,26)),(27,28)))),21),29),(30,((31,36),((33,34),35))))))),41),39),(44,46));
tree 'PAUP_216' = [&U] (3,(((6,(((7,(8,(9,10))),(12,13)),((15,19),((((20,(23,((24,(25,26)),(27,28)))),21),29),((30,((33,34),35)),(31,36)))))),41),39),(44,46));
tree 'PAUP_217' = [&U] (3,(((6,(((7,(8,(9,10))),(12,13)),((15,19),((((20,(23,((24,(25,26)),(27,28)))),21),29),(30,((31,36),((33,35),34))))))),41),39),(44,46));
tree 'PAUP_218' = [&U] (3,(((6,(((7,(8,(9,10))),(12,13)),((15,19),((((20,(23,((24,(25,26)),(27,28)))),21),29),((30,36),(31,((33,35),34))))))),41),39),(44,46));
tree 'PAUP_219' = [&U] (3,(((6,(((7,(8,(9,10))),(12,13)),((15,19),((((20,(23,((24,(25,26)),(27,28)))),21),29),((30,(31,((33,35),34))),36))))),41),39),(44,46));
tree 'PAUP_220' = [&U] (3,(((6,(((7,(8,(9,10))),(12,13)),((15,19),(((20,(21,(23,((24,(25,26)),(27,28))))),29),(30,(31,(((33,35),34),36))))))),41),39),(44,46));
tree 'PAUP_221' = [&U] (3,(((6,(((7,(8,(9,10))),(12,13)),((15,19),((((20,(((23,27),28),(24,(25,26)))),21),29),(30,(31,(((33,35),34),36))))))),41),39),(44,46));
tree 'PAUP_222' = [&U] (3,(((6,(((7,(8,(9,10))),(12,13)),((15,19),((((20,(23,((24,(25,26)),(27,28)))),21),29),((30,36),(31,((33,34),35))))))),41),39),(44,46));
tree 'PAUP_223' = [&U] (3,(((6,(((7,(8,(9,10))),(12,13)),((15,19),((((20,(23,((24,(25,26)),(27,28)))),21),29),((30,(31,((33,34),35))),36))))),41),39),(44,46));
tree 'PAUP_224' = [&U] (3,(((6,(((7,(8,(9,10))),(12,13)),((15,19),((((20,(23,((24,(25,26)),(27,28)))),21),29),((30,(((33,34),35),36)),31))))),41),39),(44,46));
tree 'PAUP_225' = [&U] (3,(((6,(((7,(8,(9,10))),(12,13)),((15,19),((((20,(23,((24,(25,26)),(27,28)))),21),29),(((30,36),((33,34),35)),31))))),41),39),(44,46));
tree 'PAUP_226' = [&U] (3,(((6,(((7,(8,(9,10))),(12,13)),((15,19),((((20,(23,((24,(25,26)),(27,28)))),21),29),(((30,((33,34),35)),36),31))))),41),39),(44,46));
tree 'PAUP_227' = [&U] (3,(((6,(((7,(8,(9,10))),(12,13)),((15,19),(((20,(21,(23,((24,(25,26)),(27,28))))),29),(30,(31,(((33,34),35),36))))))),41),39),(44,46));
tree 'PAUP_228' = [&U] (3,(((6,(((7,(8,(9,10))),(12,13)),((15,19),((((20,(((23,27),28),(24,(25,26)))),21),29),(30,(31,(((33,34),35),36))))))),41),39),(44,46));
tree 'PAUP_229' = [&U] (3,(((6,(((7,(8,(9,10))),(12,13)),((15,19),(((20,(21,(((23,27),28),(24,(25,26))))),29),(30,(31,(33,((34,35),36)))))))),41),39),(44,46));
tree 'PAUP_230' = [&U] (3,(((6,(((7,(8,(9,10))),(12,13)),((15,19),(((20,(21,(23,((24,(25,26)),(27,28))))),29),(30,(31,((33,36),(34,35)))))))),41),39),(44,46));
tree 'PAUP_231' = [&U] (3,(((6,(((7,(8,(9,10))),(12,13)),((15,19),(((20,(21,(23,((24,(25,26)),(27,28))))),29),(30,((31,36),(33,(34,35)))))))),41),39),(44,46));
tree 'PAUP_232' = [&U] (3,(((6,(((7,(8,(9,10))),(12,13)),((15,19),(((20,(21,(23,((24,(25,26)),(27,28))))),29),(30,((31,(33,(34,35))),36)))))),41),39),(44,46));
tree 'PAUP_233' = [&U] (3,(((6,(((7,(8,(9,10))),(12,13)),((15,19),(((20,(21,(23,((24,(25,26)),(27,28))))),29),((30,36),(31,(33,(34,35)))))))),41),39),(44,46));
tree 'PAUP_234' = [&U] (3,(((6,(((7,(8,(9,10))),(12,13)),((15,19),(((20,(21,(23,((24,(25,26)),(27,28))))),29),((30,(31,(33,(34,35)))),36))))),41),39),(44,46));
tree 'PAUP_235' = [&U] (3,(((6,(((7,(8,(9,10))),(12,13)),((15,19),(((20,(21,(23,((24,(25,26)),(27,28))))),29),(30,(31,((33,(34,35)),36))))))),41),39),(44,46));
tree 'PAUP_236' = [&U] (3,(((6,(((7,(8,(9,10))),(12,13)),((15,19),((((20,(((23,27),28),(24,(25,26)))),21),29),(30,(31,((33,36),(34,35)))))))),41),39),(44,46));
tree 'PAUP_237' = [&U] (3,(((6,(((7,(8,(9,10))),(12,13)),((15,19),((((20,(((23,27),28),(24,(25,26)))),21),29),(30,((31,36),(33,(34,35)))))))),41),39),(44,46));
tree 'PAUP_238' = [&U] (3,(((6,(((7,(8,(9,10))),(12,13)),((15,19),((((20,(((23,27),28),(24,(25,26)))),21),29),(30,((31,(33,(34,35))),36)))))),41),39),(44,46));
tree 'PAUP_239' = [&U] (3,(((6,(((7,(8,(9,10))),(12,13)),((15,19),((((20,(((23,27),28),(24,(25,26)))),21),29),((30,36),(31,(33,(34,35)))))))),41),39),(44,46));
tree 'PAUP_240' = [&U] (3,(((6,(((7,(8,(9,10))),(12,13)),((15,19),((((20,(23,((24,(25,26)),(27,28)))),21),29),(((30,((33,34),35)),31),36))))),41),39),(44,46));
tree 'PAUP_241' = [&U] (3,(((6,(((7,(8,(9,10))),(12,13)),((15,19),((((20,(((23,27),28),(24,(25,26)))),21),29),((30,(31,(33,(34,35)))),36))))),41),39),(44,46));
tree 'PAUP_242' = [&U] (3,(((6,(((7,(8,(9,10))),(12,13)),((15,19),((((20,(((23,27),28),(24,(25,26)))),21),29),(30,(31,((33,(34,35)),36))))))),41),39),(44,46));
tree 'PAUP_243' = [&U] (3,(((6,(((7,(8,(9,10))),(12,13)),(((((15,21),(20,(((23,27),28),(24,(25,26))))),29),(30,(31,(33,((34,35),36))))),19))),41),39),(44,46));
tree 'PAUP_244' = [&U] (3,(((6,(((7,(12,13)),(8,(9,10))),(15,(19,((((20,(23,((24,(25,26)),(27,28)))),21),29),(30,((31,((33,35),34)),36))))))),41),39),(44,46));
tree 'PAUP_245' = [&U] (3,(((6,(((7,(12,13)),(8,(9,10))),(15,(19,((((20,(23,((24,(25,26)),(27,28)))),21),29),(30,((31,((33,34),35)),36))))))),41),39),(44,46));
tree 'PAUP_246' = [&U] (3,(((6,(((7,(12,13)),(8,(9,10))),(15,(19,((((20,(23,((24,(25,26)),(27,28)))),21),29),(30,((31,36),((33,34),35)))))))),41),39),(44,46));
tree 'PAUP_247' = [&U] (3,(((6,(((7,(12,13)),(8,(9,10))),(15,(19,((((20,(23,((24,(25,26)),(27,28)))),21),29),(30,((31,36),((33,35),34)))))))),41),39),(44,46));
tree 'PAUP_248' = [&U] (3,(((6,(((7,(12,13)),(8,(9,10))),(15,(19,(((20,(21,(23,((24,(25,26)),(27,28))))),29),(30,(31,(((33,35),34),36)))))))),41),39),(44,46));
tree 'PAUP_249' = [&U] (3,(((6,(((7,(12,13)),(8,(9,10))),(15,(19,((((20,(((23,27),28),(24,(25,26)))),21),29),(30,(31,(((33,35),34),36)))))))),41),39),(44,46));
tree 'PAUP_250' = [&U] (3,(((6,(((7,12),((8,(9,10)),13)),(15,(19,((((20,(23,((24,(25,26)),(27,28)))),21),29),(30,(31,(((33,35),34),36)))))))),41),39),(44,46));
tree 'PAUP_251' = [&U] (3,(((6,(((7,(12,13)),(8,(9,10))),(15,(19,((((20,(23,((24,(25,26)),(27,28)))),21),29),((30,(((33,34),35),36)),31)))))),41),39),(44,46));
tree 'PAUP_252' = [&U] (3,(((6,(((7,(12,13)),(8,(9,10))),(15,(19,(((20,(21,(23,((24,(25,26)),(27,28))))),29),(30,(31,(((33,34),35),36)))))))),41),39),(44,46));
tree 'PAUP_253' = [&U] (3,(((6,(((7,(12,13)),(8,(9,10))),(15,(19,((((20,(((23,27),28),(24,(25,26)))),21),29),(30,(31,(((33,34),35),36)))))))),41),39),(44,46));
tree 'PAUP_254' = [&U] (3,(((6,(((7,12),((8,(9,10)),13)),(15,(19,((((20,(23,((24,(25,26)),(27,28)))),21),29),(30,(31,(((33,34),35),36)))))))),41),39),(44,46));
tree 'PAUP_255' = [&U] (3,(((6,(((7,(12,13)),(8,(9,10))),(15,(19,(((20,(21,(((23,27),28),(24,(25,26))))),29),(30,(31,(33,((34,35),36))))))))),41),39),(44,46));
tree 'PAUP_256' = [&U] (3,(((6,(((7,(12,13)),(8,(9,10))),(15,(19,(((20,(21,(23,((24,(25,26)),(27,28))))),29),(30,(31,((33,36),(34,35))))))))),41),39),(44,46));
tree 'PAUP_257' = [&U] (3,(((6,(((7,(12,13)),(8,(9,10))),(15,(19,(((20,(21,(23,((24,(25,26)),(27,28))))),29),(30,((31,36),(33,(34,35))))))))),41),39),(44,46));
tree 'PAUP_258' = [&U] (3,(((6,(((7,(12,13)),(8,(9,10))),(15,(19,(((20,(21,(23,((24,(25,26)),(27,28))))),29),(30,((31,(33,(34,35))),36))))))),41),39),(44,46));
tree 'PAUP_259' = [&U] (3,(((6,(((7,(12,13)),(8,(9,10))),(15,(19,(((20,(21,(23,((24,(25,26)),(27,28))))),29),(30,(31,((33,(34,35)),36)))))))),41),39),(44,46));
tree 'PAUP_260' = [&U] (3,(((6,(((7,12),((8,(9,10)),13)),(15,(19,(((20,(21,(23,((24,(25,26)),(27,28))))),29),(30,(31,(33,((34,35),36))))))))),41),39),(44,46));
tree 'PAUP_261' = [&U] (3,(((6,(((7,12),((8,(9,10)),13)),(15,(19,((((20,(23,((24,(25,26)),(27,28)))),21),29),(30,(31,((33,36),(34,35))))))))),41),39),(44,46));
tree 'PAUP_262' = [&U] (3,(((6,(((7,12),((8,(9,10)),13)),(15,(19,((((20,(23,((24,(25,26)),(27,28)))),21),29),(30,((31,36),(33,(34,35))))))))),41),39),(44,46));
tree 'PAUP_263' = [&U] (3,(((6,(((7,12),((8,(9,10)),13)),(15,(19,((((20,(23,((24,(25,26)),(27,28)))),21),29),(30,((31,(33,(34,35))),36))))))),41),39),(44,46));
tree 'PAUP_264' = [&U] (3,(((6,(((7,12),((8,(9,10)),13)),(15,(19,((((20,(23,((24,(25,26)),(27,28)))),21),29),(30,(31,((33,(34,35)),36)))))))),41),39),(44,46));
tree 'PAUP_265' = [&U] (3,(((6,(((7,12),((8,(9,10)),13)),(15,(19,((((20,(((23,27),28),(24,(25,26)))),21),29),(30,(31,(33,((34,35),36))))))))),41),39),(44,46));
tree 'PAUP_266' = [&U] (3,(((6,(((7,(12,13)),(8,(9,10))),(15,(19,((((20,(((23,27),28),(24,(25,26)))),21),29),(30,(31,((33,36),(34,35))))))))),41),39),(44,46));
tree 'PAUP_267' = [&U] (3,(((6,(((7,(12,13)),(8,(9,10))),(15,(19,((((20,(((23,27),28),(24,(25,26)))),21),29),(30,((31,36),(33,(34,35))))))))),41),39),(44,46));
tree 'PAUP_268' = [&U] (3,(((6,(((7,(12,13)),(8,(9,10))),(15,(19,((((20,(((23,27),28),(24,(25,26)))),21),29),(30,((31,(33,(34,35))),36))))))),41),39),(44,46));
tree 'PAUP_269' = [&U] (3,(((6,(((7,(12,13)),(8,(9,10))),(15,(19,((((20,(((23,27),28),(24,(25,26)))),21),29),(30,(31,((33,(34,35)),36)))))))),41),39),(44,46));
tree 'PAUP_270' = [&U] (3,(((6,(((7,12),((8,(9,10)),13)),((15,19),((((20,(23,((24,(25,26)),(27,28)))),21),29),(30,((31,((33,35),34)),36)))))),41),39),(44,46));
tree 'PAUP_271' = [&U] (3,(((6,(((7,12),((8,(9,10)),13)),((15,19),((((20,(23,((24,(25,26)),(27,28)))),21),29),(30,((31,((33,34),35)),36)))))),41),39),(44,46));
tree 'PAUP_272' = [&U] (3,(((6,(((7,12),((8,(9,10)),13)),((15,19),((((20,(23,((24,(25,26)),(27,28)))),21),29),(30,((31,36),((33,34),35))))))),41),39),(44,46));
tree 'PAUP_273' = [&U] (3,(((6,(((7,12),((8,(9,10)),13)),((15,19),((((20,(23,((24,(25,26)),(27,28)))),21),29),((30,((33,34),35)),(31,36)))))),41),39),(44,46));
tree 'PAUP_274' = [&U] (3,(((6,(((7,12),((8,(9,10)),13)),((15,19),((((20,(23,((24,(25,26)),(27,28)))),21),29),(30,((31,36),((33,35),34))))))),41),39),(44,46));
tree 'PAUP_275' = [&U] (3,(((6,(((7,12),((8,(9,10)),13)),((15,19),((((20,(23,((24,(25,26)),(27,28)))),21),29),((30,36),(31,((33,35),34))))))),41),39),(44,46));
tree 'PAUP_276' = [&U] (3,(((6,(((7,12),((8,(9,10)),13)),((15,19),((((20,(23,((24,(25,26)),(27,28)))),21),29),((30,(31,((33,35),34))),36))))),41),39),(44,46));
tree 'PAUP_277' = [&U] (3,(((6,(((7,12),((8,(9,10)),13)),((15,19),(((20,(21,(23,((24,(25,26)),(27,28))))),29),(30,(31,(((33,35),34),36))))))),41),39),(44,46));
tree 'PAUP_278' = [&U] (3,(((6,(((7,12),((8,(9,10)),13)),((15,19),((((20,(((23,27),28),(24,(25,26)))),21),29),(30,(31,(((33,35),34),36))))))),41),39),(44,46));
tree 'PAUP_279' = [&U] (3,(((6,(((7,12),((8,(9,10)),13)),((15,19),((((20,(23,((24,(25,26)),(27,28)))),21),29),((30,36),(31,((33,34),35))))))),41),39),(44,46));
tree 'PAUP_280' = [&U] (3,(((6,(((7,12),((8,(9,10)),13)),((15,19),((((20,(23,((24,(25,26)),(27,28)))),21),29),((30,(31,((33,34),35))),36))))),41),39),(44,46));
tree 'PAUP_281' = [&U] (3,(((6,(((7,12),((8,(9,10)),13)),((15,19),((((20,(23,((24,(25,26)),(27,28)))),21),29),((30,(((33,34),35),36)),31))))),41),39),(44,46));
tree 'PAUP_282' = [&U] (3,(((6,(((7,12),((8,(9,10)),13)),((15,19),((((20,(23,((24,(25,26)),(27,28)))),21),29),(((30,36),((33,34),35)),31))))),41),39),(44,46));
tree 'PAUP_283' = [&U] (3,(((6,(((7,12),((8,(9,10)),13)),((15,19),((((20,(23,((24,(25,26)),(27,28)))),21),29),(((30,((33,34),35)),36),31))))),41),39),(44,46));
tree 'PAUP_284' = [&U] (3,(((6,(((7,12),((8,(9,10)),13)),((15,19),(((20,(21,(23,((24,(25,26)),(27,28))))),29),(30,(31,(((33,34),35),36))))))),41),39),(44,46));
tree 'PAUP_285' = [&U] (3,(((6,(((7,12),((8,(9,10)),13)),((15,19),((((20,(((23,27),28),(24,(25,26)))),21),29),(30,(31,(((33,34),35),36))))))),41),39),(44,46));
tree 'PAUP_286' = [&U] (3,(((6,(((7,12),((8,(9,10)),13)),((15,19),(((20,(21,(((23,27),28),(24,(25,26))))),29),(30,(31,(33,((34,35),36)))))))),41),39),(44,46));
tree 'PAUP_287' = [&U] (3,(((6,(((7,12),((8,(9,10)),13)),((15,19),(((20,(21,(23,((24,(25,26)),(27,28))))),29),(30,(31,((33,36),(34,35)))))))),41),39),(44,46));
tree 'PAUP_288' = [&U] (3,(((6,(((7,12),((8,(9,10)),13)),((15,19),(((20,(21,(23,((24,(25,26)),(27,28))))),29),(30,((31,36),(33,(34,35)))))))),41),39),(44,46));
tree 'PAUP_289' = [&U] (3,(((6,(((7,12),((8,(9,10)),13)),((15,19),(((20,(21,(23,((24,(25,26)),(27,28))))),29),(30,((31,(33,(34,35))),36)))))),41),39),(44,46));
tree 'PAUP_290' = [&U] (3,(((6,(((7,12),((8,(9,10)),13)),((15,19),(((20,(21,(23,((24,(25,26)),(27,28))))),29),((30,36),(31,(33,(34,35)))))))),41),39),(44,46));
tree 'PAUP_291' = [&U] (3,(((6,(((7,12),((8,(9,10)),13)),((15,19),(((20,(21,(23,((24,(25,26)),(27,28))))),29),((30,(31,(33,(34,35)))),36))))),41),39),(44,46));
tree 'PAUP_292' = [&U] (3,(((6,(((7,12),((8,(9,10)),13)),((15,19),(((20,(21,(23,((24,(25,26)),(27,28))))),29),(30,(31,((33,(34,35)),36))))))),41),39),(44,46));
tree 'PAUP_293' = [&U] (3,(((6,(((7,12),((8,(9,10)),13)),((15,19),((((20,(((23,27),28),(24,(25,26)))),21),29),(30,(31,((33,36),(34,35)))))))),41),39),(44,46));
tree 'PAUP_294' = [&U] (3,(((6,(((7,12),((8,(9,10)),13)),((15,19),((((20,(((23,27),28),(24,(25,26)))),21),29),(30,((31,36),(33,(34,35)))))))),41),39),(44,46));
tree 'PAUP_295' = [&U] (3,(((6,(((7,12),((8,(9,10)),13)),((15,19),((((20,(((23,27),28),(24,(25,26)))),21),29),(30,((31,(33,(34,35))),36)))))),41),39),(44,46));
tree 'PAUP_296' = [&U] (3,(((6,(((7,12),((8,(9,10)),13)),((15,19),((((20,(((23,27),28),(24,(25,26)))),21),29),((30,36),(31,(33,(34,35)))))))),41),39),(44,46));
tree 'PAUP_297' = [&U] (3,(((6,(((7,12),((8,(9,10)),13)),((15,19),((((20,(23,((24,(25,26)),(27,28)))),21),29),(((30,((33,34),35)),31),36))))),41),39),(44,46));
tree 'PAUP_298' = [&U] (3,(((6,(((7,12),((8,(9,10)),13)),((15,19),((((20,(((23,27),28),(24,(25,26)))),21),29),((30,(31,(33,(34,35)))),36))))),41),39),(44,46));
tree 'PAUP_299' = [&U] (3,(((6,(((7,12),((8,(9,10)),13)),((15,19),((((20,(((23,27),28),(24,(25,26)))),21),29),(30,(31,((33,(34,35)),36))))))),41),39),(44,46));
tree 'PAUP_300' = [&U] (3,(((6,(((7,12),((8,(9,10)),13)),(((((15,21),(20,(((23,27),28),(24,(25,26))))),29),(30,(31,(33,((34,35),36))))),19))),41),39),(44,46));
tree 'PAUP_301' = [&U] (3,(((6,(((7,(12,13)),(8,(9,10))),((15,19),(((20,(21,(23,((24,(25,26)),(27,28))))),29),(30,((31,((33,35),34)),36)))))),41),39),(44,46));
tree 'PAUP_302' = [&U] (3,(((6,(((7,(12,13)),(8,(9,10))),((15,19),((((20,(((23,27),28),(24,(25,26)))),21),29),(30,((31,((33,35),34)),36)))))),41),39),(44,46));
tree 'PAUP_303' = [&U] (3,(((6,(((7,(12,13)),(8,(9,10))),((15,19),(((20,(21,(23,((24,(25,26)),(27,28))))),29),(30,((31,((33,34),35)),36)))))),41),39),(44,46));
tree 'PAUP_304' = [&U] (3,(((6,(((7,(12,13)),(8,(9,10))),((15,19),((((20,(((23,27),28),(24,(25,26)))),21),29),(30,((31,((33,34),35)),36)))))),41),39),(44,46));
tree 'PAUP_305' = [&U] (3,(((6,(((7,(12,13)),(8,(9,10))),((15,19),(((20,(21,(23,((24,(25,26)),(27,28))))),29),(30,((31,36),((33,34),35))))))),41),39),(44,46));
tree 'PAUP_306' = [&U] (3,(((6,(((7,(12,13)),(8,(9,10))),((15,19),((((20,(((23,27),28),(24,(25,26)))),21),29),(30,((31,36),((33,34),35))))))),41),39),(44,46));
tree 'PAUP_307' = [&U] (3,(((6,(((7,(12,13)),(8,(9,10))),((15,19),(((20,(21,(23,((24,(25,26)),(27,28))))),29),((30,((33,34),35)),(31,36)))))),41),39),(44,46));
tree 'PAUP_308' = [&U] (3,(((6,(((7,(12,13)),(8,(9,10))),((15,19),((((20,(((23,27),28),(24,(25,26)))),21),29),((30,((33,34),35)),(31,36)))))),41),39),(44,46));
tree 'PAUP_309' = [&U] (3,(((6,(((7,(12,13)),(8,(9,10))),((15,19),(((20,(21,(23,((24,(25,26)),(27,28))))),29),(30,((31,36),((33,35),34))))))),41),39),(44,46));
tree 'PAUP_310' = [&U] (3,(((6,(((7,(12,13)),(8,(9,10))),((15,19),((((20,(((23,27),28),(24,(25,26)))),21),29),(30,((31,36),((33,35),34))))))),41),39),(44,46));
tree 'PAUP_311' = [&U] (3,(((6,(((7,(12,13)),(8,(9,10))),((15,19),(((20,(21,(23,((24,(25,26)),(27,28))))),29),((30,36),(31,((33,35),34))))))),41),39),(44,46));
tree 'PAUP_312' = [&U] (3,(((6,(((7,(12,13)),(8,(9,10))),((15,19),((((20,(((23,27),28),(24,(25,26)))),21),29),((30,36),(31,((33,35),34))))))),41),39),(44,46));
tree 'PAUP_313' = [&U] (3,(((6,(((7,(12,13)),(8,(9,10))),((15,19),(((20,(21,(23,((24,(25,26)),(27,28))))),29),((30,(31,((33,35),34))),36))))),41),39),(44,46));
tree 'PAUP_314' = [&U] (3,(((6,(((7,(12,13)),(8,(9,10))),((15,19),((((20,(((23,27),28),(24,(25,26)))),21),29),((30,(31,((33,35),34))),36))))),41),39),(44,46));
tree 'PAUP_315' = [&U] (3,(((6,(((7,(12,13)),(8,(9,10))),((15,19),(((20,(21,(((23,27),28),(24,(25,26))))),29),(30,(31,(((33,35),34),36))))))),41),39),(44,46));
tree 'PAUP_316' = [&U] (3,(((6,(((7,(12,13)),(8,(9,10))),((15,19),(((20,(21,(23,((24,(25,26)),(27,28))))),29),((30,36),(31,((33,34),35))))))),41),39),(44,46));
tree 'PAUP_317' = [&U] (3,(((6,(((7,(12,13)),(8,(9,10))),((15,19),((((20,(((23,27),28),(24,(25,26)))),21),29),((30,36),(31,((33,34),35))))))),41),39),(44,46));
tree 'PAUP_318' = [&U] (3,(((6,(((7,(12,13)),(8,(9,10))),((15,19),(((20,(21,(23,((24,(25,26)),(27,28))))),29),((30,(31,((33,34),35))),36))))),41),39),(44,46));
tree 'PAUP_319' = [&U] (3,(((6,(((7,(12,13)),(8,(9,10))),((15,19),((((20,(((23,27),28),(24,(25,26)))),21),29),((30,(31,((33,34),35))),36))))),41),39),(44,46));
tree 'PAUP_320' = [&U] (3,(((6,(((7,(12,13)),(8,(9,10))),((15,19),(((20,(21,(23,((24,(25,26)),(27,28))))),29),((30,(((33,34),35),36)),31))))),41),39),(44,46));
tree 'PAUP_321' = [&U] (3,(((6,(((7,(12,13)),(8,(9,10))),((15,19),((((20,(((23,27),28),(24,(25,26)))),21),29),((30,(((33,34),35),36)),31))))),41),39),(44,46));
tree 'PAUP_322' = [&U] (3,(((6,(((7,(12,13)),(8,(9,10))),((15,19),(((20,(21,(23,((24,(25,26)),(27,28))))),29),(((30,36),((33,34),35)),31))))),41),39),(44,46));
tree 'PAUP_323' = [&U] (3,(((6,(((7,(12,13)),(8,(9,10))),((15,19),((((20,(((23,27),28),(24,(25,26)))),21),29),(((30,36),((33,34),35)),31))))),41),39),(44,46));
tree 'PAUP_324' = [&U] (3,(((6,(((7,(12,13)),(8,(9,10))),((15,19),(((20,(21,(23,((24,(25,26)),(27,28))))),29),(((30,((33,34),35)),36),31))))),41),39),(44,46));
tree 'PAUP_325' = [&U] (3,(((6,(((7,(12,13)),(8,(9,10))),((15,19),((((20,(((23,27),28),(24,(25,26)))),21),29),(((30,((33,34),35)),36),31))))),41),39),(44,46));
tree 'PAUP_326' = [&U] (3,(((6,(((7,(12,13)),(8,(9,10))),((15,19),(((20,(21,(((23,27),28),(24,(25,26))))),29),(30,(31,(((33,34),35),36))))))),41),39),(44,46));
tree 'PAUP_327' = [&U] (3,(((6,(((7,(12,13)),(8,(9,10))),((15,19),(((20,(21,(((23,27),28),(24,(25,26))))),29),(30,(31,((33,36),(34,35)))))))),41),39),(44,46));
tree 'PAUP_328' = [&U] (3,(((6,(((7,(12,13)),(8,(9,10))),((15,19),(((20,(21,(((23,27),28),(24,(25,26))))),29),(30,((31,36),(33,(34,35)))))))),41),39),(44,46));
tree 'PAUP_329' = [&U] (3,(((6,(((7,(12,13)),(8,(9,10))),((15,19),(((20,(21,(((23,27),28),(24,(25,26))))),29),(30,((31,(33,(34,35))),36)))))),41),39),(44,46));
tree 'PAUP_330' = [&U] (3,(((6,(((7,(12,13)),(8,(9,10))),((15,19),(((20,(21,(((23,27),28),(24,(25,26))))),29),((30,36),(31,(33,(34,35)))))))),41),39),(44,46));
tree 'PAUP_331' = [&U] (3,(((6,(((7,(12,13)),(8,(9,10))),((15,19),(((20,(21,(((23,27),28),(24,(25,26))))),29),((30,(31,(33,(34,35)))),36))))),41),39),(44,46));
tree 'PAUP_332' = [&U] (3,(((6,(((7,(12,13)),(8,(9,10))),((15,19),(((20,(21,(((23,27),28),(24,(25,26))))),29),(30,(31,((33,(34,35)),36))))))),41),39),(44,46));
tree 'PAUP_333' = [&U] (3,(((6,(((7,(12,13)),(8,(9,10))),((15,19),(((20,(21,(23,((24,(25,26)),(27,28))))),29),(((30,((33,34),35)),31),36))))),41),39),(44,46));
tree 'PAUP_334' = [&U] (3,(((6,(((7,(12,13)),(8,(9,10))),(((((15,21),(20,(((23,27),28),(24,(25,26))))),29),(30,(31,((33,36),(34,35))))),19))),41),39),(44,46));
tree 'PAUP_335' = [&U] (3,(((6,(((7,(12,13)),(8,(9,10))),(((((15,21),(20,(((23,27),28),(24,(25,26))))),29),(30,((31,36),(33,(34,35))))),19))),41),39),(44,46));
tree 'PAUP_336' = [&U] (3,(((6,(((7,(12,13)),(8,(9,10))),(((((15,21),(20,(((23,27),28),(24,(25,26))))),29),(30,((31,(33,(34,35))),36))),19))),41),39),(44,46));
tree 'PAUP_337' = [&U] (3,(((6,(((7,(12,13)),(8,(9,10))),((15,19),((((20,(((23,27),28),(24,(25,26)))),21),29),(((30,((33,34),35)),31),36))))),41),39),(44,46));
tree 'PAUP_338' = [&U] (3,(((6,(((7,(12,13)),(8,(9,10))),(((((15,21),(20,(((23,27),28),(24,(25,26))))),29),(30,(31,((33,(34,35)),36)))),19))),41),39),(44,46));
tree 'PAUP_339' = [&U] (3,(((6,((7,((8,(9,10)),(12,13))),(15,(19,((((20,(23,((24,(25,26)),(27,28)))),21),29),(30,((31,((33,35),34)),36))))))),41),39),(44,46));
tree 'PAUP_340' = [&U] (3,(((6,((7,((8,(9,10)),(12,13))),(15,(19,((((20,(23,((24,(25,26)),(27,28)))),21),29),(30,((31,((33,34),35)),36))))))),41),39),(44,46));
tree 'PAUP_341' = [&U] (3,(((6,((7,((8,(9,10)),(12,13))),(15,(19,((((20,(23,((24,(25,26)),(27,28)))),21),29),(30,((31,36),((33,34),35)))))))),41),39),(44,46));
tree 'PAUP_342' = [&U] (3,(((6,((7,((8,(9,10)),(12,13))),(15,(19,((((20,(23,((24,(25,26)),(27,28)))),21),29),(30,((31,36),((33,35),34)))))))),41),39),(44,46));
tree 'PAUP_343' = [&U] (3,(((6,((7,((8,(9,10)),(12,13))),(15,(19,(((20,(21,(23,((24,(25,26)),(27,28))))),29),(30,(31,(((33,35),34),36)))))))),41),39),(44,46));
tree 'PAUP_344' = [&U] (3,(((6,((7,((8,(9,10)),(12,13))),(15,(19,((((20,(((23,27),28),(24,(25,26)))),21),29),(30,(31,(((33,35),34),36)))))))),41),39),(44,46));
tree 'PAUP_345' = [&U] (3,(((6,((7,((8,(9,10)),(12,13))),(15,(19,((((20,(23,((24,(25,26)),(27,28)))),21),29),((30,(((33,34),35),36)),31)))))),41),39),(44,46));
tree 'PAUP_346' = [&U] (3,(((6,((7,((8,(9,10)),(12,13))),(15,(19,(((20,(21,(23,((24,(25,26)),(27,28))))),29),(30,(31,(((33,34),35),36)))))))),41),39),(44,46));
tree 'PAUP_347' = [&U] (3,(((6,((7,((8,(9,10)),(12,13))),(15,(19,((((20,(((23,27),28),(24,(25,26)))),21),29),(30,(31,(((33,34),35),36)))))))),41),39),(44,46));
tree 'PAUP_348' = [&U] (3,(((6,((7,((8,(9,10)),(12,13))),(15,(19,(((20,(21,(((23,27),28),(24,(25,26))))),29),(30,(31,(33,((34,35),36))))))))),41),39),(44,46));
tree 'PAUP_349' = [&U] (3,(((6,((7,((8,(9,10)),(12,13))),(15,(19,(((20,(21,(23,((24,(25,26)),(27,28))))),29),(30,(31,((33,36),(34,35))))))))),41),39),(44,46));
tree 'PAUP_350' = [&U] (3,(((6,((7,((8,(9,10)),(12,13))),(15,(19,(((20,(21,(23,((24,(25,26)),(27,28))))),29),(30,((31,36),(33,(34,35))))))))),41),39),(44,46));
tree 'PAUP_351' = [&U] (3,(((6,((7,((8,(9,10)),(12,13))),(15,(19,(((20,(21,(23,((24,(25,26)),(27,28))))),29),(30,((31,(33,(34,35))),36))))))),41),39),(44,46));
tree 'PAUP_352' = [&U] (3,(((6,((7,((8,(9,10)),(12,13))),(15,(19,(((20,(21,(23,((24,(25,26)),(27,28))))),29),(30,(31,((33,(34,35)),36)))))))),41),39),(44,46));
tree 'PAUP_353' = [&U] (3,(((6,((7,((8,(9,10)),(12,13))),(15,(19,((((20,(((23,27),28),(24,(25,26)))),21),29),(30,(31,((33,36),(34,35))))))))),41),39),(44,46));
tree 'PAUP_354' = [&U] (3,(((6,((7,((8,(9,10)),(12,13))),(15,(19,((((20,(((23,27),28),(24,(25,26)))),21),29),(30,((31,36),(33,(34,35))))))))),41),39),(44,46));
tree 'PAUP_355' = [&U] (3,(((6,((7,((8,(9,10)),(12,13))),(15,(19,((((20,(((23,27),28),(24,(25,26)))),21),29),(30,((31,(33,(34,35))),36))))))),41),39),(44,46));
tree 'PAUP_356' = [&U] (3,(((6,((7,((8,(9,10)),(12,13))),(15,(19,((((20,(((23,27),28),(24,(25,26)))),21),29),(30,(31,((33,(34,35)),36)))))))),41),39),(44,46));
tree 'PAUP_357' = [&U] (3,(((6,((7,((8,(9,10)),(12,13))),((15,19),(((20,(21,(23,((24,(25,26)),(27,28))))),29),(30,((31,((33,35),34)),36)))))),41),39),(44,46));
tree 'PAUP_358' = [&U] (3,(((6,((7,((8,(9,10)),(12,13))),((15,19),((((20,(((23,27),28),(24,(25,26)))),21),29),(30,((31,((33,35),34)),36)))))),41),39),(44,46));
tree 'PAUP_359' = [&U] (3,(((6,((7,((8,(9,10)),(12,13))),((15,19),(((20,(21,(23,((24,(25,26)),(27,28))))),29),(30,((31,((33,34),35)),36)))))),41),39),(44,46));
tree 'PAUP_360' = [&U] (3,(((6,((7,((8,(9,10)),(12,13))),((15,19),((((20,(((23,27),28),(24,(25,26)))),21),29),(30,((31,((33,34),35)),36)))))),41),39),(44,46));
tree 'PAUP_361' = [&U] (3,(((6,((7,((8,(9,10)),(12,13))),((15,19),(((20,(21,(23,((24,(25,26)),(27,28))))),29),(30,((31,36),((33,34),35))))))),41),39),(44,46));
tree 'PAUP_362' = [&U] (3,(((6,((7,((8,(9,10)),(12,13))),((15,19),((((20,(((23,27),28),(24,(25,26)))),21),29),(30,((31,36),((33,34),35))))))),41),39),(44,46));
tree 'PAUP_363' = [&U] (3,(((6,((7,((8,(9,10)),(12,13))),((15,19),(((20,(21,(23,((24,(25,26)),(27,28))))),29),((30,((33,34),35)),(31,36)))))),41),39),(44,46));
tree 'PAUP_364' = [&U] (3,(((6,((7,((8,(9,10)),(12,13))),((15,19),((((20,(((23,27),28),(24,(25,26)))),21),29),((30,((33,34),35)),(31,36)))))),41),39),(44,46));
tree 'PAUP_365' = [&U] (3,(((6,((7,((8,(9,10)),(12,13))),((15,19),(((20,(21,(23,((24,(25,26)),(27,28))))),29),(30,((31,36),((33,35),34))))))),41),39),(44,46));
tree 'PAUP_366' = [&U] (3,(((6,((7,((8,(9,10)),(12,13))),((15,19),((((20,(((23,27),28),(24,(25,26)))),21),29),(30,((31,36),((33,35),34))))))),41),39),(44,46));
tree 'PAUP_367' = [&U] (3,(((6,((7,((8,(9,10)),(12,13))),((15,19),(((20,(21,(23,((24,(25,26)),(27,28))))),29),((30,36),(31,((33,35),34))))))),41),39),(44,46));
tree 'PAUP_368' = [&U] (3,(((6,((7,((8,(9,10)),(12,13))),((15,19),((((20,(((23,27),28),(24,(25,26)))),21),29),((30,36),(31,((33,35),34))))))),41),39),(44,46));
tree 'PAUP_369' = [&U] (3,(((6,((7,((8,(9,10)),(12,13))),((15,19),(((20,(21,(23,((24,(25,26)),(27,28))))),29),((30,(31,((33,35),34))),36))))),41),39),(44,46));
tree 'PAUP_370' = [&U] (3,(((6,((7,((8,(9,10)),(12,13))),((15,19),((((20,(((23,27),28),(24,(25,26)))),21),29),((30,(31,((33,35),34))),36))))),41),39),(44,46));
tree 'PAUP_371' = [&U] (3,(((6,((7,((8,(9,10)),(12,13))),((15,19),(((20,(21,(((23,27),28),(24,(25,26))))),29),(30,(31,(((33,35),34),36))))))),41),39),(44,46));
tree 'PAUP_372' = [&U] (3,(((6,((7,((8,(9,10)),(12,13))),((15,19),(((20,(21,(23,((24,(25,26)),(27,28))))),29),((30,36),(31,((33,34),35))))))),41),39),(44,46));
tree 'PAUP_373' = [&U] (3,(((6,((7,((8,(9,10)),(12,13))),((15,19),((((20,(((23,27),28),(24,(25,26)))),21),29),((30,36),(31,((33,34),35))))))),41),39),(44,46));
tree 'PAUP_374' = [&U] (3,(((6,((7,((8,(9,10)),(12,13))),((15,19),(((20,(21,(23,((24,(25,26)),(27,28))))),29),((30,(31,((33,34),35))),36))))),41),39),(44,46));
tree 'PAUP_375' = [&U] (3,(((6,((7,((8,(9,10)),(12,13))),((15,19),((((20,(((23,27),28),(24,(25,26)))),21),29),((30,(31,((33,34),35))),36))))),41),39),(44,46));
tree 'PAUP_376' = [&U] (3,(((6,((7,((8,(9,10)),(12,13))),((15,19),(((20,(21,(23,((24,(25,26)),(27,28))))),29),((30,(((33,34),35),36)),31))))),41),39),(44,46));
tree 'PAUP_377' = [&U] (3,(((6,((7,((8,(9,10)),(12,13))),((15,19),((((20,(((23,27),28),(24,(25,26)))),21),29),((30,(((33,34),35),36)),31))))),41),39),(44,46));
tree 'PAUP_378' = [&U] (3,(((6,((7,((8,(9,10)),(12,13))),((15,19),(((20,(21,(23,((24,(25,26)),(27,28))))),29),(((30,36),((33,34),35)),31))))),41),39),(44,46));
tree 'PAUP_379' = [&U] (3,(((6,((7,((8,(9,10)),(12,13))),((15,19),((((20,(((23,27),28),(24,(25,26)))),21),29),(((30,36),((33,34),35)),31))))),41),39),(44,46));
tree 'PAUP_380' = [&U] (3,(((6,((7,((8,(9,10)),(12,13))),((15,19),(((20,(21,(23,((24,(25,26)),(27,28))))),29),(((30,((33,34),35)),36),31))))),41),39),(44,46));
tree 'PAUP_381' = [&U] (3,(((6,((7,((8,(9,10)),(12,13))),((15,19),((((20,(((23,27),28),(24,(25,26)))),21),29),(((30,((33,34),35)),36),31))))),41),39),(44,46));
tree 'PAUP_382' = [&U] (3,(((6,((7,((8,(9,10)),(12,13))),((15,19),(((20,(21,(((23,27),28),(24,(25,26))))),29),(30,(31,(((33,34),35),36))))))),41),39),(44,46));
tree 'PAUP_383' = [&U] (3,(((6,((7,((8,(9,10)),(12,13))),((15,19),(((20,(21,(((23,27),28),(24,(25,26))))),29),(30,(31,((33,36),(34,35)))))))),41),39),(44,46));
tree 'PAUP_384' = [&U] (3,(((6,((7,((8,(9,10)),(12,13))),((15,19),(((20,(21,(((23,27),28),(24,(25,26))))),29),(30,((31,36),(33,(34,35)))))))),41),39),(44,46));
tree 'PAUP_385' = [&U] (3,(((6,((7,((8,(9,10)),(12,13))),((15,19),(((20,(21,(((23,27),28),(24,(25,26))))),29),(30,((31,(33,(34,35))),36)))))),41),39),(44,46));
tree 'PAUP_386' = [&U] (3,(((6,((7,((8,(9,10)),(12,13))),((15,19),(((20,(21,(((23,27),28),(24,(25,26))))),29),((30,36),(31,(33,(34,35)))))))),41),39),(44,46));
tree 'PAUP_387' = [&U] (3,(((6,((7,((8,(9,10)),(12,13))),((15,19),(((20,(21,(((23,27),28),(24,(25,26))))),29),((30,(31,(33,(34,35)))),36))))),41),39),(44,46));
tree 'PAUP_388' = [&U] (3,(((6,((7,((8,(9,10)),(12,13))),((15,19),(((20,(21,(((23,27),28),(24,(25,26))))),29),(30,(31,((33,(34,35)),36))))))),41),39),(44,46));
tree 'PAUP_389' = [&U] (3,(((6,((7,((8,(9,10)),(12,13))),((15,19),(((20,(21,(23,((24,(25,26)),(27,28))))),29),(((30,((33,34),35)),31),36))))),41),39),(44,46));
tree 'PAUP_390' = [&U] (3,(((6,((7,((8,(9,10)),(12,13))),(((((15,21),(20,(((23,27),28),(24,(25,26))))),29),(30,(31,((33,36),(34,35))))),19))),41),39),(44,46));
tree 'PAUP_391' = [&U] (3,(((6,((7,((8,(9,10)),(12,13))),(((((15,21),(20,(((23,27),28),(24,(25,26))))),29),(30,((31,36),(33,(34,35))))),19))),41),39),(44,46));
tree 'PAUP_392' = [&U] (3,(((6,((7,((8,(9,10)),(12,13))),(((((15,21),(20,(((23,27),28),(24,(25,26))))),29),(30,((31,(33,(34,35))),36))),19))),41),39),(44,46));
tree 'PAUP_393' = [&U] (3,(((6,((7,((8,(9,10)),(12,13))),((15,19),((((20,(((23,27),28),(24,(25,26)))),21),29),(((30,((33,34),35)),31),36))))),41),39),(44,46));
tree 'PAUP_394' = [&U] (3,(((6,((7,((8,(9,10)),(12,13))),(((((15,21),(20,(((23,27),28),(24,(25,26))))),29),(30,(31,((33,(34,35)),36)))),19))),41),39),(44,46));
tree 'PAUP_395' = [&U] (3,(((6,(((7,(8,(9,10))),(12,13)),(15,(19,((((20,(23,((24,(25,26)),(27,28)))),21),29),(30,((31,((33,35),34)),36))))))),41),39),(44,46));
tree 'PAUP_396' = [&U] (3,(((6,(((7,(8,(9,10))),(12,13)),(15,(19,((((20,(23,((24,(25,26)),(27,28)))),21),29),(30,((31,((33,34),35)),36))))))),41),39),(44,46));
tree 'PAUP_397' = [&U] (3,(((6,(((7,(8,(9,10))),(12,13)),(15,(19,((((20,(23,((24,(25,26)),(27,28)))),21),29),(30,((31,36),((33,34),35)))))))),41),39),(44,46));
tree 'PAUP_398' = [&U] (3,(((6,(((7,(8,(9,10))),(12,13)),(15,(19,((((20,(23,((24,(25,26)),(27,28)))),21),29),(30,((31,36),((33,35),34)))))))),41),39),(44,46));
tree 'PAUP_399' = [&U] (3,(((6,(((7,(8,(9,10))),(12,13)),(15,(19,(((20,(21,(23,((24,(25,26)),(27,28))))),29),(30,(31,(((33,35),34),36)))))))),41),39),(44,46));
tree 'PAUP_400' = [&U] (3,(((6,(((7,(8,(9,10))),(12,13)),(15,(19,((((20,(((23,27),28),(24,(25,26)))),21),29),(30,(31,(((33,35),34),36)))))))),41),39),(44,46));
tree 'PAUP_401' = [&U] (3,(((6,(((7,(8,(9,10))),(12,13)),(15,(19,((((20,(23,((24,(25,26)),(27,28)))),21),29),((30,(((33,34),35),36)),31)))))),41),39),(44,46));
tree 'PAUP_402' = [&U] (3,(((6,(((7,(8,(9,10))),(12,13)),(15,(19,(((20,(21,(23,((24,(25,26)),(27,28))))),29),(30,(31,(((33,34),35),36)))))))),41),39),(44,46));
tree 'PAUP_403' = [&U] (3,(((6,(((7,(8,(9,10))),(12,13)),(15,(19,((((20,(((23,27),28),(24,(25,26)))),21),29),(30,(31,(((33,34),35),36)))))))),41),39),(44,46));
tree 'PAUP_404' = [&U] (3,(((6,(((7,(8,(9,10))),(12,13)),(15,(19,(((20,(21,(((23,27),28),(24,(25,26))))),29),(30,(31,(33,((34,35),36))))))))),41),39),(44,46));
tree 'PAUP_405' = [&U] (3,(((6,(((7,(8,(9,10))),(12,13)),(15,(19,(((20,(21,(23,((24,(25,26)),(27,28))))),29),(30,(31,((33,36),(34,35))))))))),41),39),(44,46));
tree 'PAUP_406' = [&U] (3,(((6,(((7,(8,(9,10))),(12,13)),(15,(19,(((20,(21,(23,((24,(25,26)),(27,28))))),29),(30,((31,36),(33,(34,35))))))))),41),39),(44,46));
tree 'PAUP_407' = [&U] (3,(((6,(((7,(8,(9,10))),(12,13)),(15,(19,(((20,(21,(23,((24,(25,26)),(27,28))))),29),(30,((31,(33,(34,35))),36))))))),41),39),(44,46));
tree 'PAUP_408' = [&U] (3,(((6,(((7,(8,(9,10))),(12,13)),(15,(19,(((20,(21,(23,((24,(25,26)),(27,28))))),29),(30,(31,((33,(34,35)),36)))))))),41),39),(44,46));
tree 'PAUP_409' = [&U] (3,(((6,(((7,(8,(9,10))),(12,13)),(15,(19,((((20,(((23,27),28),(24,(25,26)))),21),29),(30,(31,((33,36),(34,35))))))))),41),39),(44,46));
tree 'PAUP_410' = [&U] (3,(((6,(((7,(8,(9,10))),(12,13)),(15,(19,((((20,(((23,27),28),(24,(25,26)))),21),29),(30,((31,36),(33,(34,35))))))))),41),39),(44,46));
tree 'PAUP_411' = [&U] (3,(((6,(((7,(8,(9,10))),(12,13)),(15,(19,((((20,(((23,27),28),(24,(25,26)))),21),29),(30,((31,(33,(34,35))),36))))))),41),39),(44,46));
tree 'PAUP_412' = [&U] (3,(((6,(((7,(8,(9,10))),(12,13)),(15,(19,((((20,(((23,27),28),(24,(25,26)))),21),29),(30,(31,((33,(34,35)),36)))))))),41),39),(44,46));
tree 'PAUP_413' = [&U] (3,(((6,(((7,(8,(9,10))),(12,13)),((15,19),(((20,(21,(23,((24,(25,26)),(27,28))))),29),(30,((31,((33,35),34)),36)))))),41),39),(44,46));
tree 'PAUP_414' = [&U] (3,(((6,(((7,(8,(9,10))),(12,13)),((15,19),((((20,(((23,27),28),(24,(25,26)))),21),29),(30,((31,((33,35),34)),36)))))),41),39),(44,46));
tree 'PAUP_415' = [&U] (3,(((6,(((7,(8,(9,10))),(12,13)),((15,19),(((20,(21,(23,((24,(25,26)),(27,28))))),29),(30,((31,((33,34),35)),36)))))),41),39),(44,46));
tree 'PAUP_416' = [&U] (3,(((6,(((7,(8,(9,10))),(12,13)),((15,19),((((20,(((23,27),28),(24,(25,26)))),21),29),(30,((31,((33,34),35)),36)))))),41),39),(44,46));
tree 'PAUP_417' = [&U] (3,(((6,(((7,(8,(9,10))),(12,13)),((15,19),(((20,(21,(23,((24,(25,26)),(27,28))))),29),(30,((31,36),((33,34),35))))))),41),39),(44,46));
tree 'PAUP_418' = [&U] (3,(((6,(((7,(8,(9,10))),(12,13)),((15,19),((((20,(((23,27),28),(24,(25,26)))),21),29),(30,((31,36),((33,34),35))))))),41),39),(44,46));
tree 'PAUP_419' = [&U] (3,(((6,(((7,(8,(9,10))),(12,13)),((15,19),(((20,(21,(23,((24,(25,26)),(27,28))))),29),((30,((33,34),35)),(31,36)))))),41),39),(44,46));
tree 'PAUP_420' = [&U] (3,(((6,(((7,(8,(9,10))),(12,13)),((15,19),((((20,(((23,27),28),(24,(25,26)))),21),29),((30,((33,34),35)),(31,36)))))),41),39),(44,46));
tree 'PAUP_421' = [&U] (3,(((6,(((7,(8,(9,10))),(12,13)),((15,19),(((20,(21,(23,((24,(25,26)),(27,28))))),29),(30,((31,36),((33,35),34))))))),41),39),(44,46));
tree 'PAUP_422' = [&U] (3,(((6,(((7,(8,(9,10))),(12,13)),((15,19),((((20,(((23,27),28),(24,(25,26)))),21),29),(30,((31,36),((33,35),34))))))),41),39),(44,46));
tree 'PAUP_423' = [&U] (3,(((6,(((7,(8,(9,10))),(12,13)),((15,19),(((20,(21,(23,((24,(25,26)),(27,28))))),29),((30,36),(31,((33,35),34))))))),41),39),(44,46));
tree 'PAUP_424' = [&U] (3,(((6,(((7,(8,(9,10))),(12,13)),((15,19),((((20,(((23,27),28),(24,(25,26)))),21),29),((30,36),(31,((33,35),34))))))),41),39),(44,46));
tree 'PAUP_425' = [&U] (3,(((6,(((7,(8,(9,10))),(12,13)),((15,19),(((20,(21,(23,((24,(25,26)),(27,28))))),29),((30,(31,((33,35),34))),36))))),41),39),(44,46));
tree 'PAUP_426' = [&U] (3,(((6,(((7,(8,(9,10))),(12,13)),((15,19),((((20,(((23,27),28),(24,(25,26)))),21),29),((30,(31,((33,35),34))),36))))),41),39),(44,46));
tree 'PAUP_427' = [&U] (3,(((6,(((7,(8,(9,10))),(12,13)),((15,19),(((20,(21,(((23,27),28),(24,(25,26))))),29),(30,(31,(((33,35),34),36))))))),41),39),(44,46));
tree 'PAUP_428' = [&U] (3,(((6,(((7,(8,(9,10))),(12,13)),((15,19),(((20,(21,(23,((24,(25,26)),(27,28))))),29),((30,36),(31,((33,34),35))))))),41),39),(44,46));
tree 'PAUP_429' = [&U] (3,(((6,(((7,(8,(9,10))),(12,13)),((15,19),((((20,(((23,27),28),(24,(25,26)))),21),29),((30,36),(31,((33,34),35))))))),41),39),(44,46));
tree 'PAUP_430' = [&U] (3,(((6,(((7,(8,(9,10))),(12,13)),((15,19),(((20,(21,(23,((24,(25,26)),(27,28))))),29),((30,(31,((33,34),35))),36))))),41),39),(44,46));
tree 'PAUP_431' = [&U] (3,(((6,(((7,(8,(9,10))),(12,13)),((15,19),((((20,(((23,27),28),(24,(25,26)))),21),29),((30,(31,((33,34),35))),36))))),41),39),(44,46));
tree 'PAUP_432' = [&U] (3,(((6,(((7,(8,(9,10))),(12,13)),((15,19),(((20,(21,(23,((24,(25,26)),(27,28))))),29),((30,(((33,34),35),36)),31))))),41),39),(44,46));
tree 'PAUP_433' = [&U] (3,(((6,(((7,(8,(9,10))),(12,13)),((15,19),((((20,(((23,27),28),(24,(25,26)))),21),29),((30,(((33,34),35),36)),31))))),41),39),(44,46));
tree 'PAUP_434' = [&U] (3,(((6,(((7,(8,(9,10))),(12,13)),((15,19),(((20,(21,(23,((24,(25,26)),(27,28))))),29),(((30,36),((33,34),35)),31))))),41),39),(44,46));
tree 'PAUP_435' = [&U] (3,(((6,(((7,(8,(9,10))),(12,13)),((15,19),((((20,(((23,27),28),(24,(25,26)))),21),29),(((30,36),((33,34),35)),31))))),41),39),(44,46));
tree 'PAUP_436' = [&U] (3,(((6,(((7,(8,(9,10))),(12,13)),((15,19),(((20,(21,(23,((24,(25,26)),(27,28))))),29),(((30,((33,34),35)),36),31))))),41),39),(44,46));
tree 'PAUP_437' = [&U] (3,(((6,(((7,(8,(9,10))),(12,13)),((15,19),((((20,(((23,27),28),(24,(25,26)))),21),29),(((30,((33,34),35)),36),31))))),41),39),(44,46));
tree 'PAUP_438' = [&U] (3,(((6,(((7,(8,(9,10))),(12,13)),((15,19),(((20,(21,(((23,27),28),(24,(25,26))))),29),(30,(31,(((33,34),35),36))))))),41),39),(44,46));
tree 'PAUP_439' = [&U] (3,(((6,(((7,(8,(9,10))),(12,13)),((15,19),(((20,(21,(((23,27),28),(24,(25,26))))),29),(30,(31,((33,36),(34,35)))))))),41),39),(44,46));
tree 'PAUP_440' = [&U] (3,(((6,(((7,(8,(9,10))),(12,13)),((15,19),(((20,(21,(((23,27),28),(24,(25,26))))),29),(30,((31,36),(33,(34,35)))))))),41),39),(44,46));
tree 'PAUP_441' = [&U] (3,(((6,(((7,(8,(9,10))),(12,13)),((15,19),(((20,(21,(((23,27),28),(24,(25,26))))),29),(30,((31,(33,(34,35))),36)))))),41),39),(44,46));
tree 'PAUP_442' = [&U] (3,(((6,(((7,(8,(9,10))),(12,13)),((15,19),(((20,(21,(((23,27),28),(24,(25,26))))),29),((30,36),(31,(33,(34,35)))))))),41),39),(44,46));
tree 'PAUP_443' = [&U] (3,(((6,(((7,(8,(9,10))),(12,13)),((15,19),(((20,(21,(((23,27),28),(24,(25,26))))),29),((30,(31,(33,(34,35)))),36))))),41),39),(44,46));
tree 'PAUP_444' = [&U] (3,(((6,(((7,(8,(9,10))),(12,13)),((15,19),(((20,(21,(((23,27),28),(24,(25,26))))),29),(30,(31,((33,(34,35)),36))))))),41),39),(44,46));
tree 'PAUP_445' = [&U] (3,(((6,(((7,(8,(9,10))),(12,13)),((15,19),(((20,(21,(23,((24,(25,26)),(27,28))))),29),(((30,((33,34),35)),31),36))))),41),39),(44,46));
tree 'PAUP_446' = [&U] (3,(((6,(((7,(8,(9,10))),(12,13)),(((((15,21),(20,(((23,27),28),(24,(25,26))))),29),(30,(31,((33,36),(34,35))))),19))),41),39),(44,46));
tree 'PAUP_447' = [&U] (3,(((6,(((7,(8,(9,10))),(12,13)),(((((15,21),(20,(((23,27),28),(24,(25,26))))),29),(30,((31,36),(33,(34,35))))),19))),41),39),(44,46));
tree 'PAUP_448' = [&U] (3,(((6,(((7,(8,(9,10))),(12,13)),(((((15,21),(20,(((23,27),28),(24,(25,26))))),29),(30,((31,(33,(34,35))),36))),19))),41),39),(44,46));
tree 'PAUP_449' = [&U] (3,(((6,(((7,(8,(9,10))),(12,13)),((15,19),((((20,(((23,27),28),(24,(25,26)))),21),29),(((30,((33,34),35)),31),36))))),41),39),(44,46));
tree 'PAUP_450' = [&U] (3,(((6,(((7,(8,(9,10))),(12,13)),(((((15,21),(20,(((23,27),28),(24,(25,26))))),29),(30,(31,((33,(34,35)),36)))),19))),41),39),(44,46));
tree 'PAUP_451' = [&U] (3,(((6,(((7,(12,13)),(8,(9,10))),(15,(19,(((20,(21,(23,((24,(25,26)),(27,28))))),29),(30,((31,((33,35),34)),36))))))),41),39),(44,46));
tree 'PAUP_452' = [&U] (3,(((6,(((7,(12,13)),(8,(9,10))),(15,(19,((((20,(((23,27),28),(24,(25,26)))),21),29),(30,((31,((33,35),34)),36))))))),41),39),(44,46));
tree 'PAUP_453' = [&U] (3,(((6,(((7,12),((8,(9,10)),13)),(15,(19,((((20,(23,((24,(25,26)),(27,28)))),21),29),(30,((31,((33,35),34)),36))))))),41),39),(44,46));
tree 'PAUP_454' = [&U] (3,(((6,(((7,(12,13)),(8,(9,10))),(15,(19,(((20,(21,(23,((24,(25,26)),(27,28))))),29),(30,((31,((33,34),35)),36))))))),41),39),(44,46));
tree 'PAUP_455' = [&U] (3,(((6,(((7,(12,13)),(8,(9,10))),(15,(19,((((20,(((23,27),28),(24,(25,26)))),21),29),(30,((31,((33,34),35)),36))))))),41),39),(44,46));
tree 'PAUP_456' = [&U] (3,(((6,(((7,12),((8,(9,10)),13)),(15,(19,((((20,(23,((24,(25,26)),(27,28)))),21),29),(30,((31,((33,34),35)),36))))))),41),39),(44,46));
tree 'PAUP_457' = [&U] (3,(((6,(((7,(12,13)),(8,(9,10))),(15,(19,(((20,(21,(23,((24,(25,26)),(27,28))))),29),(30,((31,36),((33,34),35)))))))),41),39),(44,46));
tree 'PAUP_458' = [&U] (3,(((6,(((7,(12,13)),(8,(9,10))),(15,(19,((((20,(((23,27),28),(24,(25,26)))),21),29),(30,((31,36),((33,34),35)))))))),41),39),(44,46));
tree 'PAUP_459' = [&U] (3,(((6,(((7,12),((8,(9,10)),13)),(15,(19,((((20,(23,((24,(25,26)),(27,28)))),21),29),(30,((31,36),((33,34),35)))))))),41),39),(44,46));
tree 'PAUP_460' = [&U] (3,(((6,(((7,(12,13)),(8,(9,10))),(15,(19,(((20,(21,(23,((24,(25,26)),(27,28))))),29),(30,((31,36),((33,35),34)))))))),41),39),(44,46));
tree 'PAUP_461' = [&U] (3,(((6,(((7,(12,13)),(8,(9,10))),(15,(19,((((20,(((23,27),28),(24,(25,26)))),21),29),(30,((31,36),((33,35),34)))))))),41),39),(44,46));
tree 'PAUP_462' = [&U] (3,(((6,(((7,12),((8,(9,10)),13)),(15,(19,((((20,(23,((24,(25,26)),(27,28)))),21),29),(30,((31,36),((33,35),34)))))))),41),39),(44,46));
tree 'PAUP_463' = [&U] (3,(((6,(((7,(12,13)),(8,(9,10))),(15,(19,(((20,(21,(((23,27),28),(24,(25,26))))),29),(30,(31,(((33,35),34),36)))))))),41),39),(44,46));
tree 'PAUP_464' = [&U] (3,(((6,(((7,12),((8,(9,10)),13)),(15,(19,(((20,(21,(23,((24,(25,26)),(27,28))))),29),(30,(31,(((33,35),34),36)))))))),41),39),(44,46));
tree 'PAUP_465' = [&U] (3,(((6,(((7,12),((8,(9,10)),13)),(15,(19,((((20,(((23,27),28),(24,(25,26)))),21),29),(30,(31,(((33,35),34),36)))))))),41),39),(44,46));
tree 'PAUP_466' = [&U] (3,(((6,(((7,(12,13)),(8,(9,10))),(15,(19,(((20,(21,(23,((24,(25,26)),(27,28))))),29),((30,(((33,34),35),36)),31)))))),41),39),(44,46));
tree 'PAUP_467' = [&U] (3,(((6,(((7,(12,13)),(8,(9,10))),(15,(19,((((20,(((23,27),28),(24,(25,26)))),21),29),((30,(((33,34),35),36)),31)))))),41),39),(44,46));
tree 'PAUP_468' = [&U] (3,(((6,(((7,12),((8,(9,10)),13)),(15,(19,((((20,(23,((24,(25,26)),(27,28)))),21),29),((30,(((33,34),35),36)),31)))))),41),39),(44,46));
tree 'PAUP_469' = [&U] (3,(((6,(((7,(12,13)),(8,(9,10))),(15,(19,(((20,(21,(((23,27),28),(24,(25,26))))),29),(30,(31,(((33,34),35),36)))))))),41),39),(44,46));
tree 'PAUP_470' = [&U] (3,(((6,(((7,12),((8,(9,10)),13)),(15,(19,(((20,(21,(23,((24,(25,26)),(27,28))))),29),(30,(31,(((33,34),35),36)))))))),41),39),(44,46));
tree 'PAUP_471' = [&U] (3,(((6,(((7,12),((8,(9,10)),13)),(15,(19,((((20,(((23,27),28),(24,(25,26)))),21),29),(30,(31,(((33,34),35),36)))))))),41),39),(44,46));
tree 'PAUP_472' = [&U] (3,(((6,(((7,(12,13)),(8,(9,10))),(15,(19,(((20,(21,(((23,27),28),(24,(25,26))))),29),(30,(31,((33,36),(34,35))))))))),41),39),(44,46));
tree 'PAUP_473' = [&U] (3,(((6,(((7,(12,13)),(8,(9,10))),(15,(19,(((20,(21,(((23,27),28),(24,(25,26))))),29),(30,((31,36),(33,(34,35))))))))),41),39),(44,46));
tree 'PAUP_474' = [&U] (3,(((6,(((7,(12,13)),(8,(9,10))),(15,(19,(((20,(21,(((23,27),28),(24,(25,26))))),29),(30,((31,(33,(34,35))),36))))))),41),39),(44,46));
tree 'PAUP_475' = [&U] (3,(((6,(((7,(12,13)),(8,(9,10))),(15,(19,(((20,(21,(((23,27),28),(24,(25,26))))),29),(30,(31,((33,(34,35)),36)))))))),41),39),(44,46));
tree 'PAUP_476' = [&U] (3,(((6,(((7,12),((8,(9,10)),13)),(15,(19,(((20,(21,(((23,27),28),(24,(25,26))))),29),(30,(31,(33,((34,35),36))))))))),41),39),(44,46));
tree 'PAUP_477' = [&U] (3,(((6,(((7,12),((8,(9,10)),13)),(15,(19,(((20,(21,(23,((24,(25,26)),(27,28))))),29),(30,(31,((33,36),(34,35))))))))),41),39),(44,46));
tree 'PAUP_478' = [&U] (3,(((6,(((7,12),((8,(9,10)),13)),(15,(19,(((20,(21,(23,((24,(25,26)),(27,28))))),29),(30,((31,36),(33,(34,35))))))))),41),39),(44,46));
tree 'PAUP_479' = [&U] (3,(((6,(((7,12),((8,(9,10)),13)),(15,(19,(((20,(21,(23,((24,(25,26)),(27,28))))),29),(30,((31,(33,(34,35))),36))))))),41),39),(44,46));
tree 'PAUP_480' = [&U] (3,(((6,(((7,12),((8,(9,10)),13)),(15,(19,(((20,(21,(23,((24,(25,26)),(27,28))))),29),(30,(31,((33,(34,35)),36)))))))),41),39),(44,46));
tree 'PAUP_481' = [&U] (3,(((6,(((7,12),((8,(9,10)),13)),(15,(19,((((20,(((23,27),28),(24,(25,26)))),21),29),(30,(31,((33,36),(34,35))))))))),41),39),(44,46));
tree 'PAUP_482' = [&U] (3,(((6,(((7,12),((8,(9,10)),13)),(15,(19,((((20,(((23,27),28),(24,(25,26)))),21),29),(30,((31,36),(33,(34,35))))))))),41),39),(44,46));
tree 'PAUP_483' = [&U] (3,(((6,(((7,12),((8,(9,10)),13)),(15,(19,((((20,(((23,27),28),(24,(25,26)))),21),29),(30,((31,(33,(34,35))),36))))))),41),39),(44,46));
tree 'PAUP_484' = [&U] (3,(((6,(((7,12),((8,(9,10)),13)),(15,(19,((((20,(((23,27),28),(24,(25,26)))),21),29),(30,(31,((33,(34,35)),36)))))))),41),39),(44,46));
tree 'PAUP_485' = [&U] (3,(((6,(((7,12),((8,(9,10)),13)),((15,19),(((20,(21,(23,((24,(25,26)),(27,28))))),29),(30,((31,((33,35),34)),36)))))),41),39),(44,46));
tree 'PAUP_486' = [&U] (3,(((6,(((7,12),((8,(9,10)),13)),((15,19),((((20,(((23,27),28),(24,(25,26)))),21),29),(30,((31,((33,35),34)),36)))))),41),39),(44,46));
tree 'PAUP_487' = [&U] (3,(((6,(((7,12),((8,(9,10)),13)),((15,19),(((20,(21,(23,((24,(25,26)),(27,28))))),29),(30,((31,((33,34),35)),36)))))),41),39),(44,46));
tree 'PAUP_488' = [&U] (3,(((6,(((7,12),((8,(9,10)),13)),((15,19),((((20,(((23,27),28),(24,(25,26)))),21),29),(30,((31,((33,34),35)),36)))))),41),39),(44,46));
tree 'PAUP_489' = [&U] (3,(((6,(((7,12),((8,(9,10)),13)),((15,19),(((20,(21,(23,((24,(25,26)),(27,28))))),29),(30,((31,36),((33,34),35))))))),41),39),(44,46));
tree 'PAUP_490' = [&U] (3,(((6,(((7,12),((8,(9,10)),13)),((15,19),((((20,(((23,27),28),(24,(25,26)))),21),29),(30,((31,36),((33,34),35))))))),41),39),(44,46));
tree 'PAUP_491' = [&U] (3,(((6,(((7,12),((8,(9,10)),13)),((15,19),(((20,(21,(23,((24,(25,26)),(27,28))))),29),((30,((33,34),35)),(31,36)))))),41),39),(44,46));
tree 'PAUP_492' = [&U] (3,(((6,(((7,12),((8,(9,10)),13)),((15,19),((((20,(((23,27),28),(24,(25,26)))),21),29),((30,((33,34),35)),(31,36)))))),41),39),(44,46));
tree 'PAUP_493' = [&U] (3,(((6,(((7,12),((8,(9,10)),13)),((15,19),(((20,(21,(23,((24,(25,26)),(27,28))))),29),(30,((31,36),((33,35),34))))))),41),39),(44,46));
tree 'PAUP_494' = [&U] (3,(((6,(((7,12),((8,(9,10)),13)),((15,19),((((20,(((23,27),28),(24,(25,26)))),21),29),(30,((31,36),((33,35),34))))))),41),39),(44,46));
tree 'PAUP_495' = [&U] (3,(((6,(((7,12),((8,(9,10)),13)),((15,19),(((20,(21,(23,((24,(25,26)),(27,28))))),29),((30,36),(31,((33,35),34))))))),41),39),(44,46));
tree 'PAUP_496' = [&U] (3,(((6,(((7,12),((8,(9,10)),13)),((15,19),((((20,(((23,27),28),(24,(25,26)))),21),29),((30,36),(31,((33,35),34))))))),41),39),(44,46));
tree 'PAUP_497' = [&U] (3,(((6,(((7,12),((8,(9,10)),13)),((15,19),(((20,(21,(23,((24,(25,26)),(27,28))))),29),((30,(31,((33,35),34))),36))))),41),39),(44,46));
tree 'PAUP_498' = [&U] (3,(((6,(((7,12),((8,(9,10)),13)),((15,19),((((20,(((23,27),28),(24,(25,26)))),21),29),((30,(31,((33,35),34))),36))))),41),39),(44,46));
tree 'PAUP_499' = [&U] (3,(((6,(((7,12),((8,(9,10)),13)),((15,19),(((20,(21,(((23,27),28),(24,(25,26))))),29),(30,(31,(((33,35),34),36))))))),41),39),(44,46));
tree 'PAUP_500' = [&U] (3,(((6,(((7,12),((8,(9,10)),13)),((15,19),(((20,(21,(23,((24,(25,26)),(27,28))))),29),((30,36),(31,((33,34),35))))))),41),39),(44,46));
tree 'PAUP_501' = [&U] (3,(((6,(((7,12),((8,(9,10)),13)),((15,19),((((20,(((23,27),28),(24,(25,26)))),21),29),((30,36),(31,((33,34),35))))))),41),39),(44,46));
tree 'PAUP_502' = [&U] (3,(((6,(((7,12),((8,(9,10)),13)),((15,19),(((20,(21,(23,((24,(25,26)),(27,28))))),29),((30,(31,((33,34),35))),36))))),41),39),(44,46));
tree 'PAUP_503' = [&U] (3,(((6,(((7,12),((8,(9,10)),13)),((15,19),((((20,(((23,27),28),(24,(25,26)))),21),29),((30,(31,((33,34),35))),36))))),41),39),(44,46));
tree 'PAUP_504' = [&U] (3,(((6,(((7,12),((8,(9,10)),13)),((15,19),(((20,(21,(23,((24,(25,26)),(27,28))))),29),((30,(((33,34),35),36)),31))))),41),39),(44,46));
tree 'PAUP_505' = [&U] (3,(((6,(((7,12),((8,(9,10)),13)),((15,19),((((20,(((23,27),28),(24,(25,26)))),21),29),((30,(((33,34),35),36)),31))))),41),39),(44,46));
tree 'PAUP_506' = [&U] (3,(((6,(((7,12),((8,(9,10)),13)),((15,19),(((20,(21,(23,((24,(25,26)),(27,28))))),29),(((30,36),((33,34),35)),31))))),41),39),(44,46));
tree 'PAUP_507' = [&U] (3,(((6,(((7,12),((8,(9,10)),13)),((15,19),((((20,(((23,27),28),(24,(25,26)))),21),29),(((30,36),((33,34),35)),31))))),41),39),(44,46));
tree 'PAUP_508' = [&U] (3,(((6,(((7,12),((8,(9,10)),13)),((15,19),(((20,(21,(23,((24,(25,26)),(27,28))))),29),(((30,((33,34),35)),36),31))))),41),39),(44,46));
tree 'PAUP_509' = [&U] (3,(((6,(((7,12),((8,(9,10)),13)),((15,19),((((20,(((23,27),28),(24,(25,26)))),21),29),(((30,((33,34),35)),36),31))))),41),39),(44,46));
tree 'PAUP_510' = [&U] (3,(((6,(((7,12),((8,(9,10)),13)),((15,19),(((20,(21,(((23,27),28),(24,(25,26))))),29),(30,(31,(((33,34),35),36))))))),41),39),(44,46));
tree 'PAUP_511' = [&U] (3,(((6,(((7,12),((8,(9,10)),13)),((15,19),(((20,(21,(((23,27),28),(24,(25,26))))),29),(30,(31,((33,36),(34,35)))))))),41),39),(44,46));
tree 'PAUP_512' = [&U] (3,(((6,(((7,12),((8,(9,10)),13)),((15,19),(((20,(21,(((23,27),28),(24,(25,26))))),29),(30,((31,36),(33,(34,35)))))))),41),39),(44,46));
tree 'PAUP_513' = [&U] (3,(((6,(((7,12),((8,(9,10)),13)),((15,19),(((20,(21,(((23,27),28),(24,(25,26))))),29),(30,((31,(33,(34,35))),36)))))),41),39),(44,46));
tree 'PAUP_514' = [&U] (3,(((6,(((7,12),((8,(9,10)),13)),((15,19),(((20,(21,(((23,27),28),(24,(25,26))))),29),((30,36),(31,(33,(34,35)))))))),41),39),(44,46));
tree 'PAUP_515' = [&U] (3,(((6,(((7,12),((8,(9,10)),13)),((15,19),(((20,(21,(((23,27),28),(24,(25,26))))),29),((30,(31,(33,(34,35)))),36))))),41),39),(44,46));
tree 'PAUP_516' = [&U] (3,(((6,(((7,12),((8,(9,10)),13)),((15,19),(((20,(21,(((23,27),28),(24,(25,26))))),29),(30,(31,((33,(34,35)),36))))))),41),39),(44,46));
tree 'PAUP_517' = [&U] (3,(((6,(((7,12),((8,(9,10)),13)),((15,19),(((20,(21,(23,((24,(25,26)),(27,28))))),29),(((30,((33,34),35)),31),36))))),41),39),(44,46));
tree 'PAUP_518' = [&U] (3,(((6,(((7,12),((8,(9,10)),13)),(((((15,21),(20,(((23,27),28),(24,(25,26))))),29),(30,(31,((33,36),(34,35))))),19))),41),39),(44,46));
tree 'PAUP_519' = [&U] (3,(((6,(((7,12),((8,(9,10)),13)),(((((15,21),(20,(((23,27),28),(24,(25,26))))),29),(30,((31,36),(33,(34,35))))),19))),41),39),(44,46));
tree 'PAUP_520' = [&U] (3,(((6,(((7,12),((8,(9,10)),13)),(((((15,21),(20,(((23,27),28),(24,(25,26))))),29),(30,((31,(33,(34,35))),36))),19))),41),39),(44,46));
tree 'PAUP_521' = [&U] (3,(((6,(((7,12),((8,(9,10)),13)),((15,19),((((20,(((23,27),28),(24,(25,26)))),21),29),(((30,((33,34),35)),31),36))))),41),39),(44,46));
tree 'PAUP_522' = [&U] (3,(((6,(((7,12),((8,(9,10)),13)),(((((15,21),(20,(((23,27),28),(24,(25,26))))),29),(30,(31,((33,(34,35)),36)))),19))),41),39),(44,46));
tree 'PAUP_523' = [&U] (3,(((6,(((7,(12,13)),(8,(9,10))),((15,19),(((20,(21,(((23,27),28),(24,(25,26))))),29),(30,((31,((33,35),34)),36)))))),41),39),(44,46));
tree 'PAUP_524' = [&U] (3,(((6,(((7,(12,13)),(8,(9,10))),((15,19),(((20,(21,(((23,27),28),(24,(25,26))))),29),(30,((31,((33,34),35)),36)))))),41),39),(44,46));
tree 'PAUP_525' = [&U] (3,(((6,(((7,(12,13)),(8,(9,10))),((15,19),(((20,(21,(((23,27),28),(24,(25,26))))),29),(30,((31,36),((33,34),35))))))),41),39),(44,46));
tree 'PAUP_526' = [&U] (3,(((6,(((7,(12,13)),(8,(9,10))),((15,19),(((20,(21,(((23,27),28),(24,(25,26))))),29),((30,((33,34),35)),(31,36)))))),41),39),(44,46));
tree 'PAUP_527' = [&U] (3,(((6,(((7,(12,13)),(8,(9,10))),((15,19),(((20,(21,(((23,27),28),(24,(25,26))))),29),(30,((31,36),((33,35),34))))))),41),39),(44,46));
tree 'PAUP_528' = [&U] (3,(((6,(((7,(12,13)),(8,(9,10))),((15,19),(((20,(21,(((23,27),28),(24,(25,26))))),29),((30,36),(31,((33,35),34))))))),41),39),(44,46));
tree 'PAUP_529' = [&U] (3,(((6,(((7,(12,13)),(8,(9,10))),((15,19),(((20,(21,(((23,27),28),(24,(25,26))))),29),((30,(31,((33,35),34))),36))))),41),39),(44,46));
tree 'PAUP_530' = [&U] (3,(((6,(((7,(12,13)),(8,(9,10))),((15,19),(((20,(21,(((23,27),28),(24,(25,26))))),29),((30,36),(31,((33,34),35))))))),41),39),(44,46));
tree 'PAUP_531' = [&U] (3,(((6,(((7,(12,13)),(8,(9,10))),((15,19),(((20,(21,(((23,27),28),(24,(25,26))))),29),((30,(31,((33,34),35))),36))))),41),39),(44,46));
tree 'PAUP_532' = [&U] (3,(((6,(((7,(12,13)),(8,(9,10))),((15,19),(((20,(21,(((23,27),28),(24,(25,26))))),29),((30,(((33,34),35),36)),31))))),41),39),(44,46));
tree 'PAUP_533' = [&U] (3,(((6,(((7,(12,13)),(8,(9,10))),((15,19),(((20,(21,(((23,27),28),(24,(25,26))))),29),(((30,36),((33,34),35)),31))))),41),39),(44,46));
tree 'PAUP_534' = [&U] (3,(((6,(((7,(12,13)),(8,(9,10))),((15,19),(((20,(21,(((23,27),28),(24,(25,26))))),29),(((30,((33,34),35)),36),31))))),41),39),(44,46));
tree 'PAUP_535' = [&U] (3,(((6,(((7,(12,13)),(8,(9,10))),((15,19),(((20,(21,(((23,27),28),(24,(25,26))))),29),(((30,((33,34),35)),31),36))))),41),39),(44,46));
tree 'PAUP_536' = [&U] (3,(((6,((7,((8,(9,10)),(12,13))),(15,(19,(((20,(21,(23,((24,(25,26)),(27,28))))),29),(30,((31,((33,35),34)),36))))))),41),39),(44,46));
tree 'PAUP_537' = [&U] (3,(((6,((7,((8,(9,10)),(12,13))),(15,(19,((((20,(((23,27),28),(24,(25,26)))),21),29),(30,((31,((33,35),34)),36))))))),41),39),(44,46));
tree 'PAUP_538' = [&U] (3,(((6,((7,((8,(9,10)),(12,13))),(15,(19,(((20,(21,(23,((24,(25,26)),(27,28))))),29),(30,((31,((33,34),35)),36))))))),41),39),(44,46));
tree 'PAUP_539' = [&U] (3,(((6,((7,((8,(9,10)),(12,13))),(15,(19,((((20,(((23,27),28),(24,(25,26)))),21),29),(30,((31,((33,34),35)),36))))))),41),39),(44,46));
tree 'PAUP_540' = [&U] (3,(((6,((7,((8,(9,10)),(12,13))),(15,(19,(((20,(21,(23,((24,(25,26)),(27,28))))),29),(30,((31,36),((33,34),35)))))))),41),39),(44,46));
tree 'PAUP_541' = [&U] (3,(((6,((7,((8,(9,10)),(12,13))),(15,(19,((((20,(((23,27),28),(24,(25,26)))),21),29),(30,((31,36),((33,34),35)))))))),41),39),(44,46));
tree 'PAUP_542' = [&U] (3,(((6,((7,((8,(9,10)),(12,13))),(15,(19,(((20,(21,(23,((24,(25,26)),(27,28))))),29),(30,((31,36),((33,35),34)))))))),41),39),(44,46));
tree 'PAUP_543' = [&U] (3,(((6,((7,((8,(9,10)),(12,13))),(15,(19,((((20,(((23,27),28),(24,(25,26)))),21),29),(30,((31,36),((33,35),34)))))))),41),39),(44,46));
tree 'PAUP_544' = [&U] (3,(((6,((7,((8,(9,10)),(12,13))),(15,(19,(((20,(21,(((23,27),28),(24,(25,26))))),29),(30,(31,(((33,35),34),36)))))))),41),39),(44,46));
tree 'PAUP_545' = [&U] (3,(((6,((7,((8,(9,10)),(12,13))),(15,(19,(((20,(21,(23,((24,(25,26)),(27,28))))),29),((30,(((33,34),35),36)),31)))))),41),39),(44,46));
tree 'PAUP_546' = [&U] (3,(((6,((7,((8,(9,10)),(12,13))),(15,(19,((((20,(((23,27),28),(24,(25,26)))),21),29),((30,(((33,34),35),36)),31)))))),41),39),(44,46));
tree 'PAUP_547' = [&U] (3,(((6,((7,((8,(9,10)),(12,13))),(15,(19,(((20,(21,(((23,27),28),(24,(25,26))))),29),(30,(31,(((33,34),35),36)))))))),41),39),(44,46));
tree 'PAUP_548' = [&U] (3,(((6,((7,((8,(9,10)),(12,13))),(15,(19,(((20,(21,(((23,27),28),(24,(25,26))))),29),(30,(31,((33,36),(34,35))))))))),41),39),(44,46));
tree 'PAUP_549' = [&U] (3,(((6,((7,((8,(9,10)),(12,13))),(15,(19,(((20,(21,(((23,27),28),(24,(25,26))))),29),(30,((31,36),(33,(34,35))))))))),41),39),(44,46));
tree 'PAUP_550' = [&U] (3,(((6,((7,((8,(9,10)),(12,13))),(15,(19,(((20,(21,(((23,27),28),(24,(25,26))))),29),(30,((31,(33,(34,35))),36))))))),41),39),(44,46));
tree 'PAUP_551' = [&U] (3,(((6,((7,((8,(9,10)),(12,13))),(15,(19,(((20,(21,(((23,27),28),(24,(25,26))))),29),(30,(31,((33,(34,35)),36)))))))),41),39),(44,46));
tree 'PAUP_552' = [&U] (3,(((6,((7,((8,(9,10)),(12,13))),((15,19),(((20,(21,(((23,27),28),(24,(25,26))))),29),(30,((31,((33,35),34)),36)))))),41),39),(44,46));
tree 'PAUP_553' = [&U] (3,(((6,((7,((8,(9,10)),(12,13))),((15,19),(((20,(21,(((23,27),28),(24,(25,26))))),29),(30,((31,((33,34),35)),36)))))),41),39),(44,46));
tree 'PAUP_554' = [&U] (3,(((6,((7,((8,(9,10)),(12,13))),((15,19),(((20,(21,(((23,27),28),(24,(25,26))))),29),(30,((31,36),((33,34),35))))))),41),39),(44,46));
tree 'PAUP_555' = [&U] (3,(((6,((7,((8,(9,10)),(12,13))),((15,19),(((20,(21,(((23,27),28),(24,(25,26))))),29),((30,((33,34),35)),(31,36)))))),41),39),(44,46));
tree 'PAUP_556' = [&U] (3,(((6,((7,((8,(9,10)),(12,13))),((15,19),(((20,(21,(((23,27),28),(24,(25,26))))),29),(30,((31,36),((33,35),34))))))),41),39),(44,46));
tree 'PAUP_557' = [&U] (3,(((6,((7,((8,(9,10)),(12,13))),((15,19),(((20,(21,(((23,27),28),(24,(25,26))))),29),((30,36),(31,((33,35),34))))))),41),39),(44,46));
tree 'PAUP_558' = [&U] (3,(((6,((7,((8,(9,10)),(12,13))),((15,19),(((20,(21,(((23,27),28),(24,(25,26))))),29),((30,(31,((33,35),34))),36))))),41),39),(44,46));
tree 'PAUP_559' = [&U] (3,(((6,((7,((8,(9,10)),(12,13))),((15,19),(((20,(21,(((23,27),28),(24,(25,26))))),29),((30,36),(31,((33,34),35))))))),41),39),(44,46));
tree 'PAUP_560' = [&U] (3,(((6,((7,((8,(9,10)),(12,13))),((15,19),(((20,(21,(((23,27),28),(24,(25,26))))),29),((30,(31,((33,34),35))),36))))),41),39),(44,46));
tree 'PAUP_561' = [&U] (3,(((6,((7,((8,(9,10)),(12,13))),((15,19),(((20,(21,(((23,27),28),(24,(25,26))))),29),((30,(((33,34),35),36)),31))))),41),39),(44,46));
tree 'PAUP_562' = [&U] (3,(((6,((7,((8,(9,10)),(12,13))),((15,19),(((20,(21,(((23,27),28),(24,(25,26))))),29),(((30,36),((33,34),35)),31))))),41),39),(44,46));
tree 'PAUP_563' = [&U] (3,(((6,((7,((8,(9,10)),(12,13))),((15,19),(((20,(21,(((23,27),28),(24,(25,26))))),29),(((30,((33,34),35)),36),31))))),41),39),(44,46));
tree 'PAUP_564' = [&U] (3,(((6,((7,((8,(9,10)),(12,13))),((15,19),(((20,(21,(((23,27),28),(24,(25,26))))),29),(((30,((33,34),35)),31),36))))),41),39),(44,46));
tree 'PAUP_565' = [&U] (3,(((6,(((7,(8,(9,10))),(12,13)),(15,(19,(((20,(21,(23,((24,(25,26)),(27,28))))),29),(30,((31,((33,35),34)),36))))))),41),39),(44,46));
tree 'PAUP_566' = [&U] (3,(((6,(((7,(8,(9,10))),(12,13)),(15,(19,((((20,(((23,27),28),(24,(25,26)))),21),29),(30,((31,((33,35),34)),36))))))),41),39),(44,46));
tree 'PAUP_567' = [&U] (3,(((6,(((7,(8,(9,10))),(12,13)),(15,(19,(((20,(21,(23,((24,(25,26)),(27,28))))),29),(30,((31,((33,34),35)),36))))))),41),39),(44,46));
tree 'PAUP_568' = [&U] (3,(((6,(((7,(8,(9,10))),(12,13)),(15,(19,((((20,(((23,27),28),(24,(25,26)))),21),29),(30,((31,((33,34),35)),36))))))),41),39),(44,46));
tree 'PAUP_569' = [&U] (3,(((6,(((7,(8,(9,10))),(12,13)),(15,(19,(((20,(21,(23,((24,(25,26)),(27,28))))),29),(30,((31,36),((33,34),35)))))))),41),39),(44,46));
tree 'PAUP_570' = [&U] (3,(((6,(((7,(8,(9,10))),(12,13)),(15,(19,((((20,(((23,27),28),(24,(25,26)))),21),29),(30,((31,36),((33,34),35)))))))),41),39),(44,46));
tree 'PAUP_571' = [&U] (3,(((6,(((7,(8,(9,10))),(12,13)),(15,(19,(((20,(21,(23,((24,(25,26)),(27,28))))),29),(30,((31,36),((33,35),34)))))))),41),39),(44,46));
tree 'PAUP_572' = [&U] (3,(((6,(((7,(8,(9,10))),(12,13)),(15,(19,((((20,(((23,27),28),(24,(25,26)))),21),29),(30,((31,36),((33,35),34)))))))),41),39),(44,46));
tree 'PAUP_573' = [&U] (3,(((6,(((7,(8,(9,10))),(12,13)),(15,(19,(((20,(21,(((23,27),28),(24,(25,26))))),29),(30,(31,(((33,35),34),36)))))))),41),39),(44,46));
tree 'PAUP_574' = [&U] (3,(((6,(((7,(8,(9,10))),(12,13)),(15,(19,(((20,(21,(23,((24,(25,26)),(27,28))))),29),((30,(((33,34),35),36)),31)))))),41),39),(44,46));
tree 'PAUP_575' = [&U] (3,(((6,(((7,(8,(9,10))),(12,13)),(15,(19,((((20,(((23,27),28),(24,(25,26)))),21),29),((30,(((33,34),35),36)),31)))))),41),39),(44,46));
tree 'PAUP_576' = [&U] (3,(((6,(((7,(8,(9,10))),(12,13)),(15,(19,(((20,(21,(((23,27),28),(24,(25,26))))),29),(30,(31,(((33,34),35),36)))))))),41),39),(44,46));
tree 'PAUP_577' = [&U] (3,(((6,(((7,(8,(9,10))),(12,13)),(15,(19,(((20,(21,(((23,27),28),(24,(25,26))))),29),(30,(31,((33,36),(34,35))))))))),41),39),(44,46));
tree 'PAUP_578' = [&U] (3,(((6,(((7,(8,(9,10))),(12,13)),(15,(19,(((20,(21,(((23,27),28),(24,(25,26))))),29),(30,((31,36),(33,(34,35))))))))),41),39),(44,46));
tree 'PAUP_579' = [&U] (3,(((6,(((7,(8,(9,10))),(12,13)),(15,(19,(((20,(21,(((23,27),28),(24,(25,26))))),29),(30,((31,(33,(34,35))),36))))))),41),39),(44,46));
tree 'PAUP_580' = [&U] (3,(((6,(((7,(8,(9,10))),(12,13)),(15,(19,(((20,(21,(((23,27),28),(24,(25,26))))),29),(30,(31,((33,(34,35)),36)))))))),41),39),(44,46));
tree 'PAUP_581' = [&U] (3,(((6,(((7,(8,(9,10))),(12,13)),((15,19),(((20,(21,(((23,27),28),(24,(25,26))))),29),(30,((31,((33,35),34)),36)))))),41),39),(44,46));
tree 'PAUP_582' = [&U] (3,(((6,(((7,(8,(9,10))),(12,13)),((15,19),(((20,(21,(((23,27),28),(24,(25,26))))),29),(30,((31,((33,34),35)),36)))))),41),39),(44,46));
tree 'PAUP_583' = [&U] (3,(((6,(((7,(8,(9,10))),(12,13)),((15,19),(((20,(21,(((23,27),28),(24,(25,26))))),29),(30,((31,36),((33,34),35))))))),41),39),(44,46));
tree 'PAUP_584' = [&U] (3,(((6,(((7,(8,(9,10))),(12,13)),((15,19),(((20,(21,(((23,27),28),(24,(25,26))))),29),((30,((33,34),35)),(31,36)))))),41),39),(44,46));
tree 'PAUP_585' = [&U] (3,(((6,(((7,(8,(9,10))),(12,13)),((15,19),(((20,(21,(((23,27),28),(24,(25,26))))),29),(30,((31,36),((33,35),34))))))),41),39),(44,46));
tree 'PAUP_586' = [&U] (3,(((6,(((7,(8,(9,10))),(12,13)),((15,19),(((20,(21,(((23,27),28),(24,(25,26))))),29),((30,36),(31,((33,35),34))))))),41),39),(44,46));
tree 'PAUP_587' = [&U] (3,(((6,(((7,(8,(9,10))),(12,13)),((15,19),(((20,(21,(((23,27),28),(24,(25,26))))),29),((30,(31,((33,35),34))),36))))),41),39),(44,46));
tree 'PAUP_588' = [&U] (3,(((6,(((7,(8,(9,10))),(12,13)),((15,19),(((20,(21,(((23,27),28),(24,(25,26))))),29),((30,36),(31,((33,34),35))))))),41),39),(44,46));
tree 'PAUP_589' = [&U] (3,(((6,(((7,(8,(9,10))),(12,13)),((15,19),(((20,(21,(((23,27),28),(24,(25,26))))),29),((30,(31,((33,34),35))),36))))),41),39),(44,46));
tree 'PAUP_590' = [&U] (3,(((6,(((7,(8,(9,10))),(12,13)),((15,19),(((20,(21,(((23,27),28),(24,(25,26))))),29),((30,(((33,34),35),36)),31))))),41),39),(44,46));
tree 'PAUP_591' = [&U] (3,(((6,(((7,(8,(9,10))),(12,13)),((15,19),(((20,(21,(((23,27),28),(24,(25,26))))),29),(((30,36),((33,34),35)),31))))),41),39),(44,46));
tree 'PAUP_592' = [&U] (3,(((6,(((7,(8,(9,10))),(12,13)),((15,19),(((20,(21,(((23,27),28),(24,(25,26))))),29),(((30,((33,34),35)),36),31))))),41),39),(44,46));
tree 'PAUP_593' = [&U] (3,(((6,(((7,(8,(9,10))),(12,13)),((15,19),(((20,(21,(((23,27),28),(24,(25,26))))),29),(((30,((33,34),35)),31),36))))),41),39),(44,46));
tree 'PAUP_594' = [&U] (3,(((6,(((7,(12,13)),(8,(9,10))),(15,(19,(((20,(21,(((23,27),28),(24,(25,26))))),29),(30,((31,((33,35),34)),36))))))),41),39),(44,46));
tree 'PAUP_595' = [&U] (3,(((6,(((7,12),((8,(9,10)),13)),(15,(19,(((20,(21,(23,((24,(25,26)),(27,28))))),29),(30,((31,((33,35),34)),36))))))),41),39),(44,46));
tree 'PAUP_596' = [&U] (3,(((6,(((7,12),((8,(9,10)),13)),(15,(19,((((20,(((23,27),28),(24,(25,26)))),21),29),(30,((31,((33,35),34)),36))))))),41),39),(44,46));
tree 'PAUP_597' = [&U] (3,(((6,(((7,(12,13)),(8,(9,10))),(15,(19,(((20,(21,(((23,27),28),(24,(25,26))))),29),(30,((31,((33,34),35)),36))))))),41),39),(44,46));
tree 'PAUP_598' = [&U] (3,(((6,(((7,12),((8,(9,10)),13)),(15,(19,(((20,(21,(23,((24,(25,26)),(27,28))))),29),(30,((31,((33,34),35)),36))))))),41),39),(44,46));
tree 'PAUP_599' = [&U] (3,(((6,(((7,12),((8,(9,10)),13)),(15,(19,((((20,(((23,27),28),(24,(25,26)))),21),29),(30,((31,((33,34),35)),36))))))),41),39),(44,46));
tree 'PAUP_600' = [&U] (3,(((6,(((7,(12,13)),(8,(9,10))),(15,(19,(((20,(21,(((23,27),28),(24,(25,26))))),29),(30,((31,36),((33,34),35)))))))),41),39),(44,46));
tree 'PAUP_601' = [&U] (3,(((6,(((7,12),((8,(9,10)),13)),(15,(19,(((20,(21,(23,((24,(25,26)),(27,28))))),29),(30,((31,36),((33,34),35)))))))),41),39),(44,46));
tree 'PAUP_602' = [&U] (3,(((6,(((7,12),((8,(9,10)),13)),(15,(19,((((20,(((23,27),28),(24,(25,26)))),21),29),(30,((31,36),((33,34),35)))))))),41),39),(44,46));
tree 'PAUP_603' = [&U] (3,(((6,(((7,(12,13)),(8,(9,10))),(15,(19,(((20,(21,(((23,27),28),(24,(25,26))))),29),(30,((31,36),((33,35),34)))))))),41),39),(44,46));
tree 'PAUP_604' = [&U] (3,(((6,(((7,12),((8,(9,10)),13)),(15,(19,(((20,(21,(23,((24,(25,26)),(27,28))))),29),(30,((31,36),((33,35),34)))))))),41),39),(44,46));
tree 'PAUP_605' = [&U] (3,(((6,(((7,12),((8,(9,10)),13)),(15,(19,((((20,(((23,27),28),(24,(25,26)))),21),29),(30,((31,36),((33,35),34)))))))),41),39),(44,46));
tree 'PAUP_606' = [&U] (3,(((6,(((7,12),((8,(9,10)),13)),(15,(19,(((20,(21,(((23,27),28),(24,(25,26))))),29),(30,(31,(((33,35),34),36)))))))),41),39),(44,46));
tree 'PAUP_607' = [&U] (3,(((6,(((7,(12,13)),(8,(9,10))),(15,(19,(((20,(21,(((23,27),28),(24,(25,26))))),29),((30,(((33,34),35),36)),31)))))),41),39),(44,46));
tree 'PAUP_608' = [&U] (3,(((6,(((7,12),((8,(9,10)),13)),(15,(19,(((20,(21,(23,((24,(25,26)),(27,28))))),29),((30,(((33,34),35),36)),31)))))),41),39),(44,46));
tree 'PAUP_609' = [&U] (3,(((6,(((7,12),((8,(9,10)),13)),(15,(19,((((20,(((23,27),28),(24,(25,26)))),21),29),((30,(((33,34),35),36)),31)))))),41),39),(44,46));
tree 'PAUP_610' = [&U] (3,(((6,(((7,12),((8,(9,10)),13)),(15,(19,(((20,(21,(((23,27),28),(24,(25,26))))),29),(30,(31,(((33,34),35),36)))))))),41),39),(44,46));
tree 'PAUP_611' = [&U] (3,(((6,(((7,12),((8,(9,10)),13)),(15,(19,(((20,(21,(((23,27),28),(24,(25,26))))),29),(30,(31,((33,36),(34,35))))))))),41),39),(44,46));
tree 'PAUP_612' = [&U] (3,(((6,(((7,12),((8,(9,10)),13)),(15,(19,(((20,(21,(((23,27),28),(24,(25,26))))),29),(30,((31,36),(33,(34,35))))))))),41),39),(44,46));
tree 'PAUP_613' = [&U] (3,(((6,(((7,12),((8,(9,10)),13)),(15,(19,(((20,(21,(((23,27),28),(24,(25,26))))),29),(30,((31,(33,(34,35))),36))))))),41),39),(44,46));
tree 'PAUP_614' = [&U] (3,(((6,(((7,12),((8,(9,10)),13)),(15,(19,(((20,(21,(((23,27),28),(24,(25,26))))),29),(30,(31,((33,(34,35)),36)))))))),41),39),(44,46));
tree 'PAUP_615' = [&U] (3,(((6,(((7,12),((8,(9,10)),13)),((15,19),(((20,(21,(((23,27),28),(24,(25,26))))),29),(30,((31,((33,35),34)),36)))))),41),39),(44,46));
tree 'PAUP_616' = [&U] (3,(((6,(((7,12),((8,(9,10)),13)),((15,19),(((20,(21,(((23,27),28),(24,(25,26))))),29),(30,((31,((33,34),35)),36)))))),41),39),(44,46));
tree 'PAUP_617' = [&U] (3,(((6,(((7,12),((8,(9,10)),13)),((15,19),(((20,(21,(((23,27),28),(24,(25,26))))),29),(30,((31,36),((33,34),35))))))),41),39),(44,46));
tree 'PAUP_618' = [&U] (3,(((6,(((7,12),((8,(9,10)),13)),((15,19),(((20,(21,(((23,27),28),(24,(25,26))))),29),((30,((33,34),35)),(31,36)))))),41),39),(44,46));
tree 'PAUP_619' = [&U] (3,(((6,(((7,12),((8,(9,10)),13)),((15,19),(((20,(21,(((23,27),28),(24,(25,26))))),29),(30,((31,36),((33,35),34))))))),41),39),(44,46));
tree 'PAUP_620' = [&U] (3,(((6,(((7,12),((8,(9,10)),13)),((15,19),(((20,(21,(((23,27),28),(24,(25,26))))),29),((30,36),(31,((33,35),34))))))),41),39),(44,46));
tree 'PAUP_621' = [&U] (3,(((6,(((7,12),((8,(9,10)),13)),((15,19),(((20,(21,(((23,27),28),(24,(25,26))))),29),((30,(31,((33,35),34))),36))))),41),39),(44,46));
tree 'PAUP_622' = [&U] (3,(((6,(((7,12),((8,(9,10)),13)),((15,19),(((20,(21,(((23,27),28),(24,(25,26))))),29),((30,36),(31,((33,34),35))))))),41),39),(44,46));
tree 'PAUP_623' = [&U] (3,(((6,(((7,12),((8,(9,10)),13)),((15,19),(((20,(21,(((23,27),28),(24,(25,26))))),29),((30,(31,((33,34),35))),36))))),41),39),(44,46));
tree 'PAUP_624' = [&U] (3,(((6,(((7,12),((8,(9,10)),13)),((15,19),(((20,(21,(((23,27),28),(24,(25,26))))),29),((30,(((33,34),35),36)),31))))),41),39),(44,46));
tree 'PAUP_625' = [&U] (3,(((6,(((7,12),((8,(9,10)),13)),((15,19),(((20,(21,(((23,27),28),(24,(25,26))))),29),(((30,36),((33,34),35)),31))))),41),39),(44,46));
tree 'PAUP_626' = [&U] (3,(((6,(((7,12),((8,(9,10)),13)),((15,19),(((20,(21,(((23,27),28),(24,(25,26))))),29),(((30,((33,34),35)),36),31))))),41),39),(44,46));
tree 'PAUP_627' = [&U] (3,(((6,(((7,12),((8,(9,10)),13)),((15,19),(((20,(21,(((23,27),28),(24,(25,26))))),29),(((30,((33,34),35)),31),36))))),41),39),(44,46));
tree 'PAUP_628' = [&U] (3,(((6,((7,((8,(9,10)),(12,13))),(15,(19,(((20,(21,(((23,27),28),(24,(25,26))))),29),(30,((31,((33,35),34)),36))))))),41),39),(44,46));
tree 'PAUP_629' = [&U] (3,(((6,((7,((8,(9,10)),(12,13))),(15,(19,(((20,(21,(((23,27),28),(24,(25,26))))),29),(30,((31,((33,34),35)),36))))))),41),39),(44,46));
tree 'PAUP_630' = [&U] (3,(((6,((7,((8,(9,10)),(12,13))),(15,(19,(((20,(21,(((23,27),28),(24,(25,26))))),29),(30,((31,36),((33,34),35)))))))),41),39),(44,46));
tree 'PAUP_631' = [&U] (3,(((6,((7,((8,(9,10)),(12,13))),(15,(19,(((20,(21,(((23,27),28),(24,(25,26))))),29),(30,((31,36),((33,35),34)))))))),41),39),(44,46));
tree 'PAUP_632' = [&U] (3,(((6,((7,((8,(9,10)),(12,13))),(15,(19,(((20,(21,(((23,27),28),(24,(25,26))))),29),((30,(((33,34),35),36)),31)))))),41),39),(44,46));
tree 'PAUP_633' = [&U] (3,(((6,(((7,(8,(9,10))),(12,13)),(15,(19,(((20,(21,(((23,27),28),(24,(25,26))))),29),(30,((31,((33,35),34)),36))))))),41),39),(44,46));
tree 'PAUP_634' = [&U] (3,(((6,(((7,(8,(9,10))),(12,13)),(15,(19,(((20,(21,(((23,27),28),(24,(25,26))))),29),(30,((31,((33,34),35)),36))))))),41),39),(44,46));
tree 'PAUP_635' = [&U] (3,(((6,(((7,(8,(9,10))),(12,13)),(15,(19,(((20,(21,(((23,27),28),(24,(25,26))))),29),(30,((31,36),((33,34),35)))))))),41),39),(44,46));
tree 'PAUP_636' = [&U] (3,(((6,(((7,(8,(9,10))),(12,13)),(15,(19,(((20,(21,(((23,27),28),(24,(25,26))))),29),(30,((31,36),((33,35),34)))))))),41),39),(44,46));
tree 'PAUP_637' = [&U] (3,(((6,(((7,(8,(9,10))),(12,13)),(15,(19,(((20,(21,(((23,27),28),(24,(25,26))))),29),((30,(((33,34),35),36)),31)))))),41),39),(44,46));
tree 'PAUP_638' = [&U] (3,(((6,(((7,12),((8,(9,10)),13)),(15,(19,(((20,(21,(((23,27),28),(24,(25,26))))),29),(30,((31,((33,35),34)),36))))))),41),39),(44,46));
tree 'PAUP_639' = [&U] (3,(((6,(((7,12),((8,(9,10)),13)),(15,(19,(((20,(21,(((23,27),28),(24,(25,26))))),29),(30,((31,((33,34),35)),36))))))),41),39),(44,46));
tree 'PAUP_640' = [&U] (3,(((6,(((7,12),((8,(9,10)),13)),(15,(19,(((20,(21,(((23,27),28),(24,(25,26))))),29),(30,((31,36),((33,34),35)))))))),41),39),(44,46));
tree 'PAUP_641' = [&U] (3,(((6,(((7,12),((8,(9,10)),13)),(15,(19,(((20,(21,(((23,27),28),(24,(25,26))))),29),(30,((31,36),((33,35),34)))))))),41),39),(44,46));
tree 'PAUP_642' = [&U] (3,(((6,(((7,12),((8,(9,10)),13)),(15,(19,(((20,(21,(((23,27),28),(24,(25,26))))),29),((30,(((33,34),35),36)),31)))))),41),39),(44,46));
tree 'PAUP_643' = [&U] (3,(((((6,(7,((8,(9,10)),(12,13)))),(15,19)),(20,(((21,(((23,27),28),(24,(25,26)))),(((30,36),(33,(34,35))),31)),29))),41),39),(44,46));
tree 'PAUP_644' = [&U] (3,(((((6,(7,((8,(9,10)),(12,13)))),(15,19)),(20,(((21,(((23,27),28),(24,(25,26)))),((30,(31,(33,(34,35)))),36)),29))),41),39),(44,46));
tree 'PAUP_645' = [&U] (3,(((((6,(7,((8,(9,10)),(12,13)))),(15,19)),(20,(((21,(((23,27),28),(24,(25,26)))),(30,((31,(33,(34,35))),36))),29))),41),39),(44,46));
tree 'PAUP_646' = [&U] (3,(((((6,(7,((8,(9,10)),(12,13)))),(15,19)),(20,(((21,(((23,27),28),(24,(25,26)))),((30,36),(31,(33,(34,35))))),29))),41),39),(44,46));
tree 'PAUP_647' = [&U] (3,(((((6,(7,((8,(9,10)),(12,13)))),(15,19)),(20,(((21,(((23,27),28),(24,(25,26)))),((30,((33,(34,35)),36)),31)),29))),41),39),(44,46));
tree 'PAUP_648' = [&U] (3,(((((6,(7,((8,(9,10)),(12,13)))),(15,19)),(20,(((21,(((23,27),28),(24,(25,26)))),((30,(33,(34,35))),(31,36))),29))),41),39),(44,46));
tree 'PAUP_649' = [&U] (3,(((((6,(7,((8,(9,10)),(12,13)))),(15,19)),(20,(((21,(((23,27),28),(24,(25,26)))),(((30,(33,(34,35))),31),36)),29))),41),39),(44,46));
tree 'PAUP_650' = [&U] (3,(((((6,(7,((8,(9,10)),(12,13)))),(15,19)),(20,(((21,(((23,27),28),(24,(25,26)))),((30,(33,((34,35),36))),31)),29))),41),39),(44,46));
tree 'PAUP_651' = [&U] (3,(((((6,(7,((8,(9,10)),(12,13)))),(15,19)),(20,(((21,(((23,27),28),(24,(25,26)))),((30,((33,36),(34,35))),31)),29))),41),39),(44,46));
tree 'PAUP_652' = [&U] (3,(((((6,(7,((8,(9,10)),(12,13)))),(15,19)),(20,(((21,(((23,27),28),(24,(25,26)))),(((30,(33,(34,35))),36),31)),29))),41),39),(44,46));
tree 'PAUP_653' = [&U] (3,(((((6,(7,((8,(9,10)),(12,13)))),(15,19)),(20,(((21,(((23,27),28),(24,(25,26)))),(30,(31,((33,(34,35)),36)))),29))),41),39),(44,46));
tree 'PAUP_654' = [&U] (3,(((((6,(7,((8,(9,10)),(12,13)))),(15,19)),(20,(((21,(23,((24,(25,26)),(27,28)))),(((30,36),(33,(34,35))),31)),29))),41),39),(44,46));
tree 'PAUP_655' = [&U] (3,(((((6,(7,((8,(9,10)),(12,13)))),(15,19)),(20,(((21,(((23,27),28),(24,(25,26)))),(30,((31,36),(33,(34,35))))),29))),41),39),(44,46));
tree 'PAUP_656' = [&U] (3,(((((6,(7,((8,(9,10)),(12,13)))),(15,19)),(20,(((21,(((23,27),28),(24,(25,26)))),(30,(31,(33,((34,35),36))))),29))),41),39),(44,46));
tree 'PAUP_657' = [&U] (3,(((((6,(7,((8,(9,10)),(12,13)))),(15,19)),(20,(((21,(((23,27),28),(24,(25,26)))),(30,(31,((33,36),(34,35))))),29))),41),39),(44,46));
tree 'PAUP_658' = [&U] (3,(((((6,(7,((8,(9,10)),(12,13)))),(15,19)),(20,(((21,(23,((24,(25,26)),(27,28)))),((30,(31,(33,(34,35)))),36)),29))),41),39),(44,46));
tree 'PAUP_659' = [&U] (3,(((((6,(7,((8,(9,10)),(12,13)))),(15,19)),(20,(((21,(23,((24,(25,26)),(27,28)))),(30,((31,(33,(34,35))),36))),29))),41),39),(44,46));
tree 'PAUP_660' = [&U] (3,(((((6,(7,((8,(9,10)),(12,13)))),15),(19,(20,(((21,(((23,27),28),(24,(25,26)))),(30,((31,(33,(34,35))),36))),29)))),41),39),(44,46));
tree 'PAUP_661' = [&U] (3,(((((6,(7,((8,(9,10)),(12,13)))),(15,19)),(20,(((21,(23,((24,(25,26)),(27,28)))),((30,36),(31,(33,(34,35))))),29))),41),39),(44,46));
tree 'PAUP_662' = [&U] (3,(((((6,(7,((8,(9,10)),(12,13)))),(15,19)),(20,(((21,(23,((24,(25,26)),(27,28)))),((30,((33,(34,35)),36)),31)),29))),41),39),(44,46));
tree 'PAUP_663' = [&U] (3,(((((6,(7,((8,(9,10)),(12,13)))),15),(19,(20,(((21,(((23,27),28),(24,(25,26)))),((30,((33,(34,35)),36)),31)),29)))),41),39),(44,46));
tree 'PAUP_664' = [&U] (3,(((((6,(7,((8,(9,10)),(12,13)))),(15,19)),(20,(((21,(23,((24,(25,26)),(27,28)))),((30,(33,(34,35))),(31,36))),29))),41),39),(44,46));
tree 'PAUP_665' = [&U] (3,(((((6,(7,((8,(9,10)),(12,13)))),(15,19)),(20,(((21,(23,((24,(25,26)),(27,28)))),(((30,(33,(34,35))),31),36)),29))),41),39),(44,46));
tree 'PAUP_666' = [&U] (3,(((((6,(7,((8,(9,10)),(12,13)))),(15,19)),(20,(((21,(23,((24,(25,26)),(27,28)))),((30,(33,((34,35),36))),31)),29))),41),39),(44,46));
tree 'PAUP_667' = [&U] (3,(((((6,(7,((8,(9,10)),(12,13)))),15),(19,(20,(((21,(((23,27),28),(24,(25,26)))),((30,(33,((34,35),36))),31)),29)))),41),39),(44,46));
tree 'PAUP_668' = [&U] (3,(((((6,(7,((8,(9,10)),(12,13)))),(15,19)),(20,(((21,(23,((24,(25,26)),(27,28)))),((30,((33,36),(34,35))),31)),29))),41),39),(44,46));
tree 'PAUP_669' = [&U] (3,(((((6,(7,((8,(9,10)),(12,13)))),15),(19,(20,(((21,(((23,27),28),(24,(25,26)))),((30,((33,36),(34,35))),31)),29)))),41),39),(44,46));
tree 'PAUP_670' = [&U] (3,(((((6,(7,((8,(9,10)),(12,13)))),(15,19)),(20,(((21,(23,((24,(25,26)),(27,28)))),(((30,(33,(34,35))),36),31)),29))),41),39),(44,46));
tree 'PAUP_671' = [&U] (3,(((((6,(7,((8,(9,10)),(12,13)))),(15,19)),(20,(((21,(23,((24,(25,26)),(27,28)))),(30,(31,((33,(34,35)),36)))),29))),41),39),(44,46));
tree 'PAUP_672' = [&U] (3,(((((6,(7,((8,(9,10)),(12,13)))),15),(19,(20,(((21,(((23,27),28),(24,(25,26)))),(30,(31,((33,(34,35)),36)))),29)))),41),39),(44,46));
tree 'PAUP_673' = [&U] (3,(((((6,(7,((8,(9,10)),(12,13)))),(15,19)),(20,(((21,(23,((24,(25,26)),(27,28)))),(30,((31,36),(33,(34,35))))),29))),41),39),(44,46));
tree 'PAUP_674' = [&U] (3,(((((6,(7,((8,(9,10)),(12,13)))),15),(19,(20,(((21,(((23,27),28),(24,(25,26)))),(30,((31,36),(33,(34,35))))),29)))),41),39),(44,46));
tree 'PAUP_675' = [&U] (3,(((((6,(7,((8,(9,10)),(12,13)))),(15,19)),(20,(((21,(23,((24,(25,26)),(27,28)))),(30,(31,(33,((34,35),36))))),29))),41),39),(44,46));
tree 'PAUP_676' = [&U] (3,(((((6,(7,((8,(9,10)),(12,13)))),15),(19,(20,(((21,(((23,27),28),(24,(25,26)))),(30,(31,(33,((34,35),36))))),29)))),41),39),(44,46));
tree 'PAUP_677' = [&U] (3,(((((6,(7,((8,(9,10)),(12,13)))),(15,19)),(20,(((21,(23,((24,(25,26)),(27,28)))),(30,(31,((33,36),(34,35))))),29))),41),39),(44,46));
tree 'PAUP_678' = [&U] (3,(((((6,(7,((8,(9,10)),(12,13)))),15),(19,(20,(((21,(((23,27),28),(24,(25,26)))),(30,(31,((33,36),(34,35))))),29)))),41),39),(44,46));
tree 'PAUP_679' = [&U] (3,(((((6,(7,((8,(9,10)),(12,13)))),15),(19,(20,(((21,(23,((24,(25,26)),(27,28)))),(30,((31,(33,(34,35))),36))),29)))),41),39),(44,46));
tree 'PAUP_680' = [&U] (3,(((((6,((7,(8,(9,10))),(12,13))),15),(19,(20,(((21,(((23,27),28),(24,(25,26)))),(30,((31,(33,(34,35))),36))),29)))),41),39),(44,46));
tree 'PAUP_681' = [&U] (3,(((((6,((7,(12,13)),(8,(9,10)))),15),(19,(20,(((21,(((23,27),28),(24,(25,26)))),(30,((31,(33,(34,35))),36))),29)))),41),39),(44,46));
tree 'PAUP_682' = [&U] (3,(((((6,((7,12),((8,(9,10)),13))),15),(19,(20,(((21,(((23,27),28),(24,(25,26)))),(30,((31,(33,(34,35))),36))),29)))),41),39),(44,46));
tree 'PAUP_683' = [&U] (3,(((((6,(7,((8,(9,10)),(12,13)))),15),(19,(20,(((21,(23,((24,(25,26)),(27,28)))),((30,((33,(34,35)),36)),31)),29)))),41),39),(44,46));
tree 'PAUP_684' = [&U] (3,(((((6,((7,(8,(9,10))),(12,13))),15),(19,(20,(((21,(((23,27),28),(24,(25,26)))),((30,((33,(34,35)),36)),31)),29)))),41),39),(44,46));
tree 'PAUP_685' = [&U] (3,(((((6,((7,(12,13)),(8,(9,10)))),15),(19,(20,(((21,(((23,27),28),(24,(25,26)))),((30,((33,(34,35)),36)),31)),29)))),41),39),(44,46));
tree 'PAUP_686' = [&U] (3,(((((6,((7,12),((8,(9,10)),13))),15),(19,(20,(((21,(((23,27),28),(24,(25,26)))),((30,((33,(34,35)),36)),31)),29)))),41),39),(44,46));
tree 'PAUP_687' = [&U] (3,(((((6,(7,((8,(9,10)),(12,13)))),15),(19,(20,(((21,(23,((24,(25,26)),(27,28)))),((30,(33,((34,35),36))),31)),29)))),41),39),(44,46));
tree 'PAUP_688' = [&U] (3,(((((6,((7,(8,(9,10))),(12,13))),15),(19,(20,(((21,(((23,27),28),(24,(25,26)))),((30,(33,((34,35),36))),31)),29)))),41),39),(44,46));
tree 'PAUP_689' = [&U] (3,(((((6,((7,(12,13)),(8,(9,10)))),15),(19,(20,(((21,(((23,27),28),(24,(25,26)))),((30,(33,((34,35),36))),31)),29)))),41),39),(44,46));
tree 'PAUP_690' = [&U] (3,(((((6,((7,12),((8,(9,10)),13))),15),(19,(20,(((21,(((23,27),28),(24,(25,26)))),((30,(33,((34,35),36))),31)),29)))),41),39),(44,46));
tree 'PAUP_691' = [&U] (3,(((((6,(7,((8,(9,10)),(12,13)))),15),(19,(20,(((21,(23,((24,(25,26)),(27,28)))),((30,((33,36),(34,35))),31)),29)))),41),39),(44,46));
tree 'PAUP_692' = [&U] (3,(((((6,((7,(8,(9,10))),(12,13))),15),(19,(20,(((21,(((23,27),28),(24,(25,26)))),((30,((33,36),(34,35))),31)),29)))),41),39),(44,46));
tree 'PAUP_693' = [&U] (3,(((((6,((7,(12,13)),(8,(9,10)))),15),(19,(20,(((21,(((23,27),28),(24,(25,26)))),((30,((33,36),(34,35))),31)),29)))),41),39),(44,46));
tree 'PAUP_694' = [&U] (3,(((((6,((7,12),((8,(9,10)),13))),15),(19,(20,(((21,(((23,27),28),(24,(25,26)))),((30,((33,36),(34,35))),31)),29)))),41),39),(44,46));
tree 'PAUP_695' = [&U] (3,(((((6,(7,((8,(9,10)),(12,13)))),15),(19,(20,(((21,(23,((24,(25,26)),(27,28)))),(30,(31,((33,(34,35)),36)))),29)))),41),39),(44,46));
tree 'PAUP_696' = [&U] (3,(((((6,((7,(8,(9,10))),(12,13))),15),(19,(20,(((21,(((23,27),28),(24,(25,26)))),(30,(31,((33,(34,35)),36)))),29)))),41),39),(44,46));
tree 'PAUP_697' = [&U] (3,(((((6,((7,(12,13)),(8,(9,10)))),15),(19,(20,(((21,(((23,27),28),(24,(25,26)))),(30,(31,((33,(34,35)),36)))),29)))),41),39),(44,46));
tree 'PAUP_698' = [&U] (3,(((((6,((7,12),((8,(9,10)),13))),15),(19,(20,(((21,(((23,27),28),(24,(25,26)))),(30,(31,((33,(34,35)),36)))),29)))),41),39),(44,46));
tree 'PAUP_699' = [&U] (3,(((((6,(7,((8,(9,10)),(12,13)))),15),(19,(20,(((21,(23,((24,(25,26)),(27,28)))),(30,((31,36),(33,(34,35))))),29)))),41),39),(44,46));
tree 'PAUP_700' = [&U] (3,(((((6,((7,(8,(9,10))),(12,13))),15),(19,(20,(((21,(((23,27),28),(24,(25,26)))),(30,((31,36),(33,(34,35))))),29)))),41),39),(44,46));
tree 'PAUP_701' = [&U] (3,(((((6,((7,(12,13)),(8,(9,10)))),15),(19,(20,(((21,(((23,27),28),(24,(25,26)))),(30,((31,36),(33,(34,35))))),29)))),41),39),(44,46));
tree 'PAUP_702' = [&U] (3,(((((6,((7,12),((8,(9,10)),13))),15),(19,(20,(((21,(((23,27),28),(24,(25,26)))),(30,((31,36),(33,(34,35))))),29)))),41),39),(44,46));
tree 'PAUP_703' = [&U] (3,(((((6,(7,((8,(9,10)),(12,13)))),15),(19,(20,(((21,(23,((24,(25,26)),(27,28)))),(30,(31,(33,((34,35),36))))),29)))),41),39),(44,46));
tree 'PAUP_704' = [&U] (3,(((((6,((7,(8,(9,10))),(12,13))),15),(19,(20,(((21,(((23,27),28),(24,(25,26)))),(30,(31,(33,((34,35),36))))),29)))),41),39),(44,46));
tree 'PAUP_705' = [&U] (3,(((((6,((7,(12,13)),(8,(9,10)))),15),(19,(20,(((21,(((23,27),28),(24,(25,26)))),(30,(31,(33,((34,35),36))))),29)))),41),39),(44,46));
tree 'PAUP_706' = [&U] (3,(((((6,((7,12),((8,(9,10)),13))),15),(19,(20,(((21,(((23,27),28),(24,(25,26)))),(30,(31,(33,((34,35),36))))),29)))),41),39),(44,46));
tree 'PAUP_707' = [&U] (3,(((((6,(7,((8,(9,10)),(12,13)))),15),(19,(20,(((21,(23,((24,(25,26)),(27,28)))),(30,(31,((33,36),(34,35))))),29)))),41),39),(44,46));
tree 'PAUP_708' = [&U] (3,(((((6,((7,(8,(9,10))),(12,13))),15),(19,(20,(((21,(((23,27),28),(24,(25,26)))),(30,(31,((33,36),(34,35))))),29)))),41),39),(44,46));
tree 'PAUP_709' = [&U] (3,(((((6,((7,(12,13)),(8,(9,10)))),15),(19,(20,(((21,(((23,27),28),(24,(25,26)))),(30,(31,((33,36),(34,35))))),29)))),41),39),(44,46));
tree 'PAUP_710' = [&U] (3,(((((6,((7,12),((8,(9,10)),13))),15),(19,(20,(((21,(((23,27),28),(24,(25,26)))),(30,(31,((33,36),(34,35))))),29)))),41),39),(44,46));
tree 'PAUP_711' = [&U] (3,(((((6,((7,(8,(9,10))),(12,13))),15),(19,(20,(((21,(23,((24,(25,26)),(27,28)))),(30,((31,(33,(34,35))),36))),29)))),41),39),(44,46));
tree 'PAUP_712' = [&U] (3,(((((6,((7,(12,13)),(8,(9,10)))),15),(19,(20,(((21,(23,((24,(25,26)),(27,28)))),(30,((31,(33,(34,35))),36))),29)))),41),39),(44,46));
tree 'PAUP_713' = [&U] (3,(((((6,((7,12),((8,(9,10)),13))),15),(19,(20,(((21,(23,((24,(25,26)),(27,28)))),(30,((31,(33,(34,35))),36))),29)))),41),39),(44,46));
tree 'PAUP_714' = [&U] (3,(((6,((7,(8,(9,10))),(12,13))),15),((19,(20,(((21,(((23,27),28),(24,(25,26)))),(30,((31,(33,(34,35))),36))),29))),(39,41))),(44,46));
tree 'PAUP_715' = [&U] (3,(((((6,((7,(8,(9,10))),(12,13))),15),(19,(20,(((21,(23,((24,(25,26)),(27,28)))),((30,((33,(34,35)),36)),31)),29)))),41),39),(44,46));
tree 'PAUP_716' = [&U] (3,(((((6,((7,(12,13)),(8,(9,10)))),15),(19,(20,(((21,(23,((24,(25,26)),(27,28)))),((30,((33,(34,35)),36)),31)),29)))),41),39),(44,46));
tree 'PAUP_717' = [&U] (3,(((((6,((7,12),((8,(9,10)),13))),15),(19,(20,(((21,(23,((24,(25,26)),(27,28)))),((30,((33,(34,35)),36)),31)),29)))),41),39),(44,46));
tree 'PAUP_718' = [&U] (3,(((6,((7,(8,(9,10))),(12,13))),15),((19,(20,(((21,(((23,27),28),(24,(25,26)))),((30,((33,(34,35)),36)),31)),29))),(39,41))),(44,46));
tree 'PAUP_719' = [&U] (3,(((((6,((7,(8,(9,10))),(12,13))),15),(19,(20,(((21,(23,((24,(25,26)),(27,28)))),((30,(33,((34,35),36))),31)),29)))),41),39),(44,46));
tree 'PAUP_720' = [&U] (3,(((((6,((7,(12,13)),(8,(9,10)))),15),(19,(20,(((21,(23,((24,(25,26)),(27,28)))),((30,(33,((34,35),36))),31)),29)))),41),39),(44,46));
tree 'PAUP_721' = [&U] (3,(((((6,((7,12),((8,(9,10)),13))),15),(19,(20,(((21,(23,((24,(25,26)),(27,28)))),((30,(33,((34,35),36))),31)),29)))),41),39),(44,46));
tree 'PAUP_722' = [&U] (3,(((6,((7,(8,(9,10))),(12,13))),15),((19,(20,(((21,(((23,27),28),(24,(25,26)))),((30,(33,((34,35),36))),31)),29))),(39,41))),(44,46));
tree 'PAUP_723' = [&U] (3,(((((6,((7,(8,(9,10))),(12,13))),15),(19,(20,(((21,(23,((24,(25,26)),(27,28)))),((30,((33,36),(34,35))),31)),29)))),41),39),(44,46));
tree 'PAUP_724' = [&U] (3,(((((6,((7,(12,13)),(8,(9,10)))),15),(19,(20,(((21,(23,((24,(25,26)),(27,28)))),((30,((33,36),(34,35))),31)),29)))),41),39),(44,46));
tree 'PAUP_725' = [&U] (3,(((((6,((7,12),((8,(9,10)),13))),15),(19,(20,(((21,(23,((24,(25,26)),(27,28)))),((30,((33,36),(34,35))),31)),29)))),41),39),(44,46));
tree 'PAUP_726' = [&U] (3,(((6,((7,(8,(9,10))),(12,13))),15),((19,(20,(((21,(((23,27),28),(24,(25,26)))),((30,((33,36),(34,35))),31)),29))),(39,41))),(44,46));
tree 'PAUP_727' = [&U] (3,(((((6,((7,(8,(9,10))),(12,13))),15),(19,(20,(((21,(23,((24,(25,26)),(27,28)))),(30,(31,((33,(34,35)),36)))),29)))),41),39),(44,46));
tree 'PAUP_728' = [&U] (3,(((((6,((7,(12,13)),(8,(9,10)))),15),(19,(20,(((21,(23,((24,(25,26)),(27,28)))),(30,(31,((33,(34,35)),36)))),29)))),41),39),(44,46));
tree 'PAUP_729' = [&U] (3,(((((6,((7,12),((8,(9,10)),13))),15),(19,(20,(((21,(23,((24,(25,26)),(27,28)))),(30,(31,((33,(34,35)),36)))),29)))),41),39),(44,46));
tree 'PAUP_730' = [&U] (3,(((6,((7,(8,(9,10))),(12,13))),15),((19,(20,(((21,(((23,27),28),(24,(25,26)))),(30,(31,((33,(34,35)),36)))),29))),(39,41))),(44,46));
tree 'PAUP_731' = [&U] (3,(((((6,((7,(8,(9,10))),(12,13))),15),(19,(20,(((21,(23,((24,(25,26)),(27,28)))),(30,((31,36),(33,(34,35))))),29)))),41),39),(44,46));
tree 'PAUP_732' = [&U] (3,(((((6,((7,(12,13)),(8,(9,10)))),15),(19,(20,(((21,(23,((24,(25,26)),(27,28)))),(30,((31,36),(33,(34,35))))),29)))),41),39),(44,46));
tree 'PAUP_733' = [&U] (3,(((((6,((7,12),((8,(9,10)),13))),15),(19,(20,(((21,(23,((24,(25,26)),(27,28)))),(30,((31,36),(33,(34,35))))),29)))),41),39),(44,46));
tree 'PAUP_734' = [&U] (3,(((6,((7,(8,(9,10))),(12,13))),15),((19,(20,(((21,(((23,27),28),(24,(25,26)))),(30,((31,36),(33,(34,35))))),29))),(39,41))),(44,46));
tree 'PAUP_735' = [&U] (3,(((((6,((7,(8,(9,10))),(12,13))),15),(19,(20,(((21,(23,((24,(25,26)),(27,28)))),(30,(31,(33,((34,35),36))))),29)))),41),39),(44,46));
tree 'PAUP_736' = [&U] (3,(((((6,((7,(12,13)),(8,(9,10)))),15),(19,(20,(((21,(23,((24,(25,26)),(27,28)))),(30,(31,(33,((34,35),36))))),29)))),41),39),(44,46));
tree 'PAUP_737' = [&U] (3,(((((6,((7,12),((8,(9,10)),13))),15),(19,(20,(((21,(23,((24,(25,26)),(27,28)))),(30,(31,(33,((34,35),36))))),29)))),41),39),(44,46));
tree 'PAUP_738' = [&U] (3,(((6,((7,(8,(9,10))),(12,13))),15),((19,(20,(((21,(((23,27),28),(24,(25,26)))),(30,(31,(33,((34,35),36))))),29))),(39,41))),(44,46));
tree 'PAUP_739' = [&U] (3,(((((6,((7,(8,(9,10))),(12,13))),15),(19,(20,(((21,(23,((24,(25,26)),(27,28)))),(30,(31,((33,36),(34,35))))),29)))),41),39),(44,46));
tree 'PAUP_740' = [&U] (3,(((((6,((7,(12,13)),(8,(9,10)))),15),(19,(20,(((21,(23,((24,(25,26)),(27,28)))),(30,(31,((33,36),(34,35))))),29)))),41),39),(44,46));
tree 'PAUP_741' = [&U] (3,(((((6,((7,12),((8,(9,10)),13))),15),(19,(20,(((21,(23,((24,(25,26)),(27,28)))),(30,(31,((33,36),(34,35))))),29)))),41),39),(44,46));
tree 'PAUP_742' = [&U] (3,(((6,((7,(8,(9,10))),(12,13))),15),((19,(20,(((21,(((23,27),28),(24,(25,26)))),(30,(31,((33,36),(34,35))))),29))),(39,41))),(44,46));
tree 'PAUP_743' = [&U] (3,(((6,((7,(8,(9,10))),(12,13))),15),((19,(20,(((21,(23,((24,(25,26)),(27,28)))),(30,((31,(33,(34,35))),36))),29))),(39,41))),(44,46));
tree 'PAUP_744' = [&U] (3,(((6,((7,(8,(9,10))),(12,13))),15),((19,(20,(((21,(23,((24,(25,26)),(27,28)))),((30,((33,(34,35)),36)),31)),29))),(39,41))),(44,46));
tree 'PAUP_745' = [&U] (3,(((6,((7,(8,(9,10))),(12,13))),15),((19,(20,(((21,(23,((24,(25,26)),(27,28)))),((30,(33,((34,35),36))),31)),29))),(39,41))),(44,46));
tree 'PAUP_746' = [&U] (3,(((6,((7,(8,(9,10))),(12,13))),15),((19,(20,(((21,(23,((24,(25,26)),(27,28)))),((30,((33,36),(34,35))),31)),29))),(39,41))),(44,46));
tree 'PAUP_747' = [&U] (3,(((6,((7,(8,(9,10))),(12,13))),15),((19,(20,(((21,(23,((24,(25,26)),(27,28)))),(30,(31,((33,(34,35)),36)))),29))),(39,41))),(44,46));
tree 'PAUP_748' = [&U] (3,(((6,((7,(8,(9,10))),(12,13))),15),((19,(20,(((21,(23,((24,(25,26)),(27,28)))),(30,((31,36),(33,(34,35))))),29))),(39,41))),(44,46));
tree 'PAUP_749' = [&U] (3,(((6,((7,(8,(9,10))),(12,13))),15),((19,(20,(((21,(23,((24,(25,26)),(27,28)))),(30,(31,(33,((34,35),36))))),29))),(39,41))),(44,46));
tree 'PAUP_750' = [&U] (3,(((6,((7,(8,(9,10))),(12,13))),15),((19,(20,(((21,(23,((24,(25,26)),(27,28)))),(30,(31,((33,36),(34,35))))),29))),(39,41))),(44,46));
End;
