# Supplementary material for: Returning to the roots: resolution, reproducibility, and robusticity in the phylogenetic inference of Dissorophidae (Amphibia: Temnospondyli)
Source: PeerJ. 2021 Nov 8;9:e12423. doi: 10.7717/peerj.12423 (PMC8582317; doi:10.7717/peerj.12423)
Supplement: Supplemental Information 4 [file peerj-09-12423-s004.zip › new .tre files/P3C.tre]

#NEXUS 

Begin trees;  [Treefile saved Saturday, August 14, 2021 at 9:54:19 AM Pacific Daylight Time]
[!>Tree(s) input to PAUP* as user-defined tree(s)
>
>420 trees read from TREES block; time used = 5.64 sec (CPU time = 0.54 sec)
]
	Translate
		1 Greererpeton,
		2 Proterogyrinus,
		3 Micromelerpeton_credneri,
		4 Perryella,
		5 Pasawioops,
		6 Doleserpeton,
		7 Tersomius_texensis,
		8 Reiszerpeton,
		9 Mattauschia,
		10 Ecolsonia,
		11 Fedexia,
		12 Acheloma,
		13 Phonerpeton,
		14 Anconastes,
		15 Tambachia,
		16 Platyhystrix,
		17 Aspidosaurus_novomexicanus,
		18 Aspidosaurus_chiton,
		19 Brevidorsum,
		20 Scapanops,
		21 Conjunctio,
		22 Aspidosaurus_binasser,
		23 Iratusaurus,
		24 Zygosaurus,
		25 Nooxobeia,
		26 Cacops_woehri,
		27 Cacops_morrisi,
		28 Cacops_aspidephorus,
		29 Anakamacops,
		30 Kamacops_conservative,
		31 Broiliellus_reiszi,
		32 Broiliellus_olsoni,
		33 Diploseira,
		34 Dissorophus,
		35 Broiliellus_brevis,
		36 Broiliellus_texensis,
		37 Broiliellus_arroyoensis,
		38 Palodromeus,
		39 Eoscopus,
		40 Dendrysekos,
		41 Eryops_megacephalus,
		42 Chenoprosopus_milleri
		;
tree tnt_1 = [&U] (1,2,((3,(4,(5,(6,(7,((8,((9,((10,(11,(12,13))),(14,15))),(16,(17,(18,(19,((20,(21,(22,(23,(24,(25,((26,(27,28)),(29,30)))))))),(31,(32,(33,((34,35),(36,37)))))))))))),(38,39))))))),(40,(41,42))));
tree tnt_2 = [&U] (1,2,((3,(4,(5,(6,(7,((8,((9,((10,(11,(12,13))),(14,15))),(16,((17,18),(19,((20,(21,(22,(23,(24,(25,((26,(27,28)),(29,30)))))))),(31,(32,(33,((34,35),(36,37))))))))))),(38,39))))))),(40,(41,42))));
tree tnt_3 = [&U] (1,2,((3,(4,(5,(6,(7,((8,((9,((10,(11,(12,13))),(14,15))),(16,(17,(18,(19,((20,(21,(22,(23,(((24,(29,30)),(26,(27,28))),25))))),(31,(32,(33,((34,35),(36,37)))))))))))),(38,39))))))),(40,(41,42))));
tree tnt_4 = [&U] (1,2,((3,(4,(5,(6,(7,((8,((9,((10,(11,(12,13))),(14,15))),(16,(17,(18,(19,((20,(21,(22,((23,(24,((26,(27,28)),(29,30)))),25)))),(31,(32,(33,((34,35),(36,37)))))))))))),(38,39))))))),(40,(41,42))));
tree tnt_5 = [&U] (1,2,((3,(4,(5,(6,(7,((8,((9,((10,(11,(12,13))),(14,15))),(16,(17,(18,(19,((20,(21,(22,(23,((24,((26,(27,28)),(29,30))),25))))),(31,(32,(33,((34,35),(36,37)))))))))))),(38,39))))))),(40,(41,42))));
tree tnt_6 = [&U] (1,2,((3,(4,(5,(6,(7,((8,((9,((10,(11,(12,13))),(14,15))),(16,((17,18),(19,((20,(21,(22,(23,(((24,(29,30)),(26,(27,28))),25))))),(31,(32,(33,((34,35),(36,37))))))))))),(38,39))))))),(40,(41,42))));
tree tnt_7 = [&U] (1,2,((3,(4,(5,(6,(7,((8,((9,((10,(11,(12,13))),(14,15))),(16,(17,((18,19),((20,(21,(22,(23,(24,(25,((26,(27,28)),(29,30)))))))),(31,(32,(33,((34,35),(36,37))))))))))),(38,39))))))),(40,(41,42))));
tree tnt_8 = [&U] (1,2,((3,(4,(5,(6,(7,((8,((9,((10,(11,(12,13))),(14,15))),(16,((17,18),(19,((20,(21,(22,((23,(24,((26,(27,28)),(29,30)))),25)))),(31,(32,(33,((34,35),(36,37))))))))))),(38,39))))))),(40,(41,42))));
tree tnt_9 = [&U] (1,2,((3,(4,(5,(6,(7,((8,((9,((10,(11,(12,13))),(14,15))),(16,((17,18),(19,((20,(21,(22,(23,((24,((26,(27,28)),(29,30))),25))))),(31,(32,(33,((34,35),(36,37))))))))))),(38,39))))))),(40,(41,42))));
tree tnt_10 = [&U] (1,2,((3,(4,(5,(6,(7,((8,((9,((10,(11,(12,13))),(14,15))),(16,(17,((18,19),((20,(21,(22,(23,(((24,(29,30)),(26,(27,28))),25))))),(31,(32,(33,((34,35),(36,37))))))))))),(38,39))))))),(40,(41,42))));
tree tnt_11 = [&U] (1,2,((3,(4,((((5,6),39),7),((((((((8,((20,22),(21,((24,(27,(28,29))),26)))),((23,30),25)),((((19,31),((32,35),34)),33),(36,37))),17),18),16),38),(9,((10,(11,(12,13))),(14,15))))))),(40,(41,42))));
tree tnt_12 = [&U] (1,2,((3,(4,((((5,6),39),7),((((((((8,((20,22),(21,((24,(27,(28,29))),26)))),((23,30),25)),(((19,31),(((32,35),34),33)),(36,37))),17),18),16),38),(9,((10,(11,(12,13))),(14,15))))))),(40,(41,42))));
tree tnt_13 = [&U] (1,2,((3,(4,((((5,6),39),7),(((((((8,((20,22),(21,((24,(27,(28,29))),26)))),((23,30),25)),((((19,31),((32,35),34)),33),(36,37))),(17,18)),16),38),(9,((10,(11,(12,13))),(14,15))))))),(40,(41,42))));
tree tnt_14 = [&U] (1,2,((3,(4,((((5,6),39),7),((((((((8,((20,22),(21,((((24,29),28),27),26)))),((23,30),25)),((((19,31),((32,35),34)),33),(36,37))),17),18),16),38),(9,((10,(11,(12,13))),(14,15))))))),(40,(41,42))));
tree tnt_15 = [&U] (1,2,((3,(4,((((5,6),39),7),((((((((8,((20,22),(21,((24,(27,(28,29))),26)))),((23,30),25)),(((19,31),(((32,35),33),34)),(36,37))),17),18),16),38),(9,((10,(11,(12,13))),(14,15))))))),(40,(41,42))));
tree tnt_16 = [&U] (1,2,((3,(4,((((5,6),39),7),((((((((8,((20,22),(21,((24,(27,(28,29))),26)))),((23,30),25)),(((19,31),(((32,33),35),34)),(36,37))),17),18),16),38),(9,((10,(11,(12,13))),(14,15))))))),(40,(41,42))));
tree tnt_17 = [&U] (1,2,((3,(4,((((5,6),39),7),(((((((((8,((20,22),(21,((24,(27,(28,29))),26)))),(23,30)),((((19,31),((32,35),34)),33),(36,37))),17),18),25),16),38),(9,((10,(11,(12,13))),(14,15))))))),(40,(41,42))));
tree tnt_18 = [&U] (1,2,((3,(4,((((5,6),39),7),(((((((((8,((20,22),(21,((24,(27,(28,29))),26)))),(23,30)),((((19,31),((32,35),34)),33),(36,37))),25),17),18),16),38),(9,((10,(11,(12,13))),(14,15))))))),(40,(41,42))));
tree tnt_19 = [&U] (1,2,((3,(4,((((5,6),39),7),((((((((8,((20,22),(21,(((24,(27,(28,29))),25),26)))),(23,30)),((((19,31),((32,35),34)),33),(36,37))),17),18),16),38),(9,((10,(11,(12,13))),(14,15))))))),(40,(41,42))));
tree tnt_20 = [&U] (1,2,((3,(4,((((5,6),39),7),((((((((8,((20,22),(21,((((24,29),28),27),26)))),((23,30),25)),(((19,31),(((32,35),34),33)),(36,37))),17),18),16),38),(9,((10,(11,(12,13))),(14,15))))))),(40,(41,42))));
tree tnt_21 = [&U] (1,2,((3,(4,((((5,6),39),7),(8,((9,((10,(11,(12,13))),(14,15))),((16,(17,(18,(19,(((20,22),(21,((23,(((((24,29),30),28),27),25)),26))),(31,((32,((34,35),(36,37))),33))))))),38)))))),(40,(41,42))));
tree tnt_22 = [&U] (1,2,((3,(4,((((5,6),39),7),(8,((9,((10,(11,(12,13))),(14,15))),((16,((17,(19,(((20,22),(21,((23,(((((24,29),30),28),27),25)),26))),(31,((32,((34,35),(36,37))),33))))),18)),38)))))),(40,(41,42))));
tree tnt_23 = [&U] (1,2,((3,(4,((((5,6),39),7),(8,((9,((10,(11,(12,13))),(14,15))),((16,((17,(18,(19,(((20,22),(21,((23,((((24,29),30),28),27)),26))),(31,((32,((34,35),(36,37))),33)))))),25)),38)))))),(40,(41,42))));
tree tnt_24 = [&U] (1,2,((3,(4,((((5,6),39),7),(8,((9,((10,(11,(12,13))),(14,15))),((16,(17,(18,(19,(((20,22),(21,((23,(25,(27,28))),26))),(((24,29),30),(31,((32,((34,35),(36,37))),33)))))))),38)))))),(40,(41,42))));
tree tnt_25 = [&U] (1,2,((3,(4,((((5,6),39),7),(8,((9,((10,(11,(12,13))),(14,15))),((16,(17,(18,(19,(((20,22),(21,((23,(24,(25,(27,(28,(29,30)))))),26))),(31,((32,((34,35),(36,37))),33))))))),38)))))),(40,(41,42))));
tree tnt_26 = [&U] (1,2,((3,(4,((((5,6),39),7),(8,((9,((10,(11,(12,13))),(14,15))),((16,(17,(18,(19,(((20,22),(21,((23,((24,(27,(28,(29,30)))),25)),26))),(31,((32,((34,35),(36,37))),33))))))),38)))))),(40,(41,42))));
tree tnt_27 = [&U] (1,2,((3,(4,((((5,6),39),7),(8,((9,((10,(11,(12,13))),(14,15))),((16,(17,(18,(19,((((20,22),(21,((23,((((24,29),28),27),25)),26))),30),(31,((32,((34,35),(36,37))),33))))))),38)))))),(40,(41,42))));
tree tnt_28 = [&U] (1,2,((3,(4,((((5,6),39),7),(8,((9,((10,(11,(12,13))),(14,15))),((16,(17,(18,(19,(((20,22),(21,(((23,30),((((24,29),28),27),25)),26))),(31,((32,((34,35),(36,37))),33))))))),38)))))),(40,(41,42))));
tree tnt_29 = [&U] (1,2,((3,(4,((((5,6),39),7),(8,((9,((10,(11,(12,13))),(14,15))),((16,((17,(19,(((20,22),(21,((23,(24,(25,(27,(28,(29,30)))))),26))),(31,((32,((34,35),(36,37))),33))))),18)),38)))))),(40,(41,42))));
tree tnt_30 = [&U] (1,2,((3,(4,((((5,6),39),7),(8,((9,((10,(11,(12,13))),(14,15))),((16,((17,(19,(((20,22),(21,((23,((24,(27,(28,(29,30)))),25)),26))),(31,((32,((34,35),(36,37))),33))))),18)),38)))))),(40,(41,42))));
tree tnt_31 = [&U] (1,2,((3,(4,((((5,6),39),7),(((((((((8,((20,22),(21,((24,(25,(27,(28,29)))),26)))),(23,30)),(31,((32,33),((34,35),(36,37))))),19),18),17),16),38),(9,((10,(11,(12,13))),(14,15))))))),(40,(41,42))));
tree tnt_32 = [&U] (1,2,((3,(4,((((5,6),39),7),((((((((((8,((20,22),(21,((24,(27,(28,29))),26)))),(23,30)),(31,((32,33),((34,35),(36,37))))),19),18),17),25),16),38),(9,((10,(11,(12,13))),(14,15))))))),(40,(41,42))));
tree tnt_33 = [&U] (1,2,((3,(4,((((5,6),39),7),(((((((((8,((20,22),(21,((24,(27,(28,29))),26)))),((23,30),25)),(31,((32,33),((34,35),(36,37))))),19),18),17),16),38),(9,((10,(11,(12,13))),(14,15))))))),(40,(41,42))));
tree tnt_34 = [&U] (1,2,((3,(4,((((5,6),39),7),(8,((9,((10,(11,(12,13))),(14,15))),((16,(17,(18,(19,((((20,22),(21,((24,(25,(27,(28,29)))),26))),(23,30)),(31,((32,33),((34,35),(36,37))))))))),38)))))),(40,(41,42))));
tree tnt_35 = [&U] (1,2,((3,(4,((((5,6),39),7),(((((((((((8,21),((24,(25,(27,(28,29)))),26)),(20,22)),(23,30)),(31,((32,33),((34,35),(36,37))))),19),18),17),16),38),(9,((10,(11,(12,13))),(14,15))))))),(40,(41,42))));
tree tnt_36 = [&U] (1,2,((3,(4,((((5,6),39),7),((((((((8,((20,22),(21,((24,(25,(27,(28,29)))),26)))),(23,30)),(31,((32,33),((34,35),(36,37))))),19),(17,18)),16),38),(9,((10,(11,(12,13))),(14,15))))))),(40,(41,42))));
tree tnt_37 = [&U] (1,2,((3,(4,((((5,6),39),7),(((((((((8,((20,22),(21,(((((24,29),28),27),25),26)))),(23,30)),(31,((32,33),((34,35),(36,37))))),19),18),17),16),38),(9,((10,(11,(12,13))),(14,15))))))),(40,(41,42))));
tree tnt_38 = [&U] (1,2,((3,(4,((((5,6),39),7),((((((((((8,((20,22),(21,((((24,29),28),27),26)))),(23,30)),(31,((32,33),((34,35),(36,37))))),19),18),17),25),16),38),(9,((10,(11,(12,13))),(14,15))))))),(40,(41,42))));
tree tnt_39 = [&U] (1,2,((3,(4,((((5,6),39),7),((((((((((8,((20,22),(21,((24,(27,(28,29))),26)))),(23,30)),(31,((32,33),((34,35),(36,37))))),19),17),25),18),16),38),(9,((10,(11,(12,13))),(14,15))))))),(40,(41,42))));
tree tnt_40 = [&U] (1,2,((3,(4,((((5,6),39),7),(8,((9,((10,(11,(12,13))),(14,15))),((16,((17,(18,(19,((((20,22),(21,((24,(27,(28,29))),26))),(23,30)),(31,((32,33),((34,35),(36,37)))))))),25)),38)))))),(40,(41,42))));
tree tnt_41 = [&U] (1,2,((3,(4,((((5,6),39),7),((((((((8,((20,22),(21,(((((24,29),28),27),25),26)))),(23,30)),(((19,31),((((32,35),34),37),33)),36)),18),17),16),38),(9,((10,(11,(12,13))),(14,15))))))),(40,(41,42))));
tree tnt_42 = [&U] (1,2,((3,(4,((((5,6),39),7),((((((((8,((20,22),(21,(((((24,29),28),27),25),26)))),(23,30)),(((19,31),(((32,35),34),33)),(36,37))),18),17),16),38),(9,((10,(11,(12,13))),(14,15))))))),(40,(41,42))));
tree tnt_43 = [&U] (1,2,((3,(4,((((5,6),39),7),((((((((8,((20,22),(21,(((((24,29),28),27),25),26)))),(23,30)),(((19,31),((((32,35),34),37),33)),36)),17),18),16),38),(9,((10,(11,(12,13))),(14,15))))))),(40,(41,42))));
tree tnt_44 = [&U] (1,2,((3,(4,((((5,6),39),7),((((((((8,((20,22),(21,(((((24,29),28),27),25),26)))),(23,30)),17),(((19,31),((((32,35),34),37),33)),36)),18),16),38),(9,((10,(11,(12,13))),(14,15))))))),(40,(41,42))));
tree tnt_45 = [&U] (1,2,((3,(4,((((5,6),39),7),(((((((8,((20,22),(21,(((((24,29),28),27),25),26)))),(23,30)),(17,(((19,31),((((32,35),34),37),33)),36))),18),16),38),(9,((10,(11,(12,13))),(14,15))))))),(40,(41,42))));
tree tnt_46 = [&U] (1,2,((3,(4,((((5,6),39),7),(((((((8,((20,22),(21,(((((24,29),28),27),25),26)))),(23,30)),((17,36),((19,31),((((32,35),34),37),33)))),18),16),38),(9,((10,(11,(12,13))),(14,15))))))),(40,(41,42))));
tree tnt_47 = [&U] (1,2,((3,(4,((((5,6),39),7),(((((((((8,((20,22),(21,((((24,29),28),27),26)))),(23,30)),(((19,31),((((32,35),34),37),33)),36)),18),17),25),16),38),(9,((10,(11,(12,13))),(14,15))))))),(40,(41,42))));
tree tnt_48 = [&U] (1,2,((3,(4,((((5,6),39),7),((((((((8,((20,22),(21,((((24,29),28),27),26)))),((23,30),25)),(((19,31),((((32,35),34),37),33)),36)),18),17),16),38),(9,((10,(11,(12,13))),(14,15))))))),(40,(41,42))));
tree tnt_49 = [&U] (1,2,((3,(4,((((5,6),39),7),((((((((8,((20,22),(21,((24,(25,(27,(28,29)))),26)))),(23,30)),(((19,31),((((32,35),34),37),33)),36)),18),17),16),38),(9,((10,(11,(12,13))),(14,15))))))),(40,(41,42))));
tree tnt_50 = [&U] (1,2,((3,(4,((((5,6),39),7),((((((((8,((20,22),(21,((24,(25,(27,(28,29)))),26)))),(23,30)),(((19,31),(((32,35),34),33)),(36,37))),18),17),16),38),(9,((10,(11,(12,13))),(14,15))))))),(40,(41,42))));
tree tnt_51 = [&U] (1,2,((3,(4,(5,(6,(7,((8,((9,((10,(11,(12,13))),(14,15))),(16,(17,(18,(19,((20,((21,((23,(((((24,30),29),28),27),25)),26)),22)),(31,((32,((34,35),(36,37))),33))))))))),(38,39))))))),(40,(41,42))));
tree tnt_52 = [&U] (1,2,((3,(4,(5,(6,(7,((8,((9,((10,(11,(12,13))),(14,15))),(16,((17,18),(19,((20,((21,((23,(((((24,30),29),28),27),25)),26)),22)),(31,((32,((34,35),(36,37))),33)))))))),(38,39))))))),(40,(41,42))));
tree tnt_53 = [&U] (1,2,((3,(4,(5,(6,(7,((8,((9,((10,(11,(12,13))),(14,15))),(16,(17,(18,(19,((20,((21,((23,(24,(25,(27,(28,(29,30)))))),26)),22)),(31,((32,((34,35),(36,37))),33))))))))),(38,39))))))),(40,(41,42))));
tree tnt_54 = [&U] (1,2,((3,(4,(5,(6,(7,((8,((9,((10,(11,(12,13))),(14,15))),(16,(17,(18,(19,((20,((21,((23,((24,(27,(28,(29,30)))),25)),26)),22)),(31,((32,((34,35),(36,37))),33))))))))),(38,39))))))),(40,(41,42))));
tree tnt_55 = [&U] (1,2,((3,(4,(5,(6,(7,((8,((9,((10,(11,(12,13))),(14,15))),(16,(17,(18,(19,(((20,((21,((23,((((24,29),28),27),25)),26)),22)),30),(31,((32,((34,35),(36,37))),33))))))))),(38,39))))))),(40,(41,42))));
tree tnt_56 = [&U] (1,2,((3,(4,(5,(6,(7,((8,((9,((10,(11,(12,13))),(14,15))),(16,(17,(18,(19,((20,((21,(((23,30),((((24,29),28),27),25)),26)),22)),(31,((32,((34,35),(36,37))),33))))))))),(38,39))))))),(40,(41,42))));
tree tnt_57 = [&U] (1,2,((3,(4,(5,(6,(7,((8,((9,((10,(11,(12,13))),(14,15))),(16,((17,18),(19,((20,((21,((23,(24,(25,(27,(28,(29,30)))))),26)),22)),(31,((32,((34,35),(36,37))),33)))))))),(38,39))))))),(40,(41,42))));
tree tnt_58 = [&U] (1,2,((3,(4,(5,(6,(7,((8,((9,((10,(11,(12,13))),(14,15))),(16,((17,18),(19,((20,((21,((23,((24,(27,(28,(29,30)))),25)),26)),22)),(31,((32,((34,35),(36,37))),33)))))))),(38,39))))))),(40,(41,42))));
tree tnt_59 = [&U] (1,2,((3,(4,(5,(6,(7,((8,((9,((10,(11,(12,13))),(14,15))),(16,((17,18),(19,(((20,((21,((23,((((24,29),28),27),25)),26)),22)),30),(31,((32,((34,35),(36,37))),33)))))))),(38,39))))))),(40,(41,42))));
tree tnt_60 = [&U] (1,2,((3,(4,(5,(6,(7,((8,((9,((10,(11,(12,13))),(14,15))),(16,((17,18),(19,((20,((21,(((23,30),((((24,29),28),27),25)),26)),22)),(31,((32,((34,35),(36,37))),33)))))))),(38,39))))))),(40,(41,42))));
tree tnt_61 = [&U] (1,2,((3,(4,(5,(6,(7,((8,((9,((10,(11,(12,13))),(14,15))),(16,(17,((18,19),(((20,((21,(((24,(27,(28,29))),25),26)),22)),(23,30)),(31,((32,((34,35),(36,37))),33)))))))),(38,39))))))),(40,(41,42))));
tree tnt_62 = [&U] (1,2,((3,(4,(5,(6,(7,((8,((9,((10,(11,(12,13))),(14,15))),(16,(17,((18,19),(((20,((21,(((((24,29),28),27),25),26)),22)),(23,30)),(31,((32,((34,35),(36,37))),33)))))))),(38,39))))))),(40,(41,42))));
tree tnt_63 = [&U] (1,2,((3,(4,(5,(6,(7,((8,((9,((10,(11,(12,13))),(14,15))),(16,(17,((18,19),(((20,((21,((23,((24,(27,(28,29))),25)),26)),22)),30),(31,((32,((34,35),(36,37))),33)))))))),(38,39))))))),(40,(41,42))));
tree tnt_64 = [&U] (1,2,((3,(4,(5,(6,(7,((8,((9,((10,(11,(12,13))),(14,15))),(16,(17,((18,19),(((20,((21,(((23,25),(24,(27,(28,29)))),26)),22)),30),(31,((32,((34,35),(36,37))),33)))))))),(38,39))))))),(40,(41,42))));
tree tnt_65 = [&U] (1,2,((3,(4,(5,(6,(7,((8,((9,((10,(11,(12,13))),(14,15))),(16,(17,((18,19),(((20,(21,(22,(((24,(27,(28,29))),25),26)))),(23,30)),(31,((32,((34,35),(36,37))),33)))))))),(38,39))))))),(40,(41,42))));
tree tnt_66 = [&U] (1,2,((3,(4,(5,(6,(7,((8,((9,((10,(11,(12,13))),(14,15))),(16,((17,(19,(((20,((21,(((24,(27,(28,29))),25),26)),22)),(23,30)),(31,((32,((34,35),(36,37))),33))))),18)))),(38,39))))))),(40,(41,42))));
tree tnt_67 = [&U] (1,2,((3,(4,(5,(6,(7,((8,((9,((10,(11,(12,13))),(14,15))),(16,(17,(18,(19,(((20,((21,(((24,(27,(28,29))),25),26)),22)),(23,30)),(31,((32,((34,35),(36,37))),33))))))))),(38,39))))))),(40,(41,42))));
tree tnt_68 = [&U] (1,2,((3,(4,(5,(6,(7,((8,((9,((10,(11,(12,13))),(14,15))),(16,(17,((18,19),(((20,((21,((24,(27,(28,29))),26)),22)),((23,30),25)),(31,((32,((34,35),(36,37))),33)))))))),(38,39))))))),(40,(41,42))));
tree tnt_69 = [&U] (1,2,((3,(4,(5,(6,(7,((8,((9,((10,(11,(12,13))),(14,15))),(16,(17,((18,19),((20,((21,(((23,30),((24,(27,(28,29))),25)),26)),22)),(31,((32,((34,35),(36,37))),33)))))))),(38,39))))))),(40,(41,42))));
tree tnt_70 = [&U] (1,2,((3,(4,(5,(6,(7,((8,((9,((10,(11,(12,13))),(14,15))),(16,(17,((18,19),((20,((21,((((23,30),25),(24,(27,(28,29)))),26)),22)),(31,((32,((34,35),(36,37))),33)))))))),(38,39))))))),(40,(41,42))));
tree tnt_71 = [&U] (1,2,((3,(4,(5,(6,(7,((8,((9,((10,(11,(12,13))),(14,15))),(16,(17,((18,((20,((21,((((23,30),(((24,29),28),27)),25),26)),22)),(31,((32,((34,35),(36,37))),33)))),19))))),(38,39))))))),(40,(41,42))));
tree tnt_72 = [&U] (1,2,((3,(4,(5,(6,(7,((8,((9,((10,(11,(12,13))),(14,15))),(16,(17,((18,((20,((21,((((23,30),25),(((24,29),28),27)),26)),22)),(31,((32,((34,35),(36,37))),33)))),19))))),(38,39))))))),(40,(41,42))));
tree tnt_73 = [&U] (1,2,((3,(4,(5,(6,(7,((8,((9,((10,(11,(12,13))),(14,15))),(16,(17,((18,((20,((21,((((23,30),(24,(27,(28,29)))),25),26)),22)),(31,((32,((34,35),(36,37))),33)))),19))))),(38,39))))))),(40,(41,42))));
tree tnt_74 = [&U] (1,2,((3,(4,(5,(6,(7,((8,((9,((10,(11,(12,13))),(14,15))),(16,(17,((18,(((20,((21,(((23,(((24,29),28),27)),25),26)),22)),30),(31,((32,((34,35),(36,37))),33)))),19))))),(38,39))))))),(40,(41,42))));
tree tnt_75 = [&U] (1,2,((3,(4,(5,(6,(7,((8,((9,((10,(11,(12,13))),(14,15))),(16,(17,((18,((20,((21,(((23,((((24,29),30),28),27)),25),26)),22)),(31,((32,((34,35),(36,37))),33)))),19))))),(38,39))))))),(40,(41,42))));
tree tnt_76 = [&U] (1,2,((3,(4,(5,(6,(7,((8,((9,((10,(11,(12,13))),(14,15))),(16,(17,((18,((20,((21,(((23,(25,30)),(((24,29),28),27)),26)),22)),(31,((32,((34,35),(36,37))),33)))),19))))),(38,39))))))),(40,(41,42))));
tree tnt_77 = [&U] (1,2,((3,(4,(5,(6,(7,((8,((9,((10,(11,(12,13))),(14,15))),(16,((17,(19,((20,((21,((((23,30),25),(((24,29),28),27)),26)),22)),(31,((32,((34,35),(36,37))),33))))),18)))),(38,39))))))),(40,(41,42))));
tree tnt_78 = [&U] (1,2,((3,(4,(5,(6,(7,((8,((9,((10,(11,(12,13))),(14,15))),(16,(17,(18,(19,((20,((21,((((23,30),25),(((24,29),28),27)),26)),22)),(31,((32,((34,35),(36,37))),33))))))))),(38,39))))))),(40,(41,42))));
tree tnt_79 = [&U] (1,2,((3,(4,(5,(6,(7,((8,((9,((10,(11,(12,13))),(14,15))),(16,(17,((18,(((20,((21,((((24,29),28),27),26)),22)),((23,30),25)),(31,((32,((34,35),(36,37))),33)))),19))))),(38,39))))))),(40,(41,42))));
tree tnt_80 = [&U] (1,2,((3,(4,(5,(6,(7,((8,((9,((10,(11,(12,13))),(14,15))),(16,(17,((18,((20,((21,(((23,(24,(27,(28,(29,30))))),25),26)),22)),(31,((32,((34,35),(36,37))),33)))),19))))),(38,39))))))),(40,(41,42))));
tree tnt_81 = [&U] (1,2,((3,(4,((((5,6),39),7),(8,((9,((10,(11,(12,13))),(14,15))),((16,(17,((18,((((20,22),(21,((24,(25,(27,(28,29)))),26))),(23,30)),(31,(32,(33,((34,35),(36,37))))))),19))),38)))))),(40,(41,42))));
tree tnt_82 = [&U] (1,2,((3,(4,((((5,6),39),7),(8,((9,((10,(11,(12,13))),(14,15))),((16,((17,((18,((((20,22),(21,((24,(27,(28,29))),26))),(23,30)),(31,(32,(33,((34,35),(36,37))))))),19)),25)),38)))))),(40,(41,42))));
tree tnt_83 = [&U] (1,2,((3,(4,((((5,6),39),7),(8,((9,((10,(11,(12,13))),(14,15))),((16,(17,((18,((((20,22),(21,((24,(27,(28,29))),26))),(23,30)),(31,(32,(33,((34,35),(36,37))))))),(19,25)))),38)))))),(40,(41,42))));
tree tnt_84 = [&U] (1,2,((3,(4,((((5,6),39),7),(8,((9,((10,(11,(12,13))),(14,15))),((16,(17,((18,((((20,22),(21,((24,(27,(28,29))),26))),((23,30),25)),(31,(32,(33,((34,35),(36,37))))))),19))),38)))))),(40,(41,42))));
tree tnt_85 = [&U] (1,2,((3,(4,((((5,6),39),7),(((((((((8,((20,22),(21,((24,(25,(27,(28,29)))),26)))),(23,30)),(31,(32,(33,((34,35),(36,37)))))),18),19),17),16),38),(9,((10,(11,(12,13))),(14,15))))))),(40,(41,42))));
tree tnt_86 = [&U] (1,2,((3,(4,((((5,6),39),7),(((((((((((8,21),((24,(25,(27,(28,29)))),26)),(20,22)),(23,30)),(31,(32,(33,((34,35),(36,37)))))),18),19),17),16),38),(9,((10,(11,(12,13))),(14,15))))))),(40,(41,42))));
tree tnt_87 = [&U] (1,2,((3,(4,((((5,6),39),7),(8,((9,((10,(11,(12,13))),(14,15))),((16,(17,((18,(((20,22),(21,(((23,30),(24,(25,(27,(28,29))))),26))),(31,(32,(33,((34,35),(36,37))))))),19))),38)))))),(40,(41,42))));
tree tnt_88 = [&U] (1,2,((3,(4,((((5,6),39),7),(8,((9,((10,(11,(12,13))),(14,15))),((16,(17,((18,((((20,22),(21,(((((24,29),28),27),25),26))),(23,30)),(31,(32,(33,((34,35),(36,37))))))),19))),38)))))),(40,(41,42))));
tree tnt_89 = [&U] (1,2,((3,(4,((((5,6),39),7),(8,((9,((10,(11,(12,13))),(14,15))),((16,(17,((18,((((20,22),(21,((23,(24,(25,(27,(28,29))))),26))),30),(31,(32,(33,((34,35),(36,37))))))),19))),38)))))),(40,(41,42))));
tree tnt_90 = [&U] (1,2,((3,(4,((((5,6),39),7),(8,((9,((10,(11,(12,13))),(14,15))),((16,((17,(19,((((20,22),(21,((24,(25,(27,(28,29)))),26))),(23,30)),(31,(32,(33,((34,35),(36,37)))))))),18)),38)))))),(40,(41,42))));
tree tnt_91 = [&U] (1,2,((3,(4,(5,(6,(7,((8,((9,((10,(11,(12,13))),(14,15))),(16,((17,(19,(((20,((21,(((((24,29),28),27),25),26)),22)),(23,30)),(31,(32,(33,((34,35),(36,37)))))))),18)))),(38,39))))))),(40,(41,42))));
tree tnt_92 = [&U] (1,2,((3,(4,(5,(6,(7,((8,((9,((10,(11,(12,13))),(14,15))),(16,((17,(19,(((20,(21,(22,(((((24,29),28),27),25),26)))),(23,30)),(31,(32,(33,((34,35),(36,37)))))))),18)))),(38,39))))))),(40,(41,42))));
tree tnt_93 = [&U] (1,2,((3,(4,(5,(6,(7,((8,((9,((10,(11,(12,13))),(14,15))),(16,(17,(18,(19,(((20,((21,(((((24,29),28),27),25),26)),22)),(23,30)),(31,(32,(33,((34,35),(36,37)))))))))))),(38,39))))))),(40,(41,42))));
tree tnt_94 = [&U] (1,2,((3,(4,(5,(6,(7,((8,((9,((10,(11,(12,13))),(14,15))),(16,((17,(19,(((20,((21,((((24,29),28),27),26)),22)),((23,30),25)),(31,(32,(33,((34,35),(36,37)))))))),18)))),(38,39))))))),(40,(41,42))));
tree tnt_95 = [&U] (1,2,((3,(4,(5,(6,(7,((8,((9,((10,(11,(12,13))),(14,15))),(16,((17,(19,(((20,(21,(22,((24,(25,(27,(28,29)))),26)))),(23,30)),(31,(32,(33,((34,35),(36,37)))))))),18)))),(38,39))))))),(40,(41,42))));
tree tnt_96 = [&U] (1,2,((3,(4,(5,(6,(7,((8,((9,((10,(11,(12,13))),(14,15))),(16,(17,((18,19),(((20,(21,(22,(((((24,29),28),27),25),26)))),(23,30)),(31,(32,(33,((34,35),(36,37))))))))))),(38,39))))))),(40,(41,42))));
tree tnt_97 = [&U] (1,2,((3,(4,(5,(6,(7,((8,((9,((10,(11,(12,13))),(14,15))),(16,(17,(18,(19,(((20,(21,(22,(((((24,29),28),27),25),26)))),(23,30)),(31,(32,(33,((34,35),(36,37)))))))))))),(38,39))))))),(40,(41,42))));
tree tnt_98 = [&U] (1,2,((3,(4,(5,(6,(7,((8,((9,((10,(11,(12,13))),(14,15))),(16,((17,(19,(((20,(21,(22,((((24,29),28),27),26)))),((23,30),25)),(31,(32,(33,((34,35),(36,37)))))))),18)))),(38,39))))))),(40,(41,42))));
tree tnt_99 = [&U] (1,2,((3,(4,(5,(6,(7,((8,((9,((10,(11,(12,13))),(14,15))),(16,((17,(19,((20,((21,(23,30)),(22,(((((24,29),28),27),25),26)))),(31,(32,(33,((34,35),(36,37)))))))),18)))),(38,39))))))),(40,(41,42))));
tree tnt_100 = [&U] (1,2,((3,(4,(5,(6,(7,((8,((9,((10,(11,(12,13))),(14,15))),(16,(17,(18,(19,(((20,((21,((((24,29),28),27),26)),22)),((23,30),25)),(31,(32,(33,((34,35),(36,37)))))))))))),(38,39))))))),(40,(41,42))));
tree tnt_101 = [&U] (1,2,((3,(4,((((5,6),39),7),(8,((9,((10,(11,(12,13))),(14,15))),((16,(17,((18,(((20,22),(21,((23,(27,28)),26))),(((24,29),30),(31,((32,33),((34,35),(36,37))))))),(19,25)))),38)))))),(40,(41,42))));
tree tnt_102 = [&U] (1,2,((3,(4,((((5,6),39),7),(8,((9,((10,(11,(12,13))),(14,15))),((16,((17,((19,25),(((20,22),(21,((23,(27,28)),26))),(((24,29),30),(31,((32,33),((34,35),(36,37)))))))),18)),38)))))),(40,(41,42))));
tree tnt_103 = [&U] (1,2,((3,(4,((((5,6),39),7),(8,((9,((10,(11,(12,13))),(14,15))),((16,(17,(18,((19,25),(((20,22),(21,((23,(27,28)),26))),(((24,29),30),(31,((32,33),((34,35),(36,37)))))))))),38)))))),(40,(41,42))));
tree tnt_104 = [&U] (1,2,((3,(4,((((5,6),39),7),(8,((9,((10,(11,(12,13))),(14,15))),((16,((17,((18,(((20,22),(21,((23,(27,28)),26))),(((24,29),30),(31,((32,33),((34,35),(36,37))))))),19)),25)),38)))))),(40,(41,42))));
tree tnt_105 = [&U] (1,2,((3,(4,((((5,6),39),7),(8,((9,((10,(11,(12,13))),(14,15))),((16,(17,((18,(((20,22),(21,(((23,(27,28)),25),26))),(((24,29),30),(31,((32,33),((34,35),(36,37))))))),19))),38)))))),(40,(41,42))));
tree tnt_106 = [&U] (1,2,((3,(4,((((5,6),39),7),(8,((9,((10,(11,(12,13))),(14,15))),((16,(17,((18,(((20,22),(21,((23,((((24,29),30),28),27)),26))),(31,((32,33),((34,35),(36,37)))))),(19,25)))),38)))))),(40,(41,42))));
tree tnt_107 = [&U] (1,2,((3,(4,((((5,6),39),7),(8,((9,((10,(11,(12,13))),(14,15))),((16,(((17,(19,(((20,22),(21,((23,(27,28)),26))),(((24,29),30),(31,((32,33),((34,35),(36,37)))))))),18),25)),38)))))),(40,(41,42))));
tree tnt_108 = [&U] (1,2,((3,(4,((((5,6),39),7),(8,((9,((10,(11,(12,13))),(14,15))),((16,((17,(19,(((20,22),(21,(((23,(27,28)),25),26))),(((24,29),30),(31,((32,33),((34,35),(36,37)))))))),18)),38)))))),(40,(41,42))));
tree tnt_109 = [&U] (1,2,((3,(4,((((5,6),39),7),(8,((9,((10,(11,(12,13))),(14,15))),((16,((17,((19,25),(((20,22),(21,((23,((((24,29),30),28),27)),26))),(31,((32,33),((34,35),(36,37))))))),18)),38)))))),(40,(41,42))));
tree tnt_110 = [&U] (1,2,((3,(4,((((5,6),39),7),(8,((9,((10,(11,(12,13))),(14,15))),((16,((17,((18,(((20,22),(21,((23,((((24,29),30),28),27)),26))),(31,((32,33),((34,35),(36,37)))))),19)),25)),38)))))),(40,(41,42))));
tree tnt_111 = [&U] (1,2,((3,(4,(5,(6,(7,((8,((9,((10,(11,(12,13))),(14,15))),(16,(17,((18,((20,(21,(22,((23,(24,((26,(27,28)),(29,30)))),25)))),(31,((32,((34,35),(36,37))),33)))),19))))),(38,39))))))),(40,(41,42))));
tree tnt_112 = [&U] (1,2,((3,(4,(5,(6,(7,((8,((9,((10,(11,(12,13))),(14,15))),(16,(17,((18,((20,(21,(22,(23,((24,((26,(27,28)),(29,30))),25))))),(31,((32,((34,35),(36,37))),33)))),19))))),(38,39))))))),(40,(41,42))));
tree tnt_113 = [&U] (1,2,((3,(4,(5,(6,(7,((8,((9,((10,(11,(12,13))),(14,15))),(16,((17,(19,(((20,((21,((23,(((24,29),28),27)),26)),22)),(25,30)),(31,(32,(33,((34,35),(36,37)))))))),18)))),(38,39))))))),(40,(41,42))));
tree tnt_114 = [&U] (1,2,((3,(4,(5,(6,(7,((8,((9,((10,(11,(12,13))),(14,15))),(16,(17,((18,19),(((20,((21,((23,(((24,29),28),27)),26)),22)),(25,30)),(31,(32,(33,((34,35),(36,37))))))))))),(38,39))))))),(40,(41,42))));
tree tnt_115 = [&U] (1,2,((3,(4,(5,(6,(7,((8,((9,((10,(11,(12,13))),(14,15))),(16,(17,(18,(19,(((20,((21,((23,(((24,29),28),27)),26)),22)),(25,30)),(31,(32,(33,((34,35),(36,37)))))))))))),(38,39))))))),(40,(41,42))));
tree tnt_116 = [&U] (1,2,((3,(4,(5,(6,(7,((8,((9,((10,(11,(12,13))),(14,15))),(16,((17,(19,((20,((21,(((23,(25,30)),(((24,29),28),27)),26)),22)),(31,(32,(33,((34,35),(36,37)))))))),18)))),(38,39))))))),(40,(41,42))));
tree tnt_117 = [&U] (1,2,((3,(4,(5,(6,(7,((8,((9,((10,(11,(12,13))),(14,15))),(16,((17,(19,(((20,((21,((23,(24,(27,(28,29)))),26)),22)),(25,30)),(31,(32,(33,((34,35),(36,37)))))))),18)))),(38,39))))))),(40,(41,42))));
tree tnt_118 = [&U] (1,2,((3,(4,(5,(6,(7,((8,((9,((10,(11,(12,13))),(14,15))),(16,(17,((18,19),(((20,((21,((23,(24,(27,(28,29)))),26)),22)),(25,30)),(31,(32,(33,((34,35),(36,37))))))))))),(38,39))))))),(40,(41,42))));
tree tnt_119 = [&U] (1,2,((3,(4,(5,(6,(7,((8,((9,((10,(11,(12,13))),(14,15))),(16,(17,(18,(19,(((20,((21,((23,(24,(27,(28,29)))),26)),22)),(25,30)),(31,(32,(33,((34,35),(36,37)))))))))))),(38,39))))))),(40,(41,42))));
tree tnt_120 = [&U] (1,2,((3,(4,(5,(6,(7,((8,((9,((10,(11,(12,13))),(14,15))),(16,(17,(18,(19,((20,((21,(((23,(25,30)),(((24,29),28),27)),26)),22)),(31,(32,(33,((34,35),(36,37)))))))))))),(38,39))))))),(40,(41,42))));
tree tnt_121 = [&U] (1,2,((3,(4,(5,(6,(7,((8,((9,((10,(11,(12,13))),(14,15))),(16,((17,(19,((20,((21,(((23,(25,30)),(24,(27,(28,29)))),26)),22)),(31,(32,(33,((34,35),(36,37)))))))),18)))),(38,39))))))),(40,(41,42))));
tree tnt_122 = [&U] (1,2,((3,(4,(5,(6,(7,((8,((9,((10,(11,(12,13))),(14,15))),(16,((17,(19,(((20,((21,((24,(27,(28,29))),26)),22)),(23,(25,30))),(31,(32,(33,((34,35),(36,37)))))))),18)))),(38,39))))))),(40,(41,42))));
tree tnt_123 = [&U] (1,2,((3,(4,((((5,6),39),7),(8,((9,((10,(11,(12,13))),(14,15))),((16,(17,((18,(((20,22),(21,((23,(24,(25,(27,(28,(29,30)))))),26))),(31,(32,(33,((34,35),(36,37))))))),19))),38)))))),(40,(41,42))));
tree tnt_124 = [&U] (1,2,((3,(4,((((5,6),39),7),(8,((9,((10,(11,(12,13))),(14,15))),((16,(17,((18,(((20,22),(21,((23,((((24,(29,30)),28),27),25)),26))),(31,(32,(33,((34,35),(36,37))))))),19))),38)))))),(40,(41,42))));
tree tnt_125 = [&U] (1,2,((3,(4,((((5,6),39),7),(8,((9,((10,(11,(12,13))),(14,15))),((16,((17,((18,(((20,22),(21,((23,(24,(27,(28,(29,30))))),26))),(31,(32,(33,((34,35),(36,37))))))),19)),25)),38)))))),(40,(41,42))));
tree tnt_126 = [&U] (1,2,((3,(4,((((5,6),39),7),(8,((9,((10,(11,(12,13))),(14,15))),((16,(17,(((18,(((20,22),(21,((23,(24,(27,(28,(29,30))))),26))),(31,(32,(33,((34,35),(36,37))))))),19),25))),38)))))),(40,(41,42))));
tree tnt_127 = [&U] (1,2,((3,(4,((((5,6),39),7),(8,((9,((10,(11,(12,13))),(14,15))),((16,(17,((18,(((20,22),(21,((23,(24,(27,(28,(29,30))))),26))),(31,(32,(33,((34,35),(36,37))))))),(19,25)))),38)))))),(40,(41,42))));
tree tnt_128 = [&U] (1,2,((3,(4,((((5,6),39),7),(8,((9,((10,(11,(12,13))),(14,15))),((16,(17,((18,(((20,22),(21,(((23,(24,(27,(28,(29,30))))),25),26))),(31,(32,(33,((34,35),(36,37))))))),19))),38)))))),(40,(41,42))));
tree tnt_129 = [&U] (1,2,((3,(4,((((5,6),39),7),(8,((9,((10,(11,(12,13))),(14,15))),((16,(17,((18,(((20,22),(21,((23,((24,(27,(28,(29,30)))),25)),26))),(31,(32,(33,((34,35),(36,37))))))),19))),38)))))),(40,(41,42))));
tree tnt_130 = [&U] (1,2,((3,(4,((((5,6),39),7),(8,((9,((10,(11,(12,13))),(14,15))),((16,(17,((18,((((20,22),(21,((23,((((24,29),28),27),25)),26))),30),(31,(32,(33,((34,35),(36,37))))))),19))),38)))))),(40,(41,42))));
tree tnt_131 = [&U] (1,2,((3,(4,((((5,6),39),7),(8,((9,((10,(11,(12,13))),(14,15))),((16,(17,((18,(((20,22),(21,(((23,30),((((24,29),28),27),25)),26))),(31,(32,(33,((34,35),(36,37))))))),19))),38)))))),(40,(41,42))));
tree tnt_132 = [&U] (1,2,((3,(4,((((5,6),39),7),(8,((9,((10,(11,(12,13))),(14,15))),((16,((17,((18,(((20,22),(21,((23,(24,(27,(28,29)))),26))),(31,(32,(33,((34,35),(36,37))))))),19)),(25,30))),38)))))),(40,(41,42))));
tree tnt_133 = [&U] (1,2,((3,(4,(5,(6,(7,((8,((9,((10,(11,(12,13))),(14,15))),(16,(17,((18,((20,((21,((23,30),25)),(22,((24,(27,(28,29))),26)))),(31,((32,((34,35),(36,37))),33)))),19))))),(38,39))))))),(40,(41,42))));
tree tnt_134 = [&U] (1,2,((3,(4,(5,(6,(7,((8,((9,((10,(11,(12,13))),(14,15))),(16,(17,((18,((20,((21,((23,30),25)),(22,((((24,29),28),27),26)))),(31,((32,((34,35),(36,37))),33)))),19))))),(38,39))))))),(40,(41,42))));
tree tnt_135 = [&U] (1,2,((3,(4,(5,(6,(7,((8,((9,((10,(11,(12,13))),(14,15))),(16,((17,(19,((20,((21,((23,30),25)),(22,((24,(27,(28,29))),26)))),(31,((32,((34,35),(36,37))),33))))),18)))),(38,39))))))),(40,(41,42))));
tree tnt_136 = [&U] (1,2,((3,(4,(5,(6,(7,((8,((9,((10,(11,(12,13))),(14,15))),(16,(17,(18,(19,((20,((21,((23,30),25)),(22,((24,(27,(28,29))),26)))),(31,((32,((34,35),(36,37))),33))))))))),(38,39))))))),(40,(41,42))));
tree tnt_137 = [&U] (1,2,((3,(4,(5,(6,(7,((8,((9,((10,(11,(12,13))),(14,15))),(16,(17,((18,((20,((21,(23,30)),(22,(((24,(27,(28,29))),25),26)))),(31,((32,((34,35),(36,37))),33)))),19))))),(38,39))))))),(40,(41,42))));
tree tnt_138 = [&U] (1,2,((3,(4,(5,(6,(7,((8,((9,((10,(11,(12,13))),(14,15))),(16,(17,((18,(((20,(21,(22,((24,(27,(28,29))),26)))),((23,30),25)),(31,((32,((34,35),(36,37))),33)))),19))))),(38,39))))))),(40,(41,42))));
tree tnt_139 = [&U] (1,2,((3,(4,(5,(6,(7,((8,((9,((10,(11,(12,13))),(14,15))),(16,((17,(19,((20,((21,((23,30),25)),(22,((((24,29),28),27),26)))),(31,((32,((34,35),(36,37))),33))))),18)))),(38,39))))))),(40,(41,42))));
tree tnt_140 = [&U] (1,2,((3,(4,(5,(6,(7,((8,((9,((10,(11,(12,13))),(14,15))),(16,(17,(18,(19,((20,((21,((23,30),25)),(22,((((24,29),28),27),26)))),(31,((32,((34,35),(36,37))),33))))))))),(38,39))))))),(40,(41,42))));
tree tnt_141 = [&U] (1,2,((3,(4,(5,(6,(7,((8,((9,((10,(11,(12,13))),(14,15))),(16,(17,((18,((20,((21,(23,30)),(22,(((((24,29),28),27),25),26)))),(31,((32,((34,35),(36,37))),33)))),19))))),(38,39))))))),(40,(41,42))));
tree tnt_142 = [&U] (1,2,((3,(4,(5,(6,(7,((8,((9,((10,(11,(12,13))),(14,15))),(16,(17,((18,(((20,(21,(22,((((24,29),28),27),26)))),((23,30),25)),(31,((32,((34,35),(36,37))),33)))),19))))),(38,39))))))),(40,(41,42))));
tree tnt_143 = [&U] (1,2,((3,(4,((((5,6),39),7),(8,((9,((10,(11,(12,13))),(14,15))),((16,(17,(18,(19,(((20,22),(21,((((23,30),25),(24,(27,(28,29)))),26))),(31,((32,((34,35),(36,37))),33))))))),38)))))),(40,(41,42))));
tree tnt_144 = [&U] (1,2,((3,(4,((((5,6),39),7),(8,((9,((10,(11,(12,13))),(14,15))),((16,((17,(19,(((20,22),(21,((((23,30),25),(24,(27,(28,29)))),26))),(31,((32,((34,35),(36,37))),33))))),18)),38)))))),(40,(41,42))));
tree tnt_145 = [&U] (1,2,((3,(4,((((5,6),39),7),(8,((9,((10,(11,(12,13))),(14,15))),((16,((17,(18,(19,(((20,22),(21,(((23,30),(24,(27,(28,29)))),26))),(31,((32,((34,35),(36,37))),33)))))),25)),38)))))),(40,(41,42))));
tree tnt_146 = [&U] (1,2,((3,(4,((((5,6),39),7),(8,((9,((10,(11,(12,13))),(14,15))),((16,(17,(18,(19,(((20,22),(21,((((23,30),(24,(27,(28,29)))),25),26))),(31,((32,((34,35),(36,37))),33))))))),38)))))),(40,(41,42))));
tree tnt_147 = [&U] (1,2,((3,(4,((((5,6),39),7),(8,((9,((10,(11,(12,13))),(14,15))),((16,(17,(18,(19,(((20,22),(21,(((23,30),((24,25),(27,(28,29)))),26))),(31,((32,((34,35),(36,37))),33))))))),38)))))),(40,(41,42))));
tree tnt_148 = [&U] (1,2,((3,(4,((((5,6),39),7),(8,((9,((10,(11,(12,13))),(14,15))),((16,(17,(18,(19,((((20,22),(21,((24,(27,(28,29))),26))),((23,30),25)),(31,((32,((34,35),(36,37))),33))))))),38)))))),(40,(41,42))));
tree tnt_149 = [&U] (1,2,((3,(4,((((5,6),39),7),(8,((9,((10,(11,(12,13))),(14,15))),((16,(17,(18,(19,(((20,22),(21,(((23,30),((24,(27,(28,29))),25)),26))),(31,((32,((34,35),(36,37))),33))))))),38)))))),(40,(41,42))));
tree tnt_150 = [&U] (1,2,((3,(4,((((5,6),39),7),(8,((9,((10,(11,(12,13))),(14,15))),((16,(17,(18,(19,(((20,22),(21,((((23,30),25),(((24,29),28),27)),26))),(31,((32,((34,35),(36,37))),33))))))),38)))))),(40,(41,42))));
tree tnt_151 = [&U] (1,2,((3,(4,((((5,6),39),7),(8,((9,((10,(11,(12,13))),(14,15))),((16,(17,(18,(19,((((20,22),(21,(((23,25),(24,(27,(28,29)))),26))),30),(31,((32,((34,35),(36,37))),33))))))),38)))))),(40,(41,42))));
tree tnt_152 = [&U] (1,2,((3,(4,((((5,6),39),7),(8,((9,((10,(11,(12,13))),(14,15))),((16,(17,(18,(19,(((20,22),(21,(((23,25),(24,(27,(28,(29,30))))),26))),(31,((32,((34,35),(36,37))),33))))))),38)))))),(40,(41,42))));
tree tnt_153 = [&U] (1,2,((3,(4,(5,(6,(7,((8,((9,((10,(11,(12,13))),(14,15))),(16,(17,((18,19),((20,((21,((23,(24,(25,(27,(28,(29,30)))))),26)),22)),(31,(32,(33,((34,35),(36,37))))))))))),(38,39))))))),(40,(41,42))));
tree tnt_154 = [&U] (1,2,((3,(4,(5,(6,(7,((8,((9,((10,(11,(12,13))),(14,15))),(16,(17,((18,19),(((20,((21,((23,(24,(25,(27,(28,29))))),26)),22)),30),(31,(32,(33,((34,35),(36,37))))))))))),(38,39))))))),(40,(41,42))));
tree tnt_155 = [&U] (1,2,((3,(4,(5,(6,(7,((8,((9,((10,(11,(12,13))),(14,15))),(16,(17,((18,19),((20,((21,(((23,30),(24,(25,(27,(28,29))))),26)),22)),(31,(32,(33,((34,35),(36,37))))))))))),(38,39))))))),(40,(41,42))));
tree tnt_156 = [&U] (1,2,((3,(4,(5,(6,(7,((8,((9,((10,(11,(12,13))),(14,15))),(16,(17,((18,19),((20,((21,((23,((24,(27,(28,(29,30)))),25)),26)),22)),(31,(32,(33,((34,35),(36,37))))))))))),(38,39))))))),(40,(41,42))));
tree tnt_157 = [&U] (1,2,((3,(4,(5,(6,(7,((8,((9,((10,(11,(12,13))),(14,15))),(16,((17,(19,(((20,((21,((23,(24,(25,(27,(28,29))))),26)),22)),30),(31,(32,(33,((34,35),(36,37)))))))),18)))),(38,39))))))),(40,(41,42))));
tree tnt_158 = [&U] (1,2,((3,(4,(5,(6,(7,((8,((9,((10,(11,(12,13))),(14,15))),(16,(17,(18,(19,(((20,((21,((23,(24,(25,(27,(28,29))))),26)),22)),30),(31,(32,(33,((34,35),(36,37)))))))))))),(38,39))))))),(40,(41,42))));
tree tnt_159 = [&U] (1,2,((3,(4,(5,(6,(7,((8,((9,((10,(11,(12,13))),(14,15))),(16,((17,(19,((20,((21,(((23,30),(24,(25,(27,(28,29))))),26)),22)),(31,(32,(33,((34,35),(36,37)))))))),18)))),(38,39))))))),(40,(41,42))));
tree tnt_160 = [&U] (1,2,((3,(4,(5,(6,(7,((8,((9,((10,(11,(12,13))),(14,15))),(16,(17,(18,(19,((20,((21,(((23,30),(24,(25,(27,(28,29))))),26)),22)),(31,(32,(33,((34,35),(36,37)))))))))))),(38,39))))))),(40,(41,42))));
tree tnt_161 = [&U] (1,2,((3,(4,(5,(6,(7,((8,((9,((10,(11,(12,13))),(14,15))),(16,(17,((18,19),((20,((21,(((23,(25,30)),(24,(27,(28,29)))),26)),22)),(31,(32,(33,((34,35),(36,37))))))))))),(38,39))))))),(40,(41,42))));
tree tnt_162 = [&U] (1,2,((3,(4,(5,(6,(7,((8,((9,((10,(11,(12,13))),(14,15))),(16,((17,(19,(((20,((21,(((23,(24,(27,(28,29)))),25),26)),22)),30),(31,(32,(33,((34,35),(36,37)))))))),18)))),(38,39))))))),(40,(41,42))));
tree tnt_163 = [&U] (1,2,((3,(4,((((5,6),39),7),(8,((9,((10,(11,(12,13))),(14,15))),((16,(((17,(19,(((20,22),(21,((23,((((24,29),30),28),27)),26))),(31,(32,(33,((34,35),(36,37)))))))),18),25)),38)))))),(40,(41,42))));
tree tnt_164 = [&U] (1,2,((3,(4,((((5,6),39),7),(8,((9,((10,(11,(12,13))),(14,15))),((16,(((17,(19,(((20,22),(21,((23,(24,(27,(28,(29,30))))),26))),(31,(32,(33,((34,35),(36,37)))))))),18),25)),38)))))),(40,(41,42))));
tree tnt_165 = [&U] (1,2,((3,(4,((((5,6),39),7),(8,((9,((10,(11,(12,13))),(14,15))),((16,(((17,(19,(((20,22),(21,((23,(((24,29),28),27)),26))),(31,(32,(33,((34,35),(36,37)))))))),18),(25,30))),38)))))),(40,(41,42))));
tree tnt_166 = [&U] (1,2,((3,(4,((((5,6),39),7),(8,((9,((10,(11,(12,13))),(14,15))),((16,(((17,(19,((((20,22),(21,((23,(((24,29),28),27)),26))),30),(31,(32,(33,((34,35),(36,37)))))))),18),25)),38)))))),(40,(41,42))));
tree tnt_167 = [&U] (1,2,((3,(4,((((5,6),39),7),(8,((9,((10,(11,(12,13))),(14,15))),((16,(((17,(19,(((20,22),(21,(((23,30),(((24,29),28),27)),26))),(31,(32,(33,((34,35),(36,37)))))))),18),25)),38)))))),(40,(41,42))));
tree tnt_168 = [&U] (1,2,((3,(4,((((5,6),39),7),(8,((9,((10,(11,(12,13))),(14,15))),((16,(((17,(19,(((20,22),(21,((23,(24,(27,(28,29)))),26))),(31,(32,(33,((34,35),(36,37)))))))),18),(25,30))),38)))))),(40,(41,42))));
tree tnt_169 = [&U] (1,2,((3,(4,((((5,6),39),7),(8,((9,((10,(11,(12,13))),(14,15))),((16,(((17,(19,((((20,22),(21,((23,(24,(27,(28,29)))),26))),30),(31,(32,(33,((34,35),(36,37)))))))),18),25)),38)))))),(40,(41,42))));
tree tnt_170 = [&U] (1,2,((3,(4,((((5,6),39),7),(8,((9,((10,(11,(12,13))),(14,15))),((16,(((17,(19,(((20,22),(21,(((23,30),(24,(27,(28,29)))),26))),(31,(32,(33,((34,35),(36,37)))))))),18),25)),38)))))),(40,(41,42))));
tree tnt_171 = [&U] (1,2,((3,(4,((((5,6),39),7),(8,((9,((10,(11,(12,13))),(14,15))),((16,((17,(19,((((20,22),(21,((23,(24,(27,(28,(29,30))))),26))),(31,(32,(33,((34,35),(36,37)))))),25))),18)),38)))))),(40,(41,42))));
tree tnt_172 = [&U] (1,2,((3,(4,((((5,6),39),7),(8,((9,((10,(11,(12,13))),(14,15))),((16,((17,(19,(((20,22),(21,(((23,(24,(27,(28,(29,30))))),25),26))),(31,(32,(33,((34,35),(36,37)))))))),18)),38)))))),(40,(41,42))));
tree tnt_173 = [&U] (1,2,((3,(4,((((5,6),39),7),((((((((8,((20,22),(21,((((24,29),28),27),26)))),(23,30)),((17,((19,31),((((32,35),34),37),33))),36)),18),25),16),38),(9,((10,(11,(12,13))),(14,15))))))),(40,(41,42))));
tree tnt_174 = [&U] (1,2,((3,(4,((((5,6),39),7),((((((((8,((20,22),(21,((((24,29),28),27),26)))),(23,30)),((17,((19,31),(((32,35),34),33))),(36,37))),18),25),16),38),(9,((10,(11,(12,13))),(14,15))))))),(40,(41,42))));
tree tnt_175 = [&U] (1,2,((3,(4,((((5,6),39),7),(((((((((8,((20,22),(21,((((24,29),28),27),26)))),(23,30)),(((19,31),((((32,35),34),37),33)),36)),17),18),25),16),38),(9,((10,(11,(12,13))),(14,15))))))),(40,(41,42))));
tree tnt_176 = [&U] (1,2,((3,(4,((((5,6),39),7),(((((((((8,((20,22),(21,((((24,29),28),27),26)))),(23,30)),17),(((19,31),((((32,35),34),37),33)),36)),18),25),16),38),(9,((10,(11,(12,13))),(14,15))))))),(40,(41,42))));
tree tnt_177 = [&U] (1,2,((3,(4,((((5,6),39),7),((((((((8,((20,22),(21,((((24,29),28),27),26)))),(23,30)),(17,(((19,31),((((32,35),34),37),33)),36))),18),25),16),38),(9,((10,(11,(12,13))),(14,15))))))),(40,(41,42))));
tree tnt_178 = [&U] (1,2,((3,(4,((((5,6),39),7),(((((((8,((20,22),(21,((((24,29),28),27),26)))),((23,30),25)),((17,((19,31),((((32,35),34),37),33))),36)),18),16),38),(9,((10,(11,(12,13))),(14,15))))))),(40,(41,42))));
tree tnt_179 = [&U] (1,2,((3,(4,((((5,6),39),7),((((((((8,((20,22),(21,((24,(27,(28,29))),26)))),(23,30)),((17,((19,31),((((32,35),34),37),33))),36)),18),25),16),38),(9,((10,(11,(12,13))),(14,15))))))),(40,(41,42))));
tree tnt_180 = [&U] (1,2,((3,(4,((((5,6),39),7),((((((((8,((20,22),(21,((24,(27,(28,29))),26)))),(23,30)),((17,((19,31),(((32,35),34),33))),(36,37))),18),25),16),38),(9,((10,(11,(12,13))),(14,15))))))),(40,(41,42))));
tree tnt_181 = [&U] (1,2,((3,(4,((((5,6),39),7),((((((((8,((20,22),(21,((((24,29),28),27),26)))),(23,30)),((17,((19,31),(((32,35),33),34))),(36,37))),18),25),16),38),(9,((10,(11,(12,13))),(14,15))))))),(40,(41,42))));
tree tnt_182 = [&U] (1,2,((3,(4,((((5,6),39),7),((((((((8,((20,22),(21,((((24,29),28),27),26)))),(23,30)),((17,((19,31),(((32,33),35),34))),(36,37))),18),25),16),38),(9,((10,(11,(12,13))),(14,15))))))),(40,(41,42))));
tree tnt_183 = [&U] (1,2,((3,(4,((((5,6),39),7),(8,((9,((10,(11,(12,13))),(14,15))),((16,((17,(19,(((20,22),(21,(((23,30),((24,25),(27,(28,29)))),26))),(31,(32,(33,((34,35),(36,37)))))))),18)),38)))))),(40,(41,42))));
tree tnt_184 = [&U] (1,2,((3,(4,((((5,6),39),7),(8,((9,((10,(11,(12,13))),(14,15))),((16,((17,(19,((((20,22),(21,(((23,30),(24,(27,(28,29)))),26))),(31,(32,(33,((34,35),(36,37)))))),25))),18)),38)))))),(40,(41,42))));
tree tnt_185 = [&U] (1,2,((3,(4,((((5,6),39),7),(8,((9,((10,(11,(12,13))),(14,15))),((16,((17,(19,(((20,22),(21,((((23,30),(24,(27,(28,29)))),25),26))),(31,(32,(33,((34,35),(36,37)))))))),18)),38)))))),(40,(41,42))));
tree tnt_186 = [&U] (1,2,((3,(4,((((5,6),39),7),(8,((9,((10,(11,(12,13))),(14,15))),((16,((17,(19,(((20,22),(21,(((23,30),((24,(27,(28,29))),25)),26))),(31,(32,(33,((34,35),(36,37)))))))),18)),38)))))),(40,(41,42))));
tree tnt_187 = [&U] (1,2,((3,(4,((((5,6),39),7),(8,((9,((10,(11,(12,13))),(14,15))),((16,((17,(19,(((20,22),(21,((((23,25),30),(24,(27,(28,29)))),26))),(31,(32,(33,((34,35),(36,37)))))))),18)),38)))))),(40,(41,42))));
tree tnt_188 = [&U] (1,2,((3,(4,((((5,6),39),7),(8,((9,((10,(11,(12,13))),(14,15))),((16,((17,(19,(((20,22),(21,(((23,30),((((24,29),28),27),25)),26))),(31,(32,(33,((34,35),(36,37)))))))),18)),38)))))),(40,(41,42))));
tree tnt_189 = [&U] (1,2,((3,(4,((((5,6),39),7),(8,((9,((10,(11,(12,13))),(14,15))),((16,((17,(19,((((20,22),(21,((23,((24,25),(27,(28,29)))),26))),30),(31,(32,(33,((34,35),(36,37)))))))),18)),38)))))),(40,(41,42))));
tree tnt_190 = [&U] (1,2,((3,(4,((((5,6),39),7),(8,((9,((10,(11,(12,13))),(14,15))),((16,((17,(19,((((20,22),(21,(((23,30),(((24,29),28),27)),26))),(31,(32,(33,((34,35),(36,37)))))),25))),18)),38)))))),(40,(41,42))));
tree tnt_191 = [&U] (1,2,((3,(4,((((5,6),39),7),(8,((9,((10,(11,(12,13))),(14,15))),((16,((17,(19,((((20,22),(21,((23,(24,(27,(28,29)))),26))),(31,(32,(33,((34,35),(36,37)))))),(25,30)))),18)),38)))))),(40,(41,42))));
tree tnt_192 = [&U] (1,2,((3,(4,((((5,6),39),7),(8,((9,((10,(11,(12,13))),(14,15))),((16,((17,(19,(((((20,22),(21,((23,(24,(27,(28,29)))),26))),30),(31,(32,(33,((34,35),(36,37)))))),25))),18)),38)))))),(40,(41,42))));
tree tnt_193 = [&U] (1,2,((3,(4,((((5,6),39),7),(8,((9,((10,(11,(12,13))),(14,15))),((16,((17,(19,((((20,22),(21,((24,(27,(28,29))),26))),(23,(25,30))),(31,((32,33),((34,35),(36,37))))))),18)),38)))))),(40,(41,42))));
tree tnt_194 = [&U] (1,2,((3,(4,((((5,6),39),7),(8,((9,((10,(11,(12,13))),(14,15))),((16,(((17,(19,((((20,22),(21,((24,(27,(28,29))),26))),(23,30)),(31,((32,33),((34,35),(36,37))))))),18),25)),38)))))),(40,(41,42))));
tree tnt_195 = [&U] (1,2,((3,(4,((((5,6),39),7),(8,((9,((10,(11,(12,13))),(14,15))),((16,((17,((19,25),((((20,22),(21,((24,(27,(28,29))),26))),(23,30)),(31,((32,33),((34,35),(36,37))))))),18)),38)))))),(40,(41,42))));
tree tnt_196 = [&U] (1,2,((3,(4,((((5,6),39),7),(((((((((8,((20,22),(21,((24,(27,(28,29))),26)))),(23,(25,30))),(31,((32,33),((34,35),(36,37))))),19),17),18),16),38),(9,((10,(11,(12,13))),(14,15))))))),(40,(41,42))));
tree tnt_197 = [&U] (1,2,((3,(4,((((5,6),39),7),(((((((((((8,21),((24,(27,(28,29))),26)),(20,22)),(23,(25,30))),(31,((32,33),((34,35),(36,37))))),19),17),18),16),38),(9,((10,(11,(12,13))),(14,15))))))),(40,(41,42))));
tree tnt_198 = [&U] (1,2,((3,(4,((((5,6),39),7),(8,((9,((10,(11,(12,13))),(14,15))),((16,((17,(19,((((20,22),(21,((((24,29),28),27),26))),(23,(25,30))),(31,((32,33),((34,35),(36,37))))))),18)),38)))))),(40,(41,42))));
tree tnt_199 = [&U] (1,2,((3,(4,((((5,6),39),7),(8,((9,((10,(11,(12,13))),(14,15))),((16,((17,(19,((((20,22),(21,((23,(24,(27,(28,29)))),26))),(25,30)),(31,((32,33),((34,35),(36,37))))))),18)),38)))))),(40,(41,42))));
tree tnt_200 = [&U] (1,2,((3,(4,((((5,6),39),7),(8,((9,((10,(11,(12,13))),(14,15))),((16,(((17,(19,((((20,22),(21,((((24,29),28),27),26))),(23,30)),(31,((32,33),((34,35),(36,37))))))),18),25)),38)))))),(40,(41,42))));
tree tnt_201 = [&U] (1,2,((3,(4,((((5,6),39),7),((((((((((((8,21),((24,(27,(28,29))),26)),(20,22)),(23,30)),(31,((32,33),((34,35),(36,37))))),19),17),18),25),16),38),(9,((10,(11,(12,13))),(14,15))))))),(40,(41,42))));
tree tnt_202 = [&U] (1,2,((3,(4,((((5,6),39),7),(8,((9,((10,(11,(12,13))),(14,15))),((16,((17,((19,25),((((20,22),(21,((((24,29),28),27),26))),(23,30)),(31,((32,33),((34,35),(36,37))))))),18)),38)))))),(40,(41,42))));
tree tnt_203 = [&U] (1,2,((3,(4,((((5,6),39),7),(8,((9,((10,(11,(12,13))),(14,15))),((16,(17,(18,((19,(((20,22),(21,((23,(((24,29),28),27)),26))),(31,(32,(33,((34,35),(36,37))))))),(25,30))))),38)))))),(40,(41,42))));
tree tnt_204 = [&U] (1,2,((3,(4,((((5,6),39),7),(8,((9,((10,(11,(12,13))),(14,15))),((16,((((17,25),30),(19,(((20,22),(21,((23,(((24,29),28),27)),26))),(31,(32,(33,((34,35),(36,37)))))))),18)),38)))))),(40,(41,42))));
tree tnt_205 = [&U] (1,2,((3,(4,((((5,6),39),7),(8,((9,((10,(11,(12,13))),(14,15))),((16,(17,(18,(19,((((20,22),(21,((23,(((24,29),28),27)),26))),(25,30)),(31,(32,(33,((34,35),(36,37)))))))))),38)))))),(40,(41,42))));
tree tnt_206 = [&U] (1,2,((3,(4,((((5,6),39),7),(8,((9,((10,(11,(12,13))),(14,15))),((16,(17,(18,(19,(((20,22),(21,(((23,(25,30)),(((24,29),28),27)),26))),(31,(32,(33,((34,35),(36,37)))))))))),38)))))),(40,(41,42))));
tree tnt_207 = [&U] (1,2,((3,(4,((((5,6),39),7),(8,((9,((10,(11,(12,13))),(14,15))),((16,((17,18),(19,((((20,22),(21,((23,(((24,29),28),27)),26))),(31,(32,(33,((34,35),(36,37)))))),(25,30))))),38)))))),(40,(41,42))));
tree tnt_208 = [&U] (1,2,((3,(4,((((5,6),39),7),(8,((9,((10,(11,(12,13))),(14,15))),((16,(17,(18,((19,(((20,22),(21,((23,(24,(27,(28,29)))),26))),(31,(32,(33,((34,35),(36,37))))))),(25,30))))),38)))))),(40,(41,42))));
tree tnt_209 = [&U] (1,2,((3,(4,((((5,6),39),7),(8,((9,((10,(11,(12,13))),(14,15))),((16,(17,(18,((19,((((20,22),(21,((23,(((24,29),28),27)),26))),30),(31,(32,(33,((34,35),(36,37))))))),25)))),38)))))),(40,(41,42))));
tree tnt_210 = [&U] (1,2,((3,(4,((((5,6),39),7),(8,((9,((10,(11,(12,13))),(14,15))),((16,(17,(18,((19,(((20,22),(21,(((23,30),(((24,29),28),27)),26))),(31,(32,(33,((34,35),(36,37))))))),25)))),38)))))),(40,(41,42))));
tree tnt_211 = [&U] (1,2,((3,(4,((((5,6),39),7),(8,((9,((10,(11,(12,13))),(14,15))),((16,((((17,25),30),(19,(((20,22),(21,((23,(24,(27,(28,29)))),26))),(31,(32,(33,((34,35),(36,37)))))))),18)),38)))))),(40,(41,42))));
tree tnt_212 = [&U] (1,2,((3,(4,((((5,6),39),7),(8,((9,((10,(11,(12,13))),(14,15))),((16,(((17,25),30),((18,19),(((20,22),(21,((23,(((24,29),28),27)),26))),(31,(32,(33,((34,35),(36,37))))))))),38)))))),(40,(41,42))));
tree tnt_213 = [&U] (1,2,((3,(4,((((5,6),39),7),(((((((8,((20,22),(21,((24,(27,(28,29))),26)))),((23,30),25)),(17,((((19,31),((32,35),34)),33),(36,37)))),18),16),38),(9,((10,(11,(12,13))),(14,15))))))),(40,(41,42))));
tree tnt_214 = [&U] (1,2,((3,(4,((((5,6),39),7),((((((((8,((20,22),(21,((24,(27,(28,29))),26)))),(23,30)),(17,((((19,31),((32,35),34)),33),(36,37)))),18),25),16),38),(9,((10,(11,(12,13))),(14,15))))))),(40,(41,42))));
tree tnt_215 = [&U] (1,2,((3,(4,((((5,6),39),7),(((((((8,((20,22),(21,(((24,(27,(28,29))),25),26)))),(23,30)),(17,((((19,31),((32,35),34)),33),(36,37)))),18),16),38),(9,((10,(11,(12,13))),(14,15))))))),(40,(41,42))));
tree tnt_216 = [&U] (1,2,((3,(4,((((5,6),39),7),(((((((8,((20,22),(21,((24,(27,(28,29))),26)))),((23,30),25)),(17,(((19,31),(((32,35),34),33)),(36,37)))),18),16),38),(9,((10,(11,(12,13))),(14,15))))))),(40,(41,42))));
tree tnt_217 = [&U] (1,2,((3,(4,((((5,6),39),7),(((((((8,((20,22),(21,((24,(27,(28,29))),26)))),((23,30),25)),((17,(36,37)),((19,31),(((32,35),34),33)))),18),16),38),(9,((10,(11,(12,13))),(14,15))))))),(40,(41,42))));
tree tnt_218 = [&U] (1,2,((3,(4,((((5,6),39),7),(((((((8,((20,22),(21,((((24,29),28),27),26)))),((23,30),25)),(17,((((19,31),((32,35),34)),33),(36,37)))),18),16),38),(9,((10,(11,(12,13))),(14,15))))))),(40,(41,42))));
tree tnt_219 = [&U] (1,2,((3,(4,((((5,6),39),7),(((((((8,((20,22),(21,((24,(27,(28,29))),26)))),((23,30),25)),(17,(((19,31),(((32,35),33),34)),(36,37)))),18),16),38),(9,((10,(11,(12,13))),(14,15))))))),(40,(41,42))));
tree tnt_220 = [&U] (1,2,((3,(4,((((5,6),39),7),(((((((8,((20,22),(21,((24,(27,(28,29))),26)))),((23,30),25)),(17,(((19,31),(((32,33),35),34)),(36,37)))),18),16),38),(9,((10,(11,(12,13))),(14,15))))))),(40,(41,42))));
tree tnt_221 = [&U] (1,2,((3,(4,((((5,6),39),7),((((((((8,((20,22),(21,((((24,29),28),27),26)))),(23,30)),(17,((((19,31),((32,35),34)),33),(36,37)))),18),25),16),38),(9,((10,(11,(12,13))),(14,15))))))),(40,(41,42))));
tree tnt_222 = [&U] (1,2,((3,(4,((((5,6),39),7),((((((((8,((20,22),(21,((24,(27,(28,29))),26)))),(23,30)),(17,(((19,31),(((32,35),34),33)),(36,37)))),18),25),16),38),(9,((10,(11,(12,13))),(14,15))))))),(40,(41,42))));
tree tnt_223 = [&U] (1,2,((3,(4,(5,(6,(7,((8,((9,((10,(11,(12,13))),(14,15))),(16,(17,(18,(19,((20,((21,(23,30)),(22,(((24,(27,(28,29))),25),26)))),(31,(32,(33,((34,35),(36,37)))))))))))),(38,39))))))),(40,(41,42))));
tree tnt_224 = [&U] (1,2,((3,(4,(5,(6,(7,((8,((9,((10,(11,(12,13))),(14,15))),(16,((17,(19,((20,((21,(23,30)),(22,(((24,(27,(28,29))),25),26)))),(31,(32,(33,((34,35),(36,37)))))))),18)))),(38,39))))))),(40,(41,42))));
tree tnt_225 = [&U] (1,2,((3,(4,(5,(6,(7,((8,((9,((10,(11,(12,13))),(14,15))),(16,(17,(18,(19,(((20,(21,(22,(((24,(27,(28,29))),25),26)))),(23,30)),(31,(32,(33,((34,35),(36,37)))))))))))),(38,39))))))),(40,(41,42))));
tree tnt_226 = [&U] (1,2,((3,(4,(5,(6,(7,((8,((9,((10,(11,(12,13))),(14,15))),(16,(17,(18,(19,((20,((21,(23,30)),(22,(((((24,29),28),27),25),26)))),(31,(32,(33,((34,35),(36,37)))))))))))),(38,39))))))),(40,(41,42))));
tree tnt_227 = [&U] (1,2,((3,(4,(5,(6,(7,((8,((9,((10,(11,(12,13))),(14,15))),(16,(17,(18,(19,(((20,(21,(22,((24,(27,(28,29))),26)))),((23,30),25)),(31,(32,(33,((34,35),(36,37)))))))))))),(38,39))))))),(40,(41,42))));
tree tnt_228 = [&U] (1,2,((3,(4,(5,(6,(7,((8,((9,((10,(11,(12,13))),(14,15))),(16,(17,(18,(19,(((20,(21,(22,((((24,29),28),27),26)))),((23,30),25)),(31,(32,(33,((34,35),(36,37)))))))))))),(38,39))))))),(40,(41,42))));
tree tnt_229 = [&U] (1,2,((3,(4,(5,(6,(7,((8,((9,((10,(11,(12,13))),(14,15))),(16,(17,(18,(19,(((20,((21,((24,(27,(28,29))),26)),22)),((23,30),25)),(31,(32,(33,((34,35),(36,37)))))))))))),(38,39))))))),(40,(41,42))));
tree tnt_230 = [&U] (1,2,((3,(4,(5,(6,(7,((8,((9,((10,(11,(12,13))),(14,15))),(16,((17,(19,(((20,(21,(22,((24,(27,(28,29))),26)))),((23,30),25)),(31,(32,(33,((34,35),(36,37)))))))),18)))),(38,39))))))),(40,(41,42))));
tree tnt_231 = [&U] (1,2,((3,(4,(5,(6,(7,((8,((9,((10,(11,(12,13))),(14,15))),(16,(17,(18,(19,((20,((21,((((23,30),25),(24,(27,(28,29)))),26)),22)),(31,(32,(33,((34,35),(36,37)))))))))))),(38,39))))))),(40,(41,42))));
tree tnt_232 = [&U] (1,2,((3,(4,(5,(6,(7,((8,((9,((10,(11,(12,13))),(14,15))),(16,(17,(18,(19,((20,((21,((((23,25),30),(24,(27,(28,29)))),26)),22)),(31,(32,(33,((34,35),(36,37)))))))))))),(38,39))))))),(40,(41,42))));
tree tnt_233 = [&U] (1,2,((3,(4,((((5,6),39),7),((((((((8,((20,22),(21,((24,(25,(27,(28,29)))),26)))),(23,30)),(((19,31),(((32,35),34),33)),(36,37))),17),18),16),38),(9,((10,(11,(12,13))),(14,15))))))),(40,(41,42))));
tree tnt_234 = [&U] (1,2,((3,(4,((((5,6),39),7),((((((((8,((20,22),(21,((24,(25,(27,(28,29)))),26)))),(23,30)),17),(((19,31),(((32,35),34),33)),(36,37))),18),16),38),(9,((10,(11,(12,13))),(14,15))))))),(40,(41,42))));
tree tnt_235 = [&U] (1,2,((3,(4,((((5,6),39),7),((((((((8,((20,22),(21,(((((24,29),28),27),25),26)))),(23,30)),(((19,31),(((32,35),34),33)),(36,37))),17),18),16),38),(9,((10,(11,(12,13))),(14,15))))))),(40,(41,42))));
tree tnt_236 = [&U] (1,2,((3,(4,((((5,6),39),7),((((((((8,((20,22),(21,((24,(25,(27,(28,29)))),26)))),(23,30)),(((19,31),(((32,35),33),34)),(36,37))),17),18),16),38),(9,((10,(11,(12,13))),(14,15))))))),(40,(41,42))));
tree tnt_237 = [&U] (1,2,((3,(4,((((5,6),39),7),((((((((8,((20,22),(21,((24,(25,(27,(28,29)))),26)))),(23,30)),(((19,31),(((32,33),35),34)),(36,37))),17),18),16),38),(9,((10,(11,(12,13))),(14,15))))))),(40,(41,42))));
tree tnt_238 = [&U] (1,2,((3,(4,((((5,6),39),7),((((((((8,((20,22),(21,((24,(25,(27,(28,29)))),26)))),(23,30)),(((19,31),((((32,35),34),37),33)),36)),17),18),16),38),(9,((10,(11,(12,13))),(14,15))))))),(40,(41,42))));
tree tnt_239 = [&U] (1,2,((3,(4,((((5,6),39),7),(((((((8,((20,22),(21,((24,(25,(27,(28,29)))),26)))),(23,30)),((17,((19,31),(((32,35),34),33))),(36,37))),18),16),38),(9,((10,(11,(12,13))),(14,15))))))),(40,(41,42))));
tree tnt_240 = [&U] (1,2,((3,(4,((((5,6),39),7),(((((((((8,((20,22),(21,((24,(27,(28,29))),26)))),(23,30)),(((19,31),(((32,35),34),33)),(36,37))),17),18),25),16),38),(9,((10,(11,(12,13))),(14,15))))))),(40,(41,42))));
tree tnt_241 = [&U] (1,2,((3,(4,((((5,6),39),7),(((((((((8,((20,22),(21,((24,(27,(28,29))),26)))),(23,30)),(((19,31),(((32,35),34),33)),(36,37))),25),17),18),16),38),(9,((10,(11,(12,13))),(14,15))))))),(40,(41,42))));
tree tnt_242 = [&U] (1,2,((3,(4,((((5,6),39),7),((((((((8,((20,22),(21,(((((24,29),28),27),25),26)))),(23,30)),17),(((19,31),(((32,35),34),33)),(36,37))),18),16),38),(9,((10,(11,(12,13))),(14,15))))))),(40,(41,42))));
tree tnt_243 = [&U] (1,2,((3,(4,((((5,6),39),7),(8,((9,((10,(11,(12,13))),(14,15))),((16,(17,(((18,(25,30)),19),(((20,22),(21,((23,(24,(27,(28,29)))),26))),(31,((32,((34,35),(36,37))),33)))))),38)))))),(40,(41,42))));
tree tnt_244 = [&U] (1,2,((3,(4,((((5,6),39),7),(8,((9,((10,(11,(12,13))),(14,15))),((16,((17,(25,30)),((18,19),(((20,22),(21,((23,(24,(27,(28,29)))),26))),(31,((32,((34,35),(36,37))),33)))))),38)))))),(40,(41,42))));
tree tnt_245 = [&U] (1,2,((3,(4,((((5,6),39),7),(8,((9,((10,(11,(12,13))),(14,15))),((16,(17,((18,19),((((20,22),(21,((23,(24,(27,(28,29)))),26))),(25,30)),(31,((32,((34,35),(36,37))),33)))))),38)))))),(40,(41,42))));
tree tnt_246 = [&U] (1,2,((3,(4,((((5,6),39),7),(8,((9,((10,(11,(12,13))),(14,15))),((16,(17,((18,19),(((20,22),(21,(((23,(25,30)),(24,(27,(28,29)))),26))),(31,((32,((34,35),(36,37))),33)))))),38)))))),(40,(41,42))));
tree tnt_247 = [&U] (1,2,((3,(4,((((5,6),39),7),(8,((9,((10,(11,(12,13))),(14,15))),((16,(17,(((18,(25,30)),19),(((20,22),(21,((23,(((24,29),28),27)),26))),(31,((32,((34,35),(36,37))),33)))))),38)))))),(40,(41,42))));
tree tnt_248 = [&U] (1,2,((3,(4,((((5,6),39),7),(8,((9,((10,(11,(12,13))),(14,15))),((16,(17,(((18,25),19),((((20,22),(21,((23,(24,(27,(28,29)))),26))),30),(31,((32,((34,35),(36,37))),33)))))),38)))))),(40,(41,42))));
tree tnt_249 = [&U] (1,2,((3,(4,((((5,6),39),7),(8,((9,((10,(11,(12,13))),(14,15))),((16,(17,(((18,25),19),(((20,22),(21,(((23,30),(24,(27,(28,29)))),26))),(31,((32,((34,35),(36,37))),33)))))),38)))))),(40,(41,42))));
tree tnt_250 = [&U] (1,2,((3,(4,((((5,6),39),7),(8,((9,((10,(11,(12,13))),(14,15))),((16,((17,(25,30)),((18,19),(((20,22),(21,((23,(((24,29),28),27)),26))),(31,((32,((34,35),(36,37))),33)))))),38)))))),(40,(41,42))));
tree tnt_251 = [&U] (1,2,((3,(4,((((5,6),39),7),(8,((9,((10,(11,(12,13))),(14,15))),((16,((17,25),((18,19),((((20,22),(21,((23,(24,(27,(28,29)))),26))),30),(31,((32,((34,35),(36,37))),33)))))),38)))))),(40,(41,42))));
tree tnt_252 = [&U] (1,2,((3,(4,((((5,6),39),7),(8,((9,((10,(11,(12,13))),(14,15))),((16,((17,25),((18,19),(((20,22),(21,(((23,30),(24,(27,(28,29)))),26))),(31,((32,((34,35),(36,37))),33)))))),38)))))),(40,(41,42))));
tree tnt_253 = [&U] (1,2,((3,(4,((((5,6),39),7),((((((((8,((20,22),(21,((24,(27,(28,29))),26)))),((23,30),25)),(((19,31),(((32,35),33),34)),(36,37))),18),17),16),38),(9,((10,(11,(12,13))),(14,15))))))),(40,(41,42))));
tree tnt_254 = [&U] (1,2,((3,(4,((((5,6),39),7),((((((((8,((20,22),(21,((24,(27,(28,29))),26)))),((23,30),25)),(((19,31),((32,35),(33,34))),(36,37))),18),17),16),38),(9,((10,(11,(12,13))),(14,15))))))),(40,(41,42))));
tree tnt_255 = [&U] (1,2,((3,(4,((((5,6),39),7),((((((((8,((20,22),(21,((((24,29),28),27),26)))),((23,30),25)),(((19,31),(((32,35),33),34)),(36,37))),18),17),16),38),(9,((10,(11,(12,13))),(14,15))))))),(40,(41,42))));
tree tnt_256 = [&U] (1,2,((3,(4,((((5,6),39),7),((((((((8,((20,22),(21,((24,(27,(28,29))),26)))),((23,30),25)),17),(((19,31),(((32,35),33),34)),(36,37))),18),16),38),(9,((10,(11,(12,13))),(14,15))))))),(40,(41,42))));
tree tnt_257 = [&U] (1,2,((3,(4,((((5,6),39),7),(((((((8,((20,22),(21,((24,(27,(28,29))),26)))),((23,30),25)),((17,((19,31),(((32,35),33),34))),(36,37))),18),16),38),(9,((10,(11,(12,13))),(14,15))))))),(40,(41,42))));
tree tnt_258 = [&U] (1,2,((3,(4,((((5,6),39),7),(((((((((8,((20,22),(21,((24,(27,(28,29))),26)))),(23,30)),(((19,31),(((32,35),33),34)),(36,37))),18),17),25),16),38),(9,((10,(11,(12,13))),(14,15))))))),(40,(41,42))));
tree tnt_259 = [&U] (1,2,((3,(4,((((5,6),39),7),((((((((8,((20,22),(21,(((24,(27,(28,29))),25),26)))),(23,30)),(((19,31),(((32,35),33),34)),(36,37))),18),17),16),38),(9,((10,(11,(12,13))),(14,15))))))),(40,(41,42))));
tree tnt_260 = [&U] (1,2,((3,(4,((((5,6),39),7),((((((((8,((20,22),(21,((((24,29),28),27),26)))),((23,30),25)),(((19,31),((32,35),(33,34))),(36,37))),18),17),16),38),(9,((10,(11,(12,13))),(14,15))))))),(40,(41,42))));
tree tnt_261 = [&U] (1,2,((3,(4,((((5,6),39),7),((((((((8,((20,22),(21,((24,(27,(28,29))),26)))),((23,30),25)),(((19,31),(((32,33),35),34)),(36,37))),18),17),16),38),(9,((10,(11,(12,13))),(14,15))))))),(40,(41,42))));
tree tnt_262 = [&U] (1,2,((3,(4,((((5,6),39),7),((((((((8,((20,22),(21,((24,(27,(28,29))),26)))),((23,30),25)),17),(((19,31),((32,35),(33,34))),(36,37))),18),16),38),(9,((10,(11,(12,13))),(14,15))))))),(40,(41,42))));
tree tnt_263 = [&U] (1,2,((3,(4,((((5,6),39),7),(((((((((8,((20,22),(21,((((24,29),28),27),26)))),(23,(25,30))),(31,(32,(33,((34,35),(36,37)))))),18),19),17),16),38),(9,((10,(11,(12,13))),(14,15))))))),(40,(41,42))));
tree tnt_264 = [&U] (1,2,((3,(4,((((5,6),39),7),(((((((((8,((20,22),(21,((((24,29),28),27),26)))),(23,(25,30))),(31,(32,(33,((34,35),(36,37)))))),19),17),18),16),38),(9,((10,(11,(12,13))),(14,15))))))),(40,(41,42))));
tree tnt_265 = [&U] (1,2,((3,(4,((((5,6),39),7),(((((((((8,((20,22),(21,((((24,29),28),27),26)))),(23,(25,30))),(31,(32,(33,((34,35),(36,37)))))),19),18),17),16),38),(9,((10,(11,(12,13))),(14,15))))))),(40,(41,42))));
tree tnt_266 = [&U] (1,2,((3,(4,((((5,6),39),7),((((((((((8,((20,22),(21,((((24,29),28),27),26)))),(23,30)),(31,(32,(33,((34,35),(36,37)))))),18),19),17),25),16),38),(9,((10,(11,(12,13))),(14,15))))))),(40,(41,42))));
tree tnt_267 = [&U] (1,2,((3,(4,((((5,6),39),7),(((((((((8,((20,22),(21,((((24,29),28),27),26)))),(23,30)),(31,(32,(33,((34,35),(36,37)))))),18),(19,25)),17),16),38),(9,((10,(11,(12,13))),(14,15))))))),(40,(41,42))));
tree tnt_268 = [&U] (1,2,((3,(4,((((5,6),39),7),(((((((((8,((20,22),(21,(((((24,29),28),27),25),26)))),(23,30)),(31,(32,(33,((34,35),(36,37)))))),18),19),17),16),38),(9,((10,(11,(12,13))),(14,15))))))),(40,(41,42))));
tree tnt_269 = [&U] (1,2,((3,(4,((((5,6),39),7),(8,((9,((10,(11,(12,13))),(14,15))),((16,(17,((18,((((20,22),(21,((((24,29),28),27),26))),(23,(25,30))),(31,(32,(33,((34,35),(36,37))))))),19))),38)))))),(40,(41,42))));
tree tnt_270 = [&U] (1,2,((3,(4,((((5,6),39),7),(((((((((((8,21),((((24,29),28),27),26)),(20,22)),(23,(25,30))),(31,(32,(33,((34,35),(36,37)))))),18),19),17),16),38),(9,((10,(11,(12,13))),(14,15))))))),(40,(41,42))));
tree tnt_271 = [&U] (1,2,((3,(4,((((5,6),39),7),(((((((((8,((20,22),(21,((24,(27,(28,29))),26)))),(23,(25,30))),(31,(32,(33,((34,35),(36,37)))))),18),19),17),16),38),(9,((10,(11,(12,13))),(14,15))))))),(40,(41,42))));
tree tnt_272 = [&U] (1,2,((3,(4,((((5,6),39),7),((((((((((8,((20,22),(21,((((24,29),28),27),26)))),(23,30)),(31,(32,(33,((34,35),(36,37)))))),19),17),18),25),16),38),(9,((10,(11,(12,13))),(14,15))))))),(40,(41,42))));
tree tnt_273 = [&U] (1,2,((3,(4,(5,(6,(7,((8,((9,((10,(11,(12,13))),(14,15))),(16,(17,(18,(19,((20,((21,(((23,(24,(27,(28,(29,30))))),25),26)),22)),(31,((32,((34,35),(36,37))),33))))))))),(38,39))))))),(40,(41,42))));
tree tnt_274 = [&U] (1,2,((3,(4,(5,(6,(7,((8,((9,((10,(11,(12,13))),(14,15))),(16,((17,18),(19,((20,((21,(((23,(24,(27,(28,(29,30))))),25),26)),22)),(31,((32,((34,35),(36,37))),33)))))))),(38,39))))))),(40,(41,42))));
tree tnt_275 = [&U] (1,2,((3,(4,(5,(6,(7,((8,((9,((10,(11,(12,13))),(14,15))),(16,(17,(18,(19,(((20,((21,(((23,(24,(27,(28,29)))),25),26)),22)),30),(31,((32,((34,35),(36,37))),33))))))))),(38,39))))))),(40,(41,42))));
tree tnt_276 = [&U] (1,2,((3,(4,(5,(6,(7,((8,((9,((10,(11,(12,13))),(14,15))),(16,(17,(18,(19,((20,((21,((((23,30),(24,(27,(28,29)))),25),26)),22)),(31,((32,((34,35),(36,37))),33))))))))),(38,39))))))),(40,(41,42))));
tree tnt_277 = [&U] (1,2,((3,(4,(5,(6,(7,((8,((9,((10,(11,(12,13))),(14,15))),(16,((17,18),(19,((20,((21,((((23,30),(24,(27,(28,29)))),25),26)),22)),(31,((32,((34,35),(36,37))),33)))))))),(38,39))))))),(40,(41,42))));
tree tnt_278 = [&U] (1,2,((3,(4,(5,(6,(7,((8,((9,((10,(11,(12,13))),(14,15))),(16,(17,(18,(19,(((20,((21,((23,((24,(27,(28,29))),25)),26)),22)),30),(31,((32,((34,35),(36,37))),33))))))))),(38,39))))))),(40,(41,42))));
tree tnt_279 = [&U] (1,2,((3,(4,(5,(6,(7,((8,((9,((10,(11,(12,13))),(14,15))),(16,(17,(18,(19,((20,((21,(((23,30),((24,(27,(28,29))),25)),26)),22)),(31,((32,((34,35),(36,37))),33))))))))),(38,39))))))),(40,(41,42))));
tree tnt_280 = [&U] (1,2,((3,(4,(5,(6,(7,((8,((9,((10,(11,(12,13))),(14,15))),(16,((17,18),(19,((20,((21,((((23,30),25),(24,(27,(28,29)))),26)),22)),(31,((32,((34,35),(36,37))),33)))))))),(38,39))))))),(40,(41,42))));
tree tnt_281 = [&U] (1,2,((3,(4,(5,(6,(7,((8,((9,((10,(11,(12,13))),(14,15))),(16,((17,18),(19,((20,((21,(((23,30),((24,(27,(28,29))),25)),26)),22)),(31,((32,((34,35),(36,37))),33)))))))),(38,39))))))),(40,(41,42))));
tree tnt_282 = [&U] (1,2,((3,(4,(5,(6,(7,((8,((9,((10,(11,(12,13))),(14,15))),(16,((17,(19,(((20,((21,((23,((24,(27,(28,29))),25)),26)),22)),30),(31,((32,((34,35),(36,37))),33))))),18)))),(38,39))))))),(40,(41,42))));
tree tnt_283 = [&U] (1,2,((3,(4,((((5,6),39),7),((((((((8,((20,22),(21,(((((24,29),28),27),25),26)))),(23,30)),(((19,31),(((32,33),35),34)),(36,37))),17),18),16),38),(9,((10,(11,(12,13))),(14,15))))))),(40,(41,42))));
tree tnt_284 = [&U] (1,2,((3,(4,((((5,6),39),7),(((((((8,((20,22),(21,(((((24,29),28),27),25),26)))),(23,30)),(((19,31),(((32,33),35),34)),(36,37))),(17,18)),16),38),(9,((10,(11,(12,13))),(14,15))))))),(40,(41,42))));
tree tnt_285 = [&U] (1,2,((3,(4,((((5,6),39),7),((((((((8,((20,22),(21,(((((24,29),28),27),25),26)))),(23,30)),((((19,31),((32,35),34)),33),(36,37))),17),18),16),38),(9,((10,(11,(12,13))),(14,15))))))),(40,(41,42))));
tree tnt_286 = [&U] (1,2,((3,(4,((((5,6),39),7),((((((((8,((20,22),(21,(((((24,29),28),27),25),26)))),(23,30)),(((19,31),(((32,35),33),34)),(36,37))),17),18),16),38),(9,((10,(11,(12,13))),(14,15))))))),(40,(41,42))));
tree tnt_287 = [&U] (1,2,((3,(4,((((5,6),39),7),(((((((8,((20,22),(21,(((((24,29),28),27),25),26)))),(23,30)),((17,((19,31),(((32,33),35),34))),(36,37))),18),16),38),(9,((10,(11,(12,13))),(14,15))))))),(40,(41,42))));
tree tnt_288 = [&U] (1,2,((3,(4,((((5,6),39),7),(((((((((8,((20,22),(21,((((24,29),28),27),26)))),(23,30)),(((19,31),(((32,33),35),34)),(36,37))),17),18),25),16),38),(9,((10,(11,(12,13))),(14,15))))))),(40,(41,42))));
tree tnt_289 = [&U] (1,2,((3,(4,((((5,6),39),7),(((((((((8,((20,22),(21,((((24,29),28),27),26)))),(23,30)),(((19,31),(((32,33),35),34)),(36,37))),25),17),18),16),38),(9,((10,(11,(12,13))),(14,15))))))),(40,(41,42))));
tree tnt_290 = [&U] (1,2,((3,(4,((((5,6),39),7),((((((((8,((20,22),(21,((((24,29),28),27),26)))),((23,30),25)),(((19,31),(((32,33),35),34)),(36,37))),17),18),16),38),(9,((10,(11,(12,13))),(14,15))))))),(40,(41,42))));
tree tnt_291 = [&U] (1,2,((3,(4,((((5,6),39),7),(((((((8,((20,22),(21,((24,(25,(27,(28,29)))),26)))),(23,30)),(((19,31),(((32,33),35),34)),(36,37))),(17,18)),16),38),(9,((10,(11,(12,13))),(14,15))))))),(40,(41,42))));
tree tnt_292 = [&U] (1,2,((3,(4,((((5,6),39),7),(((((((8,((20,22),(21,(((((24,29),28),27),25),26)))),(23,30)),((((19,31),((32,35),34)),33),(36,37))),(17,18)),16),38),(9,((10,(11,(12,13))),(14,15))))))),(40,(41,42))));
tree tnt_293 = [&U] (1,2,((3,(4,((((5,6),39),7),(((((((8,((20,22),(21,((24,(27,(28,29))),26)))),((23,30),25)),((17,((19,31),((((32,35),34),37),33))),36)),18),16),38),(9,((10,(11,(12,13))),(14,15))))))),(40,(41,42))));
tree tnt_294 = [&U] (1,2,((3,(4,((((5,6),39),7),((((((((8,((20,22),(21,((24,(27,(28,29))),26)))),((23,30),25)),(((19,31),((((32,35),34),37),33)),36)),18),17),16),38),(9,((10,(11,(12,13))),(14,15))))))),(40,(41,42))));
tree tnt_295 = [&U] (1,2,((3,(4,((((5,6),39),7),((((((((8,((20,22),(21,((24,(27,(28,29))),26)))),((23,30),25)),(((19,31),((((32,35),34),37),33)),36)),17),18),16),38),(9,((10,(11,(12,13))),(14,15))))))),(40,(41,42))));
tree tnt_296 = [&U] (1,2,((3,(4,((((5,6),39),7),((((((((8,((20,22),(21,((24,(27,(28,29))),26)))),((23,30),25)),17),(((19,31),((((32,35),34),37),33)),36)),18),16),38),(9,((10,(11,(12,13))),(14,15))))))),(40,(41,42))));
tree tnt_297 = [&U] (1,2,((3,(4,((((5,6),39),7),(((((((8,((20,22),(21,((24,(27,(28,29))),26)))),((23,30),25)),(17,(((19,31),((((32,35),34),37),33)),36))),18),16),38),(9,((10,(11,(12,13))),(14,15))))))),(40,(41,42))));
tree tnt_298 = [&U] (1,2,((3,(4,((((5,6),39),7),(((((((8,((20,22),(21,(((24,(27,(28,29))),25),26)))),(23,30)),((17,((19,31),((((32,35),34),37),33))),36)),18),16),38),(9,((10,(11,(12,13))),(14,15))))))),(40,(41,42))));
tree tnt_299 = [&U] (1,2,((3,(4,((((5,6),39),7),(((((((((8,((20,22),(21,((24,(27,(28,29))),26)))),(23,30)),(((19,31),((((32,35),34),37),33)),36)),18),17),25),16),38),(9,((10,(11,(12,13))),(14,15))))))),(40,(41,42))));
tree tnt_300 = [&U] (1,2,((3,(4,((((5,6),39),7),((((((((8,((20,22),(21,((((24,29),28),27),26)))),((23,30),25)),(((19,31),((((32,35),34),37),33)),36)),17),18),16),38),(9,((10,(11,(12,13))),(14,15))))))),(40,(41,42))));
tree tnt_301 = [&U] (1,2,((3,(4,((((5,6),39),7),(((((((((8,((20,22),(21,((24,(27,(28,29))),26)))),(23,30)),(((19,31),((((32,35),34),37),33)),36)),17),18),25),16),38),(9,((10,(11,(12,13))),(14,15))))))),(40,(41,42))));
tree tnt_302 = [&U] (1,2,((3,(4,((((5,6),39),7),((((((((8,((20,22),(21,((((24,29),28),27),26)))),((23,30),25)),17),(((19,31),((((32,35),34),37),33)),36)),18),16),38),(9,((10,(11,(12,13))),(14,15))))))),(40,(41,42))));
tree tnt_303 = [&U] (1,2,((3,(4,((((5,6),39),7),(((((((((8,((20,22),(21,((24,(27,(28,29))),26)))),(23,30)),(((19,31),(((32,33),35),34)),(36,37))),17),25),18),16),38),(9,((10,(11,(12,13))),(14,15))))))),(40,(41,42))));
tree tnt_304 = [&U] (1,2,((3,(4,((((5,6),39),7),(((((((8,((20,22),(21,((24,(27,(28,29))),26)))),(23,30)),(((19,31),(((32,33),35),34)),(36,37))),((17,25),18)),16),38),(9,((10,(11,(12,13))),(14,15))))))),(40,(41,42))));
tree tnt_305 = [&U] (1,2,((3,(4,((((5,6),39),7),(((((((8,((20,22),(21,((24,(27,(28,29))),26)))),(23,30)),(17,(((19,31),(((32,33),35),34)),(36,37)))),(18,25)),16),38),(9,((10,(11,(12,13))),(14,15))))))),(40,(41,42))));
tree tnt_306 = [&U] (1,2,((3,(4,((((5,6),39),7),((((((((8,((20,22),(21,((24,(27,(28,29))),26)))),(23,30)),17),(((19,31),(((32,33),35),34)),(36,37))),(18,25)),16),38),(9,((10,(11,(12,13))),(14,15))))))),(40,(41,42))));
tree tnt_307 = [&U] (1,2,((3,(4,((((5,6),39),7),(((((((((8,((20,22),(21,((24,(27,(28,29))),26)))),(23,30)),(((19,31),(((32,35),33),34)),(36,37))),17),25),18),16),38),(9,((10,(11,(12,13))),(14,15))))))),(40,(41,42))));
tree tnt_308 = [&U] (1,2,((3,(4,((((5,6),39),7),((((((((8,((20,22),(21,((24,(27,(28,29))),26)))),(23,30)),((17,((19,31),(((32,33),35),34))),(36,37))),25),18),16),38),(9,((10,(11,(12,13))),(14,15))))))),(40,(41,42))));
tree tnt_309 = [&U] (1,2,((3,(4,((((5,6),39),7),(((((((8,((20,22),(21,((((24,29),28),27),26)))),(23,30)),(17,(((19,31),(((32,33),35),34)),(36,37)))),(18,25)),16),38),(9,((10,(11,(12,13))),(14,15))))))),(40,(41,42))));
tree tnt_310 = [&U] (1,2,((3,(4,((((5,6),39),7),(((((((8,((20,22),(21,((24,(27,(28,29))),26)))),(23,30)),(17,(((19,31),(((32,35),33),34)),(36,37)))),(18,25)),16),38),(9,((10,(11,(12,13))),(14,15))))))),(40,(41,42))));
tree tnt_311 = [&U] (1,2,((3,(4,((((5,6),39),7),(((((((8,((20,22),(21,(((24,(27,(28,29))),25),26)))),(23,30)),(17,(((19,31),(((32,33),35),34)),(36,37)))),18),16),38),(9,((10,(11,(12,13))),(14,15))))))),(40,(41,42))));
tree tnt_312 = [&U] (1,2,((3,(4,((((5,6),39),7),((((((((8,((20,22),(21,((((24,29),28),27),26)))),(23,30)),17),(((19,31),(((32,33),35),34)),(36,37))),(18,25)),16),38),(9,((10,(11,(12,13))),(14,15))))))),(40,(41,42))));
tree tnt_313 = [&U] (1,2,((3,(4,((((5,6),39),7),(8,((9,((10,(11,(12,13))),(14,15))),((16,(17,((18,(((20,22),(21,((((23,25),30),(((24,29),28),27)),26))),(31,(32,(33,((34,35),(36,37))))))),19))),38)))))),(40,(41,42))));
tree tnt_314 = [&U] (1,2,((3,(4,((((5,6),39),7),(8,((9,((10,(11,(12,13))),(14,15))),((16,((17,(19,(((20,22),(21,((((23,25),30),(((24,29),28),27)),26))),(31,(32,(33,((34,35),(36,37)))))))),18)),38)))))),(40,(41,42))));
tree tnt_315 = [&U] (1,2,((3,(4,((((5,6),39),7),(8,((9,((10,(11,(12,13))),(14,15))),((16,((17,((18,(((20,22),(21,(((23,30),(((24,29),28),27)),26))),(31,(32,(33,((34,35),(36,37))))))),19)),25)),38)))))),(40,(41,42))));
tree tnt_316 = [&U] (1,2,((3,(4,((((5,6),39),7),(8,((9,((10,(11,(12,13))),(14,15))),((16,(17,((18,(((20,22),(21,(((23,30),(((24,29),28),27)),26))),(31,(32,(33,((34,35),(36,37))))))),(19,25)))),38)))))),(40,(41,42))));
tree tnt_317 = [&U] (1,2,((3,(4,((((5,6),39),7),(8,((9,((10,(11,(12,13))),(14,15))),((16,(17,((18,(((20,22),(21,((((23,30),25),(((24,29),28),27)),26))),(31,(32,(33,((34,35),(36,37))))))),19))),38)))))),(40,(41,42))));
tree tnt_318 = [&U] (1,2,((3,(4,((((5,6),39),7),(8,((9,((10,(11,(12,13))),(14,15))),((16,((17,(19,((((20,22),(21,(((23,25),(((24,29),28),27)),26))),30),(31,(32,(33,((34,35),(36,37)))))))),18)),38)))))),(40,(41,42))));
tree tnt_319 = [&U] (1,2,((3,(4,((((5,6),39),7),(8,((9,((10,(11,(12,13))),(14,15))),((16,((17,(19,(((20,22),(21,((((23,30),25),(((24,29),28),27)),26))),(31,(32,(33,((34,35),(36,37)))))))),18)),38)))))),(40,(41,42))));
tree tnt_320 = [&U] (1,2,((3,(4,((((5,6),39),7),(8,((9,((10,(11,(12,13))),(14,15))),((16,((17,((18,(((20,22),(21,((23,(((24,29),28),27)),26))),(31,(32,(33,((34,35),(36,37))))))),19)),(25,30))),38)))))),(40,(41,42))));
tree tnt_321 = [&U] (1,2,((3,(4,((((5,6),39),7),(8,((9,((10,(11,(12,13))),(14,15))),((16,((17,((18,((((20,22),(21,((23,(((24,29),28),27)),26))),30),(31,(32,(33,((34,35),(36,37))))))),19)),25)),38)))))),(40,(41,42))));
tree tnt_322 = [&U] (1,2,((3,(4,((((5,6),39),7),(8,((9,((10,(11,(12,13))),(14,15))),((16,((17,((18,((((20,22),(21,((((24,29),28),27),26))),(23,30)),(31,(32,(33,((34,35),(36,37))))))),19)),25)),38)))))),(40,(41,42))));
tree tnt_323 = [&U] (1,2,((3,(4,((((5,6),39),7),(8,((9,((10,(11,(12,13))),(14,15))),((16,(17,(18,((19,((((20,22),(21,((((24,29),28),27),26))),(23,30)),(31,((32,33),((34,35),(36,37)))))),25)))),38)))))),(40,(41,42))));
tree tnt_324 = [&U] (1,2,((3,(4,((((5,6),39),7),(8,((9,((10,(11,(12,13))),(14,15))),((16,(17,(18,(19,((((20,22),(21,((((24,29),28),27),26))),((23,30),25)),(31,((32,33),((34,35),(36,37))))))))),38)))))),(40,(41,42))));
tree tnt_325 = [&U] (1,2,((3,(4,((((5,6),39),7),(8,((9,((10,(11,(12,13))),(14,15))),((16,(17,(18,(19,((((20,22),(21,(((((24,29),28),27),25),26))),(23,30)),(31,((32,33),((34,35),(36,37))))))))),38)))))),(40,(41,42))));
tree tnt_326 = [&U] (1,2,((3,(4,((((5,6),39),7),((((((((((((8,21),((((24,29),28),27),26)),(20,22)),(23,30)),(31,((32,33),((34,35),(36,37))))),19),25),18),17),16),38),(9,((10,(11,(12,13))),(14,15))))))),(40,(41,42))));
tree tnt_327 = [&U] (1,2,((3,(4,((((5,6),39),7),(((((((((((8,21),((((24,29),28),27),26)),(20,22)),((23,30),25)),(31,((32,33),((34,35),(36,37))))),19),18),17),16),38),(9,((10,(11,(12,13))),(14,15))))))),(40,(41,42))));
tree tnt_328 = [&U] (1,2,((3,(4,((((5,6),39),7),(8,((9,((10,(11,(12,13))),(14,15))),((16,((17,(19,((((20,22),(21,(((((24,29),28),27),25),26))),(23,30)),(31,((32,33),((34,35),(36,37))))))),18)),38)))))),(40,(41,42))));
tree tnt_329 = [&U] (1,2,((3,(4,((((5,6),39),7),(((((((((((8,21),(((((24,29),28),27),25),26)),(20,22)),(23,30)),(31,((32,33),((34,35),(36,37))))),19),18),17),16),38),(9,((10,(11,(12,13))),(14,15))))))),(40,(41,42))));
tree tnt_330 = [&U] (1,2,((3,(4,((((5,6),39),7),((((((((((((8,21),((24,(27,(28,29))),26)),(20,22)),(23,30)),(31,((32,33),((34,35),(36,37))))),19),25),18),17),16),38),(9,((10,(11,(12,13))),(14,15))))))),(40,(41,42))));
tree tnt_331 = [&U] (1,2,((3,(4,((((5,6),39),7),(((((((((((8,21),((((24,29),28),27),26)),(20,22)),(23,30)),(31,((32,33),((34,35),(36,37))))),25),19),(17,18)),16),38),(9,((10,(11,(12,13))),(14,15))))))),(40,(41,42))));
tree tnt_332 = [&U] (1,2,((3,(4,((((5,6),39),7),((((((((((8,21),((((24,29),28),27),26)),(20,22)),(23,30)),(31,((32,33),((34,35),(36,37))))),19),(17,(18,25))),16),38),(9,((10,(11,(12,13))),(14,15))))))),(40,(41,42))));
tree tnt_333 = [&U] (1,2,((3,(4,((((5,6),39),7),(((((((8,((20,22),(21,(((((24,29),28),27),25),26)))),(23,30)),(17,(((19,31),(((32,33),35),34)),(36,37)))),18),16),38),(9,((10,(11,(12,13))),(14,15))))))),(40,(41,42))));
tree tnt_334 = [&U] (1,2,((3,(4,((((5,6),39),7),(((((((8,((20,22),(21,(((((24,29),28),27),25),26)))),(23,30)),(17,((((19,31),((32,35),34)),33),(36,37)))),18),16),38),(9,((10,(11,(12,13))),(14,15))))))),(40,(41,42))));
tree tnt_335 = [&U] (1,2,((3,(4,((((5,6),39),7),(((((((8,((20,22),(21,(((((24,29),28),27),25),26)))),(23,30)),(17,(((19,31),(((32,35),34),33)),(36,37)))),18),16),38),(9,((10,(11,(12,13))),(14,15))))))),(40,(41,42))));
tree tnt_336 = [&U] (1,2,((3,(4,((((5,6),39),7),(((((((8,((20,22),(21,(((((24,29),28),27),25),26)))),(23,30)),(17,(((19,31),(((32,35),33),34)),(36,37)))),18),16),38),(9,((10,(11,(12,13))),(14,15))))))),(40,(41,42))));
tree tnt_337 = [&U] (1,2,((3,(4,((((5,6),39),7),(((((((8,((20,22),(21,((((24,29),28),27),26)))),((23,30),25)),(17,(((19,31),(((32,33),35),34)),(36,37)))),18),16),38),(9,((10,(11,(12,13))),(14,15))))))),(40,(41,42))));
tree tnt_338 = [&U] (1,2,((3,(4,((((5,6),39),7),((((((((8,((20,22),(21,(((((24,29),28),27),25),26)))),(23,30)),17),(((19,31),(((32,33),35),34)),(36,37))),18),16),38),(9,((10,(11,(12,13))),(14,15))))))),(40,(41,42))));
tree tnt_339 = [&U] (1,2,((3,(4,((((5,6),39),7),(((((((8,((20,22),(21,(((((24,29),28),27),25),26)))),(23,30)),((17,(36,37)),((19,31),(((32,35),34),33)))),18),16),38),(9,((10,(11,(12,13))),(14,15))))))),(40,(41,42))));
tree tnt_340 = [&U] (1,2,((3,(4,((((5,6),39),7),(((((((8,((20,22),(21,((24,(25,(27,(28,29)))),26)))),(23,30)),(17,(((19,31),(((32,35),34),33)),(36,37)))),18),16),38),(9,((10,(11,(12,13))),(14,15))))))),(40,(41,42))));
tree tnt_341 = [&U] (1,2,((3,(4,((((5,6),39),7),((((((((8,((20,22),(21,((((24,29),28),27),26)))),(23,30)),(17,(((19,31),(((32,35),34),33)),(36,37)))),18),25),16),38),(9,((10,(11,(12,13))),(14,15))))))),(40,(41,42))));
tree tnt_342 = [&U] (1,2,((3,(4,((((5,6),39),7),(((((((8,((20,22),(21,((((24,29),28),27),26)))),((23,30),25)),(17,(((19,31),(((32,35),34),33)),(36,37)))),18),16),38),(9,((10,(11,(12,13))),(14,15))))))),(40,(41,42))));
tree tnt_343 = [&U] (1,2,((3,(4,((((5,6),39),7),(((((((((8,((20,22),(21,((((24,29),28),27),26)))),(23,30)),((((19,31),((32,35),34)),33),(36,37))),18),25),17),16),38),(9,((10,(11,(12,13))),(14,15))))))),(40,(41,42))));
tree tnt_344 = [&U] (1,2,((3,(4,((((5,6),39),7),(((((((((8,((20,22),(21,((((24,29),28),27),26)))),(23,30)),(((19,31),(((32,35),34),33)),(36,37))),18),25),17),16),38),(9,((10,(11,(12,13))),(14,15))))))),(40,(41,42))));
tree tnt_345 = [&U] (1,2,((3,(4,((((5,6),39),7),(((((((((8,((20,22),(21,((((24,29),28),27),26)))),(23,30)),(((19,31),(((32,35),33),34)),(36,37))),18),25),17),16),38),(9,((10,(11,(12,13))),(14,15))))))),(40,(41,42))));
tree tnt_346 = [&U] (1,2,((3,(4,((((5,6),39),7),((((((((8,((20,22),(21,((((24,29),28),27),26)))),((23,30),25)),((((19,31),((32,35),34)),33),(36,37))),18),17),16),38),(9,((10,(11,(12,13))),(14,15))))))),(40,(41,42))));
tree tnt_347 = [&U] (1,2,((3,(4,((((5,6),39),7),(((((((((8,((20,22),(21,((((24,29),28),27),26)))),(23,30)),17),(((19,31),(((32,35),34),33)),(36,37))),18),25),16),38),(9,((10,(11,(12,13))),(14,15))))))),(40,(41,42))));
tree tnt_348 = [&U] (1,2,((3,(4,((((5,6),39),7),(((((((((8,((20,22),(21,((((24,29),28),27),26)))),(23,30)),17),(((19,31),(((32,35),33),34)),(36,37))),18),25),16),38),(9,((10,(11,(12,13))),(14,15))))))),(40,(41,42))));
tree tnt_349 = [&U] (1,2,((3,(4,((((5,6),39),7),((((((((8,((20,22),(21,((((24,29),28),27),26)))),(23,30)),(17,(((19,31),(((32,35),33),34)),(36,37)))),18),25),16),38),(9,((10,(11,(12,13))),(14,15))))))),(40,(41,42))));
tree tnt_350 = [&U] (1,2,((3,(4,((((5,6),39),7),((((((((8,((20,22),(21,(((((24,29),28),27),25),26)))),(23,30)),(((19,31),(((32,35),33),34)),(36,37))),18),17),16),38),(9,((10,(11,(12,13))),(14,15))))))),(40,(41,42))));
tree tnt_351 = [&U] (1,2,((3,(4,((((5,6),39),7),((((((((8,((20,22),(21,((((24,29),28),27),26)))),((23,30),25)),(((19,31),(((32,33),35),34)),(36,37))),18),17),16),38),(9,((10,(11,(12,13))),(14,15))))))),(40,(41,42))));
tree tnt_352 = [&U] (1,2,((3,(4,((((5,6),39),7),(((((((((8,((20,22),(21,((24,(27,(28,29))),26)))),(23,30)),17),(((19,31),(((32,35),34),33)),(36,37))),18),25),16),38),(9,((10,(11,(12,13))),(14,15))))))),(40,(41,42))));
tree tnt_353 = [&U] (1,2,((3,(4,((((5,6),39),7),(((((((8,((20,22),(21,(((24,(27,(28,29))),25),26)))),(23,30)),((((19,31),((32,35),34)),33),(36,37))),(17,18)),16),38),(9,((10,(11,(12,13))),(14,15))))))),(40,(41,42))));
tree tnt_354 = [&U] (1,2,((3,(4,((((5,6),39),7),((((((((8,((20,22),(21,((((24,29),28),27),26)))),((23,30),25)),(((19,31),(((32,35),33),34)),(36,37))),17),18),16),38),(9,((10,(11,(12,13))),(14,15))))))),(40,(41,42))));
tree tnt_355 = [&U] (1,2,((3,(4,((((5,6),39),7),(((((((((8,((20,22),(21,((((24,29),28),27),26)))),(23,30)),((((19,31),((32,35),34)),33),(36,37))),17),18),25),16),38),(9,((10,(11,(12,13))),(14,15))))))),(40,(41,42))));
tree tnt_356 = [&U] (1,2,((3,(4,((((5,6),39),7),(((((((8,((20,22),(21,((24,(27,(28,29))),26)))),((23,30),25)),((17,((19,31),(((32,33),35),34))),(36,37))),18),16),38),(9,((10,(11,(12,13))),(14,15))))))),(40,(41,42))));
tree tnt_357 = [&U] (1,2,((3,(4,((((5,6),39),7),(((((((8,((20,22),(21,((((24,29),28),27),26)))),((23,30),25)),((17,((19,31),(((32,35),34),33))),(36,37))),18),16),38),(9,((10,(11,(12,13))),(14,15))))))),(40,(41,42))));
tree tnt_358 = [&U] (1,2,((3,(4,((((5,6),39),7),(((((((((8,((20,22),(21,((((24,29),28),27),26)))),(23,30)),(((19,31),(((32,35),34),33)),(36,37))),17),18),25),16),38),(9,((10,(11,(12,13))),(14,15))))))),(40,(41,42))));
tree tnt_359 = [&U] (1,2,((3,(4,((((5,6),39),7),(8,((9,((10,(11,(12,13))),(14,15))),((16,(17,(18,(19,((((20,22),(21,((23,(24,(25,(27,(28,29))))),26))),30),(31,((32,((34,35),(36,37))),33))))))),38)))))),(40,(41,42))));
tree tnt_360 = [&U] (1,2,((3,(4,((((5,6),39),7),(8,((9,((10,(11,(12,13))),(14,15))),((16,(17,(18,(19,((((20,22),(21,((23,((24,(27,(28,29))),25)),26))),30),(31,((32,((34,35),(36,37))),33))))))),38)))))),(40,(41,42))));
tree tnt_361 = [&U] (1,2,((3,(4,((((5,6),39),7),(8,((9,((10,(11,(12,13))),(14,15))),((16,((17,(19,((((20,22),(21,((23,((24,(27,(28,29))),25)),26))),30),(31,((32,((34,35),(36,37))),33))))),18)),38)))))),(40,(41,42))));
tree tnt_362 = [&U] (1,2,((3,(4,((((5,6),39),7),(((((((((8,((20,22),(21,((24,(27,(28,29))),26)))),(23,30)),(31,((32,33),((34,35),(36,37))))),18),19),(17,25)),16),38),(9,((10,(11,(12,13))),(14,15))))))),(40,(41,42))));
tree tnt_363 = [&U] (1,2,((3,(4,((((5,6),39),7),(((((((((((8,21),((24,(27,(28,29))),26)),(20,22)),((23,30),25)),(31,((32,33),((34,35),(36,37))))),19),18),17),16),38),(9,((10,(11,(12,13))),(14,15))))))),(40,(41,42))));
tree tnt_364 = [&U] (1,2,((3,(4,((((5,6),39),7),(((((((((((8,21),((24,(25,(27,(28,29)))),26)),(20,22)),(23,30)),(31,((32,33),((34,35),(36,37))))),19),17),18),16),38),(9,((10,(11,(12,13))),(14,15))))))),(40,(41,42))));
tree tnt_365 = [&U] (1,2,((3,(4,((((5,6),39),7),((((((((8,((20,22),(21,(((((24,29),28),27),25),26)))),(23,30)),(31,((32,33),((34,35),(36,37))))),19),(17,18)),16),38),(9,((10,(11,(12,13))),(14,15))))))),(40,(41,42))));
tree tnt_366 = [&U] (1,2,((3,(4,((((5,6),39),7),((((((((8,((20,22),(21,((24,(27,(28,29))),26)))),(23,30)),(31,((32,33),((34,35),(36,37))))),(19,25)),(17,18)),16),38),(9,((10,(11,(12,13))),(14,15))))))),(40,(41,42))));
tree tnt_367 = [&U] (1,2,((3,(4,((((5,6),39),7),(8,((9,((10,(11,(12,13))),(14,15))),((16,((17,(18,(19,((((20,22),(21,((23,(24,(27,(28,29)))),26))),30),(31,((32,33),((34,35),(36,37)))))))),25)),38)))))),(40,(41,42))));
tree tnt_368 = [&U] (1,2,((3,(4,((((5,6),39),7),((((((((8,((20,22),(21,((24,(25,(27,(28,29)))),26)))),(23,30)),17),(((19,31),((((32,35),34),37),33)),36)),18),16),38),(9,((10,(11,(12,13))),(14,15))))))),(40,(41,42))));
tree tnt_369 = [&U] (1,2,((3,(4,((((5,6),39),7),(((((((8,((20,22),(21,((24,(25,(27,(28,29)))),26)))),(23,30)),(17,(((19,31),((((32,35),34),37),33)),36))),18),16),38),(9,((10,(11,(12,13))),(14,15))))))),(40,(41,42))));
tree tnt_370 = [&U] (1,2,((3,(4,((((5,6),39),7),(((((((8,((20,22),(21,((((24,29),28),27),26)))),((23,30),25)),(17,(((19,31),((((32,35),34),37),33)),36))),18),16),38),(9,((10,(11,(12,13))),(14,15))))))),(40,(41,42))));
tree tnt_371 = [&U] (1,2,((3,(4,((((5,6),39),7),((((((((((((8,21),((24,(27,(28,29))),26)),(20,22)),(23,30)),(31,(32,(33,((34,35),(36,37)))))),18),19),17),25),16),38),(9,((10,(11,(12,13))),(14,15))))))),(40,(41,42))));
tree tnt_372 = [&U] (1,2,((3,(4,((((5,6),39),7),(8,((9,((10,(11,(12,13))),(14,15))),((16,(17,((18,((((20,22),(21,((((24,29),28),27),26))),(23,30)),(31,(32,(33,((34,35),(36,37))))))),(19,25)))),38)))))),(40,(41,42))));
tree tnt_373 = [&U] (1,2,((3,(4,((((5,6),39),7),(((((((((8,((20,22),(21,((24,(27,(28,29))),26)))),(23,30)),(31,(32,(33,((34,35),(36,37)))))),18),(19,25)),17),16),38),(9,((10,(11,(12,13))),(14,15))))))),(40,(41,42))));
tree tnt_374 = [&U] (1,2,((3,(4,((((5,6),39),7),(((((((((((8,21),((24,(27,(28,29))),26)),(20,22)),(23,30)),(31,(32,(33,((34,35),(36,37)))))),18),(19,25)),17),16),38),(9,((10,(11,(12,13))),(14,15))))))),(40,(41,42))));
tree tnt_375 = [&U] (1,2,((3,(4,((((5,6),39),7),(((((((((((8,21),((24,(27,(28,29))),26)),(20,22)),((23,30),25)),(31,(32,(33,((34,35),(36,37)))))),18),19),17),16),38),(9,((10,(11,(12,13))),(14,15))))))),(40,(41,42))));
tree tnt_376 = [&U] (1,2,((3,(4,((((5,6),39),7),(8,((9,((10,(11,(12,13))),(14,15))),((16,(17,((18,(((20,22),(21,((((23,30),25),(24,(27,(28,29)))),26))),(31,(32,(33,((34,35),(36,37))))))),19))),38)))))),(40,(41,42))));
tree tnt_377 = [&U] (1,2,((3,(4,((((5,6),39),7),(((((((((((8,21),(((((24,29),28),27),25),26)),(20,22)),(23,30)),(31,(32,(33,((34,35),(36,37)))))),18),19),17),16),38),(9,((10,(11,(12,13))),(14,15))))))),(40,(41,42))));
tree tnt_378 = [&U] (1,2,((3,(4,((((5,6),39),7),(8,((9,((10,(11,(12,13))),(14,15))),((16,(17,((18,(((20,22),(21,((((23,30),(24,(27,(28,29)))),25),26))),(31,(32,(33,((34,35),(36,37))))))),19))),38)))))),(40,(41,42))));
tree tnt_379 = [&U] (1,2,((3,(4,((((5,6),39),7),(8,((9,((10,(11,(12,13))),(14,15))),((16,(17,((18,(((20,22),(21,(((23,30),((24,(27,(28,29))),25)),26))),(31,(32,(33,((34,35),(36,37))))))),19))),38)))))),(40,(41,42))));
tree tnt_380 = [&U] (1,2,((3,(4,((((5,6),39),7),(8,((9,((10,(11,(12,13))),(14,15))),((16,(17,((18,((((20,22),(21,(((23,(24,(27,(28,29)))),25),26))),30),(31,(32,(33,((34,35),(36,37))))))),19))),38)))))),(40,(41,42))));
tree tnt_381 = [&U] (1,2,((3,(4,((((5,6),39),7),(8,((9,((10,(11,(12,13))),(14,15))),((16,(17,((18,((((20,22),(21,((23,((24,(27,(28,29))),25)),26))),30),(31,(32,(33,((34,35),(36,37))))))),19))),38)))))),(40,(41,42))));
tree tnt_382 = [&U] (1,2,((3,(4,((((5,6),39),7),(8,((9,((10,(11,(12,13))),(14,15))),((16,(17,((18,((((20,22),(21,((23,(((24,29),28),27)),26))),30),(31,((32,33),((34,35),(36,37)))))),(19,25)))),38)))))),(40,(41,42))));
tree tnt_383 = [&U] (1,2,((3,(4,((((5,6),39),7),(8,((9,((10,(11,(12,13))),(14,15))),((16,((17,((19,25),((((20,22),(21,((23,(((24,29),28),27)),26))),30),(31,((32,33),((34,35),(36,37))))))),18)),38)))))),(40,(41,42))));
tree tnt_384 = [&U] (1,2,((3,(4,((((5,6),39),7),(8,((9,((10,(11,(12,13))),(14,15))),((16,(17,((18,((((20,22),(21,((23,(((24,29),28),27)),26))),(25,30)),(31,(32,(33,((34,35),(36,37))))))),19))),38)))))),(40,(41,42))));
tree tnt_385 = [&U] (1,2,((3,(4,((((5,6),39),7),(8,((9,((10,(11,(12,13))),(14,15))),((16,(((17,25),30),((18,(((20,22),(21,((23,(24,(27,(28,29)))),26))),(31,(32,(33,((34,35),(36,37))))))),19))),38)))))),(40,(41,42))));
tree tnt_386 = [&U] (1,2,((3,(4,((((5,6),39),7),(8,((9,((10,(11,(12,13))),(14,15))),((16,((17,(25,30)),(18,(19,(((20,22),(21,((23,(24,(27,(28,29)))),26))),(31,(32,(33,((34,35),(36,37)))))))))),38)))))),(40,(41,42))));
tree tnt_387 = [&U] (1,2,((3,(4,((((5,6),39),7),(8,((9,((10,(11,(12,13))),(14,15))),((16,((17,(19,((((20,22),(21,(((23,25),(24,(27,(28,29)))),26))),30),(31,((32,((34,35),(36,37))),33))))),18)),38)))))),(40,(41,42))));
tree tnt_388 = [&U] (1,2,((3,(4,((((5,6),39),7),(8,((9,((10,(11,(12,13))),(14,15))),((16,(17,(18,(19,(((20,22),(21,(((23,(25,30)),(24,(27,(28,29)))),26))),(31,((32,((34,35),(36,37))),33))))))),38)))))),(40,(41,42))));
tree tnt_389 = [&U] (1,2,((3,(4,((((5,6),39),7),(8,((9,((10,(11,(12,13))),(14,15))),((16,(17,(18,(19,((((20,22),(21,((23,(24,(27,(28,29)))),26))),(25,30)),(31,((32,((34,35),(36,37))),33))))))),38)))))),(40,(41,42))));
tree tnt_390 = [&U] (1,2,((3,(4,((((5,6),39),7),(8,((9,((10,(11,(12,13))),(14,15))),((16,(((17,25),30),(18,(19,(((20,22),(21,((23,(((24,29),28),27)),26))),(31,(32,(33,((34,35),(36,37)))))))))),38)))))),(40,(41,42))));
tree tnt_391 = [&U] (1,2,((3,(4,((((5,6),39),7),(8,((9,((10,(11,(12,13))),(14,15))),((16,((17,(19,((((20,22),(21,((23,(((24,29),28),27)),26))),(25,30)),(31,(32,(33,((34,35),(36,37)))))))),18)),38)))))),(40,(41,42))));
tree tnt_392 = [&U] (1,2,((3,(4,((((5,6),39),7),(8,((9,((10,(11,(12,13))),(14,15))),((16,(((17,25),30),(18,(19,(((20,22),(21,((23,(24,(27,(28,29)))),26))),(31,(32,(33,((34,35),(36,37)))))))))),38)))))),(40,(41,42))));
tree tnt_393 = [&U] (1,2,((3,(4,((((5,6),39),7),(((((((((8,((20,22),(21,((24,(27,(28,29))),26)))),(23,30)),17),(((19,31),((((32,35),34),37),33)),36)),18),25),16),38),(9,((10,(11,(12,13))),(14,15))))))),(40,(41,42))));
tree tnt_394 = [&U] (1,2,((3,(4,((((5,6),39),7),((((((((8,((20,22),(21,((24,(27,(28,29))),26)))),(23,30)),(17,(((19,31),((((32,35),34),37),33)),36))),18),25),16),38),(9,((10,(11,(12,13))),(14,15))))))),(40,(41,42))));
tree tnt_395 = [&U] (1,2,((3,(4,((((5,6),39),7),((((((((8,((20,22),(21,((24,(27,(28,29))),26)))),(23,30)),((17,((19,31),(((32,35),33),34))),(36,37))),18),25),16),38),(9,((10,(11,(12,13))),(14,15))))))),(40,(41,42))));
tree tnt_396 = [&U] (1,2,((3,(4,((((5,6),39),7),(((((((((8,((20,22),(21,((((24,29),28),27),26)))),(23,30)),(((19,31),(((32,35),33),34)),(36,37))),17),18),25),16),38),(9,((10,(11,(12,13))),(14,15))))))),(40,(41,42))));
tree tnt_397 = [&U] (1,2,((3,(4,((((5,6),39),7),(((((((8,((20,22),(21,((((24,29),28),27),26)))),((23,30),25)),((17,((19,31),(((32,35),33),34))),(36,37))),18),16),38),(9,((10,(11,(12,13))),(14,15))))))),(40,(41,42))));
tree tnt_398 = [&U] (1,2,((3,(4,((((5,6),39),7),(((((((8,((20,22),(21,(((((24,29),28),27),25),26)))),(23,30)),((17,((19,31),(((32,35),33),34))),(36,37))),18),16),38),(9,((10,(11,(12,13))),(14,15))))))),(40,(41,42))));
tree tnt_399 = [&U] (1,2,((3,(4,((((5,6),39),7),(((((((8,((20,22),(21,((((24,29),28),27),26)))),((23,30),25)),((17,((19,31),(((32,33),35),34))),(36,37))),18),16),38),(9,((10,(11,(12,13))),(14,15))))))),(40,(41,42))));
tree tnt_400 = [&U] (1,2,((3,(4,((((5,6),39),7),(8,((9,((10,(11,(12,13))),(14,15))),((16,(((17,(25,30)),(19,(((20,22),(21,((23,(24,(27,(28,29)))),26))),(31,(32,(33,((34,35),(36,37)))))))),18)),38)))))),(40,(41,42))));
tree tnt_401 = [&U] (1,2,((3,(4,((((5,6),39),7),(((((((((((8,21),((24,(27,(28,29))),26)),(20,22)),(23,30)),(31,((32,33),((34,35),(36,37))))),(19,25)),17),18),16),38),(9,((10,(11,(12,13))),(14,15))))))),(40,(41,42))));
tree tnt_402 = [&U] (1,2,((3,(4,((((5,6),39),7),(((((((((((8,21),((((24,29),28),27),26)),(20,22)),(23,(25,30))),(31,((32,33),((34,35),(36,37))))),19),17),18),16),38),(9,((10,(11,(12,13))),(14,15))))))),(40,(41,42))));
tree tnt_403 = [&U] (1,2,((3,(4,((((5,6),39),7),(((((((((8,((20,22),(21,((((24,29),28),27),26)))),(23,30)),(31,((32,33),((34,35),(36,37))))),(19,25)),17),18),16),38),(9,((10,(11,(12,13))),(14,15))))))),(40,(41,42))));
tree tnt_404 = [&U] (1,2,((3,(4,((((5,6),39),7),(8,((9,((10,(11,(12,13))),(14,15))),((16,(((17,(25,30)),(19,(((20,22),(21,((23,(((24,29),28),27)),26))),(31,(32,(33,((34,35),(36,37)))))))),18)),38)))))),(40,(41,42))));
tree tnt_405 = [&U] (1,2,((3,(4,((((5,6),39),7),(8,((9,((10,(11,(12,13))),(14,15))),((16,((17,(25,30)),(18,(19,(((20,22),(21,((23,(((24,29),28),27)),26))),(31,(32,(33,((34,35),(36,37)))))))))),38)))))),(40,(41,42))));
tree tnt_406 = [&U] (1,2,((3,(4,((((5,6),39),7),(((((((8,((20,22),(21,(((24,(27,(28,29))),25),26)))),(23,30)),(17,(((19,31),(((32,35),33),34)),(36,37)))),18),16),38),(9,((10,(11,(12,13))),(14,15))))))),(40,(41,42))));
tree tnt_407 = [&U] (1,2,((3,(4,((((5,6),39),7),(((((((8,((20,22),(21,((((24,29),28),27),26)))),((23,30),25)),(17,(((19,31),(((32,35),33),34)),(36,37)))),18),16),38),(9,((10,(11,(12,13))),(14,15))))))),(40,(41,42))));
tree tnt_408 = [&U] (1,2,((3,(4,((((5,6),39),7),((((((((8,((20,22),(21,((24,(27,(28,29))),26)))),((23,30),25)),17),(((19,31),(((32,33),35),34)),(36,37))),18),16),38),(9,((10,(11,(12,13))),(14,15))))))),(40,(41,42))));
tree tnt_409 = [&U] (1,2,((3,(4,((((5,6),39),7),((((((((8,((20,22),(21,((24,(25,(27,(28,29)))),26)))),(23,30)),17),(((19,31),(((32,35),33),34)),(36,37))),18),16),38),(9,((10,(11,(12,13))),(14,15))))))),(40,(41,42))));
tree tnt_410 = [&U] (1,2,((3,(4,((((5,6),39),7),((((((((8,((20,22),(21,((24,(25,(27,(28,29)))),26)))),(23,30)),17),(((19,31),(((32,33),35),34)),(36,37))),18),16),38),(9,((10,(11,(12,13))),(14,15))))))),(40,(41,42))));
tree tnt_411 = [&U] (1,2,((3,(4,((((5,6),39),7),(((((((8,((20,22),(21,((24,(25,(27,(28,29)))),26)))),(23,30)),((17,((19,31),(((32,35),33),34))),(36,37))),18),16),38),(9,((10,(11,(12,13))),(14,15))))))),(40,(41,42))));
tree tnt_412 = [&U] (1,2,((3,(4,((((5,6),39),7),(((((((8,((20,22),(21,((24,(25,(27,(28,29)))),26)))),(23,30)),((17,((19,31),(((32,33),35),34))),(36,37))),18),16),38),(9,((10,(11,(12,13))),(14,15))))))),(40,(41,42))));
tree tnt_413 = [&U] (1,2,((3,(4,((((5,6),39),7),((((((((8,((20,22),(21,(((((24,29),28),27),25),26)))),(23,30)),17),(((19,31),(((32,35),33),34)),(36,37))),18),16),38),(9,((10,(11,(12,13))),(14,15))))))),(40,(41,42))));
tree tnt_414 = [&U] (1,2,((3,(4,((((5,6),39),7),((((((((8,((20,22),(21,((((24,29),28),27),26)))),((23,30),25)),17),(((19,31),(((32,35),34),33)),(36,37))),18),16),38),(9,((10,(11,(12,13))),(14,15))))))),(40,(41,42))));
tree tnt_415 = [&U] (1,2,((3,(4,((((5,6),39),7),((((((((8,((20,22),(21,((((24,29),28),27),26)))),((23,30),25)),17),(((19,31),(((32,35),33),34)),(36,37))),18),16),38),(9,((10,(11,(12,13))),(14,15))))))),(40,(41,42))));
tree tnt_416 = [&U] (1,2,((3,(4,((((5,6),39),7),(((((((((8,((20,22),(21,((24,(27,(28,29))),26)))),(23,30)),17),(((19,31),(((32,35),33),34)),(36,37))),18),25),16),38),(9,((10,(11,(12,13))),(14,15))))))),(40,(41,42))));
tree tnt_417 = [&U] (1,2,((3,(4,((((5,6),39),7),((((((((((((8,21),((((24,29),28),27),26)),(20,22)),(23,30)),(31,(32,(33,((34,35),(36,37)))))),18),19),17),25),16),38),(9,((10,(11,(12,13))),(14,15))))))),(40,(41,42))));
tree tnt_418 = [&U] (1,2,((3,(4,((((5,6),39),7),(((((((((((8,21),((((24,29),28),27),26)),(20,22)),(23,30)),(31,(32,(33,((34,35),(36,37)))))),18),(19,25)),17),16),38),(9,((10,(11,(12,13))),(14,15))))))),(40,(41,42))));
tree tnt_419 = [&U] (1,2,((3,(4,((((5,6),39),7),((((((((8,((20,22),(21,((((24,29),28),27),26)))),((23,30),25)),17),(((19,31),(((32,33),35),34)),(36,37))),18),16),38),(9,((10,(11,(12,13))),(14,15))))))),(40,(41,42))));
tree tnt_420 = [&U] (1,2,((3,(4,((((5,6),39),7),(((((((((((8,21),(((((24,29),28),27),25),26)),(20,22)),(23,30)),(31,((32,33),((34,35),(36,37))))),19),17),18),16),38),(9,((10,(11,(12,13))),(14,15))))))),(40,(41,42))));
End;
