# Supplementary material for: Returning to the roots: resolution, reproducibility, and robusticity in the phylogenetic inference of Dissorophidae (Amphibia: Temnospondyli)
Source: PeerJ. 2021 Nov 8;9:e12423. doi: 10.7717/peerj.12423 (PMC8582317; doi:10.7717/peerj.12423)
Supplement: Supplemental Information 4 [file peerj-09-12423-s004.zip › new .tre files/P1AC_all taxa.tre]

#NEXUS 

Begin trees;  [Treefile saved Thursday, August 12, 2021 at 2:58:02 PM Pacific Daylight Time]
[!>
>Processing TREES block from file: ~/Desktop/TNT files/2021 runs/Resubmission 1/P1C.nex
>  Keeping: trees from file (replacing any trees already in memory)
>  93116 trees read from file
>
>  Time used = 5.25 sec (CPU time = 5.37 sec)
]
	Translate
		1 Greererpeton,
		2 Proterogyrinus,
		3 Micromelerpeton_credneri,
		4 Perryella,
		5 Reiszerpeton,
		6 Ecolsonia,
		7 Fedexia,
		8 Acheloma,
		9 Phonerpeton,
		10 Rotaryus,
		11 Anconastes,
		12 Tambachia,
		13 Actiobates,
		14 Palodromeus,
		15 Mordex,
		16 Mattauschia,
		17 Platyhystrix,
		18 Aspidosaurus_chiton,
		19 Brevidorsum,
		20 Scapanops,
		21 Aspidosaurus_binasser,
		22 Conjunctio,
		23 Cacops_woehri,
		24 Iratusaurus,
		25 Zygosaurus,
		26 Cacops_morrisi,
		27 Cacops_aspidephorus,
		28 Anakamacops,
		29 Kamacops_conservative,
		30 Nooxobeia,
		31 Broiliellus_reiszi,
		32 Aspidosaurus_novomexicanus,
		33 Broiliellus_olsoni,
		34 Diploseira,
		35 Broiliellus_arroyoensis,
		36 Dissorophus,
		37 Broiliellus_brevis,
		38 Broiliellus_texensis,
		39 Eoscopus,
		40 Tersomius_texensis,
		41 Broiliellus_hektotopos,
		42 Doleserpeton,
		43 Pasawioops,
		44 Dendrysekos,
		45 Parioxys_bolli,
		46 Eryops_megacephalus,
		47 Chenoprosopus_milleri
		;
tree tnt_1 = [&U] (1,2,((3,(4,((5,(((6,((7,(8,9)),(10,(11,12)))),(13,(14,(15,(16,17))))),(18,(19,(((20,(21,(22,(23,(24,(25,(26,(27,28)))))))),(29,30)),(31,(32,(33,(34,(35,(36,(37,38)))))))))))),(39,(40,(41,(42,43))))))),(44,(45,(46,47)))));
tree tnt_2 = [&U] (1,2,((3,(4,((5,(((6,((7,(8,9)),(10,(11,12)))),(13,(14,(15,(16,17))))),((18,(19,(((20,(21,(22,(23,(24,(25,(26,(27,28)))))))),29),(31,(32,(33,(34,(35,(36,(37,38)))))))))),30))),(39,(40,(41,(42,43))))))),(44,(45,(46,47)))));
tree tnt_3 = [&U] (1,2,((3,(4,((5,(((6,((7,(8,9)),(10,(11,12)))),(13,(14,(15,(16,17))))),(18,(19,(((20,(21,(22,(23,((24,(25,(26,(27,28)))),30))))),29),(31,(32,(33,(34,(35,(36,(37,38)))))))))))),(39,(40,(41,(42,43))))))),(44,(45,(46,47)))));
tree tnt_4 = [&U] (1,2,((3,(4,((5,(((6,((7,(8,9)),(10,(11,12)))),(13,(14,(15,(16,17))))),(18,(19,(((20,(21,(22,(23,(24,((25,(26,(27,28))),30)))))),29),(31,(32,(33,(34,(35,(36,(37,38)))))))))))),(39,(40,(41,(42,43))))))),(44,(45,(46,47)))));
tree tnt_5 = [&U] (1,2,((3,(4,((5,(((6,((7,(8,9)),(10,(11,12)))),(13,(14,(15,(16,17))))),(18,(19,(((20,(21,(22,(23,(24,((25,30),(26,(27,28)))))))),29),(31,(32,(33,(34,(35,(36,(37,38)))))))))))),(39,(40,(41,(42,43))))))),(44,(45,(46,47)))));
tree tnt_6 = [&U] (1,2,((3,(4,((5,(((6,(((7,(8,9)),(10,(11,12))),45)),(13,(14,(15,(16,17))))),(18,(19,(((20,(21,(22,(23,(24,(25,(26,(27,28)))))))),(29,30)),(31,(32,(33,(34,(35,(36,(37,38)))))))))))),(39,(40,(41,(42,43))))))),(44,(46,47))));
tree tnt_7 = [&U] (1,2,((3,(4,((5,(((6,((7,(8,9)),((10,(11,12)),45))),(13,(14,(15,(16,17))))),(18,(19,(((20,(21,(22,(23,(24,(25,(26,(27,28)))))))),(29,30)),(31,(32,(33,(34,(35,(36,(37,38)))))))))))),(39,(40,(41,(42,43))))))),(44,(46,47))));
tree tnt_8 = [&U] (1,2,((3,(4,((5,(((6,(((7,(8,9)),45),(10,(11,12)))),(13,(14,(15,(16,17))))),(18,(19,(((20,(21,(22,(23,(24,(25,(26,(27,28)))))))),(29,30)),(31,(32,(33,(34,(35,(36,(37,38)))))))))))),(39,(40,(41,(42,43))))))),(44,(46,47))));
tree tnt_9 = [&U] (1,2,((3,(4,((5,(((6,((7,(8,9)),(10,((11,12),45)))),(13,(14,(15,(16,17))))),(18,(19,(((20,(21,(22,(23,(24,(25,(26,(27,28)))))))),(29,30)),(31,(32,(33,(34,(35,(36,(37,38)))))))))))),(39,(40,(41,(42,43))))))),(44,(46,47))));
tree tnt_10 = [&U] (1,2,((3,(4,((5,(((6,((7,(8,9)),((10,45),(11,12)))),(13,(14,(15,(16,17))))),(18,(19,(((20,(21,(22,(23,(24,(25,(26,(27,28)))))))),(29,30)),(31,(32,(33,(34,(35,(36,(37,38)))))))))))),(39,(40,(41,(42,43))))))),(44,(46,47))));
tree tnt_11 = [&U] (1,2,((3,(4,((((5,(((6,((7,(8,9)),(10,(11,12)))),(13,((15,16),17))),(18,(19,((20,(31,((32,33),(34,(35,(36,(37,38))))))),(21,(22,((((23,(26,27)),(28,29)),25),30)))))))),((14,39),(24,42))),41),(40,43)))),(44,(45,(46,47)))));
tree tnt_12 = [&U] (1,2,((3,(4,((((5,(((6,((7,(8,9)),(10,(11,12)))),(13,((15,16),17))),(18,(19,((20,(31,(32,((33,(35,(36,(37,38)))),34)))),(21,(22,((((23,(26,27)),(28,29)),25),30)))))))),((14,39),(24,42))),41),(40,43)))),(44,(45,(46,47)))));
tree tnt_13 = [&U] (1,2,((3,(4,((((5,(((6,((7,(8,9)),(10,(11,12)))),(13,((15,16),17))),(18,(19,((20,(31,(32,((33,34),(35,(36,(37,38))))))),(21,(22,((((23,(26,27)),(28,29)),25),30)))))))),((14,39),(24,42))),41),(40,43)))),(44,(45,(46,47)))));
tree tnt_14 = [&U] (1,2,((3,(4,((((5,(((6,((7,(8,9)),(10,(11,12)))),(13,((15,16),17))),(18,(19,((20,(31,(32,(((33,35),(36,(37,38))),34)))),(21,(22,((((23,(26,27)),(28,29)),25),30)))))))),((14,39),(24,42))),41),(40,43)))),(44,(45,(46,47)))));
tree tnt_15 = [&U] (1,2,((3,(4,((((5,(((6,((7,(8,9)),(10,(11,12)))),(13,((15,16),17))),(18,(19,((20,(31,(32,(((33,(36,(37,38))),35),34)))),(21,(22,((((23,(26,27)),(28,29)),25),30)))))))),((14,39),(24,42))),41),(40,43)))),(44,(45,(46,47)))));
tree tnt_16 = [&U] (1,2,((3,(4,((((5,(((6,((7,(8,9)),(10,(11,12)))),(13,((15,16),17))),(18,(19,((20,(31,(32,((((33,(37,38)),36),35),34)))),(21,(22,((((23,(26,27)),(28,29)),25),30)))))))),((14,39),(24,42))),41),(40,43)))),(44,(45,(46,47)))));
tree tnt_17 = [&U] (1,2,((3,(4,((((5,(((6,((7,(8,9)),(10,(11,12)))),(13,((15,16),17))),(((18,(21,(22,((((23,(26,27)),(28,29)),25),30)))),(20,(31,((32,33),(34,(35,(36,(37,38)))))))),19))),((14,39),(24,42))),41),(40,43)))),(44,(45,(46,47)))));
tree tnt_18 = [&U] (1,2,((3,(4,((((5,(((6,((7,(8,9)),(10,(11,12)))),(13,((15,16),17))),(18,(19,((20,(31,(32,(33,(34,(35,(36,(37,38)))))))),(21,(22,((((23,(26,27)),(28,29)),25),30)))))))),((14,39),(24,42))),41),(40,43)))),(44,(45,(46,47)))));
tree tnt_19 = [&U] (1,2,((3,(4,((((5,(((6,((7,(8,9)),(10,(11,12)))),(13,(15,(16,17)))),(18,(19,((20,(31,((32,33),(34,(35,(36,(37,38))))))),(21,(22,((((23,(26,27)),(28,29)),25),30)))))))),((14,39),(24,42))),41),(40,43)))),(44,(45,(46,47)))));
tree tnt_20 = [&U] (1,2,((3,(4,((((5,(((6,((7,(8,9)),(10,(11,12)))),(13,((15,16),17))),((18,(19,((20,(31,((32,33),(34,(35,(36,(37,38))))))),(21,(22,(((23,(26,27)),(28,29)),25)))))),30))),((14,39),(24,42))),41),(40,43)))),(44,(45,(46,47)))));
tree tnt_21 = [&U] (1,2,((3,(4,((5,(((6,((7,(8,9)),(10,(11,12)))),(13,(14,(15,(16,17))))),((18,((20,((21,((((23,(26,27)),((25,29),28)),30),24)),22)),(31,(32,((33,34),(35,(36,(37,38)))))))),19))),(39,(40,(41,(42,43))))))),(44,(45,(46,47)))));
tree tnt_22 = [&U] (1,2,((3,(4,((5,(((6,((7,(8,9)),(10,(11,12)))),(13,(14,(15,(16,17))))),((18,((20,((21,((((23,(26,27)),((25,29),28)),30),24)),22)),(31,((32,(34,(35,(36,(37,38))))),33)))),19))),(39,(40,(41,(42,43))))))),(44,(45,(46,47)))));
tree tnt_23 = [&U] (1,2,((3,(4,((5,(((6,((7,(8,9)),(10,(11,12)))),(13,(14,(15,(16,17))))),((18,((20,((21,((((23,(26,27)),((25,29),28)),30),24)),22)),(31,(32,(33,(34,(35,(36,(37,38))))))))),19))),(39,(40,(41,(42,43))))))),(44,(45,(46,47)))));
tree tnt_24 = [&U] (1,2,((3,(4,((5,(((6,((7,(8,9)),(10,(11,12)))),(13,(14,(15,(16,17))))),((18,((20,((21,((((23,(26,27)),((25,29),28)),30),24)),22)),(31,(32,(((33,35),(36,(37,38))),34))))),19))),(39,(40,(41,(42,43))))))),(44,(45,(46,47)))));
tree tnt_25 = [&U] (1,2,((3,(4,((5,(((6,((7,(8,9)),(10,(11,12)))),(13,(14,(15,(16,17))))),((18,((20,((21,((((23,(26,27)),((25,29),28)),30),24)),22)),(31,(32,(((33,(36,(37,38))),35),34))))),19))),(39,(40,(41,(42,43))))))),(44,(45,(46,47)))));
tree tnt_26 = [&U] (1,2,((3,(4,((5,(((6,((7,(8,9)),(10,(11,12)))),(13,(14,(15,(16,17))))),((18,((20,((21,((((23,(26,27)),((25,29),28)),30),24)),22)),(31,(32,((((33,(37,38)),36),35),34))))),19))),(39,(40,(41,(42,43))))))),(44,(45,(46,47)))));
tree tnt_27 = [&U] (1,2,((3,(4,((5,(((6,((7,(8,9)),(10,(11,12)))),(13,(14,(15,(16,17))))),(((18,((20,((21,(((23,(26,27)),((25,29),28)),24)),22)),(31,(32,((33,34),(35,(36,(37,38)))))))),19),30))),(39,(40,(41,(42,43))))))),(44,(45,(46,47)))));
tree tnt_28 = [&U] (1,2,((3,(4,((5,(((6,(((7,(8,9)),(10,(11,12))),45)),(13,(14,(15,(16,17))))),((18,((20,((21,((((23,(26,27)),((25,29),28)),30),24)),22)),(31,(32,((33,34),(35,(36,(37,38)))))))),19))),(39,(40,(41,(42,43))))))),(44,(46,47))));
tree tnt_29 = [&U] (1,2,((3,(4,((5,(((6,((7,(8,9)),((10,(11,12)),45))),(13,(14,(15,(16,17))))),((18,((20,((21,((((23,(26,27)),((25,29),28)),30),24)),22)),(31,(32,((33,34),(35,(36,(37,38)))))))),19))),(39,(40,(41,(42,43))))))),(44,(46,47))));
tree tnt_30 = [&U] (1,2,((3,(4,((5,(((6,(((7,(8,9)),45),(10,(11,12)))),(13,(14,(15,(16,17))))),((18,((20,((21,((((23,(26,27)),((25,29),28)),30),24)),22)),(31,(32,((33,34),(35,(36,(37,38)))))))),19))),(39,(40,(41,(42,43))))))),(44,(46,47))));
tree tnt_31 = [&U] (1,2,((3,(4,((5,(((((6,(((7,((8,9),10)),13),(11,(12,45)))),16),15),14),(17,(((((18,((25,(28,29)),(31,((33,34),((35,38),(36,37)))))),((20,(22,(23,(24,(26,27))))),21)),19),30),32)))),((39,(41,(42,43))),40)))),(44,(46,47))));
tree tnt_32 = [&U] (1,2,((3,(4,((5,(((((6,(((7,((8,9),10)),13),(11,(12,45)))),16),15),14),(17,((((18,((20,(21,(22,(23,(24,(26,27)))))),((25,(28,29)),(31,((33,34),((35,38),(36,37))))))),19),30),32)))),((39,(41,(42,43))),40)))),(44,(46,47))));
tree tnt_33 = [&U] (1,2,((3,(4,((5,(((((6,(((7,((8,9),10)),13),(11,(12,45)))),16),15),14),(17,(((((18,(31,((33,34),((35,38),(36,37))))),((20,(22,(23,(24,(((25,(28,29)),27),26))))),21)),19),30),32)))),((39,(41,(42,43))),40)))),(44,(46,47))));
tree tnt_34 = [&U] (1,2,((3,(4,((5,(((((6,(((7,((8,9),10)),13),(11,(12,45)))),16),15),14),(17,((((18,((25,(28,29)),(31,((33,34),((35,38),(36,37)))))),((20,(22,(23,(24,(26,27))))),21)),19),(30,32))))),((39,(41,(42,43))),40)))),(44,(46,47))));
tree tnt_35 = [&U] (1,2,((3,(4,((5,(((((6,(((7,((8,9),10)),13),(11,(12,45)))),16),15),14),(17,((((18,(((20,(22,(23,(24,(26,27))))),21),((25,(28,29)),(31,((33,34),((35,38),(36,37))))))),19),30),32)))),((39,(41,(42,43))),40)))),(44,(46,47))));
tree tnt_36 = [&U] (1,2,((3,(4,((5,(((((6,(((7,((8,9),10)),13),(11,(12,45)))),16),15),14),(17,((((18,((25,(28,29)),(31,((33,34),((35,38),(36,37)))))),((20,(22,(23,((24,(26,27)),30)))),21)),19),32)))),((39,(41,(42,43))),40)))),(44,(46,47))));
tree tnt_37 = [&U] (1,2,((3,(4,((5,(((((6,(((7,((8,9),10)),13),(11,12))),16),15),14),(17,(((((18,((25,(28,29)),(31,((33,34),((35,38),(36,37)))))),((20,(22,(23,(24,(26,27))))),21)),19),30),32)))),((39,(41,(42,43))),40)))),(44,(45,(46,47)))));
tree tnt_38 = [&U] (1,2,((3,(4,((5,(((((6,((((7,((8,9),10)),13),(11,12)),45)),16),15),14),(17,(((((18,((25,(28,29)),(31,((33,34),((35,38),(36,37)))))),((20,(22,(23,(24,(26,27))))),21)),19),30),32)))),((39,(41,(42,43))),40)))),(44,(46,47))));
tree tnt_39 = [&U] (1,2,((3,(4,((5,(((((6,(((7,((8,9),10)),13),((11,12),45))),16),15),14),(17,(((((18,((25,(28,29)),(31,((33,34),((35,38),(36,37)))))),((20,(22,(23,(24,(26,27))))),21)),19),30),32)))),((39,(41,(42,43))),40)))),(44,(46,47))));
tree tnt_40 = [&U] (1,2,((3,(4,((5,(((((6,((((7,((8,9),10)),13),45),(11,12))),16),15),14),(17,(((((18,((25,(28,29)),(31,((33,34),((35,38),(36,37)))))),((20,(22,(23,(24,(26,27))))),21)),19),30),32)))),((39,(41,(42,43))),40)))),(44,(46,47))));
tree tnt_41 = [&U] (1,2,((3,(4,((5,(((((6,(((7,((8,9),10)),13),(11,12))),16),15),14),(17,((18,(19,((20,((21,(((23,(26,27)),((25,28),29)),24)),22)),(31,((33,34),((35,38),(36,37))))))),(30,32))))),((39,(41,(42,43))),40)))),(44,(45,(46,47)))));
tree tnt_42 = [&U] (1,2,((3,(4,((5,(((((6,(((7,((8,9),10)),13),(11,12))),16),15),14),(17,((18,(30,32)),(19,((20,((21,(((23,(26,27)),((25,28),29)),24)),22)),(31,((33,34),((35,38),(36,37)))))))))),((39,(41,(42,43))),40)))),(44,(45,(46,47)))));
tree tnt_43 = [&U] (1,2,((3,(4,((5,(((((6,(((7,((8,9),10)),13),(11,12))),16),15),14),(17,((18,(19,((20,((21,((((23,(26,27)),(28,29)),25),24)),22)),(31,((33,34),((35,38),(36,37))))))),(30,32))))),((39,(41,(42,43))),40)))),(44,(45,(46,47)))));
tree tnt_44 = [&U] (1,2,((3,(4,((5,(((((6,(((7,((8,9),10)),13),(11,12))),16),15),14),(17,((18,(19,((20,((21,((((23,(26,27)),((25,28),29)),24),30)),22)),(31,((33,34),((35,38),(36,37))))))),32)))),((39,(41,(42,43))),40)))),(44,(45,(46,47)))));
tree tnt_45 = [&U] (1,2,((3,(4,((5,(((((6,((((7,((8,9),10)),13),(11,12)),45)),16),15),14),(17,((18,(19,((20,((21,(((23,(26,27)),((25,28),29)),24)),22)),(31,((33,34),((35,38),(36,37))))))),(30,32))))),((39,(41,(42,43))),40)))),(44,(46,47))));
tree tnt_46 = [&U] (1,2,((3,(4,((5,(((((6,((((7,((8,9),10)),13),45),(11,12))),16),15),14),(17,((18,(19,((20,((21,(((23,(26,27)),((25,28),29)),24)),22)),(31,((33,34),((35,38),(36,37))))))),(30,32))))),((39,(41,(42,43))),40)))),(44,(46,47))));
tree tnt_47 = [&U] (1,2,((3,(4,((5,(((((6,(((7,((8,9),10)),13),((11,12),45))),16),15),14),(17,((18,(19,((20,((21,(((23,(26,27)),((25,28),29)),24)),22)),(31,((33,34),((35,38),(36,37))))))),(30,32))))),((39,(41,(42,43))),40)))),(44,(46,47))));
tree tnt_48 = [&U] (1,2,((3,(4,((5,(((((6,((((7,((8,9),10)),45),13),(11,12))),16),15),14),(17,((18,(19,((20,((21,(((23,(26,27)),((25,28),29)),24)),22)),(31,((33,34),((35,38),(36,37))))))),(30,32))))),((39,(41,(42,43))),40)))),(44,(46,47))));
tree tnt_49 = [&U] (1,2,((3,(4,((5,(((((6,(((7,((8,9),10)),(13,45)),(11,12))),16),15),14),(17,((18,(19,((20,((21,(((23,(26,27)),((25,28),29)),24)),22)),(31,((33,34),((35,38),(36,37))))))),(30,32))))),((39,(41,(42,43))),40)))),(44,(46,47))));
tree tnt_50 = [&U] (1,2,((3,(4,((5,(((((6,(((7,((8,9),10)),13),((11,45),12))),16),15),14),(17,((18,(19,((20,((21,(((23,(26,27)),((25,28),29)),24)),22)),(31,((33,34),((35,38),(36,37))))))),(30,32))))),((39,(41,(42,43))),40)))),(44,(46,47))));
tree tnt_51 = [&U] (1,2,(((3,((((5,(((6,((7,((8,45),9)),(10,(11,12)))),(13,((15,16),17))),(18,(19,((20,(21,(22,(23,(24,(((((25,28),29),27),26),30)))))),(31,(32,((((33,(37,38)),36),35),34)))))))),((14,39),42)),41),(40,43))),4),(44,(46,47))));
tree tnt_52 = [&U] (1,2,(((3,((((5,(((6,((7,((8,45),9)),(10,(11,12)))),(13,(15,(16,17)))),(18,(19,((20,(21,(22,(23,(24,(((((25,28),29),27),26),30)))))),(31,(32,((((33,(37,38)),36),35),34)))))))),((14,39),42)),41),(40,43))),4),(44,(46,47))));
tree tnt_53 = [&U] (1,2,(((3,((((5,(((6,((7,((8,45),9)),(10,(11,12)))),(13,((15,16),17))),((18,(19,((20,(21,(22,(23,(24,((((25,28),29),27),26)))))),(31,(32,((((33,(37,38)),36),35),34)))))),30))),((14,39),42)),41),(40,43))),4),(44,(46,47))));
tree tnt_54 = [&U] (1,2,(((3,((((5,(((6,((7,(8,9)),(10,(11,12)))),(13,((15,16),17))),(18,(19,((20,(21,(22,(23,(24,(((((25,28),29),27),26),30)))))),(31,(32,((((33,(37,38)),36),35),34)))))))),((14,39),42)),41),(40,43))),4),(44,(45,(46,47)))));
tree tnt_55 = [&U] (1,2,(((3,((((5,(((6,(((7,(8,9)),(10,(11,12))),45)),(13,((15,16),17))),(18,(19,((20,(21,(22,(23,(24,(((((25,28),29),27),26),30)))))),(31,(32,((((33,(37,38)),36),35),34)))))))),((14,39),42)),41),(40,43))),4),(44,(46,47))));
tree tnt_56 = [&U] (1,2,(((3,((((5,(((6,(((7,(8,9)),45),(10,(11,12)))),(13,((15,16),17))),(18,(19,((20,(21,(22,(23,(24,(((((25,28),29),27),26),30)))))),(31,(32,((((33,(37,38)),36),35),34)))))))),((14,39),42)),41),(40,43))),4),(44,(46,47))));
tree tnt_57 = [&U] (1,2,(((3,((((5,(((6,((7,(8,9)),((10,(11,12)),45))),(13,((15,16),17))),(18,(19,((20,(21,(22,(23,(24,(((((25,28),29),27),26),30)))))),(31,(32,((((33,(37,38)),36),35),34)))))))),((14,39),42)),41),(40,43))),4),(44,(46,47))));
tree tnt_58 = [&U] (1,2,(((3,((((5,(((6,((7,((8,9),45)),(10,(11,12)))),(13,((15,16),17))),(18,(19,((20,(21,(22,(23,(24,(((((25,28),29),27),26),30)))))),(31,(32,((((33,(37,38)),36),35),34)))))))),((14,39),42)),41),(40,43))),4),(44,(46,47))));
tree tnt_59 = [&U] (1,2,(((3,((((5,(((6,(((7,45),(8,9)),(10,(11,12)))),(13,((15,16),17))),(18,(19,((20,(21,(22,(23,(24,(((((25,28),29),27),26),30)))))),(31,(32,((((33,(37,38)),36),35),34)))))))),((14,39),42)),41),(40,43))),4),(44,(46,47))));
tree tnt_60 = [&U] (1,2,(((3,((((5,(((6,((7,(8,9)),(10,((11,12),45)))),(13,((15,16),17))),(18,(19,((20,(21,(22,(23,(24,(((((25,28),29),27),26),30)))))),(31,(32,((((33,(37,38)),36),35),34)))))))),((14,39),42)),41),(40,43))),4),(44,(46,47))));
tree tnt_61 = [&U] (1,2,(((3,((((5,(((6,((7,(8,9)),(10,(11,12)))),(13,(15,(16,17)))),((18,(((20,((22,((23,(26,27)),(25,(28,29)))),(31,((32,33),(34,(35,(36,(37,38)))))))),30),21)),19))),((14,39),(24,42))),41),(40,43))),4),(44,((45,46),47))));
tree tnt_62 = [&U] (1,2,((3,(4,((((5,(((6,((7,(8,9)),(10,(11,12)))),(13,(15,(16,17)))),((18,(((20,((22,((23,(26,27)),(25,(28,29)))),(31,((32,33),(34,(35,(36,(37,38)))))))),30),21)),19))),((14,39),(24,42))),41),(40,43)))),(44,((45,46),47))));
tree tnt_63 = [&U] (1,2,(((3,((((5,(((6,((7,(8,9)),(10,(11,12)))),(13,(15,(16,17)))),((18,(((20,((22,(((23,(26,27)),(28,29)),25)),(31,((32,33),(34,(35,(36,(37,38)))))))),30),21)),19))),((14,39),(24,42))),41),(40,43))),4),(44,((45,46),47))));
tree tnt_64 = [&U] (1,2,(((3,((((5,(((6,((7,(8,9)),(10,(11,12)))),(13,(15,(16,17)))),((18,19),(((20,((22,((23,(26,27)),(25,(28,29)))),(31,((32,33),(34,(35,(36,(37,38)))))))),21),30)))),((14,39),(24,42))),41),(40,43))),4),(44,((45,46),47))));
tree tnt_65 = [&U] (1,2,(((3,((((5,(((6,((7,(8,9)),(10,(11,12)))),(13,((15,16),17))),((18,(((20,((22,((23,(26,27)),(25,(28,29)))),(31,((32,33),(34,(35,(36,(37,38)))))))),30),21)),19))),((14,39),(24,42))),41),(40,43))),4),(44,((45,46),47))));
tree tnt_66 = [&U] (1,2,(((3,((((5,(((6,((7,(8,9)),(10,(11,12)))),(13,(15,(16,17)))),((18,(((20,((22,((23,(26,27)),(25,(28,29)))),(31,(32,((33,34),(35,(36,(37,38)))))))),30),21)),19))),((14,39),(24,42))),41),(40,43))),4),(44,((45,46),47))));
tree tnt_67 = [&U] (1,2,(((3,((((5,(((6,((7,(8,9)),(10,(11,12)))),(13,(15,(16,17)))),((18,(((20,((22,((23,(26,27)),(25,(28,29)))),(31,(32,((33,(35,(36,(37,38)))),34))))),30),21)),19))),((14,39),(24,42))),41),(40,43))),4),(44,((45,46),47))));
tree tnt_68 = [&U] (1,2,(((3,((((5,(((6,((7,(8,9)),(10,(11,12)))),(13,(15,(16,17)))),((18,(((20,((22,((23,(26,27)),(25,(28,29)))),(31,(32,(((33,(36,(37,38))),35),34))))),30),21)),19))),((14,39),(24,42))),41),(40,43))),4),(44,((45,46),47))));
tree tnt_69 = [&U] (1,2,(((3,((((5,(((6,((7,(8,9)),(10,(11,12)))),(13,(15,(16,17)))),((18,(((20,((22,((23,(26,27)),(25,(28,29)))),(31,(32,(((33,35),(36,(37,38))),34))))),30),21)),19))),((14,39),(24,42))),41),(40,43))),4),(44,((45,46),47))));
tree tnt_70 = [&U] (1,2,(((3,((((5,(((6,((7,(8,9)),(10,(11,12)))),(13,(15,(16,17)))),((18,(((20,((22,((23,(26,27)),(25,(28,29)))),(31,(32,((((33,36),(37,38)),35),34))))),30),21)),19))),((14,39),(24,42))),41),(40,43))),4),(44,((45,46),47))));
tree tnt_71 = [&U] (1,2,(((3,((((5,(((6,((7,(8,9)),(10,(11,12)))),(13,(15,(16,17)))),(((18,((20,((22,((23,(26,27)),(25,(28,29)))),(31,(32,((33,(35,(36,(37,38)))),34))))),21)),30),19))),((14,39),(24,42))),41),(40,43))),4),(44,(45,(46,47)))));
tree tnt_72 = [&U] (1,2,(((3,((((5,(((6,((7,(8,9)),(10,(11,12)))),(13,((15,16),17))),(((18,((20,((22,((23,(26,27)),(25,(28,29)))),(31,(32,((33,(35,(36,(37,38)))),34))))),21)),30),19))),((14,39),(24,42))),41),(40,43))),4),(44,(45,(46,47)))));
tree tnt_73 = [&U] (1,2,(((3,((((5,(((6,((7,(8,9)),(10,(11,12)))),(13,(15,(16,17)))),((18,((20,((22,(((23,(26,27)),(25,(28,29))),30)),(31,(32,((33,(35,(36,(37,38)))),34))))),21)),19))),((14,39),(24,42))),41),(40,43))),4),(44,(45,(46,47)))));
tree tnt_74 = [&U] (1,2,(((3,((((5,(((6,(((7,(8,9)),(10,(11,12))),45)),(13,(15,(16,17)))),(((18,((20,((22,((23,(26,27)),(25,(28,29)))),(31,(32,((33,(35,(36,(37,38)))),34))))),21)),30),19))),((14,39),(24,42))),41),(40,43))),4),(44,(46,47))));
tree tnt_75 = [&U] (1,2,(((3,((((5,(((6,((7,(8,9)),((10,(11,12)),45))),(13,(15,(16,17)))),(((18,((20,((22,((23,(26,27)),(25,(28,29)))),(31,(32,((33,(35,(36,(37,38)))),34))))),21)),30),19))),((14,39),(24,42))),41),(40,43))),4),(44,(46,47))));
tree tnt_76 = [&U] (1,2,(((3,((((5,(((6,(((7,(8,9)),45),(10,(11,12)))),(13,(15,(16,17)))),(((18,((20,((22,((23,(26,27)),(25,(28,29)))),(31,(32,((33,(35,(36,(37,38)))),34))))),21)),30),19))),((14,39),(24,42))),41),(40,43))),4),(44,(46,47))));
tree tnt_77 = [&U] (1,2,(((3,((((5,(((6,((7,(8,9)),(10,((11,12),45)))),(13,(15,(16,17)))),(((18,((20,((22,((23,(26,27)),(25,(28,29)))),(31,(32,((33,(35,(36,(37,38)))),34))))),21)),30),19))),((14,39),(24,42))),41),(40,43))),4),(44,(46,47))));
tree tnt_78 = [&U] (1,2,(((3,((((5,(((6,((7,(8,9)),((10,45),(11,12)))),(13,(15,(16,17)))),(((18,((20,((22,((23,(26,27)),(25,(28,29)))),(31,(32,((33,(35,(36,(37,38)))),34))))),21)),30),19))),((14,39),(24,42))),41),(40,43))),4),(44,(46,47))));
tree tnt_79 = [&U] (1,2,(((3,((((5,(((6,(((7,45),(8,9)),(10,(11,12)))),(13,(15,(16,17)))),(((18,((20,((22,((23,(26,27)),(25,(28,29)))),(31,(32,((33,(35,(36,(37,38)))),34))))),21)),30),19))),((14,39),(24,42))),41),(40,43))),4),(44,(46,47))));
tree tnt_80 = [&U] (1,2,(((3,((((5,(((6,((7,((8,9),45)),(10,(11,12)))),(13,(15,(16,17)))),(((18,((20,((22,((23,(26,27)),(25,(28,29)))),(31,(32,((33,(35,(36,(37,38)))),34))))),21)),30),19))),((14,39),(24,42))),41),(40,43))),4),(44,(46,47))));
tree tnt_81 = [&U] (1,2,((3,((4,((((5,(((6,((7,(8,9)),(10,(11,12)))),(13,((15,16),17))),((18,((20,(21,(22,(23,(24,(25,((26,(27,(28,29))),30))))))),(31,(32,((((33,(37,38)),36),35),34))))),19))),(14,39)),42),41)),(40,43))),(44,(45,(46,47)))));
tree tnt_82 = [&U] (1,2,((3,((4,((((5,(((6,((7,(8,9)),(10,(11,12)))),(13,(15,(16,17)))),((18,((20,(21,(22,(23,(24,(25,((26,(27,(28,29))),30))))))),(31,(32,((((33,(37,38)),36),35),34))))),19))),(14,39)),42),41)),(40,43))),(44,(45,(46,47)))));
tree tnt_83 = [&U] (1,2,((3,((4,((((5,(((6,((7,(8,9)),(10,(11,12)))),(13,((15,16),17))),((18,((20,(21,(22,(23,((24,(25,(26,(27,(28,29))))),30))))),(31,(32,((((33,(37,38)),36),35),34))))),19))),(14,39)),42),41)),(40,43))),(44,(45,(46,47)))));
tree tnt_84 = [&U] (1,2,((3,((4,((((5,(((6,((7,(8,9)),(10,(11,12)))),(13,((15,16),17))),((18,((20,(21,(22,(23,(24,((25,(26,(27,(28,29)))),30)))))),(31,(32,((((33,(37,38)),36),35),34))))),19))),(14,39)),42),41)),(40,43))),(44,(45,(46,47)))));
tree tnt_85 = [&U] (1,2,((3,((4,((((5,(((6,(((7,(8,9)),(10,(11,12))),45)),(13,((15,16),17))),((18,((20,(21,(22,(23,(24,(25,((26,(27,(28,29))),30))))))),(31,(32,((((33,(37,38)),36),35),34))))),19))),(14,39)),42),41)),(40,43))),(44,(46,47))));
tree tnt_86 = [&U] (1,2,((3,((4,((((5,(((6,((7,(8,9)),((10,(11,12)),45))),(13,((15,16),17))),((18,((20,(21,(22,(23,(24,(25,((26,(27,(28,29))),30))))))),(31,(32,((((33,(37,38)),36),35),34))))),19))),(14,39)),42),41)),(40,43))),(44,(46,47))));
tree tnt_87 = [&U] (1,2,((3,((4,((((5,(((6,(((7,(8,9)),45),(10,(11,12)))),(13,((15,16),17))),((18,((20,(21,(22,(23,(24,(25,((26,(27,(28,29))),30))))))),(31,(32,((((33,(37,38)),36),35),34))))),19))),(14,39)),42),41)),(40,43))),(44,(46,47))));
tree tnt_88 = [&U] (1,2,((3,((4,((((5,(((6,((7,(8,9)),(10,((11,12),45)))),(13,((15,16),17))),((18,((20,(21,(22,(23,(24,(25,((26,(27,(28,29))),30))))))),(31,(32,((((33,(37,38)),36),35),34))))),19))),(14,39)),42),41)),(40,43))),(44,(46,47))));
tree tnt_89 = [&U] (1,2,((3,((4,((((5,(((6,((7,(8,9)),((10,45),(11,12)))),(13,((15,16),17))),((18,((20,(21,(22,(23,(24,(25,((26,(27,(28,29))),30))))))),(31,(32,((((33,(37,38)),36),35),34))))),19))),(14,39)),42),41)),(40,43))),(44,(46,47))));
tree tnt_90 = [&U] (1,2,((3,((4,((((5,(((6,(((7,45),(8,9)),(10,(11,12)))),(13,((15,16),17))),((18,((20,(21,(22,(23,(24,(25,((26,(27,(28,29))),30))))))),(31,(32,((((33,(37,38)),36),35),34))))),19))),(14,39)),42),41)),(40,43))),(44,(46,47))));
tree tnt_91 = [&U] (1,2,((3,(4,((((((5,(((6,((7,(8,9)),(10,(11,12)))),(13,(14,(15,(16,17))))),((18,19),(((20,(21,(22,(23,((((25,28),27),26),30))))),(24,29)),(31,(32,(33,(34,(35,(36,(37,38))))))))))),39),40),41),43),42))),(44,(45,(46,47)))));
tree tnt_92 = [&U] (1,2,((3,(4,((((((5,(((6,((7,(8,9)),(10,(11,12)))),(13,(14,(15,(16,17))))),((18,19),(((20,(21,(22,(23,(25,((26,(27,28)),30)))))),(24,29)),(31,(32,(33,(34,(35,(36,(37,38))))))))))),39),40),41),43),42))),(44,(45,(46,47)))));
tree tnt_93 = [&U] (1,2,((3,(4,((((((5,(((6,((7,(8,9)),(10,(11,12)))),(13,(14,(15,(16,17))))),((18,19),(((20,(21,(22,(23,(24,((((25,28),27),26),30)))))),29),(31,(32,(33,(34,(35,(36,(37,38))))))))))),39),40),41),43),42))),(44,(45,(46,47)))));
tree tnt_94 = [&U] (1,2,((3,(4,((((((5,(((6,((7,(8,9)),(10,(11,12)))),(13,(14,(15,(16,17))))),((18,19),(((20,(21,(22,(23,((((25,28),27),26),30))))),(24,29)),(31,((32,(34,(35,(36,(37,38))))),33)))))),39),40),41),43),42))),(44,(45,(46,47)))));
tree tnt_95 = [&U] (1,2,((3,(4,((((((5,(((6,((7,(8,9)),(10,(11,12)))),(13,(14,(15,(16,17))))),((18,19),(((20,(21,(22,(23,((((25,28),27),26),30))))),(24,29)),(31,(32,(((33,(36,(37,38))),35),34))))))),39),40),41),43),42))),(44,(45,(46,47)))));
tree tnt_96 = [&U] (1,2,((3,(4,((((((5,(((6,((7,(8,9)),(10,(11,12)))),(13,(14,(15,(16,17))))),((18,19),(((20,(21,(22,(23,((((25,28),27),26),30))))),(24,29)),(31,(32,(((33,35),(36,(37,38))),34))))))),39),40),41),43),42))),(44,(45,(46,47)))));
tree tnt_97 = [&U] (1,2,((3,(4,((((((5,(((6,((7,(8,9)),(10,(11,12)))),(13,(14,(15,(16,17))))),((18,19),(((20,(21,(22,(23,((((25,28),27),26),30))))),(24,29)),(31,(32,((((33,36),(37,38)),35),34))))))),39),40),41),43),42))),(44,(45,(46,47)))));
tree tnt_98 = [&U] (1,2,((3,(4,((((((5,(((6,((7,(8,9)),(10,(11,12)))),(13,(14,(15,(16,17))))),((18,19),(((20,((21,(23,((((25,28),27),26),30))),22)),(24,29)),(31,(32,(33,(34,(35,(36,(37,38))))))))))),39),40),41),43),42))),(44,(45,(46,47)))));
tree tnt_99 = [&U] (1,2,((3,(4,((((((5,(((6,((7,(8,9)),(10,(11,12)))),(13,(14,(15,(16,17))))),(((18,19),(((20,(21,(22,(23,(((25,28),27),26))))),(24,29)),(31,(32,(33,(34,(35,(36,(37,38))))))))),30))),39),40),41),43),42))),(44,(45,(46,47)))));
tree tnt_100 = [&U] (1,2,((3,(4,((((((5,(((6,((7,(8,9)),(10,(11,12)))),(13,(14,(15,(16,17))))),((18,19),(((20,(21,(22,(23,(((25,28),27),26))))),((24,29),30)),(31,(32,(33,(34,(35,(36,(37,38))))))))))),39),40),41),43),42))),(44,(45,(46,47)))));
tree tnt_101 = [&U] (1,2,((3,(4,((5,(((((6,(((7,((8,9),10)),13),(11,12))),16),15),14),(17,(((18,((20,(21,(22,(23,(24,((((25,28),29),27),26)))))),(31,(33,(34,((35,38),(36,37))))))),(19,30)),32)))),((39,(41,(42,43))),40)))),(44,(45,(46,47)))));
tree tnt_102 = [&U] (1,2,((3,(4,((5,(((((6,(((7,((8,9),10)),13),(11,12))),16),15),14),(17,(((18,((20,(21,(22,(23,(24,(25,(26,(27,(28,29))))))))),(31,(33,(34,((35,38),(36,37))))))),(19,30)),32)))),((39,(41,(42,43))),40)))),(44,(45,(46,47)))));
tree tnt_103 = [&U] (1,2,((3,(4,((5,(((((6,(((7,((8,9),10)),13),(11,12))),16),15),14),(17,(((18,((20,(21,(22,(23,(24,(((25,28),27),26)))))),(31,(33,(34,((35,38),(36,37))))))),(19,(29,30))),32)))),((39,(41,(42,43))),40)))),(44,(45,(46,47)))));
tree tnt_104 = [&U] (1,2,((3,(4,((5,(((((6,(((7,((8,9),10)),13),(11,12))),16),15),14),(17,(((18,(((20,(21,(22,(23,(24,(((25,28),27),26)))))),29),(31,(33,(34,((35,38),(36,37))))))),(19,30)),32)))),((39,(41,(42,43))),40)))),(44,(45,(46,47)))));
tree tnt_105 = [&U] (1,2,((3,(4,((5,(((((6,(((7,((8,9),10)),13),(11,12))),16),15),14),(17,(((18,((20,(21,(22,(23,((24,29),(((25,28),27),26)))))),(31,(33,(34,((35,38),(36,37))))))),(19,30)),32)))),((39,(41,(42,43))),40)))),(44,(45,(46,47)))));
tree tnt_106 = [&U] (1,2,((3,(4,((5,(((((6,(((7,((8,9),10)),13),(11,12))),16),15),14),(17,(18,(((19,30),((20,(21,(22,(23,(24,((((25,28),29),27),26)))))),(31,(33,(34,((35,38),(36,37))))))),32))))),((39,(41,(42,43))),40)))),(44,(45,(46,47)))));
tree tnt_107 = [&U] (1,2,((3,(4,((5,(((((6,(((7,((8,9),10)),13),(11,12))),16),15),14),(17,((18,((19,30),((20,(21,(22,(23,(24,((((25,28),29),27),26)))))),(31,(33,(34,((35,38),(36,37)))))))),32)))),((39,(41,(42,43))),40)))),(44,(45,(46,47)))));
tree tnt_108 = [&U] (1,2,((3,(4,((5,(((((6,(((7,((8,9),10)),13),(11,12))),16),15),14),(17,(((18,(((20,(22,(23,(24,((((25,28),29),27),26))))),21),(31,(33,(34,((35,38),(36,37))))))),(19,30)),32)))),((39,(41,(42,43))),40)))),(44,(45,(46,47)))));
tree tnt_109 = [&U] (1,2,((3,(4,((5,(((((6,(((7,((8,9),10)),13),(11,12))),16),15),14),(17,((((18,((20,(21,(22,(23,(24,((((25,28),29),27),26)))))),(31,(33,(34,((35,38),(36,37))))))),19),32),30)))),((39,(41,(42,43))),40)))),(44,(45,(46,47)))));
tree tnt_110 = [&U] (1,2,((3,(4,((5,(((((6,(((7,((8,9),10)),13),(11,12))),16),15),14),(17,(((18,((20,(21,(22,(23,((24,((((25,28),29),27),26)),30))))),(31,(33,(34,((35,38),(36,37))))))),19),32)))),((39,(41,(42,43))),40)))),(44,(45,(46,47)))));
tree tnt_111 = [&U] (1,2,((3,(((4,((((5,(((6,((7,(8,9)),(10,(11,12)))),(13,(15,(16,17)))),((18,((20,(21,(22,(23,(24,(((((25,29),28),27),26),30)))))),(31,(32,((((33,(37,38)),36),35),34))))),19))),(14,39)),42),41)),40),43)),(44,((45,46),47))));
tree tnt_112 = [&U] (1,2,((3,(((4,((((5,(((6,((7,(8,9)),(10,(11,12)))),(13,(15,(16,17)))),((18,((20,(21,(22,(23,(24,(((((25,29),28),27),26),30)))))),(31,((32,(34,(35,(36,(37,38))))),33)))),19))),(14,39)),42),41)),40),43)),(44,((45,46),47))));
tree tnt_113 = [&U] (1,2,((3,(((4,((((5,(((6,((7,(8,9)),(10,(11,12)))),(13,(15,(16,17)))),((18,((20,(21,(22,(23,(24,(((((25,29),28),27),26),30)))))),(31,(32,(33,(34,(35,(36,(37,38))))))))),19))),(14,39)),42),41)),40),43)),(44,((45,46),47))));
tree tnt_114 = [&U] (1,2,((3,(((4,((((5,(((6,((7,(8,9)),(10,(11,12)))),(13,(15,(16,17)))),((18,((20,(21,(22,(23,(24,(((((25,29),28),27),26),30)))))),(31,(32,((33,(35,(36,(37,38)))),34))))),19))),(14,39)),42),41)),40),43)),(44,((45,46),47))));
tree tnt_115 = [&U] (1,2,((3,(((4,((((5,(((6,((7,(8,9)),(10,(11,12)))),(13,(15,(16,17)))),((18,((20,(21,(22,(23,(24,(((((25,29),28),27),26),30)))))),(31,(32,((33,34),(35,(36,(37,38)))))))),19))),(14,39)),42),41)),40),43)),(44,((45,46),47))));
tree tnt_116 = [&U] (1,2,((3,(((4,((((5,(((6,((7,(8,9)),(10,(11,12)))),(13,(15,(16,17)))),((18,((20,(21,(22,(23,(24,(((((25,29),28),27),26),30)))))),(31,(32,(((33,(36,(37,38))),35),34))))),19))),(14,39)),42),41)),40),43)),(44,((45,46),47))));
tree tnt_117 = [&U] (1,2,((3,(((4,((((5,(((6,((7,(8,9)),(10,(11,12)))),(13,(15,(16,17)))),((18,((20,(21,(22,(23,(24,(((((25,29),28),27),26),30)))))),(31,(32,(((33,35),(36,(37,38))),34))))),19))),(14,39)),42),41)),40),43)),(44,((45,46),47))));
tree tnt_118 = [&U] (1,2,((3,(((4,((((5,(((6,((7,(8,9)),(10,(11,12)))),(13,((15,16),17))),((18,((20,(21,(22,(23,(24,(((((25,29),28),27),26),30)))))),(31,(32,((((33,(37,38)),36),35),34))))),19))),(14,39)),42),41)),40),43)),(44,((45,46),47))));
tree tnt_119 = [&U] (1,2,((3,(((4,((((5,(((6,(((7,(8,9)),(10,(11,12))),45)),(13,(15,(16,17)))),((18,((20,(21,(22,(23,(24,(((((25,29),28),27),26),30)))))),(31,(32,((((33,(37,38)),36),35),34))))),19))),(14,39)),42),41)),40),43)),(44,(46,47))));
tree tnt_120 = [&U] (1,2,((3,(((4,((((5,(((6,((7,(8,9)),((10,(11,12)),45))),(13,(15,(16,17)))),((18,((20,(21,(22,(23,(24,(((((25,29),28),27),26),30)))))),(31,(32,((((33,(37,38)),36),35),34))))),19))),(14,39)),42),41)),40),43)),(44,(46,47))));
tree tnt_121 = [&U] (1,2,((3,(4,((((((5,(((6,((7,(8,9)),(10,(11,12)))),(13,(14,(15,(16,17))))),((18,((20,(21,(22,(23,(((24,29),(((25,28),27),26)),30))))),(31,((32,(34,(35,(36,(37,38))))),33)))),19))),39),40),41),43),42))),(44,(45,(46,47)))));
tree tnt_122 = [&U] (1,2,((3,(4,((((((5,(((6,((7,(8,9)),(10,(11,12)))),(13,(14,(15,(16,17))))),((18,((20,(21,(22,(23,(((24,29),30),(((25,28),27),26)))))),(31,((32,(34,(35,(36,(37,38))))),33)))),19))),39),40),41),43),42))),(44,(45,(46,47)))));
tree tnt_123 = [&U] (1,2,((3,(4,((((((5,(((6,((7,(8,9)),(10,(11,12)))),(13,(14,(15,(16,17))))),((18,((20,(21,(22,(23,(((24,29),(25,(26,(27,28)))),30))))),(31,((32,(34,(35,(36,(37,38))))),33)))),19))),39),40),41),43),42))),(44,(45,(46,47)))));
tree tnt_124 = [&U] (1,2,((3,(4,((((((5,(((6,((7,(8,9)),(10,(11,12)))),(13,(14,(15,(16,17))))),((18,(((20,(21,(22,(23,((24,(((25,28),27),26)),30))))),29),(31,((32,(34,(35,(36,(37,38))))),33)))),19))),39),40),41),43),42))),(44,(45,(46,47)))));
tree tnt_125 = [&U] (1,2,((3,(4,((((((5,(((6,((7,(8,9)),(10,(11,12)))),(13,(14,(15,(16,17))))),((18,((20,(21,(22,(23,((24,((((25,28),29),27),26)),30))))),(31,((32,(34,(35,(36,(37,38))))),33)))),19))),39),40),41),43),42))),(44,(45,(46,47)))));
tree tnt_126 = [&U] (1,2,((3,(4,((((((5,(((6,((7,(8,9)),(10,(11,12)))),(13,(14,(15,(16,17))))),((18,((20,(21,(22,(23,(((24,29),(((25,28),27),26)),30))))),(31,(32,((33,34),(35,(36,(37,38)))))))),19))),39),40),41),43),42))),(44,(45,(46,47)))));
tree tnt_127 = [&U] (1,2,((3,(4,((((((5,(((6,((7,(8,9)),(10,(11,12)))),(13,(14,(15,(16,17))))),((18,((20,(21,(22,(23,(((24,29),(((25,28),27),26)),30))))),(31,(32,((33,(35,(36,(37,38)))),34))))),19))),39),40),41),43),42))),(44,(45,(46,47)))));
tree tnt_128 = [&U] (1,2,((3,(4,((((((5,(((6,((7,(8,9)),(10,(11,12)))),(13,(14,(15,(16,17))))),((18,((20,(21,(22,(23,(((24,29),(((25,28),27),26)),30))))),(31,(32,(((33,(36,(37,38))),35),34))))),19))),39),40),41),43),42))),(44,(45,(46,47)))));
tree tnt_129 = [&U] (1,2,((3,(4,((((((5,(((6,((7,(8,9)),(10,(11,12)))),(13,(14,(15,(16,17))))),((18,((20,(21,(22,(23,(((24,29),(((25,28),27),26)),30))))),(31,(32,(((33,35),(36,(37,38))),34))))),19))),39),40),41),43),42))),(44,(45,(46,47)))));
tree tnt_130 = [&U] (1,2,((3,(4,((((((5,(((6,((7,(8,9)),(10,(11,12)))),(13,(14,(15,(16,17))))),((18,((20,(21,(22,(23,(((24,29),(((25,28),27),26)),30))))),(31,(32,((((33,36),(37,38)),35),34))))),19))),39),40),41),43),42))),(44,(45,(46,47)))));
tree tnt_131 = [&U] (1,2,((3,(4,((((5,(((6,((7,(8,9)),(10,(11,12)))),(13,(15,(16,17)))),((18,((20,(31,(32,(((33,34),(36,37)),(35,38))))),(21,(22,((((23,(26,27)),(28,29)),25),30))))),19))),((14,39),(24,42))),41),(40,43)))),(44,(45,(46,47)))));
tree tnt_132 = [&U] (1,2,((3,(4,((((5,(((6,((7,(8,9)),(10,(11,12)))),(13,(15,(16,17)))),((18,19),((20,(31,(32,(((33,34),(36,37)),(35,38))))),(21,(22,((((23,(26,27)),(28,29)),25),30))))))),((14,39),(24,42))),41),(40,43)))),(44,(45,(46,47)))));
tree tnt_133 = [&U] (1,2,((3,(4,((((5,(((6,((7,(8,9)),(10,(11,12)))),(13,((15,16),17))),((18,((20,(31,(32,(((33,34),(36,37)),(35,38))))),(21,(22,((((23,(26,27)),(28,29)),25),30))))),19))),((14,39),(24,42))),41),(40,43)))),(44,(45,(46,47)))));
tree tnt_134 = [&U] (1,2,((3,(4,((((5,(((6,((7,(8,9)),(10,(11,12)))),(13,(15,(16,17)))),((18,((20,(31,(32,(((33,34),(36,37)),(35,38))))),(21,(22,(((23,(26,27)),(25,(28,29))),30))))),19))),((14,39),(24,42))),41),(40,43)))),(44,(45,(46,47)))));
tree tnt_135 = [&U] (1,2,((3,(4,((((5,(((6,((7,(8,9)),(10,(11,12)))),(13,(15,(16,17)))),(((18,((20,(31,(32,(((33,34),(36,37)),(35,38))))),(21,(22,(((23,(26,27)),(28,29)),25))))),19),30))),((14,39),(24,42))),41),(40,43)))),(44,(45,(46,47)))));
tree tnt_136 = [&U] (1,2,((3,(4,((((5,(((6,((7,(8,9)),(10,(11,12)))),(13,(15,(16,17)))),((18,(((20,(31,(32,(((33,34),(36,37)),(35,38))))),(21,(22,(((23,(26,27)),(28,29)),25)))),30)),19))),((14,39),(24,42))),41),(40,43)))),(44,(45,(46,47)))));
tree tnt_137 = [&U] (1,2,((3,(4,((((5,(((6,(((7,(8,9)),(10,(11,12))),45)),(13,(15,(16,17)))),((18,((20,(31,(32,(((33,34),(36,37)),(35,38))))),(21,(22,((((23,(26,27)),(28,29)),25),30))))),19))),((14,39),(24,42))),41),(40,43)))),(44,(46,47))));
tree tnt_138 = [&U] (1,2,((3,(4,((((5,(((6,((7,(8,9)),((10,(11,12)),45))),(13,(15,(16,17)))),((18,((20,(31,(32,(((33,34),(36,37)),(35,38))))),(21,(22,((((23,(26,27)),(28,29)),25),30))))),19))),((14,39),(24,42))),41),(40,43)))),(44,(46,47))));
tree tnt_139 = [&U] (1,2,((3,(4,((((5,(((6,(((7,(8,9)),45),(10,(11,12)))),(13,(15,(16,17)))),((18,((20,(31,(32,(((33,34),(36,37)),(35,38))))),(21,(22,((((23,(26,27)),(28,29)),25),30))))),19))),((14,39),(24,42))),41),(40,43)))),(44,(46,47))));
tree tnt_140 = [&U] (1,2,((3,(4,((((5,(((6,((7,(8,9)),((10,45),(11,12)))),(13,(15,(16,17)))),((18,((20,(31,(32,(((33,34),(36,37)),(35,38))))),(21,(22,((((23,(26,27)),(28,29)),25),30))))),19))),((14,39),(24,42))),41),(40,43)))),(44,(46,47))));
tree tnt_141 = [&U] (1,2,((3,(4,((((((5,(((6,((7,((8,45),9)),(10,(11,12)))),(13,(14,(15,(16,17))))),(18,(19,((20,((21,(23,((25,(26,(27,28))),30))),(22,(24,29)))),(31,(32,((33,(35,(36,(37,38)))),34)))))))),39),40),41),43),42))),(44,(46,47))));
tree tnt_142 = [&U] (1,2,((3,(4,((((((5,(((6,((7,((8,45),9)),(10,(11,12)))),(13,(14,(15,(16,17))))),(18,(19,(((20,((21,(23,((25,(26,(27,28))),30))),22)),(24,29)),(31,(32,((33,(35,(36,(37,38)))),34)))))))),39),40),41),43),42))),(44,(46,47))));
tree tnt_143 = [&U] (1,2,((3,(4,((((((5,(((6,((7,((8,45),9)),(10,(11,12)))),(13,(14,(15,(16,17))))),(18,(19,((20,((21,(23,((25,(26,(27,28))),30))),(22,(24,29)))),(31,(32,((33,34),(35,(36,(37,38))))))))))),39),40),41),43),42))),(44,(46,47))));
tree tnt_144 = [&U] (1,2,((3,(4,((((((5,(((6,((7,((8,45),9)),(10,(11,12)))),(13,(14,(15,(16,17))))),(18,(19,((20,((21,(23,((((25,28),27),26),30))),(22,(24,29)))),(31,(32,((33,(35,(36,(37,38)))),34)))))))),39),40),41),43),42))),(44,(46,47))));
tree tnt_145 = [&U] (1,2,((3,(4,((((((5,(((6,((7,((8,45),9)),(10,(11,12)))),(13,(14,(15,(16,17))))),(18,(19,((20,((21,(23,((25,(26,(27,28))),30))),(22,(24,29)))),(31,((32,(34,(35,(36,(37,38))))),33))))))),39),40),41),43),42))),(44,(46,47))));
tree tnt_146 = [&U] (1,2,((3,(4,((((((5,(((6,((7,((8,45),9)),(10,(11,12)))),(13,(14,(15,(16,17))))),(18,(19,((20,((21,(23,((25,(26,(27,28))),30))),(22,(24,29)))),(31,(32,(33,(34,(35,(36,(37,38)))))))))))),39),40),41),43),42))),(44,(46,47))));
tree tnt_147 = [&U] (1,2,((3,(4,((((((5,(((6,((7,((8,45),9)),(10,(11,12)))),(13,(14,(15,(16,17))))),(18,(19,((20,((21,(23,((25,(26,(27,28))),30))),(22,(24,29)))),(31,(32,((((33,36),(37,38)),35),34)))))))),39),40),41),43),42))),(44,(46,47))));
tree tnt_148 = [&U] (1,2,((3,(4,((((((5,(((6,((7,((8,45),9)),(10,(11,12)))),(13,(14,(15,(16,17))))),((18,(19,((20,((21,(23,(25,(26,(27,28))))),(22,(24,29)))),(31,(32,((33,(35,(36,(37,38)))),34)))))),30))),39),40),41),43),42))),(44,(46,47))));
tree tnt_149 = [&U] (1,2,((3,(4,((((((5,(((6,((7,((8,45),9)),(10,(11,12)))),(13,(14,(15,(16,17))))),(18,(19,((20,((21,(23,(25,(26,(27,28))))),(22,((24,29),30)))),(31,(32,((33,(35,(36,(37,38)))),34)))))))),39),40),41),43),42))),(44,(46,47))));
tree tnt_150 = [&U] (1,2,((3,(4,((((((5,(((6,((7,(8,9)),(10,(11,12)))),(13,(14,(15,(16,17))))),(18,(19,((20,((21,(23,((25,(26,(27,28))),30))),(22,(24,29)))),(31,(32,((33,(35,(36,(37,38)))),34)))))))),39),40),41),43),42))),(44,(45,(46,47)))));
tree tnt_151 = [&U] (1,2,((3,(4,((((((5,(((6,((7,(8,9)),(10,(11,12)))),(13,((15,16),17))),(18,(19,(((20,(21,(22,(23,(24,(25,(26,(27,28)))))))),(29,30)),(31,(32,((33,(35,(36,(37,38)))),34)))))))),(14,39)),40),41),42),43))),(44,(45,(46,47)))));
tree tnt_152 = [&U] (1,2,((3,(4,((((((5,(((6,((7,(8,9)),(10,(11,12)))),(13,(15,(16,17)))),(18,(19,(((20,(21,(22,(23,(24,(25,(26,(27,28)))))))),(29,30)),(31,(32,((33,(35,(36,(37,38)))),34)))))))),(14,39)),40),41),42),43))),(44,(45,(46,47)))));
tree tnt_153 = [&U] (1,2,((3,(4,((((((5,(((6,((7,(8,9)),(10,(11,12)))),(13,((15,16),17))),(18,(19,(((20,(21,(22,(23,((24,(25,(26,(27,28)))),30))))),29),(31,(32,((33,(35,(36,(37,38)))),34)))))))),(14,39)),40),41),42),43))),(44,(45,(46,47)))));
tree tnt_154 = [&U] (1,2,((3,(4,((((((5,(((6,((7,(8,9)),(10,(11,12)))),(13,((15,16),17))),(18,(19,(((20,(21,(22,(23,(24,((25,(26,(27,28))),30)))))),29),(31,(32,((33,(35,(36,(37,38)))),34)))))))),(14,39)),40),41),42),43))),(44,(45,(46,47)))));
tree tnt_155 = [&U] (1,2,((3,(4,((((((5,(((6,((7,(8,9)),(10,(11,12)))),(13,((15,16),17))),(18,(19,(((20,(21,(22,(23,(24,((25,30),(26,(27,28)))))))),29),(31,(32,((33,(35,(36,(37,38)))),34)))))))),(14,39)),40),41),42),43))),(44,(45,(46,47)))));
tree tnt_156 = [&U] (1,2,((3,(4,((((((5,(((6,(((7,(8,9)),(10,(11,12))),45)),(13,((15,16),17))),(18,(19,(((20,(21,(22,(23,(24,(25,(26,(27,28)))))))),(29,30)),(31,(32,((33,(35,(36,(37,38)))),34)))))))),(14,39)),40),41),42),43))),(44,(46,47))));
tree tnt_157 = [&U] (1,2,((3,(4,((((((5,(((6,((7,(8,9)),((10,(11,12)),45))),(13,((15,16),17))),(18,(19,(((20,(21,(22,(23,(24,(25,(26,(27,28)))))))),(29,30)),(31,(32,((33,(35,(36,(37,38)))),34)))))))),(14,39)),40),41),42),43))),(44,(46,47))));
tree tnt_158 = [&U] (1,2,((3,(4,((((((5,(((6,(((7,(8,9)),45),(10,(11,12)))),(13,((15,16),17))),(18,(19,(((20,(21,(22,(23,(24,(25,(26,(27,28)))))))),(29,30)),(31,(32,((33,(35,(36,(37,38)))),34)))))))),(14,39)),40),41),42),43))),(44,(46,47))));
tree tnt_159 = [&U] (1,2,((3,(4,((((((5,(((6,((7,(8,9)),(10,((11,12),45)))),(13,((15,16),17))),(18,(19,(((20,(21,(22,(23,(24,(25,(26,(27,28)))))))),(29,30)),(31,(32,((33,(35,(36,(37,38)))),34)))))))),(14,39)),40),41),42),43))),(44,(46,47))));
tree tnt_160 = [&U] (1,2,((3,(4,((((((5,(((6,((7,(8,9)),((10,45),(11,12)))),(13,((15,16),17))),(18,(19,(((20,(21,(22,(23,(24,(25,(26,(27,28)))))))),(29,30)),(31,(32,((33,(35,(36,(37,38)))),34)))))))),(14,39)),40),41),42),43))),(44,(46,47))));
tree tnt_161 = [&U] (1,2,((3,(4,((5,(((6,((7,(8,9)),((10,45),(11,12)))),(13,(14,(15,(16,17))))),(18,(19,((20,((21,((((23,(26,27)),((25,28),29)),30),24)),22)),(31,((32,(34,(35,(36,(37,38))))),33))))))),(39,(40,(41,(42,43))))))),(44,(46,47))));
tree tnt_162 = [&U] (1,2,((3,(4,((5,(((6,((7,(8,9)),((10,45),(11,12)))),(13,(14,(15,(16,17))))),(18,(19,((20,((21,((((23,(26,27)),((25,28),29)),30),24)),22)),(31,(32,(33,(34,(35,(36,(37,38)))))))))))),(39,(40,(41,(42,43))))))),(44,(46,47))));
tree tnt_163 = [&U] (1,2,((3,(4,((5,(((6,((7,(8,9)),((10,45),(11,12)))),(13,(14,(15,(16,17))))),((18,(19,((20,((21,(((23,(26,27)),((25,28),29)),24)),22)),(31,((32,(34,(35,(36,(37,38))))),33))))),30))),(39,(40,(41,(42,43))))))),(44,(46,47))));
tree tnt_164 = [&U] (1,2,((3,(4,((5,(((6,(((7,(8,9)),(10,(11,12))),45)),(13,(14,(15,(16,17))))),(18,(19,((20,((21,((((23,(26,27)),((25,28),29)),30),24)),22)),(31,((32,(34,(35,(36,(37,38))))),33))))))),(39,(40,(41,(42,43))))))),(44,(46,47))));
tree tnt_165 = [&U] (1,2,((3,(4,((5,(((6,((7,(8,9)),((10,(11,12)),45))),(13,(14,(15,(16,17))))),(18,(19,((20,((21,((((23,(26,27)),((25,28),29)),30),24)),22)),(31,((32,(34,(35,(36,(37,38))))),33))))))),(39,(40,(41,(42,43))))))),(44,(46,47))));
tree tnt_166 = [&U] (1,2,((3,(4,((5,(((6,(((7,(8,9)),45),(10,(11,12)))),(13,(14,(15,(16,17))))),(18,(19,((20,((21,((((23,(26,27)),((25,28),29)),30),24)),22)),(31,((32,(34,(35,(36,(37,38))))),33))))))),(39,(40,(41,(42,43))))))),(44,(46,47))));
tree tnt_167 = [&U] (1,2,((3,(4,((5,(((6,(((7,45),(8,9)),(10,(11,12)))),(13,(14,(15,(16,17))))),(18,(19,((20,((21,((((23,(26,27)),((25,28),29)),30),24)),22)),(31,((32,(34,(35,(36,(37,38))))),33))))))),(39,(40,(41,(42,43))))))),(44,(46,47))));
tree tnt_168 = [&U] (1,2,((3,(4,((5,(((6,((7,((8,9),45)),(10,(11,12)))),(13,(14,(15,(16,17))))),(18,(19,((20,((21,((((23,(26,27)),((25,28),29)),30),24)),22)),(31,((32,(34,(35,(36,(37,38))))),33))))))),(39,(40,(41,(42,43))))))),(44,(46,47))));
tree tnt_169 = [&U] (1,2,((3,(4,((5,(((6,((7,(8,9)),(10,(11,(12,45))))),(13,(14,(15,(16,17))))),(18,(19,((20,((21,((((23,(26,27)),((25,28),29)),30),24)),22)),(31,((32,(34,(35,(36,(37,38))))),33))))))),(39,(40,(41,(42,43))))))),(44,(46,47))));
tree tnt_170 = [&U] (1,2,((3,(4,((5,(((6,((7,(8,(9,45))),(10,(11,12)))),(13,(14,(15,(16,17))))),(18,(19,((20,((21,((((23,(26,27)),((25,28),29)),30),24)),22)),(31,((32,(34,(35,(36,(37,38))))),33))))))),(39,(40,(41,(42,43))))))),(44,(46,47))));
tree tnt_171 = [&U] (1,2,((3,(4,((((((5,(((6,((7,(8,9)),(10,(11,12)))),(13,(14,(15,(16,17))))),((18,19),((20,(21,(22,(((23,(26,27)),((25,28),29)),30)))),(31,(32,(((33,35),(36,(37,38))),34))))))),(39,40)),41),24),42),43))),(44,(45,(46,47)))));
tree tnt_172 = [&U] (1,2,((3,(4,((((((5,(((6,((7,(8,9)),(10,(11,12)))),(13,(14,(15,(16,17))))),((18,19),((20,(21,(22,((((23,(26,27)),(28,29)),30),25)))),(31,(32,(((33,35),(36,(37,38))),34))))))),(39,40)),41),24),42),43))),(44,(45,(46,47)))));
tree tnt_173 = [&U] (1,2,((3,(4,((((((5,(((6,((7,(8,9)),(10,(11,12)))),(13,(14,(15,(16,17))))),((18,19),((20,(21,(22,(((23,(26,27)),((25,28),29)),30)))),(31,(32,(((33,(36,(37,38))),35),34))))))),(39,40)),41),24),42),43))),(44,(45,(46,47)))));
tree tnt_174 = [&U] (1,2,((3,(4,((((((5,(((6,((7,(8,9)),(10,(11,12)))),(13,(14,(15,(16,17))))),((18,19),((20,(21,(22,(((23,(26,27)),((25,28),29)),30)))),(31,((32,(34,(35,(36,(37,38))))),33)))))),(39,40)),41),24),42),43))),(44,(45,(46,47)))));
tree tnt_175 = [&U] (1,2,((3,(4,((((((5,(((6,((7,(8,9)),(10,(11,12)))),(13,(14,(15,(16,17))))),((18,19),((20,(21,(22,(((23,(26,27)),((25,28),29)),30)))),(31,(32,(33,(34,(35,(36,(37,38))))))))))),(39,40)),41),24),42),43))),(44,(45,(46,47)))));
tree tnt_176 = [&U] (1,2,((3,(4,((((((5,(((6,((7,(8,9)),(10,(11,12)))),(13,(14,(15,(16,17))))),((18,19),((20,(21,(22,(((23,(26,27)),((25,28),29)),30)))),(31,(32,((33,(35,(36,(37,38)))),34))))))),(39,40)),41),24),42),43))),(44,(45,(46,47)))));
tree tnt_177 = [&U] (1,2,((3,(4,((((((5,(((6,((7,(8,9)),(10,(11,12)))),(13,(14,(15,(16,17))))),((18,19),((20,(21,(22,(((23,(26,27)),((25,28),29)),30)))),(31,(32,((33,34),(35,(36,(37,38)))))))))),(39,40)),41),24),42),43))),(44,(45,(46,47)))));
tree tnt_178 = [&U] (1,2,((3,(4,((((((5,(((6,((7,(8,9)),(10,(11,12)))),(13,(14,(15,(16,17))))),((18,19),((20,(21,(22,(((23,(26,27)),((25,28),29)),30)))),(31,(32,((((33,36),(37,38)),35),34))))))),(39,40)),41),24),42),43))),(44,(45,(46,47)))));
tree tnt_179 = [&U] (1,2,((3,(4,((((((5,(((6,((7,(8,9)),(10,(11,12)))),(13,(14,(15,(16,17))))),((18,19),((20,((21,(((23,(26,27)),((25,28),29)),30)),22)),(31,(32,(((33,35),(36,(37,38))),34))))))),(39,40)),41),24),42),43))),(44,(45,(46,47)))));
tree tnt_180 = [&U] (1,2,((3,(4,((((((5,(((6,(((7,(8,9)),(10,(11,12))),45)),(13,(14,(15,(16,17))))),((18,19),((20,(21,(22,(((23,(26,27)),((25,28),29)),30)))),(31,(32,(((33,35),(36,(37,38))),34))))))),(39,40)),41),24),42),43))),(44,(46,47))));
tree tnt_181 = [&U] (1,2,((3,(4,((((5,(((6,((7,(8,9)),(10,(11,12)))),(13,((15,16),17))),((18,((20,(21,(22,(23,(((24,29),(((25,28),27),26)),30))))),(31,((32,33),(34,(35,(36,(37,38)))))))),19))),((14,39),42)),41),(40,43)))),(44,(45,(46,47)))));
tree tnt_182 = [&U] (1,2,((3,(4,((((5,(((6,((7,(8,9)),(10,(11,12)))),(13,(15,(16,17)))),((18,((20,(21,(22,(23,(((24,29),(((25,28),27),26)),30))))),(31,((32,33),(34,(35,(36,(37,38)))))))),19))),((14,39),42)),41),(40,43)))),(44,(45,(46,47)))));
tree tnt_183 = [&U] (1,2,((3,(4,((((5,(((6,((7,(8,9)),(10,(11,12)))),(13,((15,16),17))),((18,((20,(21,(22,(23,(((24,29),(25,(26,(27,28)))),30))))),(31,((32,33),(34,(35,(36,(37,38)))))))),19))),((14,39),42)),41),(40,43)))),(44,(45,(46,47)))));
tree tnt_184 = [&U] (1,2,((3,(4,((((5,(((6,((7,(8,9)),(10,(11,12)))),(13,((15,16),17))),((18,(((20,(21,(22,(23,((24,(((25,28),27),26)),30))))),29),(31,((32,33),(34,(35,(36,(37,38)))))))),19))),((14,39),42)),41),(40,43)))),(44,(45,(46,47)))));
tree tnt_185 = [&U] (1,2,((3,(4,((((5,(((6,((7,(8,9)),(10,(11,12)))),(13,((15,16),17))),((18,((20,(21,(22,(23,((24,((((25,28),29),27),26)),30))))),(31,((32,33),(34,(35,(36,(37,38)))))))),19))),((14,39),42)),41),(40,43)))),(44,(45,(46,47)))));
tree tnt_186 = [&U] (1,2,((3,(4,((((5,(((6,((7,(8,9)),(10,(11,12)))),(13,((15,16),17))),((18,((20,(21,(22,(23,(((24,29),(((25,28),27),26)),30))))),(31,(32,((33,34),(35,(36,(37,38)))))))),19))),((14,39),42)),41),(40,43)))),(44,(45,(46,47)))));
tree tnt_187 = [&U] (1,2,((3,(4,((((5,(((6,((7,(8,9)),(10,(11,12)))),(13,((15,16),17))),((18,((20,(21,(22,(23,(((24,29),(((25,28),27),26)),30))))),(31,(32,((33,(35,(36,(37,38)))),34))))),19))),((14,39),42)),41),(40,43)))),(44,(45,(46,47)))));
tree tnt_188 = [&U] (1,2,((3,(4,((((5,(((6,((7,(8,9)),(10,(11,12)))),(13,((15,16),17))),((18,((20,(21,(22,(23,(((24,29),(((25,28),27),26)),30))))),(31,(32,(((33,(36,(37,38))),35),34))))),19))),((14,39),42)),41),(40,43)))),(44,(45,(46,47)))));
tree tnt_189 = [&U] (1,2,((3,(4,((((5,(((6,((7,(8,9)),(10,(11,12)))),(13,((15,16),17))),((18,((20,(21,(22,(23,(((24,29),(((25,28),27),26)),30))))),(31,(32,(((33,35),(36,(37,38))),34))))),19))),((14,39),42)),41),(40,43)))),(44,(45,(46,47)))));
tree tnt_190 = [&U] (1,2,((3,(4,((((5,(((6,((7,(8,9)),(10,(11,12)))),(13,((15,16),17))),((18,((20,(21,(22,(23,(((24,29),(((25,28),27),26)),30))))),(31,(32,((((33,36),(37,38)),35),34))))),19))),((14,39),42)),41),(40,43)))),(44,(45,(46,47)))));
tree tnt_191 = [&U] (1,2,((3,((4,((((5,(((6,((7,((8,45),9)),(10,(11,12)))),(13,((15,16),17))),((18,(((20,((21,(23,((((25,28),27),26),30))),22)),(24,29)),(31,(32,(33,(34,(35,(36,(37,38))))))))),19))),(14,39)),42),41)),(40,43))),(44,(46,47))));
tree tnt_192 = [&U] (1,2,((3,((4,((((5,(((6,((7,((8,45),9)),(10,(11,12)))),(13,(15,(16,17)))),((18,(((20,((21,(23,((((25,28),27),26),30))),22)),(24,29)),(31,(32,(33,(34,(35,(36,(37,38))))))))),19))),(14,39)),42),41)),(40,43))),(44,(46,47))));
tree tnt_193 = [&U] (1,2,((3,((4,((((5,(((6,((7,((8,45),9)),(10,(11,12)))),(13,((15,16),17))),((18,(((20,((21,(23,(((25,28),27),26))),22)),((24,29),30)),(31,(32,(33,(34,(35,(36,(37,38))))))))),19))),(14,39)),42),41)),(40,43))),(44,(46,47))));
tree tnt_194 = [&U] (1,2,((3,((4,((((5,(((6,((7,(8,9)),(10,(11,12)))),(13,((15,16),17))),((18,(((20,((21,(23,((((25,28),27),26),30))),22)),(24,29)),(31,(32,(33,(34,(35,(36,(37,38))))))))),19))),(14,39)),42),41)),(40,43))),(44,(45,(46,47)))));
tree tnt_195 = [&U] (1,2,((3,((4,((((5,(((6,(((7,(8,9)),(10,(11,12))),45)),(13,((15,16),17))),((18,(((20,((21,(23,((((25,28),27),26),30))),22)),(24,29)),(31,(32,(33,(34,(35,(36,(37,38))))))))),19))),(14,39)),42),41)),(40,43))),(44,(46,47))));
tree tnt_196 = [&U] (1,2,((3,((4,((((5,(((6,(((7,(8,9)),45),(10,(11,12)))),(13,((15,16),17))),((18,(((20,((21,(23,((((25,28),27),26),30))),22)),(24,29)),(31,(32,(33,(34,(35,(36,(37,38))))))))),19))),(14,39)),42),41)),(40,43))),(44,(46,47))));
tree tnt_197 = [&U] (1,2,((3,((4,((((5,(((6,((7,(8,9)),((10,(11,12)),45))),(13,((15,16),17))),((18,(((20,((21,(23,((((25,28),27),26),30))),22)),(24,29)),(31,(32,(33,(34,(35,(36,(37,38))))))))),19))),(14,39)),42),41)),(40,43))),(44,(46,47))));
tree tnt_198 = [&U] (1,2,((3,((4,((((5,(((6,((7,((8,9),45)),(10,(11,12)))),(13,((15,16),17))),((18,(((20,((21,(23,((((25,28),27),26),30))),22)),(24,29)),(31,(32,(33,(34,(35,(36,(37,38))))))))),19))),(14,39)),42),41)),(40,43))),(44,(46,47))));
tree tnt_199 = [&U] (1,2,((3,((4,((((5,(((6,(((7,45),(8,9)),(10,(11,12)))),(13,((15,16),17))),((18,(((20,((21,(23,((((25,28),27),26),30))),22)),(24,29)),(31,(32,(33,(34,(35,(36,(37,38))))))))),19))),(14,39)),42),41)),(40,43))),(44,(46,47))));
tree tnt_200 = [&U] (1,2,((3,((4,((((5,(((6,((7,(8,9)),(10,((11,12),45)))),(13,((15,16),17))),((18,(((20,((21,(23,((((25,28),27),26),30))),22)),(24,29)),(31,(32,(33,(34,(35,(36,(37,38))))))))),19))),(14,39)),42),41)),(40,43))),(44,(46,47))));
tree tnt_201 = [&U] (1,2,((3,(4,(((((5,(((6,((7,(8,9)),(10,(11,12)))),(13,(14,(15,(16,17))))),((18,(((20,(21,(22,(23,((((25,28),27),26),30))))),(24,29)),(31,(32,(33,(34,(35,(36,(37,38))))))))),19))),39),42),41),(40,43)))),(44,(45,(46,47)))));
tree tnt_202 = [&U] (1,2,((3,(4,(((((5,(((6,((7,(8,9)),(10,(11,12)))),(13,(14,(15,(16,17))))),((18,(((20,((21,(23,((((25,28),27),26),30))),22)),(24,29)),(31,(32,(33,(34,(35,(36,(37,38))))))))),19))),39),42),41),(40,43)))),(44,(45,(46,47)))));
tree tnt_203 = [&U] (1,2,((3,(4,(((((5,(((6,((7,(8,9)),(10,(11,12)))),(13,(14,(15,(16,17))))),((18,(((20,(21,(22,(23,(((25,28),27),26))))),((24,29),30)),(31,(32,(33,(34,(35,(36,(37,38))))))))),19))),39),42),41),(40,43)))),(44,(45,(46,47)))));
tree tnt_204 = [&U] (1,2,((3,(4,(((((5,(((6,(((7,(8,9)),(10,(11,12))),45)),(13,(14,(15,(16,17))))),((18,(((20,(21,(22,(23,((((25,28),27),26),30))))),(24,29)),(31,(32,(33,(34,(35,(36,(37,38))))))))),19))),39),42),41),(40,43)))),(44,(46,47))));
tree tnt_205 = [&U] (1,2,((3,(4,(((((5,(((6,((7,(8,9)),((10,(11,12)),45))),(13,(14,(15,(16,17))))),((18,(((20,(21,(22,(23,((((25,28),27),26),30))))),(24,29)),(31,(32,(33,(34,(35,(36,(37,38))))))))),19))),39),42),41),(40,43)))),(44,(46,47))));
tree tnt_206 = [&U] (1,2,((3,(4,(((((5,(((6,(((7,(8,9)),45),(10,(11,12)))),(13,(14,(15,(16,17))))),((18,(((20,(21,(22,(23,((((25,28),27),26),30))))),(24,29)),(31,(32,(33,(34,(35,(36,(37,38))))))))),19))),39),42),41),(40,43)))),(44,(46,47))));
tree tnt_207 = [&U] (1,2,((3,(4,(((((5,(((6,((7,(8,9)),(10,((11,12),45)))),(13,(14,(15,(16,17))))),((18,(((20,(21,(22,(23,((((25,28),27),26),30))))),(24,29)),(31,(32,(33,(34,(35,(36,(37,38))))))))),19))),39),42),41),(40,43)))),(44,(46,47))));
tree tnt_208 = [&U] (1,2,((3,(4,(((((5,(((6,((7,(8,9)),((10,45),(11,12)))),(13,(14,(15,(16,17))))),((18,(((20,(21,(22,(23,((((25,28),27),26),30))))),(24,29)),(31,(32,(33,(34,(35,(36,(37,38))))))))),19))),39),42),41),(40,43)))),(44,(46,47))));
tree tnt_209 = [&U] (1,2,((3,(4,(((((5,(((6,(((7,45),(8,9)),(10,(11,12)))),(13,(14,(15,(16,17))))),((18,(((20,(21,(22,(23,((((25,28),27),26),30))))),(24,29)),(31,(32,(33,(34,(35,(36,(37,38))))))))),19))),39),42),41),(40,43)))),(44,(46,47))));
tree tnt_210 = [&U] (1,2,((3,(4,(((((5,(((6,((7,((8,9),45)),(10,(11,12)))),(13,(14,(15,(16,17))))),((18,(((20,(21,(22,(23,((((25,28),27),26),30))))),(24,29)),(31,(32,(33,(34,(35,(36,(37,38))))))))),19))),39),42),41),(40,43)))),(44,(46,47))));
tree tnt_211 = [&U] (1,2,((3,(4,((5,(((6,((7,(8,9)),(10,(11,(12,45))))),(13,(14,(15,(16,17))))),((18,30),(19,(((20,(21,(22,(23,(((25,28),27),26))))),(24,29)),(31,(32,(((33,35),(36,(37,38))),34)))))))),(39,(40,(41,(42,43))))))),(44,(46,47))));
tree tnt_212 = [&U] (1,2,((3,(4,((5,(((6,((7,(8,9)),(10,(11,(12,45))))),(13,(14,(15,(16,17))))),((18,30),(19,(((20,(21,(22,(23,(25,(26,(27,28))))))),(24,29)),(31,(32,(((33,35),(36,(37,38))),34)))))))),(39,(40,(41,(42,43))))))),(44,(46,47))));
tree tnt_213 = [&U] (1,2,((3,(4,((5,(((6,((7,(8,9)),(10,(11,(12,45))))),(13,(14,(15,(16,17))))),((18,30),(19,(((20,(21,(22,(23,(24,(((25,28),27),26)))))),29),(31,(32,(((33,35),(36,(37,38))),34)))))))),(39,(40,(41,(42,43))))))),(44,(46,47))));
tree tnt_214 = [&U] (1,2,((3,(4,((5,(((6,((7,(8,9)),(10,(11,(12,45))))),(13,(14,(15,(16,17))))),((18,30),(19,(((20,(21,(22,(23,(((25,28),27),26))))),(24,29)),(31,(32,(((33,(36,(37,38))),35),34)))))))),(39,(40,(41,(42,43))))))),(44,(46,47))));
tree tnt_215 = [&U] (1,2,((3,(4,((5,(((6,((7,(8,9)),(10,(11,(12,45))))),(13,(14,(15,(16,17))))),((18,30),(19,(((20,(21,(22,(23,(((25,28),27),26))))),(24,29)),(31,((32,(34,(35,(36,(37,38))))),33))))))),(39,(40,(41,(42,43))))))),(44,(46,47))));
tree tnt_216 = [&U] (1,2,((3,(4,((5,(((6,((7,(8,9)),(10,(11,(12,45))))),(13,(14,(15,(16,17))))),((18,30),(19,(((20,(21,(22,(23,(((25,28),27),26))))),(24,29)),(31,(32,(33,(34,(35,(36,(37,38)))))))))))),(39,(40,(41,(42,43))))))),(44,(46,47))));
tree tnt_217 = [&U] (1,2,((3,(4,((5,(((6,((7,(8,9)),(10,(11,(12,45))))),(13,(14,(15,(16,17))))),((18,30),(19,(((20,(21,(22,(23,(((25,28),27),26))))),(24,29)),(31,(32,((33,(35,(36,(37,38)))),34)))))))),(39,(40,(41,(42,43))))))),(44,(46,47))));
tree tnt_218 = [&U] (1,2,((3,(4,((5,(((6,((7,(8,9)),(10,(11,(12,45))))),(13,(14,(15,(16,17))))),((18,30),(19,(((20,(21,(22,(23,(((25,28),27),26))))),(24,29)),(31,(32,((33,34),(35,(36,(37,38))))))))))),(39,(40,(41,(42,43))))))),(44,(46,47))));
tree tnt_219 = [&U] (1,2,((3,(4,((5,(((6,((7,(8,9)),(10,(11,(12,45))))),(13,(14,(15,(16,17))))),((18,30),(19,(((20,(21,(22,(23,(((25,28),27),26))))),(24,29)),(31,(32,((((33,36),(37,38)),35),34)))))))),(39,(40,(41,(42,43))))))),(44,(46,47))));
tree tnt_220 = [&U] (1,2,((3,(4,((5,(((6,((7,(8,9)),(10,(11,(12,45))))),(13,(14,(15,(16,17))))),((18,30),(19,(((20,((21,(23,(((25,28),27),26))),22)),(24,29)),(31,(32,(((33,35),(36,(37,38))),34)))))))),(39,(40,(41,(42,43))))))),(44,(46,47))));
tree tnt_221 = [&U] (1,2,(((3,((((5,(((6,((7,((8,45),9)),(10,(11,12)))),(13,(15,(16,17)))),(18,(19,(((20,((21,(23,(((25,28),27),26))),22)),((24,30),29)),(31,(32,((((33,(37,38)),36),35),34)))))))),((14,39),42)),41),(40,43))),4),(44,(46,47))));
tree tnt_222 = [&U] (1,2,(((3,(((((5,(((6,((7,((8,45),9)),(10,(11,12)))),(13,(15,(16,17)))),(18,(19,(((20,((21,(23,(((25,28),27),26))),22)),((24,30),29)),(31,(32,((((33,(37,38)),36),35),34)))))))),(14,39)),42),41),(40,43))),4),(44,(46,47))));
tree tnt_223 = [&U] (1,2,(((3,((((5,(((6,((7,((8,45),9)),(10,(11,12)))),(13,((15,16),17))),(18,(19,(((20,((21,(23,(((25,28),27),26))),22)),((24,30),29)),(31,(32,((((33,(37,38)),36),35),34)))))))),((14,39),42)),41),(40,43))),4),(44,(46,47))));
tree tnt_224 = [&U] (1,2,(((3,((((5,(((6,((7,((8,45),9)),(10,(11,12)))),(13,(15,(16,17)))),(18,(19,(((20,((21,(23,(25,(26,(27,28))))),22)),((24,30),29)),(31,(32,((((33,(37,38)),36),35),34)))))))),((14,39),42)),41),(40,43))),4),(44,(46,47))));
tree tnt_225 = [&U] (1,2,(((3,((((5,(((6,((7,((8,45),9)),(10,(11,12)))),(13,(15,(16,17)))),(18,(19,(((20,((21,(23,(((25,28),27),26))),22)),((24,30),29)),(31,((32,(34,(35,(36,(37,38))))),33))))))),((14,39),42)),41),(40,43))),4),(44,(46,47))));
tree tnt_226 = [&U] (1,2,(((3,((((5,(((6,((7,((8,45),9)),(10,(11,12)))),(13,(15,(16,17)))),(18,(19,(((20,((21,(23,(((25,28),27),26))),22)),((24,30),29)),(31,(32,(33,(34,(35,(36,(37,38)))))))))))),((14,39),42)),41),(40,43))),4),(44,(46,47))));
tree tnt_227 = [&U] (1,2,(((3,((((5,(((6,((7,((8,45),9)),(10,(11,12)))),(13,(15,(16,17)))),(18,(19,(((20,((21,(23,(((25,28),27),26))),22)),((24,30),29)),(31,(32,((33,34),(35,(36,(37,38))))))))))),((14,39),42)),41),(40,43))),4),(44,(46,47))));
tree tnt_228 = [&U] (1,2,(((3,((((5,(((6,((7,((8,45),9)),(10,(11,12)))),(13,(15,(16,17)))),(18,(19,(((20,((21,(23,(((25,28),27),26))),22)),((24,30),29)),(31,(32,((33,(35,(36,(37,38)))),34)))))))),((14,39),42)),41),(40,43))),4),(44,(46,47))));
tree tnt_229 = [&U] (1,2,(((3,((((5,(((6,((7,((8,45),9)),(10,(11,12)))),(13,(15,(16,17)))),(18,(19,(((20,((21,(23,(((25,28),27),26))),22)),((24,30),29)),(31,(32,(((33,(36,(37,38))),35),34)))))))),((14,39),42)),41),(40,43))),4),(44,(46,47))));
tree tnt_230 = [&U] (1,2,(((3,((((5,(((6,((7,((8,45),9)),(10,(11,12)))),(13,(15,(16,17)))),(18,(19,(((20,((21,(23,(((25,28),27),26))),22)),((24,30),29)),(31,(32,(((33,35),(36,(37,38))),34)))))))),((14,39),42)),41),(40,43))),4),(44,(46,47))));
tree tnt_231 = [&U] (1,2,((3,(4,((5,(((((6,(((7,((8,9),10)),13),(11,12))),16),15),14),(17,(18,((19,(((20,(21,(22,(23,(25,((26,(27,28)),30)))))),(24,29)),(31,((33,((35,38),(36,37))),34)))),32))))),((39,(41,(42,43))),40)))),(44,(45,(46,47)))));
tree tnt_232 = [&U] (1,2,((3,(4,((5,(((((6,(((7,((8,9),10)),13),(11,12))),16),15),14),(17,(18,((19,(((20,(21,(22,(23,(24,(25,((26,(27,28)),30))))))),29),(31,((33,((35,38),(36,37))),34)))),32))))),((39,(41,(42,43))),40)))),(44,(45,(46,47)))));
tree tnt_233 = [&U] (1,2,((3,(4,((5,(((((6,(((7,((8,9),10)),13),(11,12))),16),15),14),(17,(((18,19),(((20,(21,(22,(23,(25,((26,(27,28)),30)))))),(24,29)),(31,((33,((35,38),(36,37))),34)))),32)))),((39,(41,(42,43))),40)))),(44,(45,(46,47)))));
tree tnt_234 = [&U] (1,2,((3,(4,((5,(((((6,(((7,((8,9),10)),13),(11,12))),16),15),14),(17,(18,((19,(((20,((21,(23,(25,((26,(27,28)),30)))),22)),(24,29)),(31,((33,((35,38),(36,37))),34)))),32))))),((39,(41,(42,43))),40)))),(44,(45,(46,47)))));
tree tnt_235 = [&U] (1,2,((3,(4,((5,(((((6,(((7,((8,9),10)),13),(11,12))),16),15),14),(17,((18,(19,(((20,(21,(22,(23,(25,((26,(27,28)),30)))))),(24,29)),(31,((33,((35,38),(36,37))),34))))),32)))),((39,(41,(42,43))),40)))),(44,(45,(46,47)))));
tree tnt_236 = [&U] (1,2,((3,(4,((5,(((((6,(((7,((8,9),10)),13),(11,12))),16),15),14),(17,((18,((19,(((20,(21,(22,(23,(25,(26,(27,28))))))),(24,29)),(31,((33,((35,38),(36,37))),34)))),32)),30)))),((39,(41,(42,43))),40)))),(44,(45,(46,47)))));
tree tnt_237 = [&U] (1,2,((3,(4,((5,(((((6,(((7,((8,9),10)),13),(11,12))),16),15),14),(17,(18,(((19,(((20,(21,(22,(23,(25,(26,(27,28))))))),(24,29)),(31,((33,((35,38),(36,37))),34)))),30),32))))),((39,(41,(42,43))),40)))),(44,(45,(46,47)))));
tree tnt_238 = [&U] (1,2,((3,(4,((5,(((((6,(((7,((8,9),10)),13),(11,12))),16),15),14),(17,(18,((19,((((20,(21,(22,(23,(25,(26,(27,28))))))),(24,29)),(31,((33,((35,38),(36,37))),34))),30)),32))))),((39,(41,(42,43))),40)))),(44,(45,(46,47)))));
tree tnt_239 = [&U] (1,2,((3,(4,((5,(((((6,(((7,((8,9),10)),13),(11,12))),16),15),14),(17,(18,((19,(((20,(21,(22,(23,(25,(26,(27,28))))))),((24,29),30)),(31,((33,((35,38),(36,37))),34)))),32))))),((39,(41,(42,43))),40)))),(44,(45,(46,47)))));
tree tnt_240 = [&U] (1,2,((3,(4,((5,(((((6,((((7,((8,9),10)),13),(11,12)),45)),16),15),14),(17,(18,((19,(((20,(21,(22,(23,(25,((26,(27,28)),30)))))),(24,29)),(31,((33,((35,38),(36,37))),34)))),32))))),((39,(41,(42,43))),40)))),(44,(46,47))));
tree tnt_241 = [&U] (1,2,((3,(4,((5,(((((6,(((7,((8,(9,45)),10)),13),(11,12))),16),15),14),(17,((18,(19,((20,((21,((((23,(26,27)),((25,28),29)),30),24)),22)),(31,((33,((35,38),(36,37))),34))))),32)))),((39,(41,(42,43))),40)))),(44,(46,47))));
tree tnt_242 = [&U] (1,2,((3,(4,((5,(((((6,(((7,((8,(9,45)),10)),13),(11,12))),16),15),14),(17,(18,((19,((20,((21,((((23,(26,27)),((25,28),29)),30),24)),22)),(31,((33,((35,38),(36,37))),34)))),32))))),((39,(41,(42,43))),40)))),(44,(46,47))));
tree tnt_243 = [&U] (1,2,((3,(4,((5,(((((6,(((7,((8,(9,45)),10)),13),(11,12))),16),15),14),(17,(((18,(19,((20,((21,(((23,(26,27)),((25,28),29)),24)),22)),(31,((33,((35,38),(36,37))),34))))),32),30)))),((39,(41,(42,43))),40)))),(44,(46,47))));
tree tnt_244 = [&U] (1,2,((3,(4,((5,(((((6,((((7,((8,9),10)),13),(11,12)),45)),16),15),14),(17,((18,(19,((20,((21,((((23,(26,27)),((25,28),29)),30),24)),22)),(31,((33,((35,38),(36,37))),34))))),32)))),((39,(41,(42,43))),40)))),(44,(46,47))));
tree tnt_245 = [&U] (1,2,((3,(4,((5,(((((6,((((7,((8,9),10)),13),45),(11,12))),16),15),14),(17,((18,(19,((20,((21,((((23,(26,27)),((25,28),29)),30),24)),22)),(31,((33,((35,38),(36,37))),34))))),32)))),((39,(41,(42,43))),40)))),(44,(46,47))));
tree tnt_246 = [&U] (1,2,((3,(4,((5,(((((6,(((7,((8,9),10)),13),((11,12),45))),16),15),14),(17,((18,(19,((20,((21,((((23,(26,27)),((25,28),29)),30),24)),22)),(31,((33,((35,38),(36,37))),34))))),32)))),((39,(41,(42,43))),40)))),(44,(46,47))));
tree tnt_247 = [&U] (1,2,((3,(4,((5,(((((6,((((7,((8,9),10)),45),13),(11,12))),16),15),14),(17,((18,(19,((20,((21,((((23,(26,27)),((25,28),29)),30),24)),22)),(31,((33,((35,38),(36,37))),34))))),32)))),((39,(41,(42,43))),40)))),(44,(46,47))));
tree tnt_248 = [&U] (1,2,((3,(4,((5,(((((6,(((7,((8,9),10)),(13,45)),(11,12))),16),15),14),(17,((18,(19,((20,((21,((((23,(26,27)),((25,28),29)),30),24)),22)),(31,((33,((35,38),(36,37))),34))))),32)))),((39,(41,(42,43))),40)))),(44,(46,47))));
tree tnt_249 = [&U] (1,2,((3,(4,((5,(((((6,(((7,((8,9),10)),13),(11,(12,45)))),16),15),14),(17,((18,(19,((20,((21,((((23,(26,27)),((25,28),29)),30),24)),22)),(31,((33,((35,38),(36,37))),34))))),32)))),((39,(41,(42,43))),40)))),(44,(46,47))));
tree tnt_250 = [&U] (1,2,((3,(4,((5,(((((6,(((7,(((8,9),10),45)),13),(11,12))),16),15),14),(17,((18,(19,((20,((21,((((23,(26,27)),((25,28),29)),30),24)),22)),(31,((33,((35,38),(36,37))),34))))),32)))),((39,(41,(42,43))),40)))),(44,(46,47))));
tree tnt_251 = [&U] (1,2,(((3,(((((5,(((6,((7,(8,9)),(10,(11,12)))),(13,(14,(15,(16,17))))),((18,((20,(21,(22,(23,(24,((((25,(28,29)),27),26),30)))))),(31,(32,((33,34),(35,(36,(37,38)))))))),19))),39),42),41),(40,43))),4),(44,(45,(46,47)))));
tree tnt_252 = [&U] (1,2,(((3,(((((5,(((6,((7,(8,9)),(10,(11,12)))),(13,(14,(15,(16,17))))),((18,((20,(21,(22,(23,(24,(25,((26,(27,(28,29))),30))))))),(31,(32,((33,34),(35,(36,(37,38)))))))),19))),39),42),41),(40,43))),4),(44,(45,(46,47)))));
tree tnt_253 = [&U] (1,2,(((3,(((((5,(((6,((7,(8,9)),(10,(11,12)))),(13,(14,(15,(16,17))))),((18,((20,(21,(22,(23,(24,((25,(26,(27,(28,29)))),30)))))),(31,(32,((33,34),(35,(36,(37,38)))))))),19))),39),42),41),(40,43))),4),(44,(45,(46,47)))));
tree tnt_254 = [&U] (1,2,(((3,(((((5,(((6,((7,(8,9)),(10,(11,12)))),(13,(14,(15,(16,17))))),((18,(((20,(21,(22,(23,(24,((((25,28),27),26),30)))))),29),(31,(32,((33,34),(35,(36,(37,38)))))))),19))),39),42),41),(40,43))),4),(44,(45,(46,47)))));
tree tnt_255 = [&U] (1,2,(((3,(((((5,(((6,((7,(8,9)),(10,(11,12)))),(13,(14,(15,(16,17))))),((18,((20,(21,(22,(23,((24,29),((((25,28),27),26),30)))))),(31,(32,((33,34),(35,(36,(37,38)))))))),19))),39),42),41),(40,43))),4),(44,(45,(46,47)))));
tree tnt_256 = [&U] (1,2,(((3,(((((5,(((6,((7,(8,9)),(10,(11,12)))),(13,(14,(15,(16,17))))),((18,((20,(21,(22,(23,(24,((((25,(28,29)),27),26),30)))))),(31,(32,((33,(35,(36,(37,38)))),34))))),19))),39),42),41),(40,43))),4),(44,(45,(46,47)))));
tree tnt_257 = [&U] (1,2,(((3,(((((5,(((6,((7,(8,9)),(10,(11,12)))),(13,(14,(15,(16,17))))),((18,((20,(21,(22,(23,(24,((((25,(28,29)),27),26),30)))))),(31,((32,(34,(35,(36,(37,38))))),33)))),19))),39),42),41),(40,43))),4),(44,(45,(46,47)))));
tree tnt_258 = [&U] (1,2,(((3,(((((5,(((6,((7,(8,9)),(10,(11,12)))),(13,(14,(15,(16,17))))),((18,((20,(21,(22,(23,(24,((((25,(28,29)),27),26),30)))))),(31,(32,(33,(34,(35,(36,(37,38))))))))),19))),39),42),41),(40,43))),4),(44,(45,(46,47)))));
tree tnt_259 = [&U] (1,2,(((3,(((((5,(((6,((7,(8,9)),(10,(11,12)))),(13,(14,(15,(16,17))))),((18,((20,(21,(22,(23,(24,((((25,(28,29)),27),26),30)))))),(31,(32,(((33,(36,(37,38))),35),34))))),19))),39),42),41),(40,43))),4),(44,(45,(46,47)))));
tree tnt_260 = [&U] (1,2,(((3,(((((5,(((6,((7,(8,9)),(10,(11,12)))),(13,(14,(15,(16,17))))),((18,((20,(21,(22,(23,(24,((((25,(28,29)),27),26),30)))))),(31,(32,(((33,35),(36,(37,38))),34))))),19))),39),42),41),(40,43))),4),(44,(45,(46,47)))));
tree tnt_261 = [&U] (1,2,((3,(4,((5,(((((6,(((7,((8,9),10)),13),(11,12))),16),15),14),(17,(((((18,((25,(28,29)),(31,((33,((35,38),(36,37))),34)))),((20,(22,(23,(24,(26,27))))),21)),30),19),32)))),((39,(41,(42,43))),40)))),(44,(45,(46,47)))));
tree tnt_262 = [&U] (1,2,((3,(4,((5,(((((6,(((7,((8,9),10)),13),(11,12))),16),15),14),(17,(((((18,(31,((33,((35,38),(36,37))),34))),((20,(22,(23,(24,(((25,(28,29)),27),26))))),21)),30),19),32)))),((39,(41,(42,43))),40)))),(44,(45,(46,47)))));
tree tnt_263 = [&U] (1,2,((3,(4,((5,(((((6,(((7,((8,9),10)),13),(11,12))),16),15),14),(17,(((18,(((20,(22,(23,(24,(26,27))))),21),((25,(28,29)),(31,((33,((35,38),(36,37))),34))))),(19,30)),32)))),((39,(41,(42,43))),40)))),(44,(45,(46,47)))));
tree tnt_264 = [&U] (1,2,((3,(4,((5,(((((6,(((7,((8,9),10)),13),(11,12))),16),15),14),(17,((((18,((20,(21,(22,(23,(24,(26,27)))))),((25,(28,29)),(31,((33,((35,38),(36,37))),34))))),30),19),32)))),((39,(41,(42,43))),40)))),(44,(45,(46,47)))));
tree tnt_265 = [&U] (1,2,((3,(4,((5,(((((6,(((7,((8,9),10)),13),(11,12))),16),15),14),(17,(18,((19,((((20,(22,(23,(24,(26,27))))),21),((25,(28,29)),(31,((33,((35,38),(36,37))),34)))),30)),32))))),((39,(41,(42,43))),40)))),(44,(45,(46,47)))));
tree tnt_266 = [&U] (1,2,((3,(4,((5,(((((6,(((7,((8,9),10)),13),(11,12))),16),15),14),(17,((18,(19,((((20,(22,(23,(24,(26,27))))),21),((25,(28,29)),(31,((33,((35,38),(36,37))),34)))),30))),32)))),((39,(41,(42,43))),40)))),(44,(45,(46,47)))));
tree tnt_267 = [&U] (1,2,((3,(4,((5,(((((6,(((7,((8,9),10)),13),(11,12))),16),15),14),(17,(((((18,((25,(28,29)),(31,((33,((35,38),(36,37))),34)))),((20,(22,(23,(24,(26,27))))),21)),19),32),30)))),((39,(41,(42,43))),40)))),(44,(45,(46,47)))));
tree tnt_268 = [&U] (1,2,((3,(4,((5,(((((6,(((7,((8,9),10)),13),(11,12))),16),15),14),(17,((((18,((25,(28,29)),(31,((33,((35,38),(36,37))),34)))),((20,(22,(23,((24,(26,27)),30)))),21)),19),32)))),((39,(41,(42,43))),40)))),(44,(45,(46,47)))));
tree tnt_269 = [&U] (1,2,((3,(4,((5,(((((6,((((7,((8,9),10)),13),(11,12)),45)),16),15),14),(17,(((((18,((25,(28,29)),(31,((33,((35,38),(36,37))),34)))),((20,(22,(23,(24,(26,27))))),21)),30),19),32)))),((39,(41,(42,43))),40)))),(44,(46,47))));
tree tnt_270 = [&U] (1,2,((3,(4,((5,(((((6,((((7,((8,9),10)),13),45),(11,12))),16),15),14),(17,(((((18,((25,(28,29)),(31,((33,((35,38),(36,37))),34)))),((20,(22,(23,(24,(26,27))))),21)),30),19),32)))),((39,(41,(42,43))),40)))),(44,(46,47))));
tree tnt_271 = [&U] (1,2,((3,(4,((5,(((((6,(((7,((8,9),10)),13),(11,12))),16),15),14),(17,(((18,((20,((21,((((23,(26,27)),(28,29)),(25,30)),24)),22)),(31,(33,(34,((35,38),(36,37))))))),19),32)))),((39,(41,(42,43))),40)))),(44,(45,(46,47)))));
tree tnt_272 = [&U] (1,2,((3,(4,((5,(((((6,(((7,((8,9),10)),13),(11,12))),16),15),14),(17,(((18,((20,((21,((((23,(26,27)),(25,(28,29))),30),24)),22)),(31,(33,(34,((35,38),(36,37))))))),19),32)))),((39,(41,(42,43))),40)))),(44,(45,(46,47)))));
tree tnt_273 = [&U] (1,2,((3,(4,((5,(((((6,(((7,((8,9),10)),13),(11,12))),16),15),14),(17,(18,((19,((20,((21,((((23,(26,27)),(28,29)),(25,30)),24)),22)),(31,(33,(34,((35,38),(36,37))))))),32))))),((39,(41,(42,43))),40)))),(44,(45,(46,47)))));
tree tnt_274 = [&U] (1,2,((3,(4,((5,(((((6,(((7,((8,9),10)),13),(11,12))),16),15),14),(17,((18,(19,((20,((21,((((23,(26,27)),(28,29)),(25,30)),24)),22)),(31,(33,(34,((35,38),(36,37)))))))),32)))),((39,(41,(42,43))),40)))),(44,(45,(46,47)))));
tree tnt_275 = [&U] (1,2,((3,(4,((5,(((((6,(((7,((8,9),10)),13),(11,12))),16),15),14),(17,((((18,((20,((21,((((23,(26,27)),(28,29)),25),24)),22)),(31,(33,(34,((35,38),(36,37))))))),19),32),30)))),((39,(41,(42,43))),40)))),(44,(45,(46,47)))));
tree tnt_276 = [&U] (1,2,((3,(4,((5,(((((6,(((7,((8,9),10)),13),(11,12))),16),15),14),(17,(((18,((20,((21,((((23,(26,27)),(28,29)),25),24)),22)),(31,(33,(34,((35,38),(36,37))))))),(19,30)),32)))),((39,(41,(42,43))),40)))),(44,(45,(46,47)))));
tree tnt_277 = [&U] (1,2,((3,(4,((5,(((((6,(((7,((8,9),10)),13),(11,12))),16),15),14),(17,(((18,((20,((21,(((((23,(26,27)),(28,29)),25),24),30)),22)),(31,(33,(34,((35,38),(36,37))))))),19),32)))),((39,(41,(42,43))),40)))),(44,(45,(46,47)))));
tree tnt_278 = [&U] (1,2,((3,(4,((5,(((((6,(((7,((8,9),10)),13),(11,12))),16),15),14),(17,(((18,((20,((21,(((((23,(26,27)),(28,29)),25),30),24)),22)),(31,(33,(34,((35,38),(36,37))))))),19),32)))),((39,(41,(42,43))),40)))),(44,(45,(46,47)))));
tree tnt_279 = [&U] (1,2,((3,(4,((5,(((((6,((((7,((8,9),10)),13),(11,12)),45)),16),15),14),(17,(((18,((20,((21,((((23,(26,27)),(28,29)),(25,30)),24)),22)),(31,(33,(34,((35,38),(36,37))))))),19),32)))),((39,(41,(42,43))),40)))),(44,(46,47))));
tree tnt_280 = [&U] (1,2,((3,(4,((5,(((((6,((((7,((8,9),10)),13),45),(11,12))),16),15),14),(17,(((18,((20,((21,((((23,(26,27)),(28,29)),(25,30)),24)),22)),(31,(33,(34,((35,38),(36,37))))))),19),32)))),((39,(41,(42,43))),40)))),(44,(46,47))));
tree tnt_281 = [&U] (1,2,((3,(4,((((((5,(((6,((7,((8,9),45)),(10,(11,12)))),(13,(14,(15,(16,17))))),(18,(19,((20,((21,((((23,(26,27)),((25,28),29)),30),24)),22)),(31,(32,(((33,(36,(37,38))),35),34)))))))),39),40),41),43),42))),(44,(46,47))));
tree tnt_282 = [&U] (1,2,((3,(4,((((((5,(((6,((7,((8,9),45)),(10,(11,12)))),(13,(14,(15,(16,17))))),(18,(19,((20,((21,((((23,(26,27)),((25,28),29)),30),24)),22)),(31,(32,(((33,35),(36,(37,38))),34)))))))),39),40),41),43),42))),(44,(46,47))));
tree tnt_283 = [&U] (1,2,((3,(4,((((((5,(((6,(((7,45),(8,9)),(10,(11,12)))),(13,(14,(15,(16,17))))),(18,(19,((20,((21,((((23,(26,27)),((25,28),29)),30),24)),22)),(31,(32,(((33,(36,(37,38))),35),34)))))))),39),40),41),43),42))),(44,(46,47))));
tree tnt_284 = [&U] (1,2,((3,(4,((((((5,(((6,((7,((8,9),45)),(10,(11,12)))),(13,(14,(15,(16,17))))),(18,(19,((20,((21,(((((23,(26,27)),(28,29)),30),25),24)),22)),(31,(32,(((33,(36,(37,38))),35),34)))))))),39),40),41),43),42))),(44,(46,47))));
tree tnt_285 = [&U] (1,2,((3,(4,((((((5,(((6,((7,((8,9),45)),(10,(11,12)))),(13,(14,(15,(16,17))))),(18,(19,((20,((21,(((((23,(26,27)),(28,29)),25),30),24)),22)),(31,(32,(((33,(36,(37,38))),35),34)))))))),39),40),41),43),42))),(44,(46,47))));
tree tnt_286 = [&U] (1,2,((3,(4,((((((5,(((6,((7,((8,9),45)),(10,(11,12)))),(13,(14,(15,(16,17))))),(18,(19,((20,((21,((((23,(26,27)),((25,28),29)),30),24)),22)),(31,((32,(34,(35,(36,(37,38))))),33))))))),39),40),41),43),42))),(44,(46,47))));
tree tnt_287 = [&U] (1,2,((3,(4,((((((5,(((6,((7,((8,9),45)),(10,(11,12)))),(13,(14,(15,(16,17))))),(18,(19,((20,((21,((((23,(26,27)),((25,28),29)),30),24)),22)),(31,(32,(33,(34,(35,(36,(37,38)))))))))))),39),40),41),43),42))),(44,(46,47))));
tree tnt_288 = [&U] (1,2,((3,(4,((((((5,(((6,((7,((8,9),45)),(10,(11,12)))),(13,(14,(15,(16,17))))),(18,(19,((20,((21,((((23,(26,27)),((25,28),29)),30),24)),22)),(31,(32,((33,34),(35,(36,(37,38))))))))))),39),40),41),43),42))),(44,(46,47))));
tree tnt_289 = [&U] (1,2,((3,(4,((((((5,(((6,((7,((8,9),45)),(10,(11,12)))),(13,(14,(15,(16,17))))),(18,(19,((20,((21,((((23,(26,27)),((25,28),29)),30),24)),22)),(31,(32,((33,(35,(36,(37,38)))),34)))))))),39),40),41),43),42))),(44,(46,47))));
tree tnt_290 = [&U] (1,2,((3,(4,((((((5,(((6,((7,((8,9),45)),(10,(11,12)))),(13,(14,(15,(16,17))))),((18,(19,((20,((21,(((23,(26,27)),((25,28),29)),24)),22)),(31,(32,(((33,(36,(37,38))),35),34)))))),30))),39),40),41),43),42))),(44,(46,47))));
tree tnt_291 = [&U] (1,2,(((3,(((((5,(((6,((7,(8,9)),(10,(11,12)))),(13,((15,16),17))),(18,(19,((20,(21,(22,(23,(((24,29),(((25,28),27),26)),30))))),(31,(32,((((33,(37,38)),36),35),34)))))))),(14,39)),42),41),(40,43))),4),(44,(45,(46,47)))));
tree tnt_292 = [&U] (1,2,(((3,(((((5,(((6,((7,(8,9)),(10,(11,12)))),(13,(15,(16,17)))),(18,(19,((20,(21,(22,(23,(((24,29),(((25,28),27),26)),30))))),(31,(32,((((33,(37,38)),36),35),34)))))))),(14,39)),42),41),(40,43))),4),(44,(45,(46,47)))));
tree tnt_293 = [&U] (1,2,(((3,(((((5,(((6,((7,(8,9)),(10,(11,12)))),(13,((15,16),17))),(18,(19,((20,(21,(22,(23,(((24,30),29),(((25,28),27),26)))))),(31,(32,((((33,(37,38)),36),35),34)))))))),(14,39)),42),41),(40,43))),4),(44,(45,(46,47)))));
tree tnt_294 = [&U] (1,2,(((3,(((((5,(((6,(((7,(8,9)),(10,(11,12))),45)),(13,((15,16),17))),(18,(19,((20,(21,(22,(23,(((24,29),(((25,28),27),26)),30))))),(31,(32,((((33,(37,38)),36),35),34)))))))),(14,39)),42),41),(40,43))),4),(44,(46,47))));
tree tnt_295 = [&U] (1,2,(((3,(((((5,(((6,((7,(8,9)),((10,(11,12)),45))),(13,((15,16),17))),(18,(19,((20,(21,(22,(23,(((24,29),(((25,28),27),26)),30))))),(31,(32,((((33,(37,38)),36),35),34)))))))),(14,39)),42),41),(40,43))),4),(44,(46,47))));
tree tnt_296 = [&U] (1,2,(((3,(((((5,(((6,(((7,(8,9)),45),(10,(11,12)))),(13,((15,16),17))),(18,(19,((20,(21,(22,(23,(((24,29),(((25,28),27),26)),30))))),(31,(32,((((33,(37,38)),36),35),34)))))))),(14,39)),42),41),(40,43))),4),(44,(46,47))));
tree tnt_297 = [&U] (1,2,(((3,(((((5,(((6,((7,(8,9)),(10,((11,12),45)))),(13,((15,16),17))),(18,(19,((20,(21,(22,(23,(((24,29),(((25,28),27),26)),30))))),(31,(32,((((33,(37,38)),36),35),34)))))))),(14,39)),42),41),(40,43))),4),(44,(46,47))));
tree tnt_298 = [&U] (1,2,(((3,(((((5,(((6,((7,(8,9)),((10,45),(11,12)))),(13,((15,16),17))),(18,(19,((20,(21,(22,(23,(((24,29),(((25,28),27),26)),30))))),(31,(32,((((33,(37,38)),36),35),34)))))))),(14,39)),42),41),(40,43))),4),(44,(46,47))));
tree tnt_299 = [&U] (1,2,(((3,(((((5,(((6,(((7,45),(8,9)),(10,(11,12)))),(13,((15,16),17))),(18,(19,((20,(21,(22,(23,(((24,29),(((25,28),27),26)),30))))),(31,(32,((((33,(37,38)),36),35),34)))))))),(14,39)),42),41),(40,43))),4),(44,(46,47))));
tree tnt_300 = [&U] (1,2,(((3,(((((5,(((6,((7,((8,9),45)),(10,(11,12)))),(13,((15,16),17))),(18,(19,((20,(21,(22,(23,(((24,29),(((25,28),27),26)),30))))),(31,(32,((((33,(37,38)),36),35),34)))))))),(14,39)),42),41),(40,43))),4),(44,(46,47))));
tree tnt_301 = [&U] (1,2,((3,(4,((((5,(((6,((7,(8,9)),(10,(11,12)))),(13,((15,16),17))),((18,(((20,(31,(32,(33,(34,(35,(36,(37,38)))))))),(21,(22,((23,(26,27)),((25,28),29))))),30)),19))),((14,39),(24,42))),41),(40,43)))),(44,(45,(46,47)))));
tree tnt_302 = [&U] (1,2,((3,(4,((((5,(((6,((7,(8,9)),(10,(11,12)))),(13,((15,16),17))),((18,(((20,((22,((23,(26,27)),((25,28),29))),(31,(32,(33,(34,(35,(36,(37,38))))))))),21),30)),19))),((14,39),(24,42))),41),(40,43)))),(44,(45,(46,47)))));
tree tnt_303 = [&U] (1,2,((3,(4,((((5,(((6,((7,(8,9)),(10,(11,12)))),(13,((15,16),17))),((18,(((20,(21,(22,((23,(26,27)),((25,28),29))))),(31,(32,(33,(34,(35,(36,(37,38)))))))),30)),19))),((14,39),(24,42))),41),(40,43)))),(44,(45,(46,47)))));
tree tnt_304 = [&U] (1,2,((3,(4,((((5,(((6,((7,(8,9)),(10,(11,12)))),(13,((15,16),17))),((18,(((20,((21,((23,(26,27)),((25,28),29))),22)),(31,(32,(33,(34,(35,(36,(37,38)))))))),30)),19))),((14,39),(24,42))),41),(40,43)))),(44,(45,(46,47)))));
tree tnt_305 = [&U] (1,2,((3,(4,((((5,(((6,((7,(8,9)),(10,(11,12)))),(13,((15,16),17))),((18,(((20,(31,((32,33),(34,(35,(36,(37,38))))))),(21,(22,((23,(26,27)),((25,28),29))))),30)),19))),((14,39),(24,42))),41),(40,43)))),(44,(45,(46,47)))));
tree tnt_306 = [&U] (1,2,((3,(4,((((5,(((6,((7,(8,9)),(10,(11,12)))),(13,(15,(16,17)))),((18,(((20,(31,(32,(33,(34,(35,(36,(37,38)))))))),(21,(22,((23,(26,27)),((25,28),29))))),30)),19))),((14,39),(24,42))),41),(40,43)))),(44,(45,(46,47)))));
tree tnt_307 = [&U] (1,2,((3,(4,((((5,(((6,((7,(8,9)),(10,(11,12)))),(13,((15,16),17))),((18,(((20,(31,(32,(33,(34,(35,(36,(37,38)))))))),(21,(22,(((23,(26,27)),(28,29)),25)))),30)),19))),((14,39),(24,42))),41),(40,43)))),(44,(45,(46,47)))));
tree tnt_308 = [&U] (1,2,((3,(4,((((5,(((6,((7,(8,9)),(10,(11,12)))),(13,((15,16),17))),((18,(((20,(31,(32,(((33,(36,(37,38))),35),34)))),(21,(22,((23,(26,27)),((25,28),29))))),30)),19))),((14,39),(24,42))),41),(40,43)))),(44,(45,(46,47)))));
tree tnt_309 = [&U] (1,2,((3,(4,((((5,(((6,((7,(8,9)),(10,(11,12)))),(13,((15,16),17))),((18,(((20,(31,(32,(((33,35),(36,(37,38))),34)))),(21,(22,((23,(26,27)),((25,28),29))))),30)),19))),((14,39),(24,42))),41),(40,43)))),(44,(45,(46,47)))));
tree tnt_310 = [&U] (1,2,((3,(4,((((5,(((6,((7,(8,9)),(10,(11,12)))),(13,((15,16),17))),((18,(((20,(31,(32,((((33,36),(37,38)),35),34)))),(21,(22,((23,(26,27)),((25,28),29))))),30)),19))),((14,39),(24,42))),41),(40,43)))),(44,(45,(46,47)))));
tree tnt_311 = [&U] (1,2,((3,((4,((((5,(((6,((7,(8,9)),(10,(11,12)))),(13,((15,16),17))),(18,(19,((20,(21,(22,(23,(((24,29),(((25,28),27),26)),30))))),(31,((32,(34,(35,(36,(37,38))))),33))))))),(14,39)),42),41)),(40,43))),(44,(45,(46,47)))));
tree tnt_312 = [&U] (1,2,((3,((4,((((5,(((6,((7,(8,9)),((10,11),12))),(13,((15,16),17))),(18,(19,((20,(21,(22,(23,(((24,29),(((25,28),27),26)),30))))),(31,((32,(34,(35,(36,(37,38))))),33))))))),(14,39)),42),41)),(40,43))),(44,(45,(46,47)))));
tree tnt_313 = [&U] (1,2,((3,((4,((((5,(((6,((7,(8,9)),(10,(11,12)))),(13,(15,(16,17)))),(18,(19,((20,(21,(22,(23,(((24,29),(((25,28),27),26)),30))))),(31,((32,(34,(35,(36,(37,38))))),33))))))),(14,39)),42),41)),(40,43))),(44,(45,(46,47)))));
tree tnt_314 = [&U] (1,2,((3,((4,((((5,(((6,((7,(8,9)),(10,(11,12)))),(13,((15,16),17))),(18,(19,((20,(21,(22,(23,(((24,29),(25,(26,(27,28)))),30))))),(31,((32,(34,(35,(36,(37,38))))),33))))))),(14,39)),42),41)),(40,43))),(44,(45,(46,47)))));
tree tnt_315 = [&U] (1,2,((3,((4,((((5,(((6,((7,(8,9)),(10,(11,12)))),(13,((15,16),17))),(18,(19,(((20,(21,(22,(23,((24,(((25,28),27),26)),30))))),29),(31,((32,(34,(35,(36,(37,38))))),33))))))),(14,39)),42),41)),(40,43))),(44,(45,(46,47)))));
tree tnt_316 = [&U] (1,2,((3,((4,((((5,(((6,((7,(8,9)),(10,(11,12)))),(13,((15,16),17))),(18,(19,((20,(21,(22,(23,((24,((((25,28),29),27),26)),30))))),(31,((32,(34,(35,(36,(37,38))))),33))))))),(14,39)),42),41)),(40,43))),(44,(45,(46,47)))));
tree tnt_317 = [&U] (1,2,((3,((4,((((5,(((6,((7,(8,9)),(10,(11,12)))),(13,((15,16),17))),(18,(19,((20,(21,(22,(23,(((24,29),(((25,28),27),26)),30))))),(31,(32,((33,34),(35,(36,(37,38))))))))))),(14,39)),42),41)),(40,43))),(44,(45,(46,47)))));
tree tnt_318 = [&U] (1,2,((3,((4,((((5,(((6,((7,(8,9)),(10,(11,12)))),(13,((15,16),17))),(18,(19,((20,(21,(22,(23,(((24,29),(((25,28),27),26)),30))))),(31,(32,((33,(35,(36,(37,38)))),34)))))))),(14,39)),42),41)),(40,43))),(44,(45,(46,47)))));
tree tnt_319 = [&U] (1,2,((3,((4,((((5,(((6,((7,(8,9)),(10,(11,12)))),(13,((15,16),17))),(18,(19,((20,(21,(22,(23,(((24,29),(((25,28),27),26)),30))))),(31,(32,(((33,(36,(37,38))),35),34)))))))),(14,39)),42),41)),(40,43))),(44,(45,(46,47)))));
tree tnt_320 = [&U] (1,2,((3,((4,((((5,(((6,((7,(8,9)),(10,(11,12)))),(13,((15,16),17))),(18,(19,((20,(21,(22,(23,(((24,29),(((25,28),27),26)),30))))),(31,(32,(((33,35),(36,(37,38))),34)))))))),(14,39)),42),41)),(40,43))),(44,(45,(46,47)))));
tree tnt_321 = [&U] (1,2,((3,(((4,((((5,(((6,((7,((8,45),9)),(10,(11,12)))),(13,(15,(16,17)))),((18,((20,((21,(23,(25,((26,(27,28)),30)))),(22,(24,29)))),(31,(32,((((33,(37,38)),36),35),34))))),19))),(14,39)),42),41)),40),43)),(44,(46,47))));
tree tnt_322 = [&U] (1,2,((3,(((4,((((5,(((6,((7,((8,45),9)),(10,(11,12)))),(13,(15,(16,17)))),((18,(((20,((21,(23,(25,((26,(27,28)),30)))),22)),(24,29)),(31,(32,((((33,(37,38)),36),35),34))))),19))),(14,39)),42),41)),40),43)),(44,(46,47))));
tree tnt_323 = [&U] (1,2,((3,(((4,((((5,(((6,((7,((8,45),9)),((10,11),12))),(13,(15,(16,17)))),((18,((20,((21,(23,(25,((26,(27,28)),30)))),(22,(24,29)))),(31,(32,((((33,(37,38)),36),35),34))))),19))),(14,39)),42),41)),40),43)),(44,(46,47))));
tree tnt_324 = [&U] (1,2,((3,(((4,((((5,(((6,((7,((8,45),9)),(10,(11,12)))),(13,((15,16),17))),((18,((20,((21,(23,(25,((26,(27,28)),30)))),(22,(24,29)))),(31,(32,((((33,(37,38)),36),35),34))))),19))),(14,39)),42),41)),40),43)),(44,(46,47))));
tree tnt_325 = [&U] (1,2,((3,(((4,((((5,(((6,((7,((8,45),9)),(10,(11,12)))),(13,(15,(16,17)))),((18,((20,((21,(23,((((25,28),27),26),30))),(22,(24,29)))),(31,(32,((((33,(37,38)),36),35),34))))),19))),(14,39)),42),41)),40),43)),(44,(46,47))));
tree tnt_326 = [&U] (1,2,((3,(((4,((((5,(((6,((7,((8,45),9)),(10,(11,12)))),(13,(15,(16,17)))),((18,((20,((21,(23,(25,((26,(27,28)),30)))),(22,(24,29)))),(31,((32,(34,(35,(36,(37,38))))),33)))),19))),(14,39)),42),41)),40),43)),(44,(46,47))));
tree tnt_327 = [&U] (1,2,((3,(((4,((((5,(((6,((7,((8,45),9)),(10,(11,12)))),(13,(15,(16,17)))),((18,((20,((21,(23,(25,((26,(27,28)),30)))),(22,(24,29)))),(31,(32,(33,(34,(35,(36,(37,38))))))))),19))),(14,39)),42),41)),40),43)),(44,(46,47))));
tree tnt_328 = [&U] (1,2,((3,(((4,((((5,(((6,((7,((8,45),9)),(10,(11,12)))),(13,(15,(16,17)))),((18,((20,((21,(23,(25,((26,(27,28)),30)))),(22,(24,29)))),(31,(32,((33,34),(35,(36,(37,38)))))))),19))),(14,39)),42),41)),40),43)),(44,(46,47))));
tree tnt_329 = [&U] (1,2,((3,(((4,((((5,(((6,((7,((8,45),9)),(10,(11,12)))),(13,(15,(16,17)))),((18,((20,((21,(23,(25,((26,(27,28)),30)))),(22,(24,29)))),(31,(32,((33,(35,(36,(37,38)))),34))))),19))),(14,39)),42),41)),40),43)),(44,(46,47))));
tree tnt_330 = [&U] (1,2,((3,(((4,((((5,(((6,((7,((8,45),9)),(10,(11,12)))),(13,(15,(16,17)))),((18,((20,((21,(23,(25,((26,(27,28)),30)))),(22,(24,29)))),(31,(32,(((33,(36,(37,38))),35),34))))),19))),(14,39)),42),41)),40),43)),(44,(46,47))));
tree tnt_331 = [&U] (1,2,((3,(4,((((5,(((6,((7,(8,(9,45))),(10,(11,12)))),(13,((15,16),17))),(18,(19,((20,(21,(22,(23,((24,29),((((25,28),27),26),30)))))),(31,(32,(((33,(36,(37,38))),35),34)))))))),((14,39),42)),41),(40,43)))),(44,(46,47))));
tree tnt_332 = [&U] (1,2,((3,(4,((((5,(((6,((7,(8,(9,45))),(10,(11,12)))),(13,((15,16),17))),(18,(19,((20,(21,(22,(23,((24,29),((((25,28),27),26),30)))))),(31,((32,(34,(35,(36,(37,38))))),33))))))),((14,39),42)),41),(40,43)))),(44,(46,47))));
tree tnt_333 = [&U] (1,2,((3,(4,((((5,(((6,((7,(8,(9,45))),(10,(11,12)))),(13,((15,16),17))),(18,(19,((20,(21,(22,(23,((24,29),((((25,28),27),26),30)))))),(31,(32,(33,(34,(35,(36,(37,38)))))))))))),((14,39),42)),41),(40,43)))),(44,(46,47))));
tree tnt_334 = [&U] (1,2,((3,(4,((((5,(((6,((7,(8,(9,45))),(10,(11,12)))),(13,((15,16),17))),(18,(19,((20,(21,(22,(23,((24,29),((((25,28),27),26),30)))))),(31,(32,((33,34),(35,(36,(37,38))))))))))),((14,39),42)),41),(40,43)))),(44,(46,47))));
tree tnt_335 = [&U] (1,2,((3,(4,((((5,(((6,((7,(8,(9,45))),(10,(11,12)))),(13,((15,16),17))),(18,(19,((20,(21,(22,(23,((24,29),((((25,28),27),26),30)))))),(31,(32,((33,(35,(36,(37,38)))),34)))))))),((14,39),42)),41),(40,43)))),(44,(46,47))));
tree tnt_336 = [&U] (1,2,((3,(4,((((5,(((6,((7,(8,(9,45))),(10,(11,12)))),(13,(15,(16,17)))),(18,(19,((20,(21,(22,(23,((24,29),((((25,28),27),26),30)))))),(31,(32,(((33,(36,(37,38))),35),34)))))))),((14,39),42)),41),(40,43)))),(44,(46,47))));
tree tnt_337 = [&U] (1,2,((3,(4,((((5,(((6,((7,(8,(9,45))),(10,(11,12)))),(13,((15,16),17))),((18,(19,((20,(21,(22,(23,((24,29),(((25,28),27),26)))))),(31,(32,(((33,(36,(37,38))),35),34)))))),30))),((14,39),42)),41),(40,43)))),(44,(46,47))));
tree tnt_338 = [&U] (1,2,((3,(4,((((5,(((6,((7,(8,(9,45))),(10,(11,12)))),(13,((15,16),17))),(18,(19,((20,(21,(22,(23,(((24,30),29),(((25,28),27),26)))))),(31,(32,(((33,(36,(37,38))),35),34)))))))),((14,39),42)),41),(40,43)))),(44,(46,47))));
tree tnt_339 = [&U] (1,2,((3,(4,((((5,(((6,(((7,(8,9)),(10,(11,12))),45)),(13,((15,16),17))),(18,(19,((20,(21,(22,(23,((24,29),((((25,28),27),26),30)))))),(31,(32,(((33,(36,(37,38))),35),34)))))))),((14,39),42)),41),(40,43)))),(44,(46,47))));
tree tnt_340 = [&U] (1,2,((3,(4,((((5,(((6,(((7,(8,9)),45),(10,(11,12)))),(13,((15,16),17))),(18,(19,((20,(21,(22,(23,((24,29),((((25,28),27),26),30)))))),(31,(32,(((33,(36,(37,38))),35),34)))))))),((14,39),42)),41),(40,43)))),(44,(46,47))));
tree tnt_341 = [&U] (1,2,((3,(4,(((5,(((6,((7,(8,9)),(10,(11,12)))),(13,(14,(15,(16,17))))),(18,(19,(((20,(21,(22,(23,((((25,28),27),26),30))))),(24,29)),(31,(32,(33,(34,(35,(36,(37,38)))))))))))),(39,(40,(42,43)))),41))),(44,(45,(46,47)))));
tree tnt_342 = [&U] (1,2,((3,(4,(((5,(((6,((7,(8,9)),(10,(11,12)))),(13,(14,(15,(16,17))))),(18,(19,(((20,(21,(22,(23,((((25,28),27),26),30))))),(24,29)),(31,((32,33),(34,(35,(36,(37,38))))))))))),(39,(40,(42,43)))),41))),(44,(45,(46,47)))));
tree tnt_343 = [&U] (1,2,((3,(4,(((5,(((6,((7,(8,9)),(10,(11,12)))),(13,(14,(15,(16,17))))),(18,(19,(((20,(21,(22,(23,(25,((26,(27,28)),30)))))),(24,29)),(31,(32,(33,(34,(35,(36,(37,38)))))))))))),(39,(40,(42,43)))),41))),(44,(45,(46,47)))));
tree tnt_344 = [&U] (1,2,((3,(4,(((5,(((6,((7,(8,9)),(10,(11,12)))),(13,(14,(15,(16,17))))),(18,(19,(((20,(21,(22,(23,(24,((((25,28),27),26),30)))))),29),(31,(32,(33,(34,(35,(36,(37,38)))))))))))),(39,(40,(42,43)))),41))),(44,(45,(46,47)))));
tree tnt_345 = [&U] (1,2,((3,(4,(((5,(((6,((7,(8,9)),(10,(11,12)))),(13,(14,(15,(16,17))))),(18,(19,(((20,(21,(22,(23,((((25,28),27),26),30))))),(24,29)),(31,(32,(((33,(36,(37,38))),35),34)))))))),(39,(40,(42,43)))),41))),(44,(45,(46,47)))));
tree tnt_346 = [&U] (1,2,((3,(4,(((5,(((6,((7,(8,9)),(10,(11,12)))),(13,(14,(15,(16,17))))),(18,(19,(((20,(21,(22,(23,((((25,28),27),26),30))))),(24,29)),(31,(32,(((33,35),(36,(37,38))),34)))))))),(39,(40,(42,43)))),41))),(44,(45,(46,47)))));
tree tnt_347 = [&U] (1,2,((3,(4,(((5,(((6,((7,(8,9)),(10,(11,12)))),(13,(14,(15,(16,17))))),(18,(19,(((20,(21,(22,(23,((((25,28),27),26),30))))),(24,29)),(31,(32,((((33,36),(37,38)),35),34)))))))),(39,(40,(42,43)))),41))),(44,(45,(46,47)))));
tree tnt_348 = [&U] (1,2,((3,(4,(((5,(((6,((7,(8,9)),(10,(11,12)))),(13,(14,(15,(16,17))))),(18,(19,(((20,((21,(23,((((25,28),27),26),30))),22)),(24,29)),(31,(32,(33,(34,(35,(36,(37,38)))))))))))),(39,(40,(42,43)))),41))),(44,(45,(46,47)))));
tree tnt_349 = [&U] (1,2,((3,(4,(((5,(((6,((7,(8,9)),(10,(11,12)))),(13,(14,(15,(16,17))))),((18,(19,(((20,(21,(22,(23,(((25,28),27),26))))),(24,29)),(31,(32,(33,(34,(35,(36,(37,38)))))))))),30))),(39,(40,(42,43)))),41))),(44,(45,(46,47)))));
tree tnt_350 = [&U] (1,2,((3,(4,(((5,(((6,((7,(8,9)),(10,(11,12)))),(13,(14,(15,(16,17))))),(18,(19,(((20,(21,(22,(23,(((25,28),27),26))))),((24,29),30)),(31,(32,(33,(34,(35,(36,(37,38)))))))))))),(39,(40,(42,43)))),41))),(44,(45,(46,47)))));
tree tnt_351 = [&U] (1,2,((3,(4,((5,(((((6,(((7,((8,(9,45)),10)),13),(11,12))),16),15),14),(17,(((18,((20,((21,(((((23,(26,27)),(28,29)),25),24),30)),22)),(31,(33,(34,((35,38),(36,37))))))),19),32)))),((39,(41,(42,43))),40)))),(44,(46,47))));
tree tnt_352 = [&U] (1,2,((3,(4,((5,(((((6,(((7,((8,(9,45)),10)),13),(11,12))),16),15),14),(17,(18,((19,((20,((21,(((((23,(26,27)),(28,29)),25),24),30)),22)),(31,(33,(34,((35,38),(36,37))))))),32))))),((39,(41,(42,43))),40)))),(44,(46,47))));
tree tnt_353 = [&U] (1,2,((3,(4,((5,(((((6,(((7,((8,(9,45)),10)),13),(11,12))),16),15),14),(17,((18,(19,((20,((21,(((((23,(26,27)),(28,29)),25),24),30)),22)),(31,(33,(34,((35,38),(36,37)))))))),32)))),((39,(41,(42,43))),40)))),(44,(46,47))));
tree tnt_354 = [&U] (1,2,((3,(4,((5,(((((6,(((7,((8,(9,45)),10)),13),(11,12))),16),15),14),(17,((((18,((20,((21,((((23,(26,27)),(28,29)),25),24)),22)),(31,(33,(34,((35,38),(36,37))))))),19),32),30)))),((39,(41,(42,43))),40)))),(44,(46,47))));
tree tnt_355 = [&U] (1,2,((3,(4,((5,(((((6,(((7,((8,(9,45)),10)),13),(11,12))),16),15),14),(17,((((18,((20,((21,((((23,(26,27)),(28,29)),25),24)),22)),(31,(33,(34,((35,38),(36,37))))))),19),30),32)))),((39,(41,(42,43))),40)))),(44,(46,47))));
tree tnt_356 = [&U] (1,2,((3,(4,((5,(((((6,(((7,((8,(9,45)),10)),13),(11,12))),16),15),14),(17,(((18,((20,((21,((((23,(26,27)),(28,29)),25),24)),22)),(31,(33,(34,((35,38),(36,37))))))),(19,30)),32)))),((39,(41,(42,43))),40)))),(44,(46,47))));
tree tnt_357 = [&U] (1,2,((3,(4,((5,(((((6,(((7,((8,(9,45)),10)),13),(11,12))),16),15),14),(17,(((18,((20,((21,(((((23,(26,27)),(28,29)),30),25),24)),22)),(31,(33,(34,((35,38),(36,37))))))),19),32)))),((39,(41,(42,43))),40)))),(44,(46,47))));
tree tnt_358 = [&U] (1,2,((3,(4,((5,(((((6,((((7,((8,9),10)),13),(11,12)),45)),16),15),14),(17,(((18,((20,((21,(((((23,(26,27)),(28,29)),25),24),30)),22)),(31,(33,(34,((35,38),(36,37))))))),19),32)))),((39,(41,(42,43))),40)))),(44,(46,47))));
tree tnt_359 = [&U] (1,2,((3,(4,((5,(((((6,((((7,((8,9),10)),13),45),(11,12))),16),15),14),(17,(((18,((20,((21,(((((23,(26,27)),(28,29)),25),24),30)),22)),(31,(33,(34,((35,38),(36,37))))))),19),32)))),((39,(41,(42,43))),40)))),(44,(46,47))));
tree tnt_360 = [&U] (1,2,((3,(4,((5,(((((6,(((7,((8,9),10)),13),((11,12),45))),16),15),14),(17,(((18,((20,((21,(((((23,(26,27)),(28,29)),25),24),30)),22)),(31,(33,(34,((35,38),(36,37))))))),19),32)))),((39,(41,(42,43))),40)))),(44,(46,47))));
tree tnt_361 = [&U] (1,2,((3,(4,((((((5,(((6,(((7,(8,9)),(10,(11,12))),45)),(13,(14,(15,(16,17))))),((18,(((20,((21,(23,(25,((26,(27,28)),30)))),22)),(24,29)),(31,((32,(34,(35,(36,(37,38))))),33)))),19))),39),40),41),42),43))),(44,(46,47))));
tree tnt_362 = [&U] (1,2,((3,(4,((((((5,(((6,(((7,(8,9)),(10,(11,12))),45)),(13,(14,(15,(16,17))))),((18,(((20,((21,(23,((((25,28),27),26),30))),22)),(24,29)),(31,((32,(34,(35,(36,(37,38))))),33)))),19))),39),40),41),42),43))),(44,(46,47))));
tree tnt_363 = [&U] (1,2,((3,(4,((((((5,(((6,(((7,(8,9)),(10,(11,12))),45)),(13,(14,(15,(16,17))))),((18,(((20,((21,(23,(25,((26,(27,28)),30)))),22)),(24,29)),(31,(32,((33,34),(35,(36,(37,38)))))))),19))),39),40),41),42),43))),(44,(46,47))));
tree tnt_364 = [&U] (1,2,((3,(4,((((((5,(((6,(((7,(8,9)),(10,(11,12))),45)),(13,(14,(15,(16,17))))),((18,(((20,((21,(23,(25,((26,(27,28)),30)))),22)),(24,29)),(31,(32,((33,(35,(36,(37,38)))),34))))),19))),39),40),41),42),43))),(44,(46,47))));
tree tnt_365 = [&U] (1,2,((3,(4,((((((5,(((6,(((7,(8,9)),(10,(11,12))),45)),(13,(14,(15,(16,17))))),((18,(((20,((21,(23,(25,((26,(27,28)),30)))),22)),(24,29)),(31,(32,(((33,(36,(37,38))),35),34))))),19))),39),40),41),42),43))),(44,(46,47))));
tree tnt_366 = [&U] (1,2,((3,(4,((((((5,(((6,(((7,(8,9)),(10,(11,12))),45)),(13,(14,(15,(16,17))))),((18,(((20,((21,(23,(25,((26,(27,28)),30)))),22)),(24,29)),(31,(32,(((33,35),(36,(37,38))),34))))),19))),39),40),41),42),43))),(44,(46,47))));
tree tnt_367 = [&U] (1,2,((3,(4,((((((5,(((6,(((7,(8,9)),(10,(11,12))),45)),(13,(14,(15,(16,17))))),((18,(((20,((21,(23,(25,((26,(27,28)),30)))),22)),(24,29)),(31,(32,((((33,36),(37,38)),35),34))))),19))),39),40),41),42),43))),(44,(46,47))));
tree tnt_368 = [&U] (1,2,((3,(4,((((((5,(((6,(((7,(8,9)),(10,(11,12))),45)),(13,(14,(15,(16,17))))),((18,(((20,(21,(22,(23,(25,((26,(27,28)),30)))))),(24,29)),(31,((32,(34,(35,(36,(37,38))))),33)))),19))),39),40),41),42),43))),(44,(46,47))));
tree tnt_369 = [&U] (1,2,((3,(4,((((((5,(((6,(((7,(8,9)),(10,(11,12))),45)),(13,(14,(15,(16,17))))),((18,(((20,((21,(23,(25,((26,(27,28)),30)))),22)),(24,29)),(31,(32,(33,(34,(35,(36,(37,38))))))))),19))),39),40),41),42),43))),(44,(46,47))));
tree tnt_370 = [&U] (1,2,((3,(4,((((((5,(((6,(((7,(8,9)),(10,(11,12))),45)),(13,(14,(15,(16,17))))),((18,(((20,((21,(23,(25,(26,(27,28))))),22)),((24,29),30)),(31,((32,(34,(35,(36,(37,38))))),33)))),19))),39),40),41),42),43))),(44,(46,47))));
tree tnt_371 = [&U] (1,2,(((3,((((5,(((6,((7,(8,9)),(10,(11,12)))),(13,((15,16),17))),(18,(19,((20,((22,((23,(26,27)),((25,28),29))),(31,(32,((33,34),(35,(36,(37,38)))))))),(21,30)))))),((14,39),(24,42))),41),(40,43))),4),(44,(45,(46,47)))));
tree tnt_372 = [&U] (1,2,(((3,((((5,(((6,((7,(8,9)),(10,(11,12)))),(13,((15,16),17))),((18,(19,((20,((22,((23,(26,27)),((25,28),29))),(31,(32,((33,34),(35,(36,(37,38)))))))),21))),30))),((14,39),(24,42))),41),(40,43))),4),(44,(45,(46,47)))));
tree tnt_373 = [&U] (1,2,(((3,((((5,(((6,((7,(8,9)),(10,(11,12)))),(13,((15,16),17))),(18,(19,(((20,((22,((23,(26,27)),((25,28),29))),(31,(32,((33,34),(35,(36,(37,38)))))))),21),30))))),((14,39),(24,42))),41),(40,43))),4),(44,(45,(46,47)))));
tree tnt_374 = [&U] (1,2,(((3,((((5,(((6,((7,(8,9)),(10,(11,12)))),(13,((15,16),17))),(18,(19,((20,((22,(((23,(26,27)),((25,28),29)),30)),(31,(32,((33,34),(35,(36,(37,38)))))))),21))))),((14,39),(24,42))),41),(40,43))),4),(44,(45,(46,47)))));
tree tnt_375 = [&U] (1,2,(((3,((((5,(((6,(((7,(8,9)),(10,(11,12))),45)),(13,((15,16),17))),(18,(19,((20,((22,((23,(26,27)),((25,28),29))),(31,(32,((33,34),(35,(36,(37,38)))))))),(21,30)))))),((14,39),(24,42))),41),(40,43))),4),(44,(46,47))));
tree tnt_376 = [&U] (1,2,(((3,((((5,(((6,((7,(8,9)),((10,(11,12)),45))),(13,((15,16),17))),(18,(19,((20,((22,((23,(26,27)),((25,28),29))),(31,(32,((33,34),(35,(36,(37,38)))))))),(21,30)))))),((14,39),(24,42))),41),(40,43))),4),(44,(46,47))));
tree tnt_377 = [&U] (1,2,(((3,((((5,(((6,(((7,(8,9)),45),(10,(11,12)))),(13,((15,16),17))),(18,(19,((20,((22,((23,(26,27)),((25,28),29))),(31,(32,((33,34),(35,(36,(37,38)))))))),(21,30)))))),((14,39),(24,42))),41),(40,43))),4),(44,(46,47))));
tree tnt_378 = [&U] (1,2,(((3,((((5,(((6,((7,(8,9)),(10,((11,12),45)))),(13,((15,16),17))),(18,(19,((20,((22,((23,(26,27)),((25,28),29))),(31,(32,((33,34),(35,(36,(37,38)))))))),(21,30)))))),((14,39),(24,42))),41),(40,43))),4),(44,(46,47))));
tree tnt_379 = [&U] (1,2,(((3,((((5,(((6,((7,(8,9)),((10,45),(11,12)))),(13,((15,16),17))),(18,(19,((20,((22,((23,(26,27)),((25,28),29))),(31,(32,((33,34),(35,(36,(37,38)))))))),(21,30)))))),((14,39),(24,42))),41),(40,43))),4),(44,(46,47))));
tree tnt_380 = [&U] (1,2,(((3,((((5,(((6,(((7,45),(8,9)),(10,(11,12)))),(13,((15,16),17))),(18,(19,((20,((22,((23,(26,27)),((25,28),29))),(31,(32,((33,34),(35,(36,(37,38)))))))),(21,30)))))),((14,39),(24,42))),41),(40,43))),4),(44,(46,47))));
tree tnt_381 = [&U] (1,2,((3,(4,((((((5,(((6,((7,((8,45),9)),(10,(11,12)))),(13,((15,16),17))),((18,((20,((21,((((23,(26,27)),(28,29)),25),(24,30))),22)),(31,((32,(34,(35,(36,(37,38))))),33)))),19))),(14,39)),40),41),42),43))),(44,(46,47))));
tree tnt_382 = [&U] (1,2,((3,(4,((((((5,(((6,((7,((8,45),9)),((10,11),12))),(13,((15,16),17))),((18,((20,((21,((((23,(26,27)),(28,29)),25),(24,30))),22)),(31,((32,(34,(35,(36,(37,38))))),33)))),19))),(14,39)),40),41),42),43))),(44,(46,47))));
tree tnt_383 = [&U] (1,2,((3,(4,((((((5,(((6,((7,((8,45),9)),(10,(11,12)))),(13,(15,(16,17)))),((18,((20,((21,((((23,(26,27)),(28,29)),25),(24,30))),22)),(31,((32,(34,(35,(36,(37,38))))),33)))),19))),(14,39)),40),41),42),43))),(44,(46,47))));
tree tnt_384 = [&U] (1,2,((3,(4,((((((5,(((6,((7,((8,45),9)),(10,(11,12)))),(13,((15,16),17))),((18,((20,((21,(((23,(26,27)),(25,(28,29))),(24,30))),22)),(31,((32,(34,(35,(36,(37,38))))),33)))),19))),(14,39)),40),41),42),43))),(44,(46,47))));
tree tnt_385 = [&U] (1,2,((3,(4,((((((5,(((6,((7,((8,45),9)),(10,(11,12)))),(13,((15,16),17))),((18,((20,((21,(((((23,(26,27)),(28,29)),25),30),24)),22)),(31,((32,(34,(35,(36,(37,38))))),33)))),19))),(14,39)),40),41),42),43))),(44,(46,47))));
tree tnt_386 = [&U] (1,2,((3,(4,((((((5,(((6,((7,((8,45),9)),(10,(11,12)))),(13,((15,16),17))),((18,((20,((21,((((23,(26,27)),(28,29)),25),(24,30))),22)),(31,(32,((33,34),(35,(36,(37,38)))))))),19))),(14,39)),40),41),42),43))),(44,(46,47))));
tree tnt_387 = [&U] (1,2,((3,(4,((((((5,(((6,((7,((8,45),9)),(10,(11,12)))),(13,((15,16),17))),((18,((20,((21,((((23,(26,27)),(28,29)),25),(24,30))),22)),(31,(32,((33,(35,(36,(37,38)))),34))))),19))),(14,39)),40),41),42),43))),(44,(46,47))));
tree tnt_388 = [&U] (1,2,((3,(4,((((((5,(((6,((7,((8,45),9)),(10,(11,12)))),(13,((15,16),17))),((18,((20,((21,((((23,(26,27)),(28,29)),25),(24,30))),22)),(31,(32,(((33,(36,(37,38))),35),34))))),19))),(14,39)),40),41),42),43))),(44,(46,47))));
tree tnt_389 = [&U] (1,2,((3,(4,((((((5,(((6,((7,((8,45),9)),(10,(11,12)))),(13,((15,16),17))),((18,((20,((21,((((23,(26,27)),(28,29)),25),(24,30))),22)),(31,(32,(((33,35),(36,(37,38))),34))))),19))),(14,39)),40),41),42),43))),(44,(46,47))));
tree tnt_390 = [&U] (1,2,((3,(4,((((((5,(((6,((7,((8,45),9)),(10,(11,12)))),(13,((15,16),17))),((18,((20,((21,((((23,(26,27)),(28,29)),25),(24,30))),22)),(31,(32,((((33,36),(37,38)),35),34))))),19))),(14,39)),40),41),42),43))),(44,(46,47))));
tree tnt_391 = [&U] (1,2,((3,(4,((((5,(((6,((7,(8,(9,45))),(10,(11,12)))),(13,((15,16),17))),((((18,(20,(31,(32,(((33,34),(36,37)),(35,38)))))),(21,(22,((23,(26,27)),((25,28),29))))),30),19))),((14,39),(24,42))),41),(40,43)))),(44,(46,47))));
tree tnt_392 = [&U] (1,2,((3,(4,((((5,(((6,((7,(8,(9,45))),(10,(11,12)))),(13,(15,(16,17)))),((((18,(20,(31,(32,(((33,34),(36,37)),(35,38)))))),(21,(22,((23,(26,27)),((25,28),29))))),30),19))),((14,39),(24,42))),41),(40,43)))),(44,(46,47))));
tree tnt_393 = [&U] (1,2,((3,(4,((((5,(((6,((7,(8,(9,45))),(10,(11,12)))),(13,((15,16),17))),((((18,(20,(31,(32,(((33,34),(36,37)),(35,38)))))),(21,(22,(((23,(26,27)),(28,29)),25)))),30),19))),((14,39),(24,42))),41),(40,43)))),(44,(46,47))));
tree tnt_394 = [&U] (1,2,((3,(4,((((5,(((6,((7,(8,(9,45))),(10,(11,12)))),(13,((15,16),17))),(18,(19,(((20,(31,(32,(((33,34),(36,37)),(35,38))))),(21,(22,((23,(26,27)),((25,28),29))))),30))))),((14,39),(24,42))),41),(40,43)))),(44,(46,47))));
tree tnt_395 = [&U] (1,2,((3,(4,((((5,(((6,((7,(8,(9,45))),(10,(11,12)))),(13,((15,16),17))),(((18,((20,(31,(32,(((33,34),(36,37)),(35,38))))),(21,(22,((23,(26,27)),((25,28),29)))))),30),19))),((14,39),(24,42))),41),(40,43)))),(44,(46,47))));
tree tnt_396 = [&U] (1,2,((3,(4,((((5,(((6,((7,(8,(9,45))),(10,(11,12)))),(13,((15,16),17))),(((18,(20,(31,(32,(((33,34),(36,37)),(35,38)))))),(21,(22,(((23,(26,27)),((25,28),29)),30)))),19))),((14,39),(24,42))),41),(40,43)))),(44,(46,47))));
tree tnt_397 = [&U] (1,2,((3,(4,((((5,(((6,((7,(8,9)),(10,(11,12)))),(13,((15,16),17))),((((18,(20,(31,(32,(((33,34),(36,37)),(35,38)))))),(21,(22,((23,(26,27)),((25,28),29))))),30),19))),((14,39),(24,42))),41),(40,43)))),(44,(45,(46,47)))));
tree tnt_398 = [&U] (1,2,((3,(4,((((5,(((6,(((7,(8,9)),(10,(11,12))),45)),(13,((15,16),17))),((((18,(20,(31,(32,(((33,34),(36,37)),(35,38)))))),(21,(22,((23,(26,27)),((25,28),29))))),30),19))),((14,39),(24,42))),41),(40,43)))),(44,(46,47))));
tree tnt_399 = [&U] (1,2,((3,(4,((((5,(((6,((7,(8,9)),((10,(11,12)),45))),(13,((15,16),17))),((((18,(20,(31,(32,(((33,34),(36,37)),(35,38)))))),(21,(22,((23,(26,27)),((25,28),29))))),30),19))),((14,39),(24,42))),41),(40,43)))),(44,(46,47))));
tree tnt_400 = [&U] (1,2,((3,(4,((((5,(((6,(((7,(8,9)),45),(10,(11,12)))),(13,((15,16),17))),((((18,(20,(31,(32,(((33,34),(36,37)),(35,38)))))),(21,(22,((23,(26,27)),((25,28),29))))),30),19))),((14,39),(24,42))),41),(40,43)))),(44,(46,47))));
tree tnt_401 = [&U] (1,2,((3,(4,(((5,(((6,((7,(8,9)),(10,(11,12)))),(13,(14,(15,(16,17))))),(18,(19,((20,(21,(22,(23,((24,(25,(26,(27,(28,29))))),30))))),(31,(32,((33,(35,(36,(37,38)))),34)))))))),(39,(40,(42,43)))),41))),(44,(45,(46,47)))));
tree tnt_402 = [&U] (1,2,((3,(4,(((5,(((6,((7,(8,9)),(10,(11,12)))),(13,(14,(15,(16,17))))),(18,(19,((20,(21,(22,(23,((24,(25,(26,(27,(28,29))))),30))))),(31,(32,((33,34),(35,(36,(37,38))))))))))),(39,(40,(42,43)))),41))),(44,(45,(46,47)))));
tree tnt_403 = [&U] (1,2,((3,(4,(((5,(((6,((7,(8,9)),(10,(11,12)))),(13,(14,(15,(16,17))))),(18,(19,((20,(21,(22,(23,((24,(((25,(28,29)),27),26)),30))))),(31,(32,((33,(35,(36,(37,38)))),34)))))))),(39,(40,(42,43)))),41))),(44,(45,(46,47)))));
tree tnt_404 = [&U] (1,2,((3,(4,(((5,(((6,((7,(8,9)),(10,(11,12)))),(13,(14,(15,(16,17))))),(18,(19,(((20,(21,(22,(23,((24,(25,(26,(27,28)))),30))))),29),(31,(32,((33,(35,(36,(37,38)))),34)))))))),(39,(40,(42,43)))),41))),(44,(45,(46,47)))));
tree tnt_405 = [&U] (1,2,((3,(4,(((5,(((6,((7,(8,9)),(10,(11,12)))),(13,(14,(15,(16,17))))),(18,(19,((20,(21,(22,(23,(((24,29),(25,(26,(27,28)))),30))))),(31,(32,((33,(35,(36,(37,38)))),34)))))))),(39,(40,(42,43)))),41))),(44,(45,(46,47)))));
tree tnt_406 = [&U] (1,2,((3,(4,(((5,(((6,((7,(8,9)),(10,(11,12)))),(13,(14,(15,(16,17))))),(18,(19,((20,(21,(22,(23,(24,((25,(26,(27,(28,29)))),30)))))),(31,(32,((33,(35,(36,(37,38)))),34)))))))),(39,(40,(42,43)))),41))),(44,(45,(46,47)))));
tree tnt_407 = [&U] (1,2,((3,(4,(((5,(((6,((7,(8,9)),(10,(11,12)))),(13,(14,(15,(16,17))))),(18,(19,((20,(21,(22,(23,((24,(25,(26,(27,(28,29))))),30))))),(31,((32,(34,(35,(36,(37,38))))),33))))))),(39,(40,(42,43)))),41))),(44,(45,(46,47)))));
tree tnt_408 = [&U] (1,2,((3,(4,(((5,(((6,((7,(8,9)),(10,(11,12)))),(13,(14,(15,(16,17))))),(18,(19,((20,(21,(22,(23,((24,(25,(26,(27,(28,29))))),30))))),(31,(32,(33,(34,(35,(36,(37,38)))))))))))),(39,(40,(42,43)))),41))),(44,(45,(46,47)))));
tree tnt_409 = [&U] (1,2,((3,(4,(((5,(((6,((7,(8,9)),(10,(11,12)))),(13,(14,(15,(16,17))))),(18,(19,((20,(21,(22,(23,((24,(25,(26,(27,(28,29))))),30))))),(31,(32,((((33,36),(37,38)),35),34)))))))),(39,(40,(42,43)))),41))),(44,(45,(46,47)))));
tree tnt_410 = [&U] (1,2,((3,(4,(((5,(((6,((7,(8,9)),(10,(11,12)))),(13,(14,(15,(16,17))))),((18,(19,((20,(21,(22,(23,(24,(25,(26,(27,(28,29))))))))),(31,(32,((33,(35,(36,(37,38)))),34)))))),30))),(39,(40,(42,43)))),41))),(44,(45,(46,47)))));
tree tnt_411 = [&U] (1,2,(((3,(((((5,(((6,(((7,(8,9)),(10,(11,12))),45)),(13,(14,(15,(16,17))))),((18,((20,(21,(22,(23,((24,(((25,(28,29)),27),26)),30))))),(31,(32,((33,(35,(36,(37,38)))),34))))),19))),39),42),41),(40,43))),4),(44,(46,47))));
tree tnt_412 = [&U] (1,2,(((3,(((((5,(((6,((7,(8,9)),(10,((11,12),45)))),(13,(14,(15,(16,17))))),((18,((20,(21,(22,(23,((24,(((25,(28,29)),27),26)),30))))),(31,(32,((33,(35,(36,(37,38)))),34))))),19))),39),42),41),(40,43))),4),(44,(46,47))));
tree tnt_413 = [&U] (1,2,(((3,(((((5,(((6,((7,(8,9)),((10,45),(11,12)))),(13,(14,(15,(16,17))))),((18,((20,(21,(22,(23,((24,(((25,(28,29)),27),26)),30))))),(31,(32,((33,(35,(36,(37,38)))),34))))),19))),39),42),41),(40,43))),4),(44,(46,47))));
tree tnt_414 = [&U] (1,2,(((3,(((((5,(((6,(((7,45),(8,9)),(10,(11,12)))),(13,(14,(15,(16,17))))),((18,((20,(21,(22,(23,((24,(((25,(28,29)),27),26)),30))))),(31,(32,((33,(35,(36,(37,38)))),34))))),19))),39),42),41),(40,43))),4),(44,(46,47))));
tree tnt_415 = [&U] (1,2,(((3,(((((5,(((6,((7,((8,9),45)),(10,(11,12)))),(13,(14,(15,(16,17))))),((18,((20,(21,(22,(23,((24,(((25,(28,29)),27),26)),30))))),(31,(32,((33,(35,(36,(37,38)))),34))))),19))),39),42),41),(40,43))),4),(44,(46,47))));
tree tnt_416 = [&U] (1,2,(((3,(((((5,(((6,((7,(8,9)),(10,(11,(12,45))))),(13,(14,(15,(16,17))))),((18,((20,(21,(22,(23,((24,(((25,(28,29)),27),26)),30))))),(31,(32,((33,(35,(36,(37,38)))),34))))),19))),39),42),41),(40,43))),4),(44,(46,47))));
tree tnt_417 = [&U] (1,2,(((3,(((((5,(((6,((7,(8,(9,45))),(10,(11,12)))),(13,(14,(15,(16,17))))),((18,((20,(21,(22,(23,((24,(((25,(28,29)),27),26)),30))))),(31,(32,((33,(35,(36,(37,38)))),34))))),19))),39),42),41),(40,43))),4),(44,(46,47))));
tree tnt_418 = [&U] (1,2,(((3,(((((5,(((6,(((7,(8,9)),(10,(11,12))),45)),(13,(15,(16,17)))),((18,((20,(21,(22,(23,((24,(((25,(28,29)),27),26)),30))))),(31,(32,((33,(35,(36,(37,38)))),34))))),19))),(14,39)),42),41),(40,43))),4),(44,(46,47))));
tree tnt_419 = [&U] (1,2,((3,(4,(((((5,(((6,(((7,(8,9)),(10,(11,12))),45)),(13,(14,(15,(16,17))))),((18,((20,(21,(22,(23,((24,(((25,(28,29)),27),26)),30))))),(31,(32,((33,(35,(36,(37,38)))),34))))),19))),39),42),41),(40,43)))),(44,(46,47))));
tree tnt_420 = [&U] (1,2,(((3,(((((5,(((6,((7,(8,9)),((10,(11,12)),45))),(13,(14,(15,(16,17))))),((18,((20,(21,(22,(23,((24,(((25,(28,29)),27),26)),30))))),(31,(32,((33,(35,(36,(37,38)))),34))))),19))),39),42),41),(40,43))),4),(44,(46,47))));
tree tnt_421 = [&U] (1,2,((3,(4,((5,(((((6,(((7,((8,9),10)),13),(11,12))),16),15),14),(17,(((18,30),32),(19,((20,((21,((((23,(26,27)),(28,29)),25),24)),22)),(31,(33,(34,((35,38),(36,37))))))))))),((39,(41,(42,43))),40)))),(44,(45,(46,47)))));
tree tnt_422 = [&U] (1,2,((3,(4,((5,(((((6,(((7,((8,9),10)),13),(11,12))),16),15),14),(17,((18,32),((19,30),((20,((21,((((23,(26,27)),(28,29)),25),24)),22)),(31,(33,(34,((35,38),(36,37))))))))))),((39,(41,(42,43))),40)))),(44,(45,(46,47)))));
tree tnt_423 = [&U] (1,2,((3,(4,((5,(((((6,(((7,((8,9),10)),13),(11,12))),16),15),14),(17,((18,32),(19,((20,((21,(((((23,(26,27)),(28,29)),25),24),30)),22)),(31,(33,(34,((35,38),(36,37))))))))))),((39,(41,(42,43))),40)))),(44,(45,(46,47)))));
tree tnt_424 = [&U] (1,2,((3,(4,((5,(((((6,(((7,((8,9),10)),13),(11,12))),16),15),14),(17,((18,32),(19,((20,((21,(((((23,(26,27)),(28,29)),25),30),24)),22)),(31,(33,(34,((35,38),(36,37))))))))))),((39,(41,(42,43))),40)))),(44,(45,(46,47)))));
tree tnt_425 = [&U] (1,2,((3,(4,((5,(((((6,((((7,((8,9),10)),13),(11,12)),45)),16),15),14),(17,(((18,30),32),(19,((20,((21,((((23,(26,27)),(28,29)),25),24)),22)),(31,(33,(34,((35,38),(36,37))))))))))),((39,(41,(42,43))),40)))),(44,(46,47))));
tree tnt_426 = [&U] (1,2,((3,(4,((5,(((((6,((((7,((8,9),10)),13),45),(11,12))),16),15),14),(17,(((18,30),32),(19,((20,((21,((((23,(26,27)),(28,29)),25),24)),22)),(31,(33,(34,((35,38),(36,37))))))))))),((39,(41,(42,43))),40)))),(44,(46,47))));
tree tnt_427 = [&U] (1,2,((3,(4,((5,(((((6,(((7,((8,9),10)),13),((11,12),45))),16),15),14),(17,(((18,30),32),(19,((20,((21,((((23,(26,27)),(28,29)),25),24)),22)),(31,(33,(34,((35,38),(36,37))))))))))),((39,(41,(42,43))),40)))),(44,(46,47))));
tree tnt_428 = [&U] (1,2,((3,(4,((5,(((((6,((((7,((8,9),10)),45),13),(11,12))),16),15),14),(17,(((18,30),32),(19,((20,((21,((((23,(26,27)),(28,29)),25),24)),22)),(31,(33,(34,((35,38),(36,37))))))))))),((39,(41,(42,43))),40)))),(44,(46,47))));
tree tnt_429 = [&U] (1,2,((3,(4,((5,(((((6,(((7,((8,9),10)),(13,45)),(11,12))),16),15),14),(17,(((18,30),32),(19,((20,((21,((((23,(26,27)),(28,29)),25),24)),22)),(31,(33,(34,((35,38),(36,37))))))))))),((39,(41,(42,43))),40)))),(44,(46,47))));
tree tnt_430 = [&U] (1,2,((3,(4,((5,(((((6,(((7,((8,9),10)),13),((11,45),12))),16),15),14),(17,(((18,30),32),(19,((20,((21,((((23,(26,27)),(28,29)),25),24)),22)),(31,(33,(34,((35,38),(36,37))))))))))),((39,(41,(42,43))),40)))),(44,(46,47))));
tree tnt_431 = [&U] (1,2,((3,(4,(((((5,(((6,((7,(8,9)),(10,(11,12)))),(13,((15,16),17))),(18,(19,(((20,(21,(22,(23,(((25,28),27),26))))),((24,30),29)),(31,(32,((33,34),(35,(36,(37,38))))))))))),(14,39)),42),41),(40,43)))),(44,((45,46),47))));
tree tnt_432 = [&U] (1,2,((3,(4,(((((5,(((6,((7,(8,9)),(10,(11,12)))),(13,((15,16),17))),(18,(19,((20,(21,(22,(23,(((24,30),29),(((25,28),27),26)))))),(31,(32,((33,34),(35,(36,(37,38))))))))))),(14,39)),42),41),(40,43)))),(44,((45,46),47))));
tree tnt_433 = [&U] (1,2,((3,(4,(((((5,(((6,((7,(8,9)),(10,(11,12)))),(13,((15,16),17))),(18,(19,((20,(21,(22,(23,(((24,29),30),(((25,28),27),26)))))),(31,(32,((33,34),(35,(36,(37,38))))))))))),(14,39)),42),41),(40,43)))),(44,((45,46),47))));
tree tnt_434 = [&U] (1,2,((3,((4,((((5,(((6,((7,(8,9)),(10,(11,12)))),(13,((15,16),17))),(18,(19,(((20,(21,(22,(23,(((25,28),27),26))))),((24,30),29)),(31,(32,((33,34),(35,(36,(37,38))))))))))),(14,39)),42),41)),(40,43))),(44,((45,46),47))));
tree tnt_435 = [&U] (1,2,((3,(4,(((((5,(((6,((7,(8,9)),(10,(11,12)))),(13,((15,16),17))),(18,(19,(((20,(21,(22,(23,((24,30),(((25,28),27),26)))))),29),(31,(32,((33,34),(35,(36,(37,38))))))))))),(14,39)),42),41),(40,43)))),(44,((45,46),47))));
tree tnt_436 = [&U] (1,2,((3,(4,((((5,(((6,((7,(8,9)),(10,(11,12)))),(13,((15,16),17))),(18,(19,(((20,(21,(22,(23,(((25,28),27),26))))),((24,30),29)),(31,(32,((33,34),(35,(36,(37,38))))))))))),((14,39),42)),41),(40,43)))),(44,((45,46),47))));
tree tnt_437 = [&U] (1,2,((3,(4,(((((5,(((6,((7,(8,9)),((10,11),12))),(13,((15,16),17))),(18,(19,(((20,(21,(22,(23,(((25,28),27),26))))),((24,30),29)),(31,(32,((33,34),(35,(36,(37,38))))))))))),(14,39)),42),41),(40,43)))),(44,((45,46),47))));
tree tnt_438 = [&U] (1,2,((3,(4,(((((5,(((6,((7,(8,9)),(10,(11,12)))),(13,(15,(16,17)))),(18,(19,(((20,(21,(22,(23,(((25,28),27),26))))),((24,30),29)),(31,(32,((33,34),(35,(36,(37,38))))))))))),(14,39)),42),41),(40,43)))),(44,((45,46),47))));
tree tnt_439 = [&U] (1,2,((3,(4,(((((5,(((6,((7,(8,9)),(10,(11,12)))),(13,((15,16),17))),(18,(19,(((20,(21,(22,(23,(25,(26,(27,28))))))),((24,30),29)),(31,(32,((33,34),(35,(36,(37,38))))))))))),(14,39)),42),41),(40,43)))),(44,((45,46),47))));
tree tnt_440 = [&U] (1,2,((3,(4,(((((5,(((6,((7,(8,9)),(10,(11,12)))),(13,((15,16),17))),(18,(19,(((20,(21,(22,(23,(24,(((25,28),27),26)))))),(29,30)),(31,(32,((33,34),(35,(36,(37,38))))))))))),(14,39)),42),41),(40,43)))),(44,((45,46),47))));
tree tnt_441 = [&U] (1,2,((3,(4,((((((5,(((6,((7,(8,(9,45))),(10,(11,12)))),(13,(15,(16,17)))),((18,((20,((21,(23,(25,(26,(27,28))))),(22,(24,(29,30))))),(31,(32,((33,34),(35,(36,(37,38)))))))),19))),(14,39)),40),41),42),43))),(44,(46,47))));
tree tnt_442 = [&U] (1,2,((3,(4,((((((5,(((6,((7,(8,(9,45))),((10,11),12))),(13,(15,(16,17)))),((18,((20,((21,(23,(25,(26,(27,28))))),(22,(24,(29,30))))),(31,(32,((33,34),(35,(36,(37,38)))))))),19))),(14,39)),40),41),42),43))),(44,(46,47))));
tree tnt_443 = [&U] (1,2,((3,(4,((((((5,(((6,((7,(8,(9,45))),(10,(11,12)))),(13,((15,16),17))),((18,((20,((21,(23,(25,(26,(27,28))))),(22,(24,(29,30))))),(31,(32,((33,34),(35,(36,(37,38)))))))),19))),(14,39)),40),41),42),43))),(44,(46,47))));
tree tnt_444 = [&U] (1,2,((3,(4,((((((5,(((6,((7,(8,(9,45))),(10,(11,12)))),(13,(15,(16,17)))),((18,((20,((21,(23,(((25,28),27),26))),(22,(24,(29,30))))),(31,(32,((33,34),(35,(36,(37,38)))))))),19))),(14,39)),40),41),42),43))),(44,(46,47))));
tree tnt_445 = [&U] (1,2,((3,(4,((((((5,(((6,((7,(8,(9,45))),(10,(11,12)))),(13,(15,(16,17)))),((18,((20,((21,(23,(25,(26,(27,28))))),(22,(24,(29,30))))),(31,(32,((33,(35,(36,(37,38)))),34))))),19))),(14,39)),40),41),42),43))),(44,(46,47))));
tree tnt_446 = [&U] (1,2,((3,(4,((((((5,(((6,((7,(8,(9,45))),(10,(11,12)))),(13,(15,(16,17)))),((18,((20,((21,(23,(25,(26,(27,28))))),(22,(24,(29,30))))),(31,((32,(34,(35,(36,(37,38))))),33)))),19))),(14,39)),40),41),42),43))),(44,(46,47))));
tree tnt_447 = [&U] (1,2,((3,(4,((((((5,(((6,((7,(8,(9,45))),(10,(11,12)))),(13,(15,(16,17)))),((18,((20,((21,(23,(25,(26,(27,28))))),(22,(24,(29,30))))),(31,(32,(33,(34,(35,(36,(37,38))))))))),19))),(14,39)),40),41),42),43))),(44,(46,47))));
tree tnt_448 = [&U] (1,2,((3,(4,((((((5,(((6,((7,(8,(9,45))),(10,(11,12)))),(13,(15,(16,17)))),((18,((20,((21,(23,(25,(26,(27,28))))),(22,(24,(29,30))))),(31,(32,(((33,(36,(37,38))),35),34))))),19))),(14,39)),40),41),42),43))),(44,(46,47))));
tree tnt_449 = [&U] (1,2,((3,(4,((((((5,(((6,((7,(8,(9,45))),(10,(11,12)))),(13,(15,(16,17)))),((18,((20,((21,(23,(25,(26,(27,28))))),(22,(24,(29,30))))),(31,(32,(((33,35),(36,(37,38))),34))))),19))),(14,39)),40),41),42),43))),(44,(46,47))));
tree tnt_450 = [&U] (1,2,((3,(4,((((((5,(((6,((7,(8,(9,45))),(10,(11,12)))),(13,(15,(16,17)))),((18,((20,((21,(23,(25,(26,(27,28))))),(22,(24,(29,30))))),(31,(32,((((33,36),(37,38)),35),34))))),19))),(14,39)),40),41),42),43))),(44,(46,47))));
tree tnt_451 = [&U] (1,2,((3,(4,((((5,(((6,((7,(8,9)),(10,(11,12)))),(13,(15,(16,17)))),(18,(19,((20,(31,(32,(33,(34,(35,(36,(37,38)))))))),(21,(22,((((23,(26,27)),(28,29)),25),30)))))))),((14,39),(24,42))),41),(40,43)))),(44,(45,(46,47)))));
tree tnt_452 = [&U] (1,2,((3,(4,((((5,(((6,((7,(8,9)),(10,(11,12)))),(13,(15,(16,17)))),((18,(19,((20,(31,(32,(33,(34,(35,(36,(37,38)))))))),(21,(22,(((23,(26,27)),(28,29)),25)))))),30))),((14,39),(24,42))),41),(40,43)))),(44,(45,(46,47)))));
tree tnt_453 = [&U] (1,2,((3,(4,((((5,(((6,((7,(8,9)),(10,(11,12)))),(13,(15,(16,17)))),((18,((20,(31,(32,(33,(34,(35,(36,(37,38)))))))),(21,(22,((((23,(26,27)),(28,29)),25),30))))),19))),((14,39),(24,42))),41),(40,43)))),(44,(45,(46,47)))));
tree tnt_454 = [&U] (1,2,((3,(4,((((5,(((6,(((7,(8,9)),(10,(11,12))),45)),(13,(15,(16,17)))),(18,(19,((20,(31,(32,(33,(34,(35,(36,(37,38)))))))),(21,(22,((((23,(26,27)),(28,29)),25),30)))))))),((14,39),(24,42))),41),(40,43)))),(44,(46,47))));
tree tnt_455 = [&U] (1,2,((3,(4,((((5,(((6,((7,(8,9)),((10,(11,12)),45))),(13,(15,(16,17)))),(18,(19,((20,(31,(32,(33,(34,(35,(36,(37,38)))))))),(21,(22,((((23,(26,27)),(28,29)),25),30)))))))),((14,39),(24,42))),41),(40,43)))),(44,(46,47))));
tree tnt_456 = [&U] (1,2,((3,(4,((((5,(((6,(((7,(8,9)),45),(10,(11,12)))),(13,(15,(16,17)))),(18,(19,((20,(31,(32,(33,(34,(35,(36,(37,38)))))))),(21,(22,((((23,(26,27)),(28,29)),25),30)))))))),((14,39),(24,42))),41),(40,43)))),(44,(46,47))));
tree tnt_457 = [&U] (1,2,((3,(4,((((5,(((6,((7,(8,9)),(10,((11,12),45)))),(13,(15,(16,17)))),(18,(19,((20,(31,(32,(33,(34,(35,(36,(37,38)))))))),(21,(22,((((23,(26,27)),(28,29)),25),30)))))))),((14,39),(24,42))),41),(40,43)))),(44,(46,47))));
tree tnt_458 = [&U] (1,2,((3,(4,((((5,(((6,((7,(8,9)),((10,45),(11,12)))),(13,(15,(16,17)))),(18,(19,((20,(31,(32,(33,(34,(35,(36,(37,38)))))))),(21,(22,((((23,(26,27)),(28,29)),25),30)))))))),((14,39),(24,42))),41),(40,43)))),(44,(46,47))));
tree tnt_459 = [&U] (1,2,((3,(4,((((5,(((6,(((7,45),(8,9)),(10,(11,12)))),(13,(15,(16,17)))),(18,(19,((20,(31,(32,(33,(34,(35,(36,(37,38)))))))),(21,(22,((((23,(26,27)),(28,29)),25),30)))))))),((14,39),(24,42))),41),(40,43)))),(44,(46,47))));
tree tnt_460 = [&U] (1,2,((3,(4,((((5,(((6,((7,((8,9),45)),(10,(11,12)))),(13,(15,(16,17)))),(18,(19,((20,(31,(32,(33,(34,(35,(36,(37,38)))))))),(21,(22,((((23,(26,27)),(28,29)),25),30)))))))),((14,39),(24,42))),41),(40,43)))),(44,(46,47))));
tree tnt_461 = [&U] (1,2,(((3,((((5,(((6,((7,((8,45),9)),(10,(11,12)))),(13,(15,(16,17)))),(18,(19,((20,(31,(32,((((33,34),(36,37)),35),38)))),(21,(22,((((23,(26,27)),(28,29)),30),25)))))))),((14,39),(24,42))),41),(40,43))),4),(44,(46,47))));
tree tnt_462 = [&U] (1,2,(((3,((((5,(((6,((7,((8,45),9)),(10,(11,12)))),(13,((15,16),17))),(18,(19,((20,(31,(32,((((33,34),(36,37)),35),38)))),(21,(22,((((23,(26,27)),(28,29)),30),25)))))))),((14,39),(24,42))),41),(40,43))),4),(44,(46,47))));
tree tnt_463 = [&U] (1,2,(((3,((((5,(((6,((7,((8,45),9)),(10,(11,12)))),(13,(15,(16,17)))),(18,(19,((20,(31,(32,((((33,34),(36,37)),35),38)))),(21,(22,(((23,(26,27)),(25,(28,29))),30)))))))),((14,39),(24,42))),41),(40,43))),4),(44,(46,47))));
tree tnt_464 = [&U] (1,2,(((3,((((5,(((6,((7,((8,45),9)),(10,(11,12)))),(13,(15,(16,17)))),(((18,(21,(22,((((23,(26,27)),(28,29)),30),25)))),(20,(31,(32,((((33,34),(36,37)),35),38))))),19))),((14,39),(24,42))),41),(40,43))),4),(44,(46,47))));
tree tnt_465 = [&U] (1,2,(((3,((((5,(((6,((7,((8,45),9)),(10,(11,12)))),(13,(15,(16,17)))),((18,(19,((20,(31,(32,((((33,34),(36,37)),35),38)))),(21,(22,(((23,(26,27)),(28,29)),25)))))),30))),((14,39),(24,42))),41),(40,43))),4),(44,(46,47))));
tree tnt_466 = [&U] (1,2,(((3,((((5,(((6,((7,((8,45),9)),(10,(11,12)))),(13,(15,(16,17)))),((18,((20,(31,(32,((((33,34),(36,37)),35),38)))),(21,(22,((((23,(26,27)),(28,29)),30),25))))),19))),((14,39),(24,42))),41),(40,43))),4),(44,(46,47))));
tree tnt_467 = [&U] (1,2,(((3,((((5,(((6,((7,(8,9)),(10,(11,12)))),(13,(15,(16,17)))),(18,(19,((20,(31,(32,((((33,34),(36,37)),35),38)))),(21,(22,((((23,(26,27)),(28,29)),30),25)))))))),((14,39),(24,42))),41),(40,43))),4),(44,(45,(46,47)))));
tree tnt_468 = [&U] (1,2,(((3,((((5,(((6,(((7,(8,9)),(10,(11,12))),45)),(13,(15,(16,17)))),(18,(19,((20,(31,(32,((((33,34),(36,37)),35),38)))),(21,(22,((((23,(26,27)),(28,29)),30),25)))))))),((14,39),(24,42))),41),(40,43))),4),(44,(46,47))));
tree tnt_469 = [&U] (1,2,(((3,((((5,(((6,(((7,(8,9)),45),(10,(11,12)))),(13,(15,(16,17)))),(18,(19,((20,(31,(32,((((33,34),(36,37)),35),38)))),(21,(22,((((23,(26,27)),(28,29)),30),25)))))))),((14,39),(24,42))),41),(40,43))),4),(44,(46,47))));
tree tnt_470 = [&U] (1,2,(((3,((((5,(((6,((7,(8,9)),((10,(11,12)),45))),(13,(15,(16,17)))),(18,(19,((20,(31,(32,((((33,34),(36,37)),35),38)))),(21,(22,((((23,(26,27)),(28,29)),30),25)))))))),((14,39),(24,42))),41),(40,43))),4),(44,(46,47))));
tree tnt_471 = [&U] (1,2,((3,(4,(((((5,(((6,((7,(8,9)),(10,(11,12)))),(13,(15,(16,17)))),((18,((20,(21,(22,(23,(((24,29),(((25,28),27),26)),30))))),(31,((32,(34,(35,(36,(37,38))))),33)))),19))),(14,39)),42),41),(40,43)))),(44,(45,(46,47)))));
tree tnt_472 = [&U] (1,2,((3,(4,(((((5,(((6,((7,(8,9)),(10,(11,12)))),(13,(15,(16,17)))),((18,((20,(21,(22,(23,(((24,29),(((25,28),27),26)),30))))),(31,(32,((33,34),(35,(36,(37,38)))))))),19))),(14,39)),42),41),(40,43)))),(44,(45,(46,47)))));
tree tnt_473 = [&U] (1,2,((3,(4,(((((5,(((6,((7,(8,9)),(10,(11,12)))),(13,(15,(16,17)))),((18,((20,(21,(22,(23,(((24,29),(((25,28),27),26)),30))))),(31,(32,((33,(35,(36,(37,38)))),34))))),19))),(14,39)),42),41),(40,43)))),(44,(45,(46,47)))));
tree tnt_474 = [&U] (1,2,((3,(4,(((((5,(((6,((7,(8,9)),(10,(11,12)))),(13,(15,(16,17)))),((18,((20,(21,(22,(23,(((24,29),(((25,28),27),26)),30))))),(31,(32,(((33,(36,(37,38))),35),34))))),19))),(14,39)),42),41),(40,43)))),(44,(45,(46,47)))));
tree tnt_475 = [&U] (1,2,((3,(4,(((((5,(((6,((7,(8,9)),(10,(11,12)))),(13,(15,(16,17)))),((18,((20,(21,(22,(23,(((24,29),(((25,28),27),26)),30))))),(31,(32,(((33,35),(36,(37,38))),34))))),19))),(14,39)),42),41),(40,43)))),(44,(45,(46,47)))));
tree tnt_476 = [&U] (1,2,((3,(4,(((((5,(((6,((7,(8,9)),(10,(11,12)))),(13,(15,(16,17)))),((18,((20,(21,(22,(23,(((24,29),(((25,28),27),26)),30))))),(31,(32,((((33,(37,38)),36),35),34))))),19))),(14,39)),42),41),(40,43)))),(44,(45,(46,47)))));
tree tnt_477 = [&U] (1,2,((3,(4,(((((5,(((6,((7,(8,9)),(10,(11,12)))),(13,(15,(16,17)))),((18,((20,(21,(22,(23,(((24,29),(((25,28),27),26)),30))))),(31,(32,(33,(34,(35,(36,(37,38))))))))),19))),(14,39)),42),41),(40,43)))),(44,(45,(46,47)))));
tree tnt_478 = [&U] (1,2,((3,(4,(((((5,(((6,((7,(8,9)),(10,(11,12)))),(13,((15,16),17))),((18,((20,(21,(22,(23,(((24,29),(((25,28),27),26)),30))))),(31,((32,(34,(35,(36,(37,38))))),33)))),19))),(14,39)),42),41),(40,43)))),(44,(45,(46,47)))));
tree tnt_479 = [&U] (1,2,((3,(4,(((((5,(((6,((7,(8,9)),(10,(11,12)))),(13,(15,(16,17)))),((18,((20,(21,(22,(23,(((24,30),29),(((25,28),27),26)))))),(31,((32,(34,(35,(36,(37,38))))),33)))),19))),(14,39)),42),41),(40,43)))),(44,(45,(46,47)))));
tree tnt_480 = [&U] (1,2,((3,(4,(((((5,(((6,(((7,(8,9)),(10,(11,12))),45)),(13,(15,(16,17)))),((18,((20,(21,(22,(23,(((24,29),(((25,28),27),26)),30))))),(31,((32,(34,(35,(36,(37,38))))),33)))),19))),(14,39)),42),41),(40,43)))),(44,(46,47))));
tree tnt_481 = [&U] (1,2,((3,(4,((((5,(((6,((7,(8,9)),(10,(11,12)))),(13,((15,16),17))),(((18,30),((20,(21,(22,(((23,(26,27)),(28,29)),25)))),(31,(32,(33,(34,(35,(36,(37,38))))))))),19))),((14,39),(24,42))),41),(40,43)))),(44,(45,(46,47)))));
tree tnt_482 = [&U] (1,2,((3,(4,((((5,(((6,((7,(8,9)),(10,(11,12)))),(13,(15,(16,17)))),(((18,30),((20,(21,(22,(((23,(26,27)),(28,29)),25)))),(31,(32,(33,(34,(35,(36,(37,38))))))))),19))),((14,39),(24,42))),41),(40,43)))),(44,(45,(46,47)))));
tree tnt_483 = [&U] (1,2,((3,(4,((((5,(((6,((7,(8,9)),(10,(11,12)))),(13,((15,16),17))),((18,((20,(21,(22,((((23,(26,27)),(28,29)),25),30)))),(31,(32,(33,(34,(35,(36,(37,38))))))))),19))),((14,39),(24,42))),41),(40,43)))),(44,(45,(46,47)))));
tree tnt_484 = [&U] (1,2,((3,(4,((((5,(((6,(((7,(8,9)),(10,(11,12))),45)),(13,((15,16),17))),(((18,30),((20,(21,(22,(((23,(26,27)),(28,29)),25)))),(31,(32,(33,(34,(35,(36,(37,38))))))))),19))),((14,39),(24,42))),41),(40,43)))),(44,(46,47))));
tree tnt_485 = [&U] (1,2,((3,(4,((((5,(((6,((7,(8,9)),((10,(11,12)),45))),(13,((15,16),17))),(((18,30),((20,(21,(22,(((23,(26,27)),(28,29)),25)))),(31,(32,(33,(34,(35,(36,(37,38))))))))),19))),((14,39),(24,42))),41),(40,43)))),(44,(46,47))));
tree tnt_486 = [&U] (1,2,((3,(4,((((5,(((6,(((7,(8,9)),45),(10,(11,12)))),(13,((15,16),17))),(((18,30),((20,(21,(22,(((23,(26,27)),(28,29)),25)))),(31,(32,(33,(34,(35,(36,(37,38))))))))),19))),((14,39),(24,42))),41),(40,43)))),(44,(46,47))));
tree tnt_487 = [&U] (1,2,((3,(4,((((5,(((6,((7,(8,9)),(10,((11,12),45)))),(13,((15,16),17))),(((18,30),((20,(21,(22,(((23,(26,27)),(28,29)),25)))),(31,(32,(33,(34,(35,(36,(37,38))))))))),19))),((14,39),(24,42))),41),(40,43)))),(44,(46,47))));
tree tnt_488 = [&U] (1,2,((3,(4,((((5,(((6,((7,(8,9)),((10,45),(11,12)))),(13,((15,16),17))),(((18,30),((20,(21,(22,(((23,(26,27)),(28,29)),25)))),(31,(32,(33,(34,(35,(36,(37,38))))))))),19))),((14,39),(24,42))),41),(40,43)))),(44,(46,47))));
tree tnt_489 = [&U] (1,2,((3,(4,((((5,(((6,(((7,45),(8,9)),(10,(11,12)))),(13,((15,16),17))),(((18,30),((20,(21,(22,(((23,(26,27)),(28,29)),25)))),(31,(32,(33,(34,(35,(36,(37,38))))))))),19))),((14,39),(24,42))),41),(40,43)))),(44,(46,47))));
tree tnt_490 = [&U] (1,2,((3,(4,((((5,(((6,((7,((8,9),45)),(10,(11,12)))),(13,((15,16),17))),(((18,30),((20,(21,(22,(((23,(26,27)),(28,29)),25)))),(31,(32,(33,(34,(35,(36,(37,38))))))))),19))),((14,39),(24,42))),41),(40,43)))),(44,(46,47))));
tree tnt_491 = [&U] (1,2,(((3,((((5,(((6,(((7,(8,9)),(10,(11,12))),45)),(13,((15,16),17))),((18,((20,((21,(((((23,(26,27)),(28,29)),25),24),30)),22)),(31,(32,((((33,36),(37,38)),35),34))))),19))),((14,39),42)),41),(40,43))),4),(44,(46,47))));
tree tnt_492 = [&U] (1,2,(((3,((((5,(((6,(((7,(8,9)),(10,(11,12))),45)),(13,(15,(16,17)))),((18,((20,((21,(((((23,(26,27)),(28,29)),25),24),30)),22)),(31,(32,((((33,36),(37,38)),35),34))))),19))),((14,39),42)),41),(40,43))),4),(44,(46,47))));
tree tnt_493 = [&U] (1,2,(((3,((((5,(((6,(((7,(8,9)),(10,(11,12))),45)),(13,((15,16),17))),(((18,((20,((21,((((23,(26,27)),(28,29)),25),24)),22)),(31,(32,((((33,36),(37,38)),35),34))))),19),30))),((14,39),42)),41),(40,43))),4),(44,(46,47))));
tree tnt_494 = [&U] (1,2,(((3,((((5,(((6,(((7,(8,9)),(10,(11,12))),45)),(13,((15,16),17))),((18,((20,((21,(((((23,(26,27)),(28,29)),30),25),24)),22)),(31,(32,((((33,36),(37,38)),35),34))))),19))),((14,39),42)),41),(40,43))),4),(44,(46,47))));
tree tnt_495 = [&U] (1,2,(((3,((((5,(((6,((7,(8,9)),(10,(11,12)))),(13,((15,16),17))),((18,((20,((21,(((((23,(26,27)),(28,29)),25),24),30)),22)),(31,(32,((((33,36),(37,38)),35),34))))),19))),((14,39),42)),41),(40,43))),4),(44,(45,(46,47)))));
tree tnt_496 = [&U] (1,2,(((3,((((5,(((6,((7,(8,9)),(10,((11,12),45)))),(13,((15,16),17))),((18,((20,((21,(((((23,(26,27)),(28,29)),25),24),30)),22)),(31,(32,((((33,36),(37,38)),35),34))))),19))),((14,39),42)),41),(40,43))),4),(44,(46,47))));
tree tnt_497 = [&U] (1,2,(((3,((((5,(((6,((7,(8,9)),((10,45),(11,12)))),(13,((15,16),17))),((18,((20,((21,(((((23,(26,27)),(28,29)),25),24),30)),22)),(31,(32,((((33,36),(37,38)),35),34))))),19))),((14,39),42)),41),(40,43))),4),(44,(46,47))));
tree tnt_498 = [&U] (1,2,(((3,((((5,(((6,(((7,45),(8,9)),(10,(11,12)))),(13,((15,16),17))),((18,((20,((21,(((((23,(26,27)),(28,29)),25),24),30)),22)),(31,(32,((((33,36),(37,38)),35),34))))),19))),((14,39),42)),41),(40,43))),4),(44,(46,47))));
tree tnt_499 = [&U] (1,2,(((3,((((5,(((6,((7,((8,9),45)),(10,(11,12)))),(13,((15,16),17))),((18,((20,((21,(((((23,(26,27)),(28,29)),25),24),30)),22)),(31,(32,((((33,36),(37,38)),35),34))))),19))),((14,39),42)),41),(40,43))),4),(44,(46,47))));
tree tnt_500 = [&U] (1,2,(((3,((((5,(((6,((7,(8,9)),(10,(11,(12,45))))),(13,((15,16),17))),((18,((20,((21,(((((23,(26,27)),(28,29)),25),24),30)),22)),(31,(32,((((33,36),(37,38)),35),34))))),19))),((14,39),42)),41),(40,43))),4),(44,(46,47))));
tree tnt_501 = [&U] (1,2,((3,(4,(((((5,(((6,((7,(8,9)),(10,(11,12)))),(13,(14,(15,(16,17))))),(18,(19,((20,((21,((((23,(26,27)),(25,(28,29))),30),24)),22)),(31,(32,(((33,35),(36,(37,38))),34)))))))),(39,40)),41),42),43))),(44,(45,(46,47)))));
tree tnt_502 = [&U] (1,2,((3,(4,(((((5,(((6,((7,(8,9)),(10,(11,12)))),(13,(14,(15,(16,17))))),(18,(19,((20,((21,((((23,(26,27)),(25,(28,29))),30),24)),22)),(31,(32,(((33,(36,(37,38))),35),34)))))))),(39,40)),41),42),43))),(44,(45,(46,47)))));
tree tnt_503 = [&U] (1,2,((3,(4,(((((5,(((6,((7,(8,9)),(10,(11,12)))),(13,(14,(15,(16,17))))),(18,(19,((20,((21,((((23,(26,27)),(25,(28,29))),30),24)),22)),(31,((32,(34,(35,(36,(37,38))))),33))))))),(39,40)),41),42),43))),(44,(45,(46,47)))));
tree tnt_504 = [&U] (1,2,((3,(4,(((((5,(((6,((7,(8,9)),(10,(11,12)))),(13,(14,(15,(16,17))))),(18,(19,((20,((21,((((23,(26,27)),(25,(28,29))),30),24)),22)),(31,(32,(33,(34,(35,(36,(37,38)))))))))))),(39,40)),41),42),43))),(44,(45,(46,47)))));
tree tnt_505 = [&U] (1,2,((3,(4,(((((5,(((6,((7,(8,9)),(10,(11,12)))),(13,(14,(15,(16,17))))),(18,(19,((20,((21,((((23,(26,27)),(25,(28,29))),30),24)),22)),(31,(32,((33,(35,(36,(37,38)))),34)))))))),(39,40)),41),42),43))),(44,(45,(46,47)))));
tree tnt_506 = [&U] (1,2,((3,(4,(((((5,(((6,((7,(8,9)),(10,(11,12)))),(13,(14,(15,(16,17))))),(18,(19,((20,((21,((((23,(26,27)),(25,(28,29))),30),24)),22)),(31,(32,((33,34),(35,(36,(37,38))))))))))),(39,40)),41),42),43))),(44,(45,(46,47)))));
tree tnt_507 = [&U] (1,2,((3,(4,(((((5,(((6,((7,(8,9)),(10,(11,12)))),(13,(14,(15,(16,17))))),(18,(19,((20,((21,((((23,(26,27)),(25,(28,29))),30),24)),22)),(31,(32,((((33,36),(37,38)),35),34)))))))),(39,40)),41),42),43))),(44,(45,(46,47)))));
tree tnt_508 = [&U] (1,2,((3,(4,(((((5,(((6,(((7,(8,9)),(10,(11,12))),45)),(13,(14,(15,(16,17))))),(18,(19,((20,((21,((((23,(26,27)),(25,(28,29))),30),24)),22)),(31,(32,(((33,35),(36,(37,38))),34)))))))),(39,40)),41),42),43))),(44,(46,47))));
tree tnt_509 = [&U] (1,2,((3,(4,(((((5,(((6,((7,(8,9)),((10,(11,12)),45))),(13,(14,(15,(16,17))))),(18,(19,((20,((21,((((23,(26,27)),(25,(28,29))),30),24)),22)),(31,(32,(((33,35),(36,(37,38))),34)))))))),(39,40)),41),42),43))),(44,(46,47))));
tree tnt_510 = [&U] (1,2,((3,(4,(((((5,(((6,(((7,(8,9)),45),(10,(11,12)))),(13,(14,(15,(16,17))))),(18,(19,((20,((21,((((23,(26,27)),(25,(28,29))),30),24)),22)),(31,(32,(((33,35),(36,(37,38))),34)))))))),(39,40)),41),42),43))),(44,(46,47))));
tree tnt_511 = [&U] (1,2,((3,(4,((((((5,(((6,((7,((8,45),9)),(10,(11,12)))),(13,(15,(16,17)))),((18,19),((20,(21,(22,(23,((24,(25,(26,(27,(28,29))))),30))))),(31,(32,((33,34),(35,(36,(37,38)))))))))),(14,39)),40),41),42),43))),(44,(46,47))));
tree tnt_512 = [&U] (1,2,((3,(4,((((((5,(((6,((7,((8,45),9)),((10,11),12))),(13,(15,(16,17)))),((18,19),((20,(21,(22,(23,((24,(25,(26,(27,(28,29))))),30))))),(31,(32,((33,34),(35,(36,(37,38)))))))))),(14,39)),40),41),42),43))),(44,(46,47))));
tree tnt_513 = [&U] (1,2,((3,(4,((((((5,(((6,((7,((8,45),9)),(10,(11,12)))),(13,((15,16),17))),((18,19),((20,(21,(22,(23,((24,(25,(26,(27,(28,29))))),30))))),(31,(32,((33,34),(35,(36,(37,38)))))))))),(14,39)),40),41),42),43))),(44,(46,47))));
tree tnt_514 = [&U] (1,2,((3,(4,((((((5,(((6,((7,((8,45),9)),(10,(11,12)))),(13,(15,(16,17)))),((18,19),((20,(21,(22,(23,((24,(((25,(28,29)),27),26)),30))))),(31,(32,((33,34),(35,(36,(37,38)))))))))),(14,39)),40),41),42),43))),(44,(46,47))));
tree tnt_515 = [&U] (1,2,((3,(4,((((((5,(((6,((7,((8,45),9)),(10,(11,12)))),(13,(15,(16,17)))),((18,19),(((20,(21,(22,(23,((24,(25,(26,(27,28)))),30))))),29),(31,(32,((33,34),(35,(36,(37,38)))))))))),(14,39)),40),41),42),43))),(44,(46,47))));
tree tnt_516 = [&U] (1,2,((3,(4,((((((5,(((6,((7,((8,45),9)),(10,(11,12)))),(13,(15,(16,17)))),((18,19),((20,(21,(22,(23,(((24,29),(25,(26,(27,28)))),30))))),(31,(32,((33,34),(35,(36,(37,38)))))))))),(14,39)),40),41),42),43))),(44,(46,47))));
tree tnt_517 = [&U] (1,2,((3,(4,((((((5,(((6,((7,((8,45),9)),(10,(11,12)))),(13,(15,(16,17)))),((18,19),((20,(21,(22,(23,(24,((25,(26,(27,(28,29)))),30)))))),(31,(32,((33,34),(35,(36,(37,38)))))))))),(14,39)),40),41),42),43))),(44,(46,47))));
tree tnt_518 = [&U] (1,2,((3,(4,((((((5,(((6,((7,((8,45),9)),(10,(11,12)))),(13,(15,(16,17)))),((18,19),((20,(21,(22,(23,((24,(25,(26,(27,(28,29))))),30))))),(31,(32,((33,(35,(36,(37,38)))),34))))))),(14,39)),40),41),42),43))),(44,(46,47))));
tree tnt_519 = [&U] (1,2,((3,(4,((((((5,(((6,((7,((8,45),9)),(10,(11,12)))),(13,(15,(16,17)))),((18,19),((20,(21,(22,(23,((24,(25,(26,(27,(28,29))))),30))))),(31,((32,(34,(35,(36,(37,38))))),33)))))),(14,39)),40),41),42),43))),(44,(46,47))));
tree tnt_520 = [&U] (1,2,((3,(4,((((((5,(((6,((7,((8,45),9)),(10,(11,12)))),(13,(15,(16,17)))),((18,19),((20,(21,(22,(23,((24,(25,(26,(27,(28,29))))),30))))),(31,(32,(33,(34,(35,(36,(37,38))))))))))),(14,39)),40),41),42),43))),(44,(46,47))));
tree tnt_521 = [&U] (1,2,((3,(4,((((5,(((6,((7,(8,9)),(10,(11,(12,45))))),(13,((15,16),17))),(((18,(20,(31,(32,((((33,(37,38)),36),35),34))))),(21,(22,(((23,(26,27)),((25,28),29)),30)))),19))),((14,39),(24,42))),41),(40,43)))),(44,(46,47))));
tree tnt_522 = [&U] (1,2,((3,(4,((((5,(((6,((7,(8,9)),(10,(11,(12,45))))),(13,((15,16),17))),(((18,(20,(31,((32,(34,(35,(36,(37,38))))),33)))),(21,(22,(((23,(26,27)),((25,28),29)),30)))),19))),((14,39),(24,42))),41),(40,43)))),(44,(46,47))));
tree tnt_523 = [&U] (1,2,((3,(4,((((5,(((6,((7,(8,9)),(10,(11,(12,45))))),(13,((15,16),17))),(((18,(20,(31,(32,(33,(34,(35,(36,(37,38))))))))),(21,(22,(((23,(26,27)),((25,28),29)),30)))),19))),((14,39),(24,42))),41),(40,43)))),(44,(46,47))));
tree tnt_524 = [&U] (1,2,((3,(4,((((5,(((6,((7,(8,9)),(10,(11,(12,45))))),(13,((15,16),17))),(((18,(20,(31,(32,((33,34),(35,(36,(37,38)))))))),(21,(22,(((23,(26,27)),((25,28),29)),30)))),19))),((14,39),(24,42))),41),(40,43)))),(44,(46,47))));
tree tnt_525 = [&U] (1,2,((3,(4,((((5,(((6,((7,(8,9)),(10,(11,(12,45))))),(13,((15,16),17))),(((18,(20,(31,(32,((33,(35,(36,(37,38)))),34))))),(21,(22,(((23,(26,27)),((25,28),29)),30)))),19))),((14,39),(24,42))),41),(40,43)))),(44,(46,47))));
tree tnt_526 = [&U] (1,2,((3,(4,((((5,(((6,((7,(8,9)),(10,(11,(12,45))))),(13,((15,16),17))),(((18,(20,(31,(32,(((33,(36,(37,38))),35),34))))),(21,(22,(((23,(26,27)),((25,28),29)),30)))),19))),((14,39),(24,42))),41),(40,43)))),(44,(46,47))));
tree tnt_527 = [&U] (1,2,((3,(4,((((5,(((6,((7,(8,9)),(10,(11,(12,45))))),(13,((15,16),17))),(((18,(20,(31,(32,(((33,35),(36,(37,38))),34))))),(21,(22,(((23,(26,27)),((25,28),29)),30)))),19))),((14,39),(24,42))),41),(40,43)))),(44,(46,47))));
tree tnt_528 = [&U] (1,2,((3,(4,((((5,(((6,((7,(8,9)),(10,(11,(12,45))))),(13,((15,16),17))),(18,(19,((20,(31,(32,((((33,(37,38)),36),35),34)))),(21,(22,(((23,(26,27)),((25,28),29)),30)))))))),((14,39),(24,42))),41),(40,43)))),(44,(46,47))));
tree tnt_529 = [&U] (1,2,((3,(4,((((5,(((6,((7,(8,9)),(10,(11,(12,45))))),(13,((15,16),17))),((18,((20,(31,(32,((((33,(37,38)),36),35),34)))),(21,(22,(((23,(26,27)),((25,28),29)),30))))),19))),((14,39),(24,42))),41),(40,43)))),(44,(46,47))));
tree tnt_530 = [&U] (1,2,((3,(4,((((5,(((6,((7,(8,9)),(10,(11,(12,45))))),(13,(15,(16,17)))),(((18,(20,(31,(32,((((33,(37,38)),36),35),34))))),(21,(22,(((23,(26,27)),((25,28),29)),30)))),19))),((14,39),(24,42))),41),(40,43)))),(44,(46,47))));
tree tnt_531 = [&U] (1,2,((3,(4,((((((5,(((6,((7,(8,9)),(10,(11,12)))),(13,(15,(16,17)))),((18,((20,(21,(22,(23,((24,(29,30)),(25,(26,(27,28)))))))),(31,(32,(33,(34,(35,(36,(37,38))))))))),19))),(14,39)),40),41),42),43))),(44,(45,(46,47)))));
tree tnt_532 = [&U] (1,2,((3,(4,((((((5,(((6,((7,(8,9)),(10,(11,12)))),(13,(15,(16,17)))),((18,(((20,(21,(22,(23,(25,(26,(27,28))))))),(24,(29,30))),(31,(32,(33,(34,(35,(36,(37,38))))))))),19))),(14,39)),40),41),42),43))),(44,(45,(46,47)))));
tree tnt_533 = [&U] (1,2,((3,(4,((((((5,(((6,((7,(8,9)),(10,(11,12)))),(13,(15,(16,17)))),((18,((20,(21,(22,(23,((24,(29,30)),(25,(26,(27,28)))))))),(31,((32,33),(34,(35,(36,(37,38)))))))),19))),(14,39)),40),41),42),43))),(44,(45,(46,47)))));
tree tnt_534 = [&U] (1,2,((3,(4,((((((5,(((6,((7,(8,9)),(10,(11,12)))),(13,(15,(16,17)))),((18,(((20,(21,(22,(23,(24,(25,(26,(27,28)))))))),(29,30)),(31,(32,(33,(34,(35,(36,(37,38))))))))),19))),(14,39)),40),41),42),43))),(44,(45,(46,47)))));
tree tnt_535 = [&U] (1,2,((3,(4,((((((5,(((6,((7,(8,9)),((10,11),12))),(13,(15,(16,17)))),((18,((20,(21,(22,(23,((24,(29,30)),(25,(26,(27,28)))))))),(31,(32,(33,(34,(35,(36,(37,38))))))))),19))),(14,39)),40),41),42),43))),(44,(45,(46,47)))));
tree tnt_536 = [&U] (1,2,((3,(4,((((((5,(((6,((7,(8,9)),(10,(11,12)))),(13,((15,16),17))),((18,((20,(21,(22,(23,((24,(29,30)),(25,(26,(27,28)))))))),(31,(32,(33,(34,(35,(36,(37,38))))))))),19))),(14,39)),40),41),42),43))),(44,(45,(46,47)))));
tree tnt_537 = [&U] (1,2,((3,(4,((((((5,(((6,((7,(8,9)),(10,(11,12)))),(13,(15,(16,17)))),((18,((20,(21,(22,(23,((24,(29,30)),(((25,28),27),26)))))),(31,(32,(33,(34,(35,(36,(37,38))))))))),19))),(14,39)),40),41),42),43))),(44,(45,(46,47)))));
tree tnt_538 = [&U] (1,2,((3,(4,((((((5,(((6,((7,(8,9)),(10,(11,12)))),(13,(15,(16,17)))),((18,(((20,(21,(22,(23,((24,30),(25,(26,(27,28)))))))),29),(31,(32,(33,(34,(35,(36,(37,38))))))))),19))),(14,39)),40),41),42),43))),(44,(45,(46,47)))));
tree tnt_539 = [&U] (1,2,((3,(4,((((((5,(((6,((7,(8,9)),(10,(11,12)))),(13,(15,(16,17)))),((18,((20,(21,(22,(23,((24,30),(25,(26,(27,(28,29))))))))),(31,(32,(33,(34,(35,(36,(37,38))))))))),19))),(14,39)),40),41),42),43))),(44,(45,(46,47)))));
tree tnt_540 = [&U] (1,2,((3,(4,((((((5,(((6,((7,(8,9)),(10,(11,12)))),(13,(15,(16,17)))),((18,((20,(21,(22,(23,((24,(29,30)),(25,(26,(27,28)))))))),(31,(32,(((33,(36,(37,38))),35),34))))),19))),(14,39)),40),41),42),43))),(44,(45,(46,47)))));
tree tnt_541 = [&U] (1,2,((3,((4,((((5,(((6,((7,(8,9)),(10,(11,12)))),(13,(15,(16,17)))),((18,((20,((21,(23,((((25,28),27),26),30))),(22,(24,29)))),(31,(32,((((33,(37,38)),36),35),34))))),19))),(14,39)),42),41)),(40,43))),(44,(45,(46,47)))));
tree tnt_542 = [&U] (1,2,((3,((4,((((5,(((6,((7,(8,9)),(10,(11,12)))),(13,(15,(16,17)))),((18,(((20,((21,(23,((((25,28),27),26),30))),22)),(24,29)),(31,(32,((((33,(37,38)),36),35),34))))),19))),(14,39)),42),41)),(40,43))),(44,(45,(46,47)))));
tree tnt_543 = [&U] (1,2,((3,(4,(((((5,(((6,((7,(8,9)),(10,(11,12)))),(13,(15,(16,17)))),((18,((20,((21,(23,((((25,28),27),26),30))),(22,(24,29)))),(31,(32,((((33,(37,38)),36),35),34))))),19))),(14,39)),42),41),(40,43)))),(44,(45,(46,47)))));
tree tnt_544 = [&U] (1,2,((3,((4,((((5,(((6,((7,(8,9)),((10,11),12))),(13,(15,(16,17)))),((18,((20,((21,(23,((((25,28),27),26),30))),(22,(24,29)))),(31,(32,((((33,(37,38)),36),35),34))))),19))),(14,39)),42),41)),(40,43))),(44,(45,(46,47)))));
tree tnt_545 = [&U] (1,2,((3,((4,((((5,(((6,((7,(8,9)),(10,(11,12)))),(13,((15,16),17))),((18,((20,((21,(23,((((25,28),27),26),30))),(22,(24,29)))),(31,(32,((((33,(37,38)),36),35),34))))),19))),(14,39)),42),41)),(40,43))),(44,(45,(46,47)))));
tree tnt_546 = [&U] (1,2,((3,((4,((((5,(((6,((7,(8,9)),(10,(11,12)))),(13,(15,(16,17)))),((18,((20,((21,(23,(25,((26,(27,28)),30)))),(22,(24,29)))),(31,(32,((((33,(37,38)),36),35),34))))),19))),(14,39)),42),41)),(40,43))),(44,(45,(46,47)))));
tree tnt_547 = [&U] (1,2,((3,((4,((((5,(((6,((7,(8,9)),(10,(11,12)))),(13,(15,(16,17)))),((18,((20,((21,(23,((((25,28),27),26),30))),(22,(24,29)))),(31,((32,(34,(35,(36,(37,38))))),33)))),19))),(14,39)),42),41)),(40,43))),(44,(45,(46,47)))));
tree tnt_548 = [&U] (1,2,((3,((4,((((5,(((6,((7,(8,9)),(10,(11,12)))),(13,(15,(16,17)))),((18,((20,((21,(23,((((25,28),27),26),30))),(22,(24,29)))),(31,(32,(33,(34,(35,(36,(37,38))))))))),19))),(14,39)),42),41)),(40,43))),(44,(45,(46,47)))));
tree tnt_549 = [&U] (1,2,((3,((4,((((5,(((6,((7,(8,9)),(10,(11,12)))),(13,(15,(16,17)))),((18,((20,((21,(23,((((25,28),27),26),30))),(22,(24,29)))),(31,(32,((33,34),(35,(36,(37,38)))))))),19))),(14,39)),42),41)),(40,43))),(44,(45,(46,47)))));
tree tnt_550 = [&U] (1,2,((3,((4,((((5,(((6,((7,(8,9)),(10,(11,12)))),(13,(15,(16,17)))),((18,((20,((21,(23,((((25,28),27),26),30))),(22,(24,29)))),(31,(32,((33,(35,(36,(37,38)))),34))))),19))),(14,39)),42),41)),(40,43))),(44,(45,(46,47)))));
tree tnt_551 = [&U] (1,2,(((3,(((((5,(((6,((7,((8,45),9)),(10,(11,12)))),(13,(14,(15,(16,17))))),(18,(19,((20,((21,(23,(((25,28),27),26))),(22,((24,29),30)))),(31,(32,((((33,(37,38)),36),35),34)))))))),39),42),41),(40,43))),4),(44,(46,47))));
tree tnt_552 = [&U] (1,2,(((3,(((((5,(((6,((7,((8,45),9)),(10,(11,12)))),(13,(14,(15,(16,17))))),(18,(19,(((20,((21,(23,(((25,28),27),26))),22)),((24,29),30)),(31,(32,((((33,(37,38)),36),35),34)))))))),39),42),41),(40,43))),4),(44,(46,47))));
tree tnt_553 = [&U] (1,2,(((3,(((((5,(((6,((7,((8,45),9)),(10,(11,12)))),(13,(14,(15,(16,17))))),(18,(19,((20,((21,(23,(25,(26,(27,28))))),(22,((24,29),30)))),(31,(32,((((33,(37,38)),36),35),34)))))))),39),42),41),(40,43))),4),(44,(46,47))));
tree tnt_554 = [&U] (1,2,(((3,(((((5,(((6,((7,((8,45),9)),(10,(11,12)))),(13,(14,(15,(16,17))))),(18,(19,((20,((21,(23,(((25,28),27),26))),(22,((24,29),30)))),(31,((32,(34,(35,(36,(37,38))))),33))))))),39),42),41),(40,43))),4),(44,(46,47))));
tree tnt_555 = [&U] (1,2,(((3,(((((5,(((6,((7,((8,45),9)),(10,(11,12)))),(13,(14,(15,(16,17))))),(18,(19,((20,((21,(23,(((25,28),27),26))),(22,((24,29),30)))),(31,(32,(33,(34,(35,(36,(37,38)))))))))))),39),42),41),(40,43))),4),(44,(46,47))));
tree tnt_556 = [&U] (1,2,(((3,(((((5,(((6,((7,((8,45),9)),(10,(11,12)))),(13,(14,(15,(16,17))))),(18,(19,((20,((21,(23,(((25,28),27),26))),(22,((24,29),30)))),(31,(32,((33,34),(35,(36,(37,38))))))))))),39),42),41),(40,43))),4),(44,(46,47))));
tree tnt_557 = [&U] (1,2,(((3,(((((5,(((6,((7,((8,45),9)),(10,(11,12)))),(13,(14,(15,(16,17))))),(18,(19,((20,((21,(23,(((25,28),27),26))),(22,((24,29),30)))),(31,(32,((33,(35,(36,(37,38)))),34)))))))),39),42),41),(40,43))),4),(44,(46,47))));
tree tnt_558 = [&U] (1,2,(((3,(((((5,(((6,((7,((8,45),9)),(10,(11,12)))),(13,(14,(15,(16,17))))),(18,(19,((20,((21,(23,(((25,28),27),26))),(22,((24,29),30)))),(31,(32,(((33,(36,(37,38))),35),34)))))))),39),42),41),(40,43))),4),(44,(46,47))));
tree tnt_559 = [&U] (1,2,(((3,(((((5,(((6,((7,((8,45),9)),(10,(11,12)))),(13,(14,(15,(16,17))))),(18,(19,((20,((21,(23,(((25,28),27),26))),(22,((24,29),30)))),(31,(32,(((33,35),(36,(37,38))),34)))))))),39),42),41),(40,43))),4),(44,(46,47))));
tree tnt_560 = [&U] (1,2,(((3,(((((5,(((6,((7,((8,45),9)),(10,(11,12)))),(13,(14,(15,(16,17))))),(18,(19,((20,((21,(23,((((25,28),27),26),30))),(22,(24,29)))),(31,(32,((((33,(37,38)),36),35),34)))))))),39),42),41),(40,43))),4),(44,(46,47))));
tree tnt_561 = [&U] (1,2,((3,(4,(((((5,(((6,((7,(8,9)),(10,(11,12)))),(13,(14,(15,(16,17))))),((18,19),(((20,(21,(22,(23,((25,(26,(27,28))),30))))),(24,29)),(31,((32,(34,(35,(36,(37,38))))),33)))))),(39,40)),41),42),43))),(44,(45,(46,47)))));
tree tnt_562 = [&U] (1,2,((3,(4,(((((5,(((6,((7,(8,9)),(10,(11,12)))),(13,(14,(15,(16,17))))),((18,19),(((20,(21,(22,(23,((25,(26,(27,28))),30))))),(24,29)),(31,(32,((33,34),(35,(36,(37,38)))))))))),(39,40)),41),42),43))),(44,(45,(46,47)))));
tree tnt_563 = [&U] (1,2,((3,(4,(((((5,(((6,((7,(8,9)),(10,(11,12)))),(13,(14,(15,(16,17))))),((18,19),(((20,(21,(22,(23,((25,(26,(27,28))),30))))),(24,29)),(31,(32,((33,(35,(36,(37,38)))),34))))))),(39,40)),41),42),43))),(44,(45,(46,47)))));
tree tnt_564 = [&U] (1,2,((3,(4,(((((5,(((6,((7,(8,9)),(10,(11,12)))),(13,(14,(15,(16,17))))),((18,19),(((20,(21,(22,(23,((25,(26,(27,28))),30))))),(24,29)),(31,(32,(((33,(36,(37,38))),35),34))))))),(39,40)),41),42),43))),(44,(45,(46,47)))));
tree tnt_565 = [&U] (1,2,((3,(4,(((((5,(((6,((7,(8,9)),(10,(11,12)))),(13,(14,(15,(16,17))))),((18,19),(((20,(21,(22,(23,((25,(26,(27,28))),30))))),(24,29)),(31,(32,(((33,35),(36,(37,38))),34))))))),(39,40)),41),42),43))),(44,(45,(46,47)))));
tree tnt_566 = [&U] (1,2,((3,(4,(((((5,(((6,((7,(8,9)),(10,(11,12)))),(13,(14,(15,(16,17))))),((18,19),(((20,(21,(22,(23,((25,(26,(27,28))),30))))),(24,29)),(31,(32,((((33,36),(37,38)),35),34))))))),(39,40)),41),42),43))),(44,(45,(46,47)))));
tree tnt_567 = [&U] (1,2,((3,(4,(((((5,(((6,((7,(8,9)),(10,(11,12)))),(13,(14,(15,(16,17))))),((18,19),(((20,((21,(23,((25,(26,(27,28))),30))),22)),(24,29)),(31,((32,(34,(35,(36,(37,38))))),33)))))),(39,40)),41),42),43))),(44,(45,(46,47)))));
tree tnt_568 = [&U] (1,2,((3,(4,(((((5,(((6,((7,(8,9)),(10,(11,12)))),(13,(14,(15,(16,17))))),((18,19),(((20,(21,(22,(23,((25,(26,(27,28))),30))))),(24,29)),(31,(32,(33,(34,(35,(36,(37,38))))))))))),(39,40)),41),42),43))),(44,(45,(46,47)))));
tree tnt_569 = [&U] (1,2,((3,(4,(((((5,(((6,((7,(8,9)),(10,(11,12)))),(13,(14,(15,(16,17))))),((18,19),(((20,(21,(22,(23,(25,(26,(27,28))))))),((24,29),30)),(31,((32,(34,(35,(36,(37,38))))),33)))))),(39,40)),41),42),43))),(44,(45,(46,47)))));
tree tnt_570 = [&U] (1,2,((3,(4,(((((5,(((6,(((7,(8,9)),(10,(11,12))),45)),(13,(14,(15,(16,17))))),((18,19),(((20,(21,(22,(23,((25,(26,(27,28))),30))))),(24,29)),(31,((32,(34,(35,(36,(37,38))))),33)))))),(39,40)),41),42),43))),(44,(46,47))));
tree tnt_571 = [&U] (1,2,((3,(4,(((((5,(((6,((7,(8,9)),(10,(11,12)))),(13,(14,(15,(16,17))))),((18,((20,(21,(22,(23,((24,30),((((25,28),29),27),26)))))),(31,(32,(33,(34,(35,(36,(37,38))))))))),19))),(39,40)),41),42),43))),(44,(45,(46,47)))));
tree tnt_572 = [&U] (1,2,((3,(4,(((((5,(((6,((7,(8,9)),(10,(11,12)))),(13,(14,(15,(16,17))))),((18,((20,(21,(22,(23,((24,30),((((25,28),29),27),26)))))),(31,((32,33),(34,(35,(36,(37,38)))))))),19))),(39,40)),41),42),43))),(44,(45,(46,47)))));
tree tnt_573 = [&U] (1,2,((3,(4,(((((5,(((6,((7,(8,9)),(10,(11,12)))),(13,(14,(15,(16,17))))),((18,((20,(21,(22,(23,((24,30),(25,(26,(27,(28,29))))))))),(31,(32,(33,(34,(35,(36,(37,38))))))))),19))),(39,40)),41),42),43))),(44,(45,(46,47)))));
tree tnt_574 = [&U] (1,2,((3,(4,(((((5,(((6,((7,(8,9)),(10,(11,12)))),(13,(14,(15,(16,17))))),((18,(((20,(21,(22,(23,((24,30),(((25,28),27),26)))))),29),(31,(32,(33,(34,(35,(36,(37,38))))))))),19))),(39,40)),41),42),43))),(44,(45,(46,47)))));
tree tnt_575 = [&U] (1,2,((3,(4,(((((5,(((6,((7,(8,9)),(10,(11,12)))),(13,(14,(15,(16,17))))),((18,((20,(21,(22,(23,(((24,30),29),(((25,28),27),26)))))),(31,(32,(33,(34,(35,(36,(37,38))))))))),19))),(39,40)),41),42),43))),(44,(45,(46,47)))));
tree tnt_576 = [&U] (1,2,((3,(4,(((((5,(((6,((7,(8,9)),(10,(11,12)))),(13,(14,(15,(16,17))))),((18,((20,(21,(22,(23,(((24,29),30),(((25,28),27),26)))))),(31,(32,(33,(34,(35,(36,(37,38))))))))),19))),(39,40)),41),42),43))),(44,(45,(46,47)))));
tree tnt_577 = [&U] (1,2,((3,(4,(((((5,(((6,((7,(8,9)),(10,(11,12)))),(13,(14,(15,(16,17))))),((18,((20,(21,(22,(23,((24,30),((((25,28),29),27),26)))))),(31,(32,(((33,(36,(37,38))),35),34))))),19))),(39,40)),41),42),43))),(44,(45,(46,47)))));
tree tnt_578 = [&U] (1,2,((3,(4,(((((5,(((6,((7,(8,9)),(10,(11,12)))),(13,(14,(15,(16,17))))),((18,((20,(21,(22,(23,((24,30),((((25,28),29),27),26)))))),(31,(32,(((33,35),(36,(37,38))),34))))),19))),(39,40)),41),42),43))),(44,(45,(46,47)))));
tree tnt_579 = [&U] (1,2,((3,(4,(((((5,(((6,((7,(8,9)),(10,(11,12)))),(13,(14,(15,(16,17))))),((18,((20,(21,(22,(23,((24,30),((((25,28),29),27),26)))))),(31,(32,((((33,36),(37,38)),35),34))))),19))),(39,40)),41),42),43))),(44,(45,(46,47)))));
tree tnt_580 = [&U] (1,2,((3,(4,(((((5,(((6,(((7,(8,9)),(10,(11,12))),45)),(13,(14,(15,(16,17))))),((18,((20,(21,(22,(23,((24,30),((((25,28),29),27),26)))))),(31,(32,(33,(34,(35,(36,(37,38))))))))),19))),(39,40)),41),42),43))),(44,(46,47))));
tree tnt_581 = [&U] (1,2,((3,(4,((((5,(((6,((7,(8,9)),(10,(11,12)))),(13,(15,(16,17)))),((18,(19,((20,((21,(23,(((25,28),27),26))),(22,(24,29)))),(31,(32,(33,(34,(35,(36,(37,38)))))))))),30))),((14,39),42)),41),(40,43)))),(44,(45,(46,47)))));
tree tnt_582 = [&U] (1,2,((3,(4,((((5,(((6,((7,(8,9)),(10,(11,12)))),(13,((15,16),17))),((18,(19,((20,((21,(23,(((25,28),27),26))),(22,(24,29)))),(31,(32,(33,(34,(35,(36,(37,38)))))))))),30))),((14,39),42)),41),(40,43)))),(44,(45,(46,47)))));
tree tnt_583 = [&U] (1,2,((3,(4,((((5,(((6,((7,(8,9)),(10,(11,12)))),(13,(15,(16,17)))),((18,(19,((20,((21,(23,(25,(26,(27,28))))),(22,(24,29)))),(31,(32,(33,(34,(35,(36,(37,38)))))))))),30))),((14,39),42)),41),(40,43)))),(44,(45,(46,47)))));
tree tnt_584 = [&U] (1,2,((3,(4,((((5,(((6,((7,(8,9)),(10,(11,12)))),(13,(15,(16,17)))),((18,(19,((20,((21,(23,(((25,28),27),26))),(22,(24,29)))),(31,((32,(34,(35,(36,(37,38))))),33))))),30))),((14,39),42)),41),(40,43)))),(44,(45,(46,47)))));
tree tnt_585 = [&U] (1,2,((3,(4,((((5,(((6,((7,(8,9)),(10,(11,12)))),(13,(15,(16,17)))),((18,(19,((20,((21,(23,(((25,28),27),26))),(22,(24,29)))),(31,(32,(((33,(36,(37,38))),35),34)))))),30))),((14,39),42)),41),(40,43)))),(44,(45,(46,47)))));
tree tnt_586 = [&U] (1,2,((3,(4,((((5,(((6,((7,(8,9)),(10,(11,12)))),(13,(15,(16,17)))),((18,(19,((20,((21,(23,(((25,28),27),26))),(22,(24,29)))),(31,(32,(((33,35),(36,(37,38))),34)))))),30))),((14,39),42)),41),(40,43)))),(44,(45,(46,47)))));
tree tnt_587 = [&U] (1,2,((3,(4,((((5,(((6,((7,(8,9)),(10,(11,12)))),(13,(15,(16,17)))),((18,(19,((20,((21,(23,(((25,28),27),26))),(22,(24,29)))),(31,(32,((((33,36),(37,38)),35),34)))))),30))),((14,39),42)),41),(40,43)))),(44,(45,(46,47)))));
tree tnt_588 = [&U] (1,2,((3,(4,((((5,(((6,((7,(8,9)),(10,(11,12)))),(13,(15,(16,17)))),(18,(19,((20,((21,(23,(((25,28),27),26))),(22,((24,29),30)))),(31,(32,(33,(34,(35,(36,(37,38)))))))))))),((14,39),42)),41),(40,43)))),(44,(45,(46,47)))));
tree tnt_589 = [&U] (1,2,((3,(4,((((5,(((6,((7,(8,9)),(10,(11,12)))),(13,(15,(16,17)))),(18,(19,((20,((21,(23,((((25,28),27),26),30))),(22,(24,29)))),(31,(32,(33,(34,(35,(36,(37,38)))))))))))),((14,39),42)),41),(40,43)))),(44,(45,(46,47)))));
tree tnt_590 = [&U] (1,2,((3,(4,((((5,(((6,(((7,(8,9)),(10,(11,12))),45)),(13,(15,(16,17)))),((18,(19,((20,((21,(23,(((25,28),27),26))),(22,(24,29)))),(31,(32,(33,(34,(35,(36,(37,38)))))))))),30))),((14,39),42)),41),(40,43)))),(44,(46,47))));
tree tnt_591 = [&U] (1,2,((3,(4,((5,(((6,((7,(8,9)),(10,(11,12)))),(13,(14,(15,(16,17))))),(18,((19,((20,(21,(22,(23,(24,((((25,28),29),27),26)))))),(31,(32,((33,34),(35,(36,(37,38)))))))),30)))),(39,(40,(41,(42,43))))))),(44,(45,(46,47)))));
tree tnt_592 = [&U] (1,2,((3,(4,((5,(((6,((7,(8,9)),(10,(11,12)))),(13,(14,(15,(16,17))))),(18,((19,((20,(21,(22,(23,(24,(25,(26,(27,(28,29))))))))),(31,(32,((33,34),(35,(36,(37,38)))))))),30)))),(39,(40,(41,(42,43))))))),(44,(45,(46,47)))));
tree tnt_593 = [&U] (1,2,((3,(4,((5,(((6,((7,(8,9)),(10,(11,12)))),(13,(14,(15,(16,17))))),(18,((19,((20,(21,(22,(23,(24,(((25,28),27),26)))))),(31,(32,((33,34),(35,(36,(37,38)))))))),(29,30))))),(39,(40,(41,(42,43))))))),(44,(45,(46,47)))));
tree tnt_594 = [&U] (1,2,((3,(4,((5,(((6,((7,(8,9)),(10,(11,12)))),(13,(14,(15,(16,17))))),(18,((19,(((20,(21,(22,(23,(24,(((25,28),27),26)))))),29),(31,(32,((33,34),(35,(36,(37,38)))))))),30)))),(39,(40,(41,(42,43))))))),(44,(45,(46,47)))));
tree tnt_595 = [&U] (1,2,((3,(4,((5,(((6,((7,(8,9)),(10,(11,12)))),(13,(14,(15,(16,17))))),(18,((19,((20,(21,(22,(23,((24,29),(((25,28),27),26)))))),(31,(32,((33,34),(35,(36,(37,38)))))))),30)))),(39,(40,(41,(42,43))))))),(44,(45,(46,47)))));
tree tnt_596 = [&U] (1,2,((3,(4,((5,(((6,((7,(8,9)),(10,(11,12)))),(13,(14,(15,(16,17))))),(18,((19,((20,(21,(22,(23,(24,((((25,28),29),27),26)))))),(31,(32,((33,(35,(36,(37,38)))),34))))),30)))),(39,(40,(41,(42,43))))))),(44,(45,(46,47)))));
tree tnt_597 = [&U] (1,2,((3,(4,((5,(((6,((7,(8,9)),(10,(11,12)))),(13,(14,(15,(16,17))))),(18,((19,((20,(21,(22,(23,(24,((((25,28),29),27),26)))))),(31,((32,(34,(35,(36,(37,38))))),33)))),30)))),(39,(40,(41,(42,43))))))),(44,(45,(46,47)))));
tree tnt_598 = [&U] (1,2,((3,(4,((5,(((6,((7,(8,9)),(10,(11,12)))),(13,(14,(15,(16,17))))),(18,((19,((20,(21,(22,(23,(24,((((25,28),29),27),26)))))),(31,(32,(33,(34,(35,(36,(37,38))))))))),30)))),(39,(40,(41,(42,43))))))),(44,(45,(46,47)))));
tree tnt_599 = [&U] (1,2,((3,(4,((5,(((6,((7,(8,9)),(10,(11,12)))),(13,(14,(15,(16,17))))),(18,((19,((20,(21,(22,(23,(24,((((25,28),29),27),26)))))),(31,(32,(((33,(36,(37,38))),35),34))))),30)))),(39,(40,(41,(42,43))))))),(44,(45,(46,47)))));
tree tnt_600 = [&U] (1,2,((3,(4,((5,(((6,((7,(8,9)),(10,(11,12)))),(13,(14,(15,(16,17))))),(18,((19,((20,(21,(22,(23,(24,((((25,28),29),27),26)))))),(31,(32,(((33,35),(36,(37,38))),34))))),30)))),(39,(40,(41,(42,43))))))),(44,(45,(46,47)))));
tree tnt_601 = [&U] (1,2,(((3,(((((5,(((6,((7,(8,9)),(10,(11,12)))),(13,((15,16),17))),(18,(19,((20,((21,(23,(((25,28),27),26))),(22,(24,(29,30))))),(31,((32,33),(34,(35,(36,(37,38))))))))))),(14,39)),42),41),(40,43))),4),(44,(45,(46,47)))));
tree tnt_602 = [&U] (1,2,(((3,(((((5,(((6,((7,(8,9)),(10,(11,12)))),(13,((15,16),17))),(18,(19,(((20,((21,(23,(((25,28),27),26))),22)),(24,(29,30))),(31,((32,33),(34,(35,(36,(37,38))))))))))),(14,39)),42),41),(40,43))),4),(44,(45,(46,47)))));
tree tnt_603 = [&U] (1,2,(((3,(((((5,(((6,((7,(8,9)),((10,11),12))),(13,((15,16),17))),(18,(19,((20,((21,(23,(((25,28),27),26))),(22,(24,(29,30))))),(31,((32,33),(34,(35,(36,(37,38))))))))))),(14,39)),42),41),(40,43))),4),(44,(45,(46,47)))));
tree tnt_604 = [&U] (1,2,(((3,(((((5,(((6,((7,(8,9)),(10,(11,12)))),(13,(15,(16,17)))),(18,(19,((20,((21,(23,(((25,28),27),26))),(22,(24,(29,30))))),(31,((32,33),(34,(35,(36,(37,38))))))))))),(14,39)),42),41),(40,43))),4),(44,(45,(46,47)))));
tree tnt_605 = [&U] (1,2,(((3,(((((5,(((6,((7,(8,9)),(10,(11,12)))),(13,((15,16),17))),(18,(19,((20,((21,(23,(25,(26,(27,28))))),(22,(24,(29,30))))),(31,((32,33),(34,(35,(36,(37,38))))))))))),(14,39)),42),41),(40,43))),4),(44,(45,(46,47)))));
tree tnt_606 = [&U] (1,2,(((3,(((((5,(((6,((7,(8,9)),(10,(11,12)))),(13,((15,16),17))),(18,(19,((20,((21,(23,(((25,28),27),26))),(22,(24,(29,30))))),(31,(32,((33,34),(35,(36,(37,38))))))))))),(14,39)),42),41),(40,43))),4),(44,(45,(46,47)))));
tree tnt_607 = [&U] (1,2,(((3,(((((5,(((6,((7,(8,9)),(10,(11,12)))),(13,((15,16),17))),(18,(19,((20,((21,(23,(((25,28),27),26))),(22,(24,(29,30))))),(31,(32,((33,(35,(36,(37,38)))),34)))))))),(14,39)),42),41),(40,43))),4),(44,(45,(46,47)))));
tree tnt_608 = [&U] (1,2,(((3,(((((5,(((6,((7,(8,9)),(10,(11,12)))),(13,((15,16),17))),(18,(19,((20,((21,(23,(((25,28),27),26))),(22,(24,(29,30))))),(31,(32,(((33,(36,(37,38))),35),34)))))))),(14,39)),42),41),(40,43))),4),(44,(45,(46,47)))));
tree tnt_609 = [&U] (1,2,(((3,(((((5,(((6,((7,(8,9)),(10,(11,12)))),(13,((15,16),17))),(18,(19,((20,((21,(23,(((25,28),27),26))),(22,(24,(29,30))))),(31,(32,(((33,35),(36,(37,38))),34)))))))),(14,39)),42),41),(40,43))),4),(44,(45,(46,47)))));
tree tnt_610 = [&U] (1,2,(((3,(((((5,(((6,((7,(8,9)),(10,(11,12)))),(13,((15,16),17))),(18,(19,((20,((21,(23,(((25,28),27),26))),(22,(24,(29,30))))),(31,(32,((((33,36),(37,38)),35),34)))))))),(14,39)),42),41),(40,43))),4),(44,(45,(46,47)))));
tree tnt_611 = [&U] (1,2,((3,(((4,((((5,(((6,((7,(8,9)),(10,(11,12)))),(13,((15,16),17))),((18,((20,((21,(((((23,(26,27)),(28,29)),30),25),24)),22)),(31,(32,((33,34),(35,(36,(37,38)))))))),19))),(14,39)),42),41)),40),43)),(44,(45,(46,47)))));
tree tnt_612 = [&U] (1,2,((3,(((4,((((5,(((6,((7,(8,9)),(10,(11,12)))),(13,((15,16),17))),((18,((20,((21,(((((23,(26,27)),(28,29)),30),25),24)),22)),(31,((32,(34,(35,(36,(37,38))))),33)))),19))),(14,39)),42),41)),40),43)),(44,(45,(46,47)))));
tree tnt_613 = [&U] (1,2,((3,(((4,((((5,(((6,((7,(8,9)),(10,(11,12)))),(13,((15,16),17))),((18,((20,((21,(((((23,(26,27)),(28,29)),30),25),24)),22)),(31,(32,(33,(34,(35,(36,(37,38))))))))),19))),(14,39)),42),41)),40),43)),(44,(45,(46,47)))));
tree tnt_614 = [&U] (1,2,((3,(((4,((((5,(((6,((7,(8,9)),(10,(11,12)))),(13,((15,16),17))),((18,((20,((21,(((((23,(26,27)),(28,29)),30),25),24)),22)),(31,(32,(((33,(36,(37,38))),35),34))))),19))),(14,39)),42),41)),40),43)),(44,(45,(46,47)))));
tree tnt_615 = [&U] (1,2,((3,(((4,((((5,(((6,((7,(8,9)),(10,(11,12)))),(13,((15,16),17))),((18,((20,((21,(((((23,(26,27)),(28,29)),30),25),24)),22)),(31,(32,(((33,35),(36,(37,38))),34))))),19))),(14,39)),42),41)),40),43)),(44,(45,(46,47)))));
tree tnt_616 = [&U] (1,2,((3,(((4,((((5,(((6,((7,(8,9)),(10,(11,12)))),(13,((15,16),17))),((18,((20,((21,(((((23,(26,27)),(28,29)),30),25),24)),22)),(31,(32,((((33,(37,38)),36),35),34))))),19))),(14,39)),42),41)),40),43)),(44,(45,(46,47)))));
tree tnt_617 = [&U] (1,2,((3,(((4,((((5,(((6,((7,(8,9)),(10,(11,12)))),(13,(15,(16,17)))),((18,((20,((21,(((((23,(26,27)),(28,29)),30),25),24)),22)),(31,(32,((33,34),(35,(36,(37,38)))))))),19))),(14,39)),42),41)),40),43)),(44,(45,(46,47)))));
tree tnt_618 = [&U] (1,2,((3,(((4,((((5,(((6,((7,(8,9)),(10,(11,12)))),(13,((15,16),17))),((18,((20,((21,(((((23,(26,27)),(28,29)),25),24),30)),22)),(31,(32,((33,34),(35,(36,(37,38)))))))),19))),(14,39)),42),41)),40),43)),(44,(45,(46,47)))));
tree tnt_619 = [&U] (1,2,((3,(((4,((((5,(((6,((7,(8,9)),(10,(11,12)))),(13,((15,16),17))),((18,((20,((21,(((((23,(26,27)),(28,29)),25),30),24)),22)),(31,(32,((33,34),(35,(36,(37,38)))))))),19))),(14,39)),42),41)),40),43)),(44,(45,(46,47)))));
tree tnt_620 = [&U] (1,2,((3,(((4,((((5,(((6,(((7,(8,9)),(10,(11,12))),45)),(13,((15,16),17))),((18,((20,((21,(((((23,(26,27)),(28,29)),30),25),24)),22)),(31,(32,((33,34),(35,(36,(37,38)))))))),19))),(14,39)),42),41)),40),43)),(44,(46,47))));
tree tnt_621 = [&U] (1,2,((3,(4,((5,(((((6,(((7,((8,9),10)),13),(11,12))),16),15),14),(17,(18,(((19,((20,(21,(22,(23,(24,(26,27)))))),(((25,28),29),(31,(33,(34,((35,38),(36,37)))))))),32),30))))),((39,(41,(42,43))),40)))),(44,(45,(46,47)))));
tree tnt_622 = [&U] (1,2,((3,(4,((5,(((((6,(((7,((8,9),10)),13),(11,12))),16),15),14),(17,((((18,19),((20,(21,(22,(23,(24,(26,27)))))),(((25,28),29),(31,(33,(34,((35,38),(36,37)))))))),32),30)))),((39,(41,(42,43))),40)))),(44,(45,(46,47)))));
tree tnt_623 = [&U] (1,2,((3,(4,((5,(((((6,(((7,((8,9),10)),13),(11,12))),16),15),14),(17,(18,((19,((20,(21,(22,(23,((24,(26,27)),30))))),(((25,28),29),(31,(33,(34,((35,38),(36,37)))))))),32))))),((39,(41,(42,43))),40)))),(44,(45,(46,47)))));
tree tnt_624 = [&U] (1,2,((3,(4,((5,(((((6,((((7,((8,9),10)),13),(11,12)),45)),16),15),14),(17,(18,(((19,((20,(21,(22,(23,(24,(26,27)))))),(((25,28),29),(31,(33,(34,((35,38),(36,37)))))))),32),30))))),((39,(41,(42,43))),40)))),(44,(46,47))));
tree tnt_625 = [&U] (1,2,((3,(4,((5,(((((6,((((7,((8,9),10)),13),45),(11,12))),16),15),14),(17,(18,(((19,((20,(21,(22,(23,(24,(26,27)))))),(((25,28),29),(31,(33,(34,((35,38),(36,37)))))))),32),30))))),((39,(41,(42,43))),40)))),(44,(46,47))));
tree tnt_626 = [&U] (1,2,((3,(4,((5,(((((6,(((7,((8,9),10)),13),((11,12),45))),16),15),14),(17,(18,(((19,((20,(21,(22,(23,(24,(26,27)))))),(((25,28),29),(31,(33,(34,((35,38),(36,37)))))))),32),30))))),((39,(41,(42,43))),40)))),(44,(46,47))));
tree tnt_627 = [&U] (1,2,((3,(4,((5,(((((6,((((7,((8,9),10)),45),13),(11,12))),16),15),14),(17,(18,(((19,((20,(21,(22,(23,(24,(26,27)))))),(((25,28),29),(31,(33,(34,((35,38),(36,37)))))))),32),30))))),((39,(41,(42,43))),40)))),(44,(46,47))));
tree tnt_628 = [&U] (1,2,((3,(4,((5,(((((6,(((7,((8,9),10)),(13,45)),(11,12))),16),15),14),(17,(18,(((19,((20,(21,(22,(23,(24,(26,27)))))),(((25,28),29),(31,(33,(34,((35,38),(36,37)))))))),32),30))))),((39,(41,(42,43))),40)))),(44,(46,47))));
tree tnt_629 = [&U] (1,2,((3,(4,((5,(((((6,(((7,((8,9),10)),13),((11,45),12))),16),15),14),(17,(18,(((19,((20,(21,(22,(23,(24,(26,27)))))),(((25,28),29),(31,(33,(34,((35,38),(36,37)))))))),32),30))))),((39,(41,(42,43))),40)))),(44,(46,47))));
tree tnt_630 = [&U] (1,2,((3,(4,((5,(((((6,(((7,(((8,9),10),45)),13),(11,12))),16),15),14),(17,(18,(((19,((20,(21,(22,(23,(24,(26,27)))))),(((25,28),29),(31,(33,(34,((35,38),(36,37)))))))),32),30))))),((39,(41,(42,43))),40)))),(44,(46,47))));
tree tnt_631 = [&U] (1,2,((3,(4,((5,(((6,((7,(8,(9,45))),(10,(11,12)))),(13,(14,(15,(16,17))))),(18,(19,((20,(21,(22,(23,(24,((25,30),(26,(27,(28,29))))))))),(31,((32,33),(34,(35,(36,(37,38))))))))))),(39,(40,(41,(42,43))))))),(44,(46,47))));
tree tnt_632 = [&U] (1,2,((3,(4,((5,(((6,((7,(8,(9,45))),(10,(11,12)))),(13,(14,(15,(16,17))))),(18,(19,((20,(21,(22,(23,(24,((((25,(28,29)),27),26),30)))))),(31,((32,33),(34,(35,(36,(37,38))))))))))),(39,(40,(41,(42,43))))))),(44,(46,47))));
tree tnt_633 = [&U] (1,2,((3,(4,((5,(((6,((7,(8,(9,45))),(10,(11,12)))),(13,(14,(15,(16,17))))),(18,(19,(((20,(21,(22,(23,(24,((25,30),(26,(27,28)))))))),29),(31,((32,33),(34,(35,(36,(37,38))))))))))),(39,(40,(41,(42,43))))))),(44,(46,47))));
tree tnt_634 = [&U] (1,2,((3,(4,((5,(((6,((7,(8,(9,45))),(10,(11,12)))),(13,(14,(15,(16,17))))),(18,(19,((20,(21,(22,(23,((24,29),((25,30),(26,(27,28)))))))),(31,((32,33),(34,(35,(36,(37,38))))))))))),(39,(40,(41,(42,43))))))),(44,(46,47))));
tree tnt_635 = [&U] (1,2,((3,(4,((5,(((6,((7,(8,(9,45))),(10,(11,12)))),(13,(14,(15,(16,17))))),(18,(19,((20,(21,(22,(23,(24,((25,30),(26,(27,(28,29))))))))),(31,(32,((33,34),(35,(36,(37,38))))))))))),(39,(40,(41,(42,43))))))),(44,(46,47))));
tree tnt_636 = [&U] (1,2,((3,(4,((5,(((6,((7,(8,(9,45))),(10,(11,12)))),(13,(14,(15,(16,17))))),(18,(19,((20,(21,(22,(23,(24,((25,30),(26,(27,(28,29))))))))),(31,(32,((33,(35,(36,(37,38)))),34)))))))),(39,(40,(41,(42,43))))))),(44,(46,47))));
tree tnt_637 = [&U] (1,2,((3,(4,((5,(((6,((7,(8,(9,45))),(10,(11,12)))),(13,(14,(15,(16,17))))),(18,(19,((20,(21,(22,(23,(24,((25,30),(26,(27,(28,29))))))))),(31,(32,(((33,(36,(37,38))),35),34)))))))),(39,(40,(41,(42,43))))))),(44,(46,47))));
tree tnt_638 = [&U] (1,2,((3,(4,((5,(((6,((7,(8,(9,45))),(10,(11,12)))),(13,(14,(15,(16,17))))),(18,(19,((20,(21,(22,(23,(24,((25,30),(26,(27,(28,29))))))))),(31,(32,(((33,35),(36,(37,38))),34)))))))),(39,(40,(41,(42,43))))))),(44,(46,47))));
tree tnt_639 = [&U] (1,2,((3,(4,((5,(((6,((7,(8,(9,45))),(10,(11,12)))),(13,(14,(15,(16,17))))),(18,(19,((20,(21,(22,(23,(24,((25,30),(26,(27,(28,29))))))))),(31,(32,((((33,36),(37,38)),35),34)))))))),(39,(40,(41,(42,43))))))),(44,(46,47))));
tree tnt_640 = [&U] (1,2,((3,(4,((5,(((6,((7,(8,(9,45))),(10,(11,12)))),(13,(14,(15,(16,17))))),(18,(19,((20,(21,(22,(23,(24,((25,30),(26,(27,(28,29))))))))),(31,(32,(33,(34,(35,(36,(37,38)))))))))))),(39,(40,(41,(42,43))))))),(44,(46,47))));
tree tnt_641 = [&U] (1,2,((3,(4,((5,(((6,((7,((8,45),9)),(10,(11,12)))),(13,(14,(15,(16,17))))),(18,(19,((20,(21,(22,(23,(24,(((((25,29),28),27),26),30)))))),(31,(32,(33,(34,(35,(36,(37,38)))))))))))),(39,(40,(41,(42,43))))))),(44,(46,47))));
tree tnt_642 = [&U] (1,2,((3,(4,((5,(((6,((7,((8,45),9)),(10,(11,12)))),(13,(14,(15,(16,17))))),(18,(19,((20,(21,(22,(23,(24,((25,(26,(27,(28,29)))),30)))))),(31,(32,(33,(34,(35,(36,(37,38)))))))))))),(39,(40,(41,(42,43))))))),(44,(46,47))));
tree tnt_643 = [&U] (1,2,((3,(4,((5,(((6,((7,((8,45),9)),(10,(11,12)))),(13,(14,(15,(16,17))))),(18,(19,(((20,(21,(22,(23,(24,((((25,28),27),26),30)))))),29),(31,(32,(33,(34,(35,(36,(37,38)))))))))))),(39,(40,(41,(42,43))))))),(44,(46,47))));
tree tnt_644 = [&U] (1,2,((3,(4,((5,(((6,((7,((8,45),9)),(10,(11,12)))),(13,(14,(15,(16,17))))),(18,(19,((20,(21,(22,(23,((24,29),((((25,28),27),26),30)))))),(31,(32,(33,(34,(35,(36,(37,38)))))))))))),(39,(40,(41,(42,43))))))),(44,(46,47))));
tree tnt_645 = [&U] (1,2,((3,(4,((5,(((6,((7,((8,45),9)),(10,(11,12)))),(13,(14,(15,(16,17))))),(18,(19,((20,(21,(22,(23,(24,(((((25,29),28),27),26),30)))))),(31,(32,(((33,(36,(37,38))),35),34)))))))),(39,(40,(41,(42,43))))))),(44,(46,47))));
tree tnt_646 = [&U] (1,2,((3,(4,((5,(((6,((7,((8,45),9)),(10,(11,12)))),(13,(14,(15,(16,17))))),(18,(19,((20,(21,(22,(23,(24,(((((25,29),28),27),26),30)))))),(31,(32,(((33,35),(36,(37,38))),34)))))))),(39,(40,(41,(42,43))))))),(44,(46,47))));
tree tnt_647 = [&U] (1,2,((3,(4,((5,(((6,((7,((8,45),9)),(10,(11,12)))),(13,(14,(15,(16,17))))),(18,(19,((20,(21,(22,(23,(24,(((((25,29),28),27),26),30)))))),(31,(32,((((33,36),(37,38)),35),34)))))))),(39,(40,(41,(42,43))))))),(44,(46,47))));
tree tnt_648 = [&U] (1,2,((3,(4,((5,(((6,((7,((8,45),9)),(10,(11,12)))),(13,(14,(15,(16,17))))),((18,(19,((20,(21,(22,(23,(24,((((25,29),28),27),26)))))),(31,(32,(33,(34,(35,(36,(37,38)))))))))),30))),(39,(40,(41,(42,43))))))),(44,(46,47))));
tree tnt_649 = [&U] (1,2,((3,(4,((5,(((6,((7,(8,9)),(10,(11,12)))),(13,(14,(15,(16,17))))),(18,(19,((20,(21,(22,(23,(24,(((((25,29),28),27),26),30)))))),(31,(32,(33,(34,(35,(36,(37,38)))))))))))),(39,(40,(41,(42,43))))))),(44,(45,(46,47)))));
tree tnt_650 = [&U] (1,2,((3,(4,((5,(((6,(((7,(8,9)),(10,(11,12))),45)),(13,(14,(15,(16,17))))),(18,(19,((20,(21,(22,(23,(24,(((((25,29),28),27),26),30)))))),(31,(32,(33,(34,(35,(36,(37,38)))))))))))),(39,(40,(41,(42,43))))))),(44,(46,47))));
tree tnt_651 = [&U] (1,2,((3,(4,((((((5,(((6,((7,(8,9)),(10,(11,12)))),(13,(14,(15,(16,17))))),(18,(19,((20,((21,((((23,(26,27)),((25,28),29)),24),30)),22)),(31,(32,((((33,(37,38)),36),35),34)))))))),39),40),41),43),42))),(44,(45,(46,47)))));
tree tnt_652 = [&U] (1,2,((3,(4,((((((5,(((6,((7,(8,9)),(10,(11,12)))),(13,(14,(15,(16,17))))),((18,(19,((20,((21,(((23,(26,27)),((25,28),29)),24)),22)),(31,(32,((((33,(37,38)),36),35),34)))))),30))),39),40),41),43),42))),(44,(45,(46,47)))));
tree tnt_653 = [&U] (1,2,((3,(4,((((((5,(((6,(((7,(8,9)),(10,(11,12))),45)),(13,(14,(15,(16,17))))),(18,(19,((20,((21,((((23,(26,27)),((25,28),29)),24),30)),22)),(31,(32,((((33,(37,38)),36),35),34)))))))),39),40),41),43),42))),(44,(46,47))));
tree tnt_654 = [&U] (1,2,((3,(4,((((((5,(((6,((7,(8,9)),((10,(11,12)),45))),(13,(14,(15,(16,17))))),(18,(19,((20,((21,((((23,(26,27)),((25,28),29)),24),30)),22)),(31,(32,((((33,(37,38)),36),35),34)))))))),39),40),41),43),42))),(44,(46,47))));
tree tnt_655 = [&U] (1,2,((3,(4,((((((5,(((6,(((7,(8,9)),45),(10,(11,12)))),(13,(14,(15,(16,17))))),(18,(19,((20,((21,((((23,(26,27)),((25,28),29)),24),30)),22)),(31,(32,((((33,(37,38)),36),35),34)))))))),39),40),41),43),42))),(44,(46,47))));
tree tnt_656 = [&U] (1,2,((3,(4,((((((5,(((6,((7,(8,9)),(10,((11,12),45)))),(13,(14,(15,(16,17))))),(18,(19,((20,((21,((((23,(26,27)),((25,28),29)),24),30)),22)),(31,(32,((((33,(37,38)),36),35),34)))))))),39),40),41),43),42))),(44,(46,47))));
tree tnt_657 = [&U] (1,2,((3,(4,((((((5,(((6,((7,(8,9)),((10,45),(11,12)))),(13,(14,(15,(16,17))))),(18,(19,((20,((21,((((23,(26,27)),((25,28),29)),24),30)),22)),(31,(32,((((33,(37,38)),36),35),34)))))))),39),40),41),43),42))),(44,(46,47))));
tree tnt_658 = [&U] (1,2,((3,(4,((((((5,(((6,(((7,45),(8,9)),(10,(11,12)))),(13,(14,(15,(16,17))))),(18,(19,((20,((21,((((23,(26,27)),((25,28),29)),24),30)),22)),(31,(32,((((33,(37,38)),36),35),34)))))))),39),40),41),43),42))),(44,(46,47))));
tree tnt_659 = [&U] (1,2,((3,(4,((((((5,(((6,((7,((8,9),45)),(10,(11,12)))),(13,(14,(15,(16,17))))),(18,(19,((20,((21,((((23,(26,27)),((25,28),29)),24),30)),22)),(31,(32,((((33,(37,38)),36),35),34)))))))),39),40),41),43),42))),(44,(46,47))));
tree tnt_660 = [&U] (1,2,((3,(4,((((((5,(((6,((7,(8,9)),(10,(11,(12,45))))),(13,(14,(15,(16,17))))),(18,(19,((20,((21,((((23,(26,27)),((25,28),29)),24),30)),22)),(31,(32,((((33,(37,38)),36),35),34)))))))),39),40),41),43),42))),(44,(46,47))));
tree tnt_661 = [&U] (1,2,(((3,((((5,(((6,((7,(8,9)),(10,(11,12)))),(13,(15,(16,17)))),((18,((20,(21,(22,((((23,(26,27)),(28,29)),30),25)))),(31,((32,(34,(35,(36,(37,38))))),33)))),19))),((14,39),(24,42))),41),(40,43))),4),(44,(45,(46,47)))));
tree tnt_662 = [&U] (1,2,(((3,((((5,(((6,((7,(8,9)),(10,(11,12)))),(13,((15,16),17))),((18,((20,(21,(22,((((23,(26,27)),(28,29)),30),25)))),(31,((32,(34,(35,(36,(37,38))))),33)))),19))),((14,39),(24,42))),41),(40,43))),4),(44,(45,(46,47)))));
tree tnt_663 = [&U] (1,2,(((3,((((5,(((6,((7,(8,9)),(10,(11,12)))),(13,(15,(16,17)))),((18,((20,(21,(22,(((23,(26,27)),(25,(28,29))),30)))),(31,((32,(34,(35,(36,(37,38))))),33)))),19))),((14,39),(24,42))),41),(40,43))),4),(44,(45,(46,47)))));
tree tnt_664 = [&U] (1,2,(((3,((((5,(((6,((7,(8,9)),(10,(11,12)))),(13,(15,(16,17)))),((18,((20,(21,(22,((((23,(26,27)),(28,29)),30),25)))),(31,(32,((33,34),(35,(36,(37,38)))))))),19))),((14,39),(24,42))),41),(40,43))),4),(44,(45,(46,47)))));
tree tnt_665 = [&U] (1,2,(((3,((((5,(((6,((7,(8,9)),(10,(11,12)))),(13,(15,(16,17)))),((18,((20,(21,(22,((((23,(26,27)),(28,29)),30),25)))),(31,(32,((33,(35,(36,(37,38)))),34))))),19))),((14,39),(24,42))),41),(40,43))),4),(44,(45,(46,47)))));
tree tnt_666 = [&U] (1,2,(((3,((((5,(((6,((7,(8,9)),(10,(11,12)))),(13,(15,(16,17)))),((18,((20,(21,(22,((((23,(26,27)),(28,29)),30),25)))),(31,(32,(((33,(36,(37,38))),35),34))))),19))),((14,39),(24,42))),41),(40,43))),4),(44,(45,(46,47)))));
tree tnt_667 = [&U] (1,2,(((3,((((5,(((6,((7,(8,9)),(10,(11,12)))),(13,(15,(16,17)))),((18,((20,(21,(22,((((23,(26,27)),(28,29)),30),25)))),(31,(32,(((33,35),(36,(37,38))),34))))),19))),((14,39),(24,42))),41),(40,43))),4),(44,(45,(46,47)))));
tree tnt_668 = [&U] (1,2,(((3,((((5,(((6,((7,(8,9)),(10,(11,12)))),(13,(15,(16,17)))),((18,((20,(21,(22,((((23,(26,27)),(28,29)),30),25)))),(31,(32,((((33,36),(37,38)),35),34))))),19))),((14,39),(24,42))),41),(40,43))),4),(44,(45,(46,47)))));
tree tnt_669 = [&U] (1,2,(((3,((((5,(((6,((7,(8,9)),(10,(11,12)))),(13,(15,(16,17)))),((18,((20,((21,((((23,(26,27)),(28,29)),30),25)),22)),(31,((32,(34,(35,(36,(37,38))))),33)))),19))),((14,39),(24,42))),41),(40,43))),4),(44,(45,(46,47)))));
tree tnt_670 = [&U] (1,2,(((3,((((5,(((6,((7,(8,9)),(10,(11,12)))),(13,(15,(16,17)))),((18,((20,(21,(22,((((23,(26,27)),(28,29)),30),25)))),(31,(32,(33,(34,(35,(36,(37,38))))))))),19))),((14,39),(24,42))),41),(40,43))),4),(44,(45,(46,47)))));
tree tnt_671 = [&U] (1,2,((3,(4,((5,(((((6,(((7,((8,9),10)),13),(11,12))),16),15),14),(17,((((18,((20,(21,(22,(23,(24,(25,(26,(27,28)))))))),(31,(33,(34,((35,38),(36,37))))))),19),32),(29,30))))),((39,(41,(42,43))),40)))),(44,(45,(46,47)))));
tree tnt_672 = [&U] (1,2,((3,(4,((5,(((((6,(((7,((8,9),10)),13),(11,12))),16),15),14),(17,(((18,((20,(21,(22,(23,(24,(25,(26,(27,28)))))))),(31,(33,(34,((35,38),(36,37))))))),19),((29,30),32))))),((39,(41,(42,43))),40)))),(44,(45,(46,47)))));
tree tnt_673 = [&U] (1,2,((3,(4,((5,(((((6,(((7,((8,9),10)),13),(11,12))),16),15),14),(17,((18,(19,((20,(21,(22,(23,(24,(25,(26,(27,28)))))))),(31,(33,(34,((35,38),(36,37)))))))),((29,30),32))))),((39,(41,(42,43))),40)))),(44,(45,(46,47)))));
tree tnt_674 = [&U] (1,2,((3,(4,((5,(((((6,(((7,((8,9),10)),13),(11,12))),16),15),14),(17,(((18,((20,(21,(22,(23,(24,(25,(26,(27,28)))))))),(31,(33,(34,((35,38),(36,37))))))),(19,(29,30))),32)))),((39,(41,(42,43))),40)))),(44,(45,(46,47)))));
tree tnt_675 = [&U] (1,2,((3,(4,((5,(((((6,(((7,((8,9),10)),13),(11,12))),16),15),14),(17,(((18,(((20,(21,(22,(23,(24,(25,(26,(27,28)))))))),(29,30)),(31,(33,(34,((35,38),(36,37))))))),19),32)))),((39,(41,(42,43))),40)))),(44,(45,(46,47)))));
tree tnt_676 = [&U] (1,2,((3,(4,((5,(((((6,(((7,((8,9),10)),13),(11,12))),16),15),14),(17,(((18,((20,(21,(22,(23,((24,(29,30)),(25,(26,(27,28)))))))),(31,(33,(34,((35,38),(36,37))))))),19),32)))),((39,(41,(42,43))),40)))),(44,(45,(46,47)))));
tree tnt_677 = [&U] (1,2,((3,(4,((5,(((((6,(((7,((8,9),10)),13),(11,12))),16),15),14),(17,((((18,((20,(21,(22,(23,(24,(((25,28),27),26)))))),(31,(33,(34,((35,38),(36,37))))))),19),32),(29,30))))),((39,(41,(42,43))),40)))),(44,(45,(46,47)))));
tree tnt_678 = [&U] (1,2,((3,(4,((5,(((((6,(((7,((8,9),10)),13),(11,12))),16),15),14),(17,((((18,(((20,(21,(22,(23,(24,(25,(26,(27,28)))))))),29),(31,(33,(34,((35,38),(36,37))))))),19),32),30)))),((39,(41,(42,43))),40)))),(44,(45,(46,47)))));
tree tnt_679 = [&U] (1,2,((3,(4,((5,(((((6,(((7,((8,9),10)),13),(11,12))),16),15),14),(17,((((18,((20,(21,(22,(23,((24,29),(25,(26,(27,28)))))))),(31,(33,(34,((35,38),(36,37))))))),19),32),30)))),((39,(41,(42,43))),40)))),(44,(45,(46,47)))));
tree tnt_680 = [&U] (1,2,((3,(4,((5,(((((6,(((7,((8,9),10)),13),(11,12))),16),15),14),(17,((((18,((20,(21,(22,(23,(24,(25,(26,(27,(28,29))))))))),(31,(33,(34,((35,38),(36,37))))))),19),32),30)))),((39,(41,(42,43))),40)))),(44,(45,(46,47)))));
tree tnt_681 = [&U] (1,2,(((3,((((5,(((6,((7,(8,9)),(10,(11,12)))),(13,(15,(16,17)))),(18,(19,((20,(31,((32,(34,(35,(36,(37,38))))),33))),(21,(22,(((23,(26,27)),((25,29),28)),30)))))))),((14,39),(24,42))),41),(40,43))),4),(44,((45,47),46))));
tree tnt_682 = [&U] (1,2,(((3,((((5,(((6,((7,(8,9)),(10,(11,12)))),(13,((15,16),17))),(18,(19,((20,(31,((32,(34,(35,(36,(37,38))))),33))),(21,(22,(((23,(26,27)),((25,29),28)),30)))))))),((14,39),(24,42))),41),(40,43))),4),(44,((45,47),46))));
tree tnt_683 = [&U] (1,2,(((3,((((5,(((6,((7,(8,9)),(10,(11,12)))),(13,(15,(16,17)))),(18,(19,((20,(31,((32,(34,(35,(36,(37,38))))),33))),(21,(22,((((23,(26,27)),(28,29)),30),25)))))))),((14,39),(24,42))),41),(40,43))),4),(44,((45,47),46))));
tree tnt_684 = [&U] (1,2,(((3,((((5,(((6,((7,(8,9)),(10,(11,12)))),(13,(15,(16,17)))),(18,(19,((20,(31,(32,((33,34),(35,(36,(37,38))))))),(21,(22,(((23,(26,27)),((25,29),28)),30)))))))),((14,39),(24,42))),41),(40,43))),4),(44,((45,47),46))));
tree tnt_685 = [&U] (1,2,(((3,((((5,(((6,((7,(8,9)),(10,(11,12)))),(13,(15,(16,17)))),(18,(19,((20,(31,(32,((33,(35,(36,(37,38)))),34)))),(21,(22,(((23,(26,27)),((25,29),28)),30)))))))),((14,39),(24,42))),41),(40,43))),4),(44,((45,47),46))));
tree tnt_686 = [&U] (1,2,(((3,((((5,(((6,((7,(8,9)),(10,(11,12)))),(13,(15,(16,17)))),(18,(19,((20,(31,(32,(((33,(36,(37,38))),35),34)))),(21,(22,(((23,(26,27)),((25,29),28)),30)))))))),((14,39),(24,42))),41),(40,43))),4),(44,((45,47),46))));
tree tnt_687 = [&U] (1,2,(((3,((((5,(((6,((7,(8,9)),(10,(11,12)))),(13,(15,(16,17)))),(18,(19,((20,(31,(32,(((33,35),(36,(37,38))),34)))),(21,(22,(((23,(26,27)),((25,29),28)),30)))))))),((14,39),(24,42))),41),(40,43))),4),(44,((45,47),46))));
tree tnt_688 = [&U] (1,2,(((3,((((5,(((6,((7,(8,9)),(10,(11,12)))),(13,(15,(16,17)))),(18,(19,((20,(31,(32,((((33,36),(37,38)),35),34)))),(21,(22,(((23,(26,27)),((25,29),28)),30)))))))),((14,39),(24,42))),41),(40,43))),4),(44,((45,47),46))));
tree tnt_689 = [&U] (1,2,(((3,((((5,(((6,((7,(8,9)),(10,(11,12)))),(13,(15,(16,17)))),(((18,(21,(22,(((23,(26,27)),((25,29),28)),30)))),(20,(31,((32,(34,(35,(36,(37,38))))),33)))),19))),((14,39),(24,42))),41),(40,43))),4),(44,((45,47),46))));
tree tnt_690 = [&U] (1,2,(((3,((((5,(((6,((7,(8,9)),(10,(11,12)))),(13,(15,(16,17)))),(18,(19,((20,(31,(32,(33,(34,(35,(36,(37,38)))))))),(21,(22,(((23,(26,27)),((25,29),28)),30)))))))),((14,39),(24,42))),41),(40,43))),4),(44,((45,47),46))));
tree tnt_691 = [&U] (1,2,((3,(4,((((((5,(((6,((7,((8,45),9)),(10,(11,12)))),(13,(15,(16,17)))),((18,19),((20,((21,(((23,(26,27)),(25,(28,29))),(24,30))),22)),(31,(32,(33,(34,(35,(36,(37,38))))))))))),(14,39)),40),41),42),43))),(44,(46,47))));
tree tnt_692 = [&U] (1,2,((3,(4,((((((5,(((6,((7,((8,45),9)),(10,(11,12)))),(13,(15,(16,17)))),((18,19),((20,((21,(((23,(26,27)),(25,(28,29))),(24,30))),22)),(31,((32,(34,(35,(36,(37,38))))),33)))))),(14,39)),40),41),42),43))),(44,(46,47))));
tree tnt_693 = [&U] (1,2,((3,(4,((((((5,(((6,((7,((8,45),9)),(10,(11,12)))),(13,(15,(16,17)))),((18,19),((20,((21,(((23,(26,27)),(25,(28,29))),(24,30))),22)),(31,(32,(((33,35),(36,(37,38))),34))))))),(14,39)),40),41),42),43))),(44,(46,47))));
tree tnt_694 = [&U] (1,2,((3,(4,((((((5,(((6,((7,((8,45),9)),(10,(11,12)))),(13,(15,(16,17)))),((18,19),((20,((21,(((23,(26,27)),(25,(28,29))),(24,30))),22)),(31,(32,(((33,(36,(37,38))),35),34))))))),(14,39)),40),41),42),43))),(44,(46,47))));
tree tnt_695 = [&U] (1,2,((3,(4,((((((5,(((6,((7,((8,45),9)),(10,(11,12)))),(13,(15,(16,17)))),((18,19),((20,((21,(((23,(26,27)),(25,(28,29))),(24,30))),22)),(31,(32,((((33,(37,38)),36),35),34))))))),(14,39)),40),41),42),43))),(44,(46,47))));
tree tnt_696 = [&U] (1,2,((3,(4,((((((5,(((6,((7,((8,45),9)),(10,(11,12)))),(13,((15,16),17))),((18,19),((20,((21,(((23,(26,27)),(25,(28,29))),(24,30))),22)),(31,(32,(33,(34,(35,(36,(37,38))))))))))),(14,39)),40),41),42),43))),(44,(46,47))));
tree tnt_697 = [&U] (1,2,((3,(4,((((((5,(((6,((7,(8,9)),(10,(11,12)))),(13,(15,(16,17)))),((18,19),((20,((21,(((23,(26,27)),(25,(28,29))),(24,30))),22)),(31,(32,(33,(34,(35,(36,(37,38))))))))))),(14,39)),40),41),42),43))),(44,(45,(46,47)))));
tree tnt_698 = [&U] (1,2,((3,(4,((((((5,(((6,(((7,(8,9)),(10,(11,12))),45)),(13,(15,(16,17)))),((18,19),((20,((21,(((23,(26,27)),(25,(28,29))),(24,30))),22)),(31,(32,(33,(34,(35,(36,(37,38))))))))))),(14,39)),40),41),42),43))),(44,(46,47))));
tree tnt_699 = [&U] (1,2,((3,(4,((((((5,(((6,(((7,(8,9)),45),(10,(11,12)))),(13,(15,(16,17)))),((18,19),((20,((21,(((23,(26,27)),(25,(28,29))),(24,30))),22)),(31,(32,(33,(34,(35,(36,(37,38))))))))))),(14,39)),40),41),42),43))),(44,(46,47))));
tree tnt_700 = [&U] (1,2,((3,(4,((((((5,(((6,((7,(8,9)),((10,(11,12)),45))),(13,(15,(16,17)))),((18,19),((20,((21,(((23,(26,27)),(25,(28,29))),(24,30))),22)),(31,(32,(33,(34,(35,(36,(37,38))))))))))),(14,39)),40),41),42),43))),(44,(46,47))));
tree tnt_701 = [&U] (1,2,((3,((4,((((5,(((6,((7,(8,9)),(10,((11,12),45)))),(13,((15,16),17))),((18,(((20,(21,(22,(23,(25,((26,(27,28)),30)))))),(24,29)),(31,(32,(((33,35),(36,(37,38))),34))))),19))),(14,39)),42),41)),(40,43))),(44,(46,47))));
tree tnt_702 = [&U] (1,2,((3,((4,((((5,(((6,((7,(8,9)),(10,((11,12),45)))),(13,(15,(16,17)))),((18,(((20,(21,(22,(23,(25,((26,(27,28)),30)))))),(24,29)),(31,(32,(((33,35),(36,(37,38))),34))))),19))),(14,39)),42),41)),(40,43))),(44,(46,47))));
tree tnt_703 = [&U] (1,2,((3,((4,((((5,(((6,((7,(8,9)),(10,((11,12),45)))),(13,((15,16),17))),((18,(((20,(21,(22,(23,(25,(26,(27,28))))))),((24,29),30)),(31,(32,(((33,35),(36,(37,38))),34))))),19))),(14,39)),42),41)),(40,43))),(44,(46,47))));
tree tnt_704 = [&U] (1,2,((3,((4,((((5,(((6,((7,(8,9)),(10,(11,12)))),(13,((15,16),17))),((18,(((20,(21,(22,(23,(25,((26,(27,28)),30)))))),(24,29)),(31,(32,(((33,35),(36,(37,38))),34))))),19))),(14,39)),42),41)),(40,43))),(44,(45,(46,47)))));
tree tnt_705 = [&U] (1,2,((3,((4,((((5,(((6,(((7,(8,9)),(10,(11,12))),45)),(13,((15,16),17))),((18,(((20,(21,(22,(23,(25,((26,(27,28)),30)))))),(24,29)),(31,(32,(((33,35),(36,(37,38))),34))))),19))),(14,39)),42),41)),(40,43))),(44,(46,47))));
tree tnt_706 = [&U] (1,2,((3,((4,((((5,(((6,((7,(8,9)),((10,(11,12)),45))),(13,((15,16),17))),((18,(((20,(21,(22,(23,(25,((26,(27,28)),30)))))),(24,29)),(31,(32,(((33,35),(36,(37,38))),34))))),19))),(14,39)),42),41)),(40,43))),(44,(46,47))));
tree tnt_707 = [&U] (1,2,((3,((4,((((5,(((6,(((7,(8,9)),45),(10,(11,12)))),(13,((15,16),17))),((18,(((20,(21,(22,(23,(25,((26,(27,28)),30)))))),(24,29)),(31,(32,(((33,35),(36,(37,38))),34))))),19))),(14,39)),42),41)),(40,43))),(44,(46,47))));
tree tnt_708 = [&U] (1,2,((3,((4,((((5,(((6,(((7,45),(8,9)),(10,(11,12)))),(13,((15,16),17))),((18,(((20,(21,(22,(23,(25,((26,(27,28)),30)))))),(24,29)),(31,(32,(((33,35),(36,(37,38))),34))))),19))),(14,39)),42),41)),(40,43))),(44,(46,47))));
tree tnt_709 = [&U] (1,2,((3,((4,((((5,(((6,((7,((8,9),45)),(10,(11,12)))),(13,((15,16),17))),((18,(((20,(21,(22,(23,(25,((26,(27,28)),30)))))),(24,29)),(31,(32,(((33,35),(36,(37,38))),34))))),19))),(14,39)),42),41)),(40,43))),(44,(46,47))));
tree tnt_710 = [&U] (1,2,((3,((4,((((5,(((6,((7,(8,(9,45))),(10,(11,12)))),(13,((15,16),17))),((18,(((20,(21,(22,(23,(25,((26,(27,28)),30)))))),(24,29)),(31,(32,(((33,35),(36,(37,38))),34))))),19))),(14,39)),42),41)),(40,43))),(44,(46,47))));
tree tnt_711 = [&U] (1,2,((3,(4,((((((5,(((6,((7,(8,9)),(10,(11,12)))),(13,(14,(15,(16,17))))),((18,((20,((22,(((23,(26,27)),(25,(28,29))),30)),(31,(32,((33,34),(35,(36,(37,38)))))))),21)),19))),(39,40)),41),24),42),43))),(44,(45,(46,47)))));
tree tnt_712 = [&U] (1,2,((3,(4,((((((5,(((6,(((7,(8,9)),(10,(11,12))),45)),(13,(14,(15,(16,17))))),((18,((20,((22,(((23,(26,27)),(25,(28,29))),30)),(31,(32,((33,34),(35,(36,(37,38)))))))),21)),19))),(39,40)),41),24),42),43))),(44,(46,47))));
tree tnt_713 = [&U] (1,2,((3,(4,((((((5,(((6,((7,(8,9)),((10,(11,12)),45))),(13,(14,(15,(16,17))))),((18,((20,((22,(((23,(26,27)),(25,(28,29))),30)),(31,(32,((33,34),(35,(36,(37,38)))))))),21)),19))),(39,40)),41),24),42),43))),(44,(46,47))));
tree tnt_714 = [&U] (1,2,((3,(4,((((((5,(((6,(((7,(8,9)),45),(10,(11,12)))),(13,(14,(15,(16,17))))),((18,((20,((22,(((23,(26,27)),(25,(28,29))),30)),(31,(32,((33,34),(35,(36,(37,38)))))))),21)),19))),(39,40)),41),24),42),43))),(44,(46,47))));
tree tnt_715 = [&U] (1,2,((3,(4,((((((5,(((6,((7,(8,9)),(10,((11,12),45)))),(13,(14,(15,(16,17))))),((18,((20,((22,(((23,(26,27)),(25,(28,29))),30)),(31,(32,((33,34),(35,(36,(37,38)))))))),21)),19))),(39,40)),41),24),42),43))),(44,(46,47))));
tree tnt_716 = [&U] (1,2,((3,(4,((((((5,(((6,((7,(8,9)),((10,45),(11,12)))),(13,(14,(15,(16,17))))),((18,((20,((22,(((23,(26,27)),(25,(28,29))),30)),(31,(32,((33,34),(35,(36,(37,38)))))))),21)),19))),(39,40)),41),24),42),43))),(44,(46,47))));
tree tnt_717 = [&U] (1,2,((3,(4,((((((5,(((6,(((7,45),(8,9)),(10,(11,12)))),(13,(14,(15,(16,17))))),((18,((20,((22,(((23,(26,27)),(25,(28,29))),30)),(31,(32,((33,34),(35,(36,(37,38)))))))),21)),19))),(39,40)),41),24),42),43))),(44,(46,47))));
tree tnt_718 = [&U] (1,2,((3,(4,((((((5,(((6,((7,((8,9),45)),(10,(11,12)))),(13,(14,(15,(16,17))))),((18,((20,((22,(((23,(26,27)),(25,(28,29))),30)),(31,(32,((33,34),(35,(36,(37,38)))))))),21)),19))),(39,40)),41),24),42),43))),(44,(46,47))));
tree tnt_719 = [&U] (1,2,((3,(4,((((((5,(((6,((7,(8,9)),(10,(11,(12,45))))),(13,(14,(15,(16,17))))),((18,((20,((22,(((23,(26,27)),(25,(28,29))),30)),(31,(32,((33,34),(35,(36,(37,38)))))))),21)),19))),(39,40)),41),24),42),43))),(44,(46,47))));
tree tnt_720 = [&U] (1,2,((3,(4,((((((5,(((6,((7,(8,(9,45))),(10,(11,12)))),(13,(14,(15,(16,17))))),((18,((20,((22,(((23,(26,27)),(25,(28,29))),30)),(31,(32,((33,34),(35,(36,(37,38)))))))),21)),19))),(39,40)),41),24),42),43))),(44,(46,47))));
tree tnt_721 = [&U] (1,2,((3,(4,((5,(((6,(((7,(8,9)),45),(10,(11,12)))),(13,(14,(15,(16,17))))),((18,((20,(21,(22,(23,(24,(((((25,28),29),27),26),30)))))),(31,(32,((((33,(37,38)),36),35),34))))),19))),(39,(40,(41,(42,43))))))),(44,(46,47))));
tree tnt_722 = [&U] (1,2,((3,(4,((5,(((6,(((7,(8,9)),45),(10,(11,12)))),(13,(14,(15,(16,17))))),((18,((20,(21,(22,(23,(24,(25,((26,(27,(28,29))),30))))))),(31,(32,((((33,(37,38)),36),35),34))))),19))),(39,(40,(41,(42,43))))))),(44,(46,47))));
tree tnt_723 = [&U] (1,2,((3,(4,((5,(((6,(((7,(8,9)),45),(10,(11,12)))),(13,(14,(15,(16,17))))),((18,((20,(21,(22,(23,(24,((25,(26,(27,(28,29)))),30)))))),(31,(32,((((33,(37,38)),36),35),34))))),19))),(39,(40,(41,(42,43))))))),(44,(46,47))));
tree tnt_724 = [&U] (1,2,((3,(4,((5,(((6,(((7,(8,9)),45),(10,(11,12)))),(13,(14,(15,(16,17))))),((18,(((20,(21,(22,(23,(24,((((25,28),27),26),30)))))),29),(31,(32,((((33,(37,38)),36),35),34))))),19))),(39,(40,(41,(42,43))))))),(44,(46,47))));
tree tnt_725 = [&U] (1,2,((3,(4,((5,(((6,(((7,(8,9)),45),(10,(11,12)))),(13,(14,(15,(16,17))))),((18,((20,(21,(22,(23,((24,29),((((25,28),27),26),30)))))),(31,(32,((((33,(37,38)),36),35),34))))),19))),(39,(40,(41,(42,43))))))),(44,(46,47))));
tree tnt_726 = [&U] (1,2,((3,(4,((5,(((6,(((7,(8,9)),45),(10,(11,12)))),(13,(14,(15,(16,17))))),((18,((20,(21,(22,(23,(24,(((((25,28),29),27),26),30)))))),(31,((32,(34,(35,(36,(37,38))))),33)))),19))),(39,(40,(41,(42,43))))))),(44,(46,47))));
tree tnt_727 = [&U] (1,2,((3,(4,((5,(((6,(((7,(8,9)),45),(10,(11,12)))),(13,(14,(15,(16,17))))),((18,((20,(21,(22,(23,(24,(((((25,28),29),27),26),30)))))),(31,(32,(33,(34,(35,(36,(37,38))))))))),19))),(39,(40,(41,(42,43))))))),(44,(46,47))));
tree tnt_728 = [&U] (1,2,((3,(4,((5,(((6,(((7,(8,9)),45),(10,(11,12)))),(13,(14,(15,(16,17))))),((18,((20,(21,(22,(23,(24,(((((25,28),29),27),26),30)))))),(31,(32,((33,34),(35,(36,(37,38)))))))),19))),(39,(40,(41,(42,43))))))),(44,(46,47))));
tree tnt_729 = [&U] (1,2,((3,(4,((5,(((6,(((7,(8,9)),45),(10,(11,12)))),(13,(14,(15,(16,17))))),((18,((20,(21,(22,(23,(24,(((((25,28),29),27),26),30)))))),(31,(32,((33,(35,(36,(37,38)))),34))))),19))),(39,(40,(41,(42,43))))))),(44,(46,47))));
tree tnt_730 = [&U] (1,2,((3,(4,((5,(((6,(((7,(8,9)),45),(10,(11,12)))),(13,(14,(15,(16,17))))),((18,((20,(21,(22,(23,(24,(((((25,28),29),27),26),30)))))),(31,(32,(((33,(36,(37,38))),35),34))))),19))),(39,(40,(41,(42,43))))))),(44,(46,47))));
tree tnt_731 = [&U] (1,2,(((3,(((((5,(((6,((7,(8,9)),(10,(11,12)))),(13,(15,(16,17)))),((18,((20,(21,(22,(23,(24,((25,(26,(27,(28,29)))),30)))))),(31,(32,((33,(35,(36,(37,38)))),34))))),19))),(14,39)),42),41),(40,43))),4),(44,(45,(46,47)))));
tree tnt_732 = [&U] (1,2,(((3,(((((5,(((6,((7,(8,9)),(10,(11,12)))),(13,((15,16),17))),((18,((20,(21,(22,(23,(24,((25,(26,(27,(28,29)))),30)))))),(31,(32,((33,(35,(36,(37,38)))),34))))),19))),(14,39)),42),41),(40,43))),4),(44,(45,(46,47)))));
tree tnt_733 = [&U] (1,2,(((3,(((((5,(((6,((7,(8,9)),(10,(11,12)))),(13,(15,(16,17)))),((18,((20,(21,(22,(23,((24,(25,(26,(27,(28,29))))),30))))),(31,(32,((33,(35,(36,(37,38)))),34))))),19))),(14,39)),42),41),(40,43))),4),(44,(45,(46,47)))));
tree tnt_734 = [&U] (1,2,(((3,(((((5,(((6,(((7,(8,9)),(10,(11,12))),45)),(13,(15,(16,17)))),((18,((20,(21,(22,(23,(24,((25,(26,(27,(28,29)))),30)))))),(31,(32,((33,(35,(36,(37,38)))),34))))),19))),(14,39)),42),41),(40,43))),4),(44,(46,47))));
tree tnt_735 = [&U] (1,2,(((3,(((((5,(((6,((7,(8,9)),((10,(11,12)),45))),(13,(15,(16,17)))),((18,((20,(21,(22,(23,(24,((25,(26,(27,(28,29)))),30)))))),(31,(32,((33,(35,(36,(37,38)))),34))))),19))),(14,39)),42),41),(40,43))),4),(44,(46,47))));
tree tnt_736 = [&U] (1,2,(((3,(((((5,(((6,(((7,(8,9)),45),(10,(11,12)))),(13,(15,(16,17)))),((18,((20,(21,(22,(23,(24,((25,(26,(27,(28,29)))),30)))))),(31,(32,((33,(35,(36,(37,38)))),34))))),19))),(14,39)),42),41),(40,43))),4),(44,(46,47))));
tree tnt_737 = [&U] (1,2,(((3,(((((5,(((6,((7,(8,9)),(10,((11,12),45)))),(13,(15,(16,17)))),((18,((20,(21,(22,(23,(24,((25,(26,(27,(28,29)))),30)))))),(31,(32,((33,(35,(36,(37,38)))),34))))),19))),(14,39)),42),41),(40,43))),4),(44,(46,47))));
tree tnt_738 = [&U] (1,2,(((3,(((((5,(((6,((7,(8,9)),((10,45),(11,12)))),(13,(15,(16,17)))),((18,((20,(21,(22,(23,(24,((25,(26,(27,(28,29)))),30)))))),(31,(32,((33,(35,(36,(37,38)))),34))))),19))),(14,39)),42),41),(40,43))),4),(44,(46,47))));
tree tnt_739 = [&U] (1,2,(((3,(((((5,(((6,(((7,45),(8,9)),(10,(11,12)))),(13,(15,(16,17)))),((18,((20,(21,(22,(23,(24,((25,(26,(27,(28,29)))),30)))))),(31,(32,((33,(35,(36,(37,38)))),34))))),19))),(14,39)),42),41),(40,43))),4),(44,(46,47))));
tree tnt_740 = [&U] (1,2,(((3,(((((5,(((6,((7,((8,9),45)),(10,(11,12)))),(13,(15,(16,17)))),((18,((20,(21,(22,(23,(24,((25,(26,(27,(28,29)))),30)))))),(31,(32,((33,(35,(36,(37,38)))),34))))),19))),(14,39)),42),41),(40,43))),4),(44,(46,47))));
tree tnt_741 = [&U] (1,2,((3,(4,((((((5,(((6,((7,(8,9)),(10,(11,12)))),(13,((15,16),17))),((18,((20,((21,((((23,(26,27)),(25,(28,29))),30),24)),22)),(31,(32,((((33,(37,38)),36),35),34))))),19))),(14,39)),40),41),42),43))),(44,(45,(46,47)))));
tree tnt_742 = [&U] (1,2,((3,(4,((((((5,(((6,((7,(8,9)),(10,(11,12)))),(13,((15,16),17))),((18,((20,((21,((((23,(26,27)),(25,(28,29))),30),24)),22)),(31,((32,(34,(35,(36,(37,38))))),33)))),19))),(14,39)),40),41),42),43))),(44,(45,(46,47)))));
tree tnt_743 = [&U] (1,2,((3,(4,((((((5,(((6,((7,(8,9)),(10,(11,12)))),(13,((15,16),17))),((18,((20,((21,((((23,(26,27)),(25,(28,29))),30),24)),22)),(31,(32,(33,(34,(35,(36,(37,38))))))))),19))),(14,39)),40),41),42),43))),(44,(45,(46,47)))));
tree tnt_744 = [&U] (1,2,((3,(4,((((((5,(((6,((7,(8,9)),(10,(11,12)))),(13,((15,16),17))),((18,((20,((21,((((23,(26,27)),(25,(28,29))),30),24)),22)),(31,(32,((33,34),(35,(36,(37,38)))))))),19))),(14,39)),40),41),42),43))),(44,(45,(46,47)))));
tree tnt_745 = [&U] (1,2,((3,(4,((((((5,(((6,((7,(8,9)),(10,(11,12)))),(13,((15,16),17))),((18,((20,((21,((((23,(26,27)),(25,(28,29))),30),24)),22)),(31,(32,((33,(35,(36,(37,38)))),34))))),19))),(14,39)),40),41),42),43))),(44,(45,(46,47)))));
tree tnt_746 = [&U] (1,2,((3,(4,((((((5,(((6,((7,(8,9)),(10,(11,12)))),(13,((15,16),17))),((18,((20,((21,((((23,(26,27)),(25,(28,29))),30),24)),22)),(31,(32,(((33,(36,(37,38))),35),34))))),19))),(14,39)),40),41),42),43))),(44,(45,(46,47)))));
tree tnt_747 = [&U] (1,2,((3,(4,((((((5,(((6,((7,(8,9)),(10,(11,12)))),(13,((15,16),17))),((18,((20,((21,((((23,(26,27)),(25,(28,29))),30),24)),22)),(31,(32,(((33,35),(36,(37,38))),34))))),19))),(14,39)),40),41),42),43))),(44,(45,(46,47)))));
tree tnt_748 = [&U] (1,2,((3,(4,((((((5,(((6,((7,(8,9)),(10,(11,12)))),(13,(15,(16,17)))),((18,((20,((21,((((23,(26,27)),(25,(28,29))),30),24)),22)),(31,(32,((((33,(37,38)),36),35),34))))),19))),(14,39)),40),41),42),43))),(44,(45,(46,47)))));
tree tnt_749 = [&U] (1,2,((3,(4,((((((5,(((6,(((7,(8,9)),(10,(11,12))),45)),(13,((15,16),17))),((18,((20,((21,((((23,(26,27)),(25,(28,29))),30),24)),22)),(31,(32,((((33,(37,38)),36),35),34))))),19))),(14,39)),40),41),42),43))),(44,(46,47))));
tree tnt_750 = [&U] (1,2,((3,(4,((((((5,(((6,((7,(8,9)),((10,(11,12)),45))),(13,((15,16),17))),((18,((20,((21,((((23,(26,27)),(25,(28,29))),30),24)),22)),(31,(32,((((33,(37,38)),36),35),34))))),19))),(14,39)),40),41),42),43))),(44,(46,47))));
tree tnt_751 = [&U] (1,2,((3,((4,((((5,(((6,((7,(8,9)),((10,11),12))),(13,(15,(16,17)))),((18,((20,(21,(22,(23,(24,(25,((26,(27,(28,29))),30))))))),(31,((32,33),(34,(35,(36,(37,38)))))))),19))),(14,39)),42),41)),(40,43))),(44,(45,(46,47)))));
tree tnt_752 = [&U] (1,2,((3,((4,((((5,(((6,((7,(8,9)),((10,11),12))),(13,(15,(16,17)))),((18,((20,(21,(22,(23,(24,(25,((26,(27,(28,29))),30))))))),(31,(32,((33,34),(35,(36,(37,38)))))))),19))),(14,39)),42),41)),(40,43))),(44,(45,(46,47)))));
tree tnt_753 = [&U] (1,2,((3,((4,((((5,(((6,((7,(8,9)),((10,11),12))),(13,(15,(16,17)))),((18,((20,(21,(22,(23,(24,(25,((26,(27,(28,29))),30))))))),(31,(32,((33,(35,(36,(37,38)))),34))))),19))),(14,39)),42),41)),(40,43))),(44,(45,(46,47)))));
tree tnt_754 = [&U] (1,2,((3,((4,((((5,(((6,((7,(8,9)),((10,11),12))),(13,(15,(16,17)))),((18,((20,(21,(22,(23,(24,(25,((26,(27,(28,29))),30))))))),(31,(32,(((33,(36,(37,38))),35),34))))),19))),(14,39)),42),41)),(40,43))),(44,(45,(46,47)))));
tree tnt_755 = [&U] (1,2,((3,((4,((((5,(((6,((7,(8,9)),((10,11),12))),(13,(15,(16,17)))),((18,((20,(21,(22,(23,(24,(25,((26,(27,(28,29))),30))))))),(31,(32,(((33,35),(36,(37,38))),34))))),19))),(14,39)),42),41)),(40,43))),(44,(45,(46,47)))));
tree tnt_756 = [&U] (1,2,((3,((4,((((5,(((6,((7,(8,9)),((10,11),12))),(13,(15,(16,17)))),((18,((20,(21,(22,(23,(24,(25,((26,(27,(28,29))),30))))))),(31,(32,((((33,36),(37,38)),35),34))))),19))),(14,39)),42),41)),(40,43))),(44,(45,(46,47)))));
tree tnt_757 = [&U] (1,2,((3,((4,((((5,(((6,((7,(8,9)),((10,11),12))),(13,(15,(16,17)))),((18,((20,(21,(22,(23,(24,(25,((26,(27,(28,29))),30))))))),(31,(32,(33,(34,(35,(36,(37,38))))))))),19))),(14,39)),42),41)),(40,43))),(44,(45,(46,47)))));
tree tnt_758 = [&U] (1,2,((3,((4,((((5,(((6,((7,(8,9)),((10,11),12))),(13,((15,16),17))),((18,((20,(21,(22,(23,(24,(25,((26,(27,(28,29))),30))))))),(31,((32,33),(34,(35,(36,(37,38)))))))),19))),(14,39)),42),41)),(40,43))),(44,(45,(46,47)))));
tree tnt_759 = [&U] (1,2,((3,((4,((((5,(((6,((7,(8,9)),((10,11),12))),(13,(15,(16,17)))),((18,((20,(21,(22,(23,((24,(25,(26,(27,(28,29))))),30))))),(31,((32,33),(34,(35,(36,(37,38)))))))),19))),(14,39)),42),41)),(40,43))),(44,(45,(46,47)))));
tree tnt_760 = [&U] (1,2,((3,((4,((((5,(((6,((7,(8,9)),((10,11),12))),(13,(15,(16,17)))),((18,((20,(21,(22,(23,(24,((25,(26,(27,(28,29)))),30)))))),(31,((32,33),(34,(35,(36,(37,38)))))))),19))),(14,39)),42),41)),(40,43))),(44,(45,(46,47)))));
tree tnt_761 = [&U] (1,2,((3,(4,((((((5,(((6,((7,((8,45),9)),((10,11),12))),(13,((15,16),17))),(18,(19,(((20,(21,(22,(23,((25,30),(26,(27,28))))))),(24,29)),(31,(32,(((33,35),(36,(37,38))),34)))))))),(14,39)),40),41),42),43))),(44,(46,47))));
tree tnt_762 = [&U] (1,2,((3,(4,((((((5,(((6,((7,((8,45),9)),((10,11),12))),(13,(15,(16,17)))),(18,(19,(((20,(21,(22,(23,((25,30),(26,(27,28))))))),(24,29)),(31,(32,(((33,35),(36,(37,38))),34)))))))),(14,39)),40),41),42),43))),(44,(46,47))));
tree tnt_763 = [&U] (1,2,((3,(4,((((((5,(((6,((7,((8,45),9)),((10,11),12))),(13,((15,16),17))),(18,(19,(((20,(21,(22,(23,(25,(26,(27,28))))))),((24,29),30)),(31,(32,(((33,35),(36,(37,38))),34)))))))),(14,39)),40),41),42),43))),(44,(46,47))));
tree tnt_764 = [&U] (1,2,((3,(4,((((((5,(((6,((7,(8,9)),((10,11),12))),(13,((15,16),17))),(18,(19,(((20,(21,(22,(23,((25,30),(26,(27,28))))))),(24,29)),(31,(32,(((33,35),(36,(37,38))),34)))))))),(14,39)),40),41),42),43))),(44,(45,(46,47)))));
tree tnt_765 = [&U] (1,2,((3,(4,((((((5,(((6,(((7,(8,9)),((10,11),12)),45)),(13,((15,16),17))),(18,(19,(((20,(21,(22,(23,((25,30),(26,(27,28))))))),(24,29)),(31,(32,(((33,35),(36,(37,38))),34)))))))),(14,39)),40),41),42),43))),(44,(46,47))));
tree tnt_766 = [&U] (1,2,((3,(4,((((((5,(((6,(((7,(8,9)),45),((10,11),12))),(13,((15,16),17))),(18,(19,(((20,(21,(22,(23,((25,30),(26,(27,28))))))),(24,29)),(31,(32,(((33,35),(36,(37,38))),34)))))))),(14,39)),40),41),42),43))),(44,(46,47))));
tree tnt_767 = [&U] (1,2,((3,(4,((((((5,(((6,((7,(8,9)),(((10,11),12),45))),(13,((15,16),17))),(18,(19,(((20,(21,(22,(23,((25,30),(26,(27,28))))))),(24,29)),(31,(32,(((33,35),(36,(37,38))),34)))))))),(14,39)),40),41),42),43))),(44,(46,47))));
tree tnt_768 = [&U] (1,2,((3,(4,((((((5,(((6,((7,((8,9),45)),((10,11),12))),(13,((15,16),17))),(18,(19,(((20,(21,(22,(23,((25,30),(26,(27,28))))))),(24,29)),(31,(32,(((33,35),(36,(37,38))),34)))))))),(14,39)),40),41),42),43))),(44,(46,47))));
tree tnt_769 = [&U] (1,2,((3,(4,((((((5,(((6,(((7,45),(8,9)),((10,11),12))),(13,((15,16),17))),(18,(19,(((20,(21,(22,(23,((25,30),(26,(27,28))))))),(24,29)),(31,(32,(((33,35),(36,(37,38))),34)))))))),(14,39)),40),41),42),43))),(44,(46,47))));
tree tnt_770 = [&U] (1,2,((3,(4,((((((5,(((6,((7,(8,9)),((10,11),(12,45)))),(13,((15,16),17))),(18,(19,(((20,(21,(22,(23,((25,30),(26,(27,28))))))),(24,29)),(31,(32,(((33,35),(36,(37,38))),34)))))))),(14,39)),40),41),42),43))),(44,(46,47))));
tree tnt_771 = [&U] (1,2,((3,(4,((((((5,(((6,((7,(8,9)),(10,((11,45),12)))),(13,(14,(15,(16,17))))),(18,(19,((20,(21,(22,(((23,(26,27)),((25,29),28)),30)))),(31,(32,((33,34),(35,(36,(37,38))))))))))),(39,40)),41),24),42),43))),(44,(46,47))));
tree tnt_772 = [&U] (1,2,((3,(4,((((((5,(((6,(((7,(8,9)),(10,(11,12))),45)),(13,(14,(15,(16,17))))),(18,(19,((20,(21,(22,(((23,(26,27)),((25,29),28)),30)))),(31,(32,((33,34),(35,(36,(37,38))))))))))),(39,40)),41),24),42),43))),(44,(46,47))));
tree tnt_773 = [&U] (1,2,((3,(4,((((((5,(((6,((7,(8,9)),((10,(11,12)),45))),(13,(14,(15,(16,17))))),(18,(19,((20,(21,(22,(((23,(26,27)),((25,29),28)),30)))),(31,(32,((33,34),(35,(36,(37,38))))))))))),(39,40)),41),24),42),43))),(44,(46,47))));
tree tnt_774 = [&U] (1,2,((3,(4,((((((5,(((6,(((7,(8,9)),45),(10,(11,12)))),(13,(14,(15,(16,17))))),(18,(19,((20,(21,(22,(((23,(26,27)),((25,29),28)),30)))),(31,(32,((33,34),(35,(36,(37,38))))))))))),(39,40)),41),24),42),43))),(44,(46,47))));
tree tnt_775 = [&U] (1,2,((3,(4,((((((5,(((6,((7,(8,9)),(10,((11,12),45)))),(13,(14,(15,(16,17))))),(18,(19,((20,(21,(22,(((23,(26,27)),((25,29),28)),30)))),(31,(32,((33,34),(35,(36,(37,38))))))))))),(39,40)),41),24),42),43))),(44,(46,47))));
tree tnt_776 = [&U] (1,2,((3,(4,((((((5,(((6,((7,(8,9)),((10,45),(11,12)))),(13,(14,(15,(16,17))))),(18,(19,((20,(21,(22,(((23,(26,27)),((25,29),28)),30)))),(31,(32,((33,34),(35,(36,(37,38))))))))))),(39,40)),41),24),42),43))),(44,(46,47))));
tree tnt_777 = [&U] (1,2,((3,(4,((((((5,(((6,(((7,45),(8,9)),(10,(11,12)))),(13,(14,(15,(16,17))))),(18,(19,((20,(21,(22,(((23,(26,27)),((25,29),28)),30)))),(31,(32,((33,34),(35,(36,(37,38))))))))))),(39,40)),41),24),42),43))),(44,(46,47))));
tree tnt_778 = [&U] (1,2,((3,(4,((((((5,(((6,((7,((8,9),45)),(10,(11,12)))),(13,(14,(15,(16,17))))),(18,(19,((20,(21,(22,(((23,(26,27)),((25,29),28)),30)))),(31,(32,((33,34),(35,(36,(37,38))))))))))),(39,40)),41),24),42),43))),(44,(46,47))));
tree tnt_779 = [&U] (1,2,((3,(4,((((((5,(((6,((7,(8,(9,45))),(10,(11,12)))),(13,(14,(15,(16,17))))),(18,(19,((20,(21,(22,(((23,(26,27)),((25,29),28)),30)))),(31,(32,((33,34),(35,(36,(37,38))))))))))),(39,40)),41),24),42),43))),(44,(46,47))));
tree tnt_780 = [&U] (1,2,((3,(4,((((((5,(((6,((7,(8,9)),(10,((11,45),12)))),(13,(14,(15,(16,17))))),(18,(19,((20,(31,(32,((33,34),(35,(36,(37,38))))))),(21,(22,(((23,(26,27)),((25,29),28)),30)))))))),(39,40)),41),24),42),43))),(44,(46,47))));
tree tnt_781 = [&U] (1,2,(((3,((((5,(((6,((7,(8,9)),(10,(11,12)))),(13,(15,(16,17)))),((18,(19,((20,(31,(32,(((33,34),(36,37)),(35,38))))),(21,(22,(((23,(26,27)),(28,29)),25)))))),30))),((14,39),(24,42))),41),(40,43))),4),(44,(45,(46,47)))));
tree tnt_782 = [&U] (1,2,(((3,((((5,(((6,((7,(8,9)),(10,(11,12)))),(13,((15,16),17))),((18,(19,((20,(31,(32,(((33,34),(36,37)),(35,38))))),(21,(22,(((23,(26,27)),(28,29)),25)))))),30))),((14,39),(24,42))),41),(40,43))),4),(44,(45,(46,47)))));
tree tnt_783 = [&U] (1,2,(((3,((((5,(((6,((7,(8,9)),(10,(11,12)))),(13,(15,(16,17)))),((18,(19,((20,(31,(32,(((33,34),(36,37)),(35,38))))),(21,(22,((23,(26,27)),(25,(28,29)))))))),30))),((14,39),(24,42))),41),(40,43))),4),(44,(45,(46,47)))));
tree tnt_784 = [&U] (1,2,(((3,((((5,(((6,((7,(8,9)),(10,(11,12)))),(13,(15,(16,17)))),((((18,(20,(31,(32,(((33,34),(36,37)),(35,38)))))),(21,(22,(((23,(26,27)),(28,29)),25)))),19),30))),((14,39),(24,42))),41),(40,43))),4),(44,(45,(46,47)))));
tree tnt_785 = [&U] (1,2,(((3,((((5,(((6,((7,(8,9)),(10,(11,12)))),(13,(15,(16,17)))),(((18,((20,(31,(32,(((33,34),(36,37)),(35,38))))),(21,(22,(((23,(26,27)),(28,29)),25))))),30),19))),((14,39),(24,42))),41),(40,43))),4),(44,(45,(46,47)))));
tree tnt_786 = [&U] (1,2,(((3,((((5,(((6,(((7,(8,9)),(10,(11,12))),45)),(13,(15,(16,17)))),((18,(19,((20,(31,(32,(((33,34),(36,37)),(35,38))))),(21,(22,(((23,(26,27)),(28,29)),25)))))),30))),((14,39),(24,42))),41),(40,43))),4),(44,(46,47))));
tree tnt_787 = [&U] (1,2,(((3,((((5,(((6,((7,(8,9)),((10,(11,12)),45))),(13,(15,(16,17)))),((18,(19,((20,(31,(32,(((33,34),(36,37)),(35,38))))),(21,(22,(((23,(26,27)),(28,29)),25)))))),30))),((14,39),(24,42))),41),(40,43))),4),(44,(46,47))));
tree tnt_788 = [&U] (1,2,(((3,((((5,(((6,(((7,(8,9)),45),(10,(11,12)))),(13,(15,(16,17)))),((18,(19,((20,(31,(32,(((33,34),(36,37)),(35,38))))),(21,(22,(((23,(26,27)),(28,29)),25)))))),30))),((14,39),(24,42))),41),(40,43))),4),(44,(46,47))));
tree tnt_789 = [&U] (1,2,(((3,((((5,(((6,((7,(8,9)),((10,45),(11,12)))),(13,(15,(16,17)))),((18,(19,((20,(31,(32,(((33,34),(36,37)),(35,38))))),(21,(22,(((23,(26,27)),(28,29)),25)))))),30))),((14,39),(24,42))),41),(40,43))),4),(44,(46,47))));
tree tnt_790 = [&U] (1,2,(((3,((((5,(((6,((7,(8,9)),(10,((11,12),45)))),(13,(15,(16,17)))),((18,(19,((20,(31,(32,(((33,34),(36,37)),(35,38))))),(21,(22,(((23,(26,27)),(28,29)),25)))))),30))),((14,39),(24,42))),41),(40,43))),4),(44,(46,47))));
tree tnt_791 = [&U] (1,2,(((3,(((((5,(((6,((7,(8,(9,45))),(10,(11,12)))),(13,(14,(15,(16,17))))),(18,(19,((20,(21,(22,(23,((24,29),((25,30),(26,(27,28)))))))),(31,(32,((33,34),(35,(36,(37,38))))))))))),39),42),41),(40,43))),4),(44,(46,47))));
tree tnt_792 = [&U] (1,2,(((3,(((((5,(((6,((7,(8,(9,45))),(10,(11,12)))),(13,(14,(15,(16,17))))),(18,(19,((20,(21,(22,(23,(((24,29),(25,(26,(27,28)))),30))))),(31,(32,((33,34),(35,(36,(37,38))))))))))),39),42),41),(40,43))),4),(44,(46,47))));
tree tnt_793 = [&U] (1,2,(((3,(((((5,(((6,((7,(8,(9,45))),(10,(11,12)))),(13,(14,(15,(16,17))))),(18,(19,((20,(21,(22,(23,((24,29),((25,(26,(27,28))),30)))))),(31,(32,((33,34),(35,(36,(37,38))))))))))),39),42),41),(40,43))),4),(44,(46,47))));
tree tnt_794 = [&U] (1,2,(((3,(((((5,(((6,((7,(8,(9,45))),(10,(11,12)))),(13,(14,(15,(16,17))))),(18,(19,((20,(21,(22,(23,(((24,29),30),(25,(26,(27,28)))))))),(31,(32,((33,34),(35,(36,(37,38))))))))))),39),42),41),(40,43))),4),(44,(46,47))));
tree tnt_795 = [&U] (1,2,(((3,(((((5,(((6,((7,(8,(9,45))),(10,(11,12)))),(13,(14,(15,(16,17))))),(18,(19,((20,(21,(22,(23,(((24,30),29),(25,(26,(27,28)))))))),(31,(32,((33,34),(35,(36,(37,38))))))))))),39),42),41),(40,43))),4),(44,(46,47))));
tree tnt_796 = [&U] (1,2,(((3,(((((5,(((6,((7,(8,9)),(10,(11,12)))),(13,(14,(15,(16,17))))),(18,(19,((20,(21,(22,(23,((24,29),((25,30),(26,(27,28)))))))),(31,(32,((33,34),(35,(36,(37,38))))))))))),39),42),41),(40,43))),4),(44,(45,(46,47)))));
tree tnt_797 = [&U] (1,2,(((3,(((((5,(((6,(((7,(8,9)),(10,(11,12))),45)),(13,(14,(15,(16,17))))),(18,(19,((20,(21,(22,(23,((24,29),((25,30),(26,(27,28)))))))),(31,(32,((33,34),(35,(36,(37,38))))))))))),39),42),41),(40,43))),4),(44,(46,47))));
tree tnt_798 = [&U] (1,2,(((3,(((((5,(((6,(((7,(8,9)),45),(10,(11,12)))),(13,(14,(15,(16,17))))),(18,(19,((20,(21,(22,(23,((24,29),((25,30),(26,(27,28)))))))),(31,(32,((33,34),(35,(36,(37,38))))))))))),39),42),41),(40,43))),4),(44,(46,47))));
tree tnt_799 = [&U] (1,2,(((3,(((((5,(((6,((7,(8,9)),((10,(11,12)),45))),(13,(14,(15,(16,17))))),(18,(19,((20,(21,(22,(23,((24,29),((25,30),(26,(27,28)))))))),(31,(32,((33,34),(35,(36,(37,38))))))))))),39),42),41),(40,43))),4),(44,(46,47))));
tree tnt_800 = [&U] (1,2,(((3,(((((5,(((6,((7,((8,9),45)),(10,(11,12)))),(13,(14,(15,(16,17))))),(18,(19,((20,(21,(22,(23,((24,29),((25,30),(26,(27,28)))))))),(31,(32,((33,34),(35,(36,(37,38))))))))))),39),42),41),(40,43))),4),(44,(46,47))));
tree tnt_801 = [&U] (1,2,((3,(4,((((((5,(((6,((7,(8,9)),(10,(11,12)))),(13,((15,16),17))),(18,(19,((20,((21,(((((23,(26,27)),(28,29)),25),30),24)),22)),(31,(32,((33,(35,(36,(37,38)))),34)))))))),(14,39)),40),41),42),43))),(44,((45,46),47))));
tree tnt_802 = [&U] (1,2,((3,(4,((((((5,(((6,((7,(8,9)),((10,11),12))),(13,((15,16),17))),(18,(19,((20,((21,(((((23,(26,27)),(28,29)),25),30),24)),22)),(31,(32,((33,(35,(36,(37,38)))),34)))))))),(14,39)),40),41),42),43))),(44,((45,46),47))));
tree tnt_803 = [&U] (1,2,((3,(4,((((((5,(((6,((7,(8,9)),(10,(11,12)))),(13,(15,(16,17)))),(18,(19,((20,((21,(((((23,(26,27)),(28,29)),25),30),24)),22)),(31,(32,((33,(35,(36,(37,38)))),34)))))))),(14,39)),40),41),42),43))),(44,((45,46),47))));
tree tnt_804 = [&U] (1,2,((3,(4,((((((5,(((6,((7,(8,9)),(10,(11,12)))),(13,((15,16),17))),(18,(19,((20,((21,(((((23,(26,27)),(28,29)),25),30),24)),22)),(31,((32,(34,(35,(36,(37,38))))),33))))))),(14,39)),40),41),42),43))),(44,((45,46),47))));
tree tnt_805 = [&U] (1,2,((3,(4,((((((5,(((6,((7,(8,9)),(10,(11,12)))),(13,((15,16),17))),(18,(19,((20,((21,(((((23,(26,27)),(28,29)),25),30),24)),22)),(31,(32,(33,(34,(35,(36,(37,38)))))))))))),(14,39)),40),41),42),43))),(44,((45,46),47))));
tree tnt_806 = [&U] (1,2,((3,(4,((((((5,(((6,((7,(8,9)),(10,(11,12)))),(13,((15,16),17))),(18,(19,((20,((21,(((((23,(26,27)),(28,29)),25),30),24)),22)),(31,(32,((((33,36),(37,38)),35),34)))))))),(14,39)),40),41),42),43))),(44,((45,46),47))));
tree tnt_807 = [&U] (1,2,((3,(4,((((((5,(((6,((7,(8,9)),(10,(11,12)))),(13,((15,16),17))),(18,(19,((20,((21,(((((23,(26,27)),(28,29)),25),24),30)),22)),(31,(32,((33,(35,(36,(37,38)))),34)))))))),(14,39)),40),41),42),43))),(44,((45,46),47))));
tree tnt_808 = [&U] (1,2,((3,(4,((((((5,(((6,(((7,(8,9)),(10,(11,12))),45)),(13,((15,16),17))),(18,(19,((20,((21,(((((23,(26,27)),(28,29)),25),30),24)),22)),(31,(32,((33,(35,(36,(37,38)))),34)))))))),(14,39)),40),41),42),43))),(44,(46,47))));
tree tnt_809 = [&U] (1,2,((3,(4,((((((5,(((6,((7,(8,9)),((10,(11,12)),45))),(13,((15,16),17))),(18,(19,((20,((21,(((((23,(26,27)),(28,29)),25),30),24)),22)),(31,(32,((33,(35,(36,(37,38)))),34)))))))),(14,39)),40),41),42),43))),(44,(46,47))));
tree tnt_810 = [&U] (1,2,((3,(4,((((((5,(((6,(((7,(8,9)),45),(10,(11,12)))),(13,((15,16),17))),(18,(19,((20,((21,(((((23,(26,27)),(28,29)),25),30),24)),22)),(31,(32,((33,(35,(36,(37,38)))),34)))))))),(14,39)),40),41),42),43))),(44,(46,47))));
tree tnt_811 = [&U] (1,2,((3,(4,((5,(((6,((7,(8,9)),(10,(11,12)))),(13,(14,(15,(16,17))))),((18,((20,(21,(22,(23,(24,(25,((26,(27,(28,29))),30))))))),(31,(32,((((33,(37,38)),36),35),34))))),19))),(39,(40,(41,(42,43))))))),(44,(45,(46,47)))));
tree tnt_812 = [&U] (1,2,((3,(4,((5,(((6,((7,(8,9)),(10,(11,12)))),(13,(14,(15,(16,17))))),((18,((20,(21,(22,(23,(24,(25,((26,(27,(28,29))),30))))))),(31,((32,(34,(35,(36,(37,38))))),33)))),19))),(39,(40,(41,(42,43))))))),(44,(45,(46,47)))));
tree tnt_813 = [&U] (1,2,((3,(4,((5,(((6,((7,(8,9)),(10,(11,12)))),(13,(14,(15,(16,17))))),((18,((20,(21,(22,(23,(24,(25,((26,(27,(28,29))),30))))))),(31,(32,(33,(34,(35,(36,(37,38))))))))),19))),(39,(40,(41,(42,43))))))),(44,(45,(46,47)))));
tree tnt_814 = [&U] (1,2,((3,(4,((5,(((6,((7,(8,9)),(10,(11,12)))),(13,(14,(15,(16,17))))),((18,((20,(21,(22,(23,(24,(25,((26,(27,(28,29))),30))))))),(31,(32,((33,34),(35,(36,(37,38)))))))),19))),(39,(40,(41,(42,43))))))),(44,(45,(46,47)))));
tree tnt_815 = [&U] (1,2,((3,(4,((5,(((6,((7,(8,9)),(10,(11,12)))),(13,(14,(15,(16,17))))),((18,((20,(21,(22,(23,(24,(25,((26,(27,(28,29))),30))))))),(31,(32,((33,(35,(36,(37,38)))),34))))),19))),(39,(40,(41,(42,43))))))),(44,(45,(46,47)))));
tree tnt_816 = [&U] (1,2,((3,(4,((5,(((6,((7,(8,9)),(10,(11,12)))),(13,(14,(15,(16,17))))),((18,((20,(21,(22,(23,(24,(25,((26,(27,(28,29))),30))))))),(31,(32,(((33,(36,(37,38))),35),34))))),19))),(39,(40,(41,(42,43))))))),(44,(45,(46,47)))));
tree tnt_817 = [&U] (1,2,((3,(4,((5,(((6,((7,(8,9)),(10,(11,12)))),(13,(14,(15,(16,17))))),((18,((20,(21,(22,(23,(24,(25,((26,(27,(28,29))),30))))))),(31,(32,(((33,35),(36,(37,38))),34))))),19))),(39,(40,(41,(42,43))))))),(44,(45,(46,47)))));
tree tnt_818 = [&U] (1,2,((3,(4,((5,(((6,((7,(8,9)),(10,(11,12)))),(13,(14,(15,(16,17))))),(((18,((20,(21,(22,(23,(24,(25,(26,(27,(28,29))))))))),(31,(32,((((33,(37,38)),36),35),34))))),19),30))),(39,(40,(41,(42,43))))))),(44,(45,(46,47)))));
tree tnt_819 = [&U] (1,2,((3,(4,((5,(((6,((7,(8,9)),(10,(11,12)))),(13,(14,(15,(16,17))))),((18,((20,(21,(22,(23,((24,(25,(26,(27,(28,29))))),30))))),(31,(32,((((33,(37,38)),36),35),34))))),19))),(39,(40,(41,(42,43))))))),(44,(45,(46,47)))));
tree tnt_820 = [&U] (1,2,((3,(4,((5,(((6,((7,(8,9)),(10,(11,12)))),(13,(14,(15,(16,17))))),((18,((20,(21,(22,(23,(24,((25,(26,(27,(28,29)))),30)))))),(31,(32,((((33,(37,38)),36),35),34))))),19))),(39,(40,(41,(42,43))))))),(44,(45,(46,47)))));
tree tnt_821 = [&U] (1,2,(((3,((((5,(((6,((7,(8,9)),(10,(11,12)))),(13,((15,16),17))),((18,((20,((21,((((23,(26,27)),((25,28),29)),30),24)),22)),(31,(32,(33,(34,(35,(36,(37,38))))))))),19))),((14,39),42)),41),(40,43))),4),(44,(45,(46,47)))));
tree tnt_822 = [&U] (1,2,(((3,((((5,(((6,((7,(8,9)),(10,(11,12)))),(13,((15,16),17))),((18,((20,((21,((((23,(26,27)),((25,28),29)),30),24)),22)),(31,((32,33),(34,(35,(36,(37,38)))))))),19))),((14,39),42)),41),(40,43))),4),(44,(45,(46,47)))));
tree tnt_823 = [&U] (1,2,(((3,((((5,(((6,((7,(8,9)),(10,(11,12)))),(13,(15,(16,17)))),((18,((20,((21,((((23,(26,27)),((25,28),29)),30),24)),22)),(31,(32,(33,(34,(35,(36,(37,38))))))))),19))),((14,39),42)),41),(40,43))),4),(44,(45,(46,47)))));
tree tnt_824 = [&U] (1,2,(((3,((((5,(((6,((7,(8,9)),(10,(11,12)))),(13,((15,16),17))),((18,((20,((21,(((((23,(26,27)),(28,29)),30),25),24)),22)),(31,(32,(33,(34,(35,(36,(37,38))))))))),19))),((14,39),42)),41),(40,43))),4),(44,(45,(46,47)))));
tree tnt_825 = [&U] (1,2,(((3,((((5,(((6,((7,(8,9)),(10,(11,12)))),(13,((15,16),17))),((18,((20,((21,(((((23,(26,27)),(28,29)),25),30),24)),22)),(31,(32,(33,(34,(35,(36,(37,38))))))))),19))),((14,39),42)),41),(40,43))),4),(44,(45,(46,47)))));
tree tnt_826 = [&U] (1,2,(((3,((((5,(((6,((7,(8,9)),(10,(11,12)))),(13,((15,16),17))),((18,((20,((21,(((23,(26,27)),((25,28),29)),30)),22)),(31,(32,(33,(34,(35,(36,(37,38))))))))),19))),((14,39),(24,42))),41),(40,43))),4),(44,(45,(46,47)))));
tree tnt_827 = [&U] (1,2,(((3,((((5,(((6,((7,(8,9)),(10,(11,12)))),(13,((15,16),17))),((18,((20,((21,((((23,(26,27)),((25,28),29)),30),24)),22)),(31,(32,(((33,(36,(37,38))),35),34))))),19))),((14,39),42)),41),(40,43))),4),(44,(45,(46,47)))));
tree tnt_828 = [&U] (1,2,(((3,((((5,(((6,((7,(8,9)),(10,(11,12)))),(13,((15,16),17))),((18,((20,((21,((((23,(26,27)),((25,28),29)),30),24)),22)),(31,(32,(((33,35),(36,(37,38))),34))))),19))),((14,39),42)),41),(40,43))),4),(44,(45,(46,47)))));
tree tnt_829 = [&U] (1,2,(((3,((((5,(((6,((7,(8,9)),(10,(11,12)))),(13,((15,16),17))),((18,((20,((21,((((23,(26,27)),((25,28),29)),30),24)),22)),(31,(32,((((33,36),(37,38)),35),34))))),19))),((14,39),42)),41),(40,43))),4),(44,(45,(46,47)))));
tree tnt_830 = [&U] (1,2,(((3,((((5,(((6,((7,(8,9)),(10,(11,12)))),(13,((15,16),17))),(((18,((20,((21,(((23,(26,27)),((25,28),29)),24)),22)),(31,(32,(33,(34,(35,(36,(37,38))))))))),19),30))),((14,39),42)),41),(40,43))),4),(44,(45,(46,47)))));
tree tnt_831 = [&U] (1,2,(((3,(((((5,(((6,((7,(8,9)),(10,(11,12)))),(13,(15,(16,17)))),((18,19),((20,(21,(22,(23,(24,(25,((26,(27,(28,29))),30))))))),(31,(32,(33,(34,(35,(36,(37,38))))))))))),(14,39)),42),41),(40,43))),4),(44,((45,47),46))));
tree tnt_832 = [&U] (1,2,(((3,(((((5,(((6,((7,(8,9)),(10,(11,12)))),(13,((15,16),17))),((18,19),((20,(21,(22,(23,(24,(25,((26,(27,(28,29))),30))))))),(31,(32,(33,(34,(35,(36,(37,38))))))))))),(14,39)),42),41),(40,43))),4),(44,((45,47),46))));
tree tnt_833 = [&U] (1,2,(((3,(((((5,(((6,((7,(8,9)),(10,(11,12)))),(13,(15,(16,17)))),((18,19),((20,(21,(22,(23,((24,(25,(26,(27,(28,29))))),30))))),(31,(32,(33,(34,(35,(36,(37,38))))))))))),(14,39)),42),41),(40,43))),4),(44,((45,47),46))));
tree tnt_834 = [&U] (1,2,(((3,(((((5,(((6,((7,(8,9)),(10,(11,12)))),(13,(15,(16,17)))),((18,19),((20,(21,(22,(23,(24,((25,(26,(27,(28,29)))),30)))))),(31,(32,(33,(34,(35,(36,(37,38))))))))))),(14,39)),42),41),(40,43))),4),(44,((45,47),46))));
tree tnt_835 = [&U] (1,2,(((3,(((((5,(((6,(((7,(8,9)),(10,(11,12))),45)),(13,(15,(16,17)))),((18,19),((20,(21,(22,(23,(24,(25,((26,(27,(28,29))),30))))))),(31,(32,(33,(34,(35,(36,(37,38))))))))))),(14,39)),42),41),(40,43))),4),(44,(46,47))));
tree tnt_836 = [&U] (1,2,(((3,(((((5,(((6,((7,(8,9)),((10,(11,12)),45))),(13,(15,(16,17)))),((18,19),((20,(21,(22,(23,(24,(25,((26,(27,(28,29))),30))))))),(31,(32,(33,(34,(35,(36,(37,38))))))))))),(14,39)),42),41),(40,43))),4),(44,(46,47))));
tree tnt_837 = [&U] (1,2,(((3,(((((5,(((6,(((7,(8,9)),45),(10,(11,12)))),(13,(15,(16,17)))),((18,19),((20,(21,(22,(23,(24,(25,((26,(27,(28,29))),30))))))),(31,(32,(33,(34,(35,(36,(37,38))))))))))),(14,39)),42),41),(40,43))),4),(44,(46,47))));
tree tnt_838 = [&U] (1,2,(((3,(((((5,(((6,((7,(8,9)),(10,((11,12),45)))),(13,(15,(16,17)))),((18,19),((20,(21,(22,(23,(24,(25,((26,(27,(28,29))),30))))))),(31,(32,(33,(34,(35,(36,(37,38))))))))))),(14,39)),42),41),(40,43))),4),(44,(46,47))));
tree tnt_839 = [&U] (1,2,(((3,(((((5,(((6,((7,(8,9)),((10,45),(11,12)))),(13,(15,(16,17)))),((18,19),((20,(21,(22,(23,(24,(25,((26,(27,(28,29))),30))))))),(31,(32,(33,(34,(35,(36,(37,38))))))))))),(14,39)),42),41),(40,43))),4),(44,(46,47))));
tree tnt_840 = [&U] (1,2,(((3,(((((5,(((6,(((7,45),(8,9)),(10,(11,12)))),(13,(15,(16,17)))),((18,19),((20,(21,(22,(23,(24,(25,((26,(27,(28,29))),30))))))),(31,(32,(33,(34,(35,(36,(37,38))))))))))),(14,39)),42),41),(40,43))),4),(44,(46,47))));
tree tnt_841 = [&U] (1,2,((3,(4,((5,(((6,((7,(8,9)),(10,(11,12)))),(13,(14,(15,(16,17))))),((18,(((20,((21,((((23,(26,27)),(28,29)),25),24)),22)),(31,(32,((((33,36),(37,38)),35),34)))),30)),19))),(39,(40,(41,(42,43))))))),(44,(45,(46,47)))));
tree tnt_842 = [&U] (1,2,((3,(4,((5,(((6,((7,(8,9)),(10,(11,12)))),(13,(14,(15,(16,17))))),((18,((20,((21,(((((23,(26,27)),(28,29)),25),24),30)),22)),(31,(32,((((33,36),(37,38)),35),34))))),19))),(39,(40,(41,(42,43))))))),(44,(45,(46,47)))));
tree tnt_843 = [&U] (1,2,((3,(4,((5,(((6,((7,(8,9)),(10,(11,12)))),(13,(14,(15,(16,17))))),((18,((20,((21,(((((23,(26,27)),(28,29)),25),30),24)),22)),(31,(32,((((33,36),(37,38)),35),34))))),19))),(39,(40,(41,(42,43))))))),(44,(45,(46,47)))));
tree tnt_844 = [&U] (1,2,((3,(4,((5,(((6,((7,(8,9)),(10,(11,12)))),(13,(14,(15,(16,17))))),((18,((20,((21,(((((23,(26,27)),(28,29)),30),25),24)),22)),(31,(32,((((33,36),(37,38)),35),34))))),19))),(39,(40,(41,(42,43))))))),(44,(45,(46,47)))));
tree tnt_845 = [&U] (1,2,((3,(4,((5,(((6,(((7,(8,9)),(10,(11,12))),45)),(13,(14,(15,(16,17))))),((18,(((20,((21,((((23,(26,27)),(28,29)),25),24)),22)),(31,(32,((((33,36),(37,38)),35),34)))),30)),19))),(39,(40,(41,(42,43))))))),(44,(46,47))));
tree tnt_846 = [&U] (1,2,((3,(4,((5,(((6,((7,(8,9)),((10,(11,12)),45))),(13,(14,(15,(16,17))))),((18,(((20,((21,((((23,(26,27)),(28,29)),25),24)),22)),(31,(32,((((33,36),(37,38)),35),34)))),30)),19))),(39,(40,(41,(42,43))))))),(44,(46,47))));
tree tnt_847 = [&U] (1,2,((3,(4,((5,(((6,(((7,(8,9)),45),(10,(11,12)))),(13,(14,(15,(16,17))))),((18,(((20,((21,((((23,(26,27)),(28,29)),25),24)),22)),(31,(32,((((33,36),(37,38)),35),34)))),30)),19))),(39,(40,(41,(42,43))))))),(44,(46,47))));
tree tnt_848 = [&U] (1,2,((3,(4,((5,(((6,((7,(8,9)),(10,((11,12),45)))),(13,(14,(15,(16,17))))),((18,(((20,((21,((((23,(26,27)),(28,29)),25),24)),22)),(31,(32,((((33,36),(37,38)),35),34)))),30)),19))),(39,(40,(41,(42,43))))))),(44,(46,47))));
tree tnt_849 = [&U] (1,2,((3,(4,((5,(((6,((7,(8,9)),((10,45),(11,12)))),(13,(14,(15,(16,17))))),((18,(((20,((21,((((23,(26,27)),(28,29)),25),24)),22)),(31,(32,((((33,36),(37,38)),35),34)))),30)),19))),(39,(40,(41,(42,43))))))),(44,(46,47))));
tree tnt_850 = [&U] (1,2,((3,(4,((5,(((6,(((7,45),(8,9)),(10,(11,12)))),(13,(14,(15,(16,17))))),((18,(((20,((21,((((23,(26,27)),(28,29)),25),24)),22)),(31,(32,((((33,36),(37,38)),35),34)))),30)),19))),(39,(40,(41,(42,43))))))),(44,(46,47))));
tree tnt_851 = [&U] (1,2,((3,(4,(((5,(((6,((7,(8,9)),(10,(11,12)))),(13,(14,(15,(16,17))))),((18,(((20,(21,(22,(23,(25,((26,(27,28)),30)))))),(24,29)),(31,((32,(34,(35,(36,(37,38))))),33)))),19))),(39,(40,(42,43)))),41))),(44,((45,46),47))));
tree tnt_852 = [&U] (1,2,((3,(4,(((5,(((6,((7,(8,9)),(10,(11,12)))),(13,(14,(15,(16,17))))),((18,((20,(21,(22,(23,((24,29),(25,((26,(27,28)),30))))))),(31,((32,(34,(35,(36,(37,38))))),33)))),19))),(39,(40,(42,43)))),41))),(44,((45,46),47))));
tree tnt_853 = [&U] (1,2,((3,(4,(((5,(((6,((7,(8,9)),(10,(11,12)))),(13,(14,(15,(16,17))))),((18,(((20,(21,(22,(23,(24,(25,((26,(27,28)),30))))))),29),(31,((32,(34,(35,(36,(37,38))))),33)))),19))),(39,(40,(42,43)))),41))),(44,((45,46),47))));
tree tnt_854 = [&U] (1,2,((3,(4,(((5,(((6,((7,(8,9)),(10,(11,12)))),(13,(14,(15,(16,17))))),((18,(((20,(21,(22,(23,(25,((26,(27,28)),30)))))),(24,29)),(31,(32,((33,34),(35,(36,(37,38)))))))),19))),(39,(40,(42,43)))),41))),(44,((45,46),47))));
tree tnt_855 = [&U] (1,2,((3,(4,(((5,(((6,((7,(8,9)),(10,(11,12)))),(13,(14,(15,(16,17))))),((18,(((20,(21,(22,(23,(25,((26,(27,28)),30)))))),(24,29)),(31,(32,((33,(35,(36,(37,38)))),34))))),19))),(39,(40,(42,43)))),41))),(44,((45,46),47))));
tree tnt_856 = [&U] (1,2,((3,(4,(((5,(((6,((7,(8,9)),(10,(11,12)))),(13,(14,(15,(16,17))))),((18,(((20,(21,(22,(23,(25,((26,(27,28)),30)))))),(24,29)),(31,(32,(((33,(36,(37,38))),35),34))))),19))),(39,(40,(42,43)))),41))),(44,((45,46),47))));
tree tnt_857 = [&U] (1,2,((3,(4,(((5,(((6,((7,(8,9)),(10,(11,12)))),(13,(14,(15,(16,17))))),((18,(((20,(21,(22,(23,(25,((26,(27,28)),30)))))),(24,29)),(31,(32,(((33,35),(36,(37,38))),34))))),19))),(39,(40,(42,43)))),41))),(44,((45,46),47))));
tree tnt_858 = [&U] (1,2,((3,(4,(((5,(((6,((7,(8,9)),(10,(11,12)))),(13,(14,(15,(16,17))))),((18,(((20,(21,(22,(23,(25,((26,(27,28)),30)))))),(24,29)),(31,(32,((((33,36),(37,38)),35),34))))),19))),(39,(40,(42,43)))),41))),(44,((45,46),47))));
tree tnt_859 = [&U] (1,2,((3,(4,(((5,(((6,((7,(8,9)),(10,(11,12)))),(13,(14,(15,(16,17))))),((18,(((20,((21,(23,(25,((26,(27,28)),30)))),22)),(24,29)),(31,((32,(34,(35,(36,(37,38))))),33)))),19))),(39,(40,(42,43)))),41))),(44,((45,46),47))));
tree tnt_860 = [&U] (1,2,((3,(4,(((5,(((6,((7,(8,9)),(10,(11,12)))),(13,(14,(15,(16,17))))),(((18,(((20,(21,(22,(23,(25,(26,(27,28))))))),(24,29)),(31,((32,(34,(35,(36,(37,38))))),33)))),19),30))),(39,(40,(42,43)))),41))),(44,((45,46),47))));
tree tnt_861 = [&U] (1,2,((3,(4,((5,(((((6,(((7,((8,(9,45)),10)),13),(11,12))),16),15),14),(17,(((18,((20,(21,(22,(23,(24,(((((25,28),29),27),26),30)))))),(31,((33,34),((35,38),(36,37)))))),19),32)))),((39,(41,(42,43))),40)))),(44,(46,47))));
tree tnt_862 = [&U] (1,2,((3,(4,((5,(((((6,(((7,((8,(9,45)),10)),13),(11,12))),16),15),14),(17,(((18,((20,(21,(22,(23,(24,(25,((26,(27,(28,29))),30))))))),(31,((33,34),((35,38),(36,37)))))),19),32)))),((39,(41,(42,43))),40)))),(44,(46,47))));
tree tnt_863 = [&U] (1,2,((3,(4,((5,(((((6,(((7,((8,(9,45)),10)),13),(11,12))),16),15),14),(17,(((18,((20,(21,(22,(23,(24,((25,(26,(27,(28,29)))),30)))))),(31,((33,34),((35,38),(36,37)))))),19),32)))),((39,(41,(42,43))),40)))),(44,(46,47))));
tree tnt_864 = [&U] (1,2,((3,(4,((5,(((((6,(((7,((8,(9,45)),10)),13),(11,12))),16),15),14),(17,(((18,(((20,(21,(22,(23,(24,((((25,28),27),26),30)))))),29),(31,((33,34),((35,38),(36,37)))))),19),32)))),((39,(41,(42,43))),40)))),(44,(46,47))));
tree tnt_865 = [&U] (1,2,((3,(4,((5,(((((6,(((7,((8,(9,45)),10)),13),(11,12))),16),15),14),(17,(((18,((20,(21,(22,(23,((24,29),((((25,28),27),26),30)))))),(31,((33,34),((35,38),(36,37)))))),19),32)))),((39,(41,(42,43))),40)))),(44,(46,47))));
tree tnt_866 = [&U] (1,2,((3,(4,((5,(((((6,(((7,((8,(9,45)),10)),13),(11,12))),16),15),14),(17,(18,((19,((20,(21,(22,(23,(24,(((((25,28),29),27),26),30)))))),(31,((33,34),((35,38),(36,37)))))),32))))),((39,(41,(42,43))),40)))),(44,(46,47))));
tree tnt_867 = [&U] (1,2,((3,(4,((5,(((((6,(((7,((8,(9,45)),10)),13),(11,12))),16),15),14),(17,((18,(19,((20,(21,(22,(23,(24,(((((25,28),29),27),26),30)))))),(31,((33,34),((35,38),(36,37))))))),32)))),((39,(41,(42,43))),40)))),(44,(46,47))));
tree tnt_868 = [&U] (1,2,((3,(4,((5,(((((6,(((7,((8,(9,45)),10)),13),(11,12))),16),15),14),(17,(((18,(((20,(22,(23,(24,(((((25,28),29),27),26),30))))),21),(31,((33,34),((35,38),(36,37)))))),19),32)))),((39,(41,(42,43))),40)))),(44,(46,47))));
tree tnt_869 = [&U] (1,2,((3,(4,((5,(((((6,(((7,((8,(9,45)),10)),13),(11,12))),16),15),14),(17,((((18,((20,(21,(22,(23,(24,((((25,28),29),27),26)))))),(31,((33,34),((35,38),(36,37)))))),19),32),30)))),((39,(41,(42,43))),40)))),(44,(46,47))));
tree tnt_870 = [&U] (1,2,((3,(4,((5,(((((6,(((7,((8,(9,45)),10)),13),(11,12))),16),15),14),(17,((((18,((20,(21,(22,(23,(24,((((25,28),29),27),26)))))),(31,((33,34),((35,38),(36,37)))))),19),30),32)))),((39,(41,(42,43))),40)))),(44,(46,47))));
tree tnt_871 = [&U] (1,2,((3,(4,((((5,(((6,((7,((8,45),9)),(10,(11,12)))),(13,((15,16),17))),(18,(19,((20,((22,(((23,(26,27)),(25,(28,29))),30)),(31,((32,(34,(35,(36,(37,38))))),33)))),21))))),((14,39),(24,42))),41),(40,43)))),(44,(46,47))));
tree tnt_872 = [&U] (1,2,((3,(4,((((5,(((6,((7,((8,45),9)),(10,(11,12)))),(13,((15,16),17))),(18,(19,((20,((22,((((23,(26,27)),(28,29)),25),30)),(31,((32,(34,(35,(36,(37,38))))),33)))),21))))),((14,39),(24,42))),41),(40,43)))),(44,(46,47))));
tree tnt_873 = [&U] (1,2,((3,(4,((((5,(((6,((7,((8,45),9)),(10,(11,12)))),(13,((15,16),17))),(18,(19,((20,(31,((32,(34,(35,(36,(37,38))))),33))),(21,(22,(((23,(26,27)),(25,(28,29))),30)))))))),((14,39),(24,42))),41),(40,43)))),(44,(46,47))));
tree tnt_874 = [&U] (1,2,((3,(4,((((5,(((6,((7,((8,45),9)),(10,(11,12)))),(13,(15,(16,17)))),(18,(19,((20,((22,(((23,(26,27)),(25,(28,29))),30)),(31,((32,(34,(35,(36,(37,38))))),33)))),21))))),((14,39),(24,42))),41),(40,43)))),(44,(46,47))));
tree tnt_875 = [&U] (1,2,((3,(4,((((5,(((6,((7,((8,45),9)),(10,(11,12)))),(13,((15,16),17))),(18,(19,((20,((22,(((23,(26,27)),(25,(28,29))),30)),(31,(32,((33,34),(35,(36,(37,38)))))))),21))))),((14,39),(24,42))),41),(40,43)))),(44,(46,47))));
tree tnt_876 = [&U] (1,2,((3,(4,((((5,(((6,((7,((8,45),9)),(10,(11,12)))),(13,((15,16),17))),(18,(19,((20,((22,(((23,(26,27)),(25,(28,29))),30)),(31,(32,((33,(35,(36,(37,38)))),34))))),21))))),((14,39),(24,42))),41),(40,43)))),(44,(46,47))));
tree tnt_877 = [&U] (1,2,((3,(4,((((5,(((6,((7,((8,45),9)),(10,(11,12)))),(13,((15,16),17))),(18,(19,((20,((22,(((23,(26,27)),(25,(28,29))),30)),(31,(32,(((33,(36,(37,38))),35),34))))),21))))),((14,39),(24,42))),41),(40,43)))),(44,(46,47))));
tree tnt_878 = [&U] (1,2,((3,(4,((((5,(((6,((7,((8,45),9)),(10,(11,12)))),(13,((15,16),17))),(18,(19,((20,((22,(((23,(26,27)),(25,(28,29))),30)),(31,(32,(((33,35),(36,(37,38))),34))))),21))))),((14,39),(24,42))),41),(40,43)))),(44,(46,47))));
tree tnt_879 = [&U] (1,2,((3,(4,((((5,(((6,((7,((8,45),9)),(10,(11,12)))),(13,((15,16),17))),(18,(19,((20,((22,(((23,(26,27)),(25,(28,29))),30)),(31,(32,((((33,36),(37,38)),35),34))))),21))))),((14,39),(24,42))),41),(40,43)))),(44,(46,47))));
tree tnt_880 = [&U] (1,2,((3,(4,((((5,(((6,((7,((8,45),9)),(10,(11,12)))),(13,((15,16),17))),(18,(19,((20,((22,(((23,(26,27)),(25,(28,29))),30)),(31,(32,(33,(34,(35,(36,(37,38))))))))),21))))),((14,39),(24,42))),41),(40,43)))),(44,(46,47))));
tree tnt_881 = [&U] (1,2,((3,(4,((((((5,(((6,((7,(8,9)),(10,(11,12)))),(13,(15,(16,17)))),((18,(((20,(21,(22,(23,((25,30),(26,(27,28))))))),(24,29)),(31,((32,(34,(35,(36,(37,38))))),33)))),19))),(14,39)),40),41),42),43))),(44,(45,(46,47)))));
tree tnt_882 = [&U] (1,2,((3,(4,((((((5,(((6,((7,(8,9)),(10,(11,12)))),(13,(15,(16,17)))),((18,((20,(21,(22,(23,((24,29),((25,30),(26,(27,28)))))))),(31,((32,(34,(35,(36,(37,38))))),33)))),19))),(14,39)),40),41),42),43))),(44,(45,(46,47)))));
tree tnt_883 = [&U] (1,2,((3,(4,((((((5,(((6,((7,(8,9)),((10,11),12))),(13,(15,(16,17)))),((18,(((20,(21,(22,(23,((25,30),(26,(27,28))))))),(24,29)),(31,((32,(34,(35,(36,(37,38))))),33)))),19))),(14,39)),40),41),42),43))),(44,(45,(46,47)))));
tree tnt_884 = [&U] (1,2,((3,(4,((((((5,(((6,((7,(8,9)),(10,(11,12)))),(13,((15,16),17))),((18,(((20,(21,(22,(23,((25,30),(26,(27,28))))))),(24,29)),(31,((32,(34,(35,(36,(37,38))))),33)))),19))),(14,39)),40),41),42),43))),(44,(45,(46,47)))));
tree tnt_885 = [&U] (1,2,((3,(4,((((((5,(((6,((7,(8,9)),(10,(11,12)))),(13,(15,(16,17)))),((18,(((20,(21,(22,(23,((((25,28),27),26),30))))),(24,29)),(31,((32,(34,(35,(36,(37,38))))),33)))),19))),(14,39)),40),41),42),43))),(44,(45,(46,47)))));
tree tnt_886 = [&U] (1,2,((3,(4,((((((5,(((6,((7,(8,9)),(10,(11,12)))),(13,(15,(16,17)))),((18,(((20,(21,(22,(23,(24,((25,30),(26,(27,28)))))))),29),(31,((32,(34,(35,(36,(37,38))))),33)))),19))),(14,39)),40),41),42),43))),(44,(45,(46,47)))));
tree tnt_887 = [&U] (1,2,((3,(4,((((((5,(((6,((7,(8,9)),(10,(11,12)))),(13,(15,(16,17)))),((18,(((20,(21,(22,(23,((25,30),(26,(27,28))))))),(24,29)),(31,(32,((33,34),(35,(36,(37,38)))))))),19))),(14,39)),40),41),42),43))),(44,(45,(46,47)))));
tree tnt_888 = [&U] (1,2,((3,(4,((((((5,(((6,((7,(8,9)),(10,(11,12)))),(13,(15,(16,17)))),((18,(((20,(21,(22,(23,((25,30),(26,(27,28))))))),(24,29)),(31,(32,((33,(35,(36,(37,38)))),34))))),19))),(14,39)),40),41),42),43))),(44,(45,(46,47)))));
tree tnt_889 = [&U] (1,2,((3,(4,((((((5,(((6,((7,(8,9)),(10,(11,12)))),(13,(15,(16,17)))),((18,(((20,(21,(22,(23,((25,30),(26,(27,28))))))),(24,29)),(31,(32,(((33,(36,(37,38))),35),34))))),19))),(14,39)),40),41),42),43))),(44,(45,(46,47)))));
tree tnt_890 = [&U] (1,2,((3,(4,((((((5,(((6,((7,(8,9)),(10,(11,12)))),(13,(15,(16,17)))),((18,(((20,(21,(22,(23,((25,30),(26,(27,28))))))),(24,29)),(31,(32,(((33,35),(36,(37,38))),34))))),19))),(14,39)),40),41),42),43))),(44,(45,(46,47)))));
tree tnt_891 = [&U] (1,2,(((3,(((((5,(((6,((7,(8,9)),(10,(11,12)))),(13,(14,(15,(16,17))))),((18,19),((20,((21,(23,(((25,28),27),26))),(22,((24,29),30)))),(31,(32,(33,(34,(35,(36,(37,38))))))))))),39),42),41),(40,43))),4),(44,(45,(46,47)))));
tree tnt_892 = [&U] (1,2,(((3,(((((5,(((6,((7,(8,9)),(10,(11,12)))),(13,(14,(15,(16,17))))),((18,19),(((20,((21,(23,(((25,28),27),26))),22)),((24,29),30)),(31,(32,(33,(34,(35,(36,(37,38))))))))))),39),42),41),(40,43))),4),(44,(45,(46,47)))));
tree tnt_893 = [&U] (1,2,(((3,(((((5,(((6,((7,(8,9)),(10,(11,12)))),(13,(14,(15,(16,17))))),((18,19),((20,((21,(23,(((25,28),27),26))),(22,((24,29),30)))),(31,((32,33),(34,(35,(36,(37,38)))))))))),39),42),41),(40,43))),4),(44,(45,(46,47)))));
tree tnt_894 = [&U] (1,2,(((3,(((((5,(((6,((7,(8,9)),(10,(11,12)))),(13,(14,(15,(16,17))))),((18,19),((20,((21,(23,(25,(26,(27,28))))),(22,((24,29),30)))),(31,(32,(33,(34,(35,(36,(37,38))))))))))),39),42),41),(40,43))),4),(44,(45,(46,47)))));
tree tnt_895 = [&U] (1,2,(((3,(((((5,(((6,((7,(8,9)),(10,(11,12)))),(13,(14,(15,(16,17))))),((18,19),((20,((21,(23,(((25,28),27),26))),(22,((24,29),30)))),(31,(32,(((33,(36,(37,38))),35),34))))))),39),42),41),(40,43))),4),(44,(45,(46,47)))));
tree tnt_896 = [&U] (1,2,(((3,(((((5,(((6,((7,(8,9)),(10,(11,12)))),(13,(14,(15,(16,17))))),((18,19),((20,((21,(23,(((25,28),27),26))),(22,((24,29),30)))),(31,(32,(((33,35),(36,(37,38))),34))))))),39),42),41),(40,43))),4),(44,(45,(46,47)))));
tree tnt_897 = [&U] (1,2,(((3,(((((5,(((6,((7,(8,9)),(10,(11,12)))),(13,(14,(15,(16,17))))),((18,19),((20,((21,(23,(((25,28),27),26))),(22,((24,29),30)))),(31,(32,((((33,36),(37,38)),35),34))))))),39),42),41),(40,43))),4),(44,(45,(46,47)))));
tree tnt_898 = [&U] (1,2,(((3,(((((5,(((6,((7,(8,9)),(10,(11,12)))),(13,(14,(15,(16,17))))),((18,19),((20,((21,(23,((((25,28),27),26),30))),(22,(24,29)))),(31,(32,(33,(34,(35,(36,(37,38))))))))))),39),42),41),(40,43))),4),(44,(45,(46,47)))));
tree tnt_899 = [&U] (1,2,(((3,(((((5,(((6,(((7,(8,9)),(10,(11,12))),45)),(13,(14,(15,(16,17))))),((18,19),((20,((21,(23,(((25,28),27),26))),(22,((24,29),30)))),(31,(32,(33,(34,(35,(36,(37,38))))))))))),39),42),41),(40,43))),4),(44,(46,47))));
tree tnt_900 = [&U] (1,2,(((3,(((((5,(((6,((7,(8,9)),((10,(11,12)),45))),(13,(14,(15,(16,17))))),((18,19),((20,((21,(23,(((25,28),27),26))),(22,((24,29),30)))),(31,(32,(33,(34,(35,(36,(37,38))))))))))),39),42),41),(40,43))),4),(44,(46,47))));
tree tnt_901 = [&U] (1,2,((3,(4,((((((5,(((6,((7,(8,9)),(10,(11,12)))),(13,(14,(15,(16,17))))),((18,19),((20,((21,(23,(25,((26,(27,28)),30)))),(22,(24,29)))),(31,(32,(33,(34,(35,(36,(37,38))))))))))),39),40),41),42),43))),(44,(45,(46,47)))));
tree tnt_902 = [&U] (1,2,((3,(4,((((((5,(((6,((7,(8,9)),(10,(11,12)))),(13,(14,(15,(16,17))))),((18,19),((20,((21,(23,(25,((26,(27,28)),30)))),(22,(24,29)))),(31,(32,(33,(34,(35,(36,(37,38))))))))))),39),40),41),43),42))),(44,(45,(46,47)))));
tree tnt_903 = [&U] (1,2,((3,(4,(((((5,(((6,((7,(8,9)),(10,(11,12)))),(13,(14,(15,(16,17))))),((18,19),((20,((21,(23,(25,((26,(27,28)),30)))),(22,(24,29)))),(31,(32,(33,(34,(35,(36,(37,38))))))))))),(39,40)),41),42),43))),(44,(45,(46,47)))));
tree tnt_904 = [&U] (1,2,((3,(4,((((((5,(((6,((7,(8,9)),(10,(11,12)))),(13,(14,(15,(16,17))))),((18,19),(((20,((21,(23,(25,((26,(27,28)),30)))),22)),(24,29)),(31,(32,(33,(34,(35,(36,(37,38))))))))))),39),40),41),42),43))),(44,(45,(46,47)))));
tree tnt_905 = [&U] (1,2,((3,(4,((((((5,(((6,((7,(8,9)),(10,(11,12)))),(13,(14,(15,(16,17))))),((18,19),((20,((21,(23,(25,((26,(27,28)),30)))),(22,(24,29)))),(31,((32,33),(34,(35,(36,(37,38)))))))))),39),40),41),42),43))),(44,(45,(46,47)))));
tree tnt_906 = [&U] (1,2,((3,(4,((((((5,(((6,((7,(8,9)),(10,(11,12)))),(13,(14,(15,(16,17))))),((18,19),((20,((21,(23,((((25,28),27),26),30))),(22,(24,29)))),(31,(32,(33,(34,(35,(36,(37,38))))))))))),39),40),41),42),43))),(44,(45,(46,47)))));
tree tnt_907 = [&U] (1,2,((3,(4,((((((5,(((6,((7,(8,9)),(10,(11,12)))),(13,(14,(15,(16,17))))),((18,19),((20,((21,(23,(25,((26,(27,28)),30)))),(22,(24,29)))),(31,(32,(((33,(36,(37,38))),35),34))))))),39),40),41),42),43))),(44,(45,(46,47)))));
tree tnt_908 = [&U] (1,2,((3,(4,((((((5,(((6,((7,(8,9)),(10,(11,12)))),(13,(14,(15,(16,17))))),((18,19),((20,((21,(23,(25,((26,(27,28)),30)))),(22,(24,29)))),(31,(32,(((33,35),(36,(37,38))),34))))))),39),40),41),42),43))),(44,(45,(46,47)))));
tree tnt_909 = [&U] (1,2,((3,(4,((((((5,(((6,((7,(8,9)),(10,(11,12)))),(13,(14,(15,(16,17))))),((18,19),((20,((21,(23,(25,((26,(27,28)),30)))),(22,(24,29)))),(31,(32,((((33,36),(37,38)),35),34))))))),39),40),41),42),43))),(44,(45,(46,47)))));
tree tnt_910 = [&U] (1,2,((3,(4,((((((5,(((6,((7,(8,9)),(10,(11,12)))),(13,(14,(15,(16,17))))),((18,19),((20,((21,(23,(25,(26,(27,28))))),(22,((24,29),30)))),(31,(32,(33,(34,(35,(36,(37,38))))))))))),39),40),41),42),43))),(44,(45,(46,47)))));
tree tnt_911 = [&U] (1,2,((3,(4,((5,(((((6,(((7,((8,9),10)),13),((11,12),45))),16),15),14),(17,(((((18,((20,(22,(23,(25,((26,(27,28)),30))))),21)),(24,29)),(31,(33,(34,((35,38),(36,37)))))),19),32)))),((39,(41,(42,43))),40)))),(44,(46,47))));
tree tnt_912 = [&U] (1,2,((3,(4,((5,(((((6,(((7,((8,9),10)),13),((11,12),45))),16),15),14),(17,(18,((19,((((20,(22,(23,(25,((26,(27,28)),30))))),21),(24,29)),(31,(33,(34,((35,38),(36,37))))))),32))))),((39,(41,(42,43))),40)))),(44,(46,47))));
tree tnt_913 = [&U] (1,2,((3,(4,((5,(((((6,(((7,((8,9),10)),13),((11,12),45))),16),15),14),(17,((18,(19,((((20,(22,(23,(25,((26,(27,28)),30))))),21),(24,29)),(31,(33,(34,((35,38),(36,37)))))))),32)))),((39,(41,(42,43))),40)))),(44,(46,47))));
tree tnt_914 = [&U] (1,2,((3,(4,((5,(((((6,(((7,((8,9),10)),13),((11,12),45))),16),15),14),(17,(((18,19),((((20,(22,(23,(25,((26,(27,28)),30))))),21),(24,29)),(31,(33,(34,((35,38),(36,37))))))),32)))),((39,(41,(42,43))),40)))),(44,(46,47))));
tree tnt_915 = [&U] (1,2,((3,(4,((5,(((((6,(((7,((8,9),10)),13),((11,12),45))),16),15),14),(17,(((18,((((20,(22,(23,(25,((26,(27,28)),30))))),21),(24,29)),(31,(33,(34,((35,38),(36,37))))))),19),32)))),((39,(41,(42,43))),40)))),(44,(46,47))));
tree tnt_916 = [&U] (1,2,((3,(4,((5,(((((6,(((7,((8,9),10)),13),((11,12),45))),16),15),14),(17,((((18,(((20,(22,(23,(25,((26,(27,28)),30))))),21),(24,29))),(31,(33,(34,((35,38),(36,37)))))),19),32)))),((39,(41,(42,43))),40)))),(44,(46,47))));
tree tnt_917 = [&U] (1,2,((3,(4,((5,(((((6,(((7,((8,9),10)),13),((11,12),45))),16),15),14),(17,((((18,(31,(33,(34,((35,38),(36,37)))))),(((20,(22,(23,(25,((26,(27,28)),30))))),21),(24,29))),19),32)))),((39,(41,(42,43))),40)))),(44,(46,47))));
tree tnt_918 = [&U] (1,2,((3,(4,((5,(((((6,(((7,((8,9),10)),13),((11,12),45))),16),15),14),(17,((((((18,((20,(22,(23,(25,(26,(27,28)))))),21)),(24,29)),(31,(33,(34,((35,38),(36,37)))))),19),32),30)))),((39,(41,(42,43))),40)))),(44,(46,47))));
tree tnt_919 = [&U] (1,2,((3,(4,((5,(((((6,(((7,((8,9),10)),13),((11,12),45))),16),15),14),(17,((((((18,((20,(22,(23,(25,(26,(27,28)))))),21)),(24,29)),(31,(33,(34,((35,38),(36,37)))))),19),30),32)))),((39,(41,(42,43))),40)))),(44,(46,47))));
tree tnt_920 = [&U] (1,2,((3,(4,((5,(((((6,(((7,((8,9),10)),13),((11,12),45))),16),15),14),(17,((((((18,((20,(22,(23,(25,(26,(27,28)))))),21)),(24,29)),(31,(33,(34,((35,38),(36,37)))))),30),19),32)))),((39,(41,(42,43))),40)))),(44,(46,47))));
tree tnt_921 = [&U] (1,2,((3,(4,((((((5,(((6,(((7,(8,9)),(10,(11,12))),45)),(13,((15,16),17))),(18,(19,((20,(21,(22,(23,((24,29),(25,((26,(27,28)),30))))))),(31,(32,((33,34),(35,(36,(37,38))))))))))),(14,39)),40),41),42),43))),(44,(46,47))));
tree tnt_922 = [&U] (1,2,((3,(4,((((((5,(((6,(((7,(8,9)),((10,11),12)),45)),(13,((15,16),17))),(18,(19,((20,(21,(22,(23,((24,29),(25,((26,(27,28)),30))))))),(31,(32,((33,34),(35,(36,(37,38))))))))))),(14,39)),40),41),42),43))),(44,(46,47))));
tree tnt_923 = [&U] (1,2,((3,(4,((((((5,(((6,(((7,(8,9)),(10,(11,12))),45)),(13,(15,(16,17)))),(18,(19,((20,(21,(22,(23,((24,29),(25,((26,(27,28)),30))))))),(31,(32,((33,34),(35,(36,(37,38))))))))))),(14,39)),40),41),42),43))),(44,(46,47))));
tree tnt_924 = [&U] (1,2,((3,(4,((((((5,(((6,(((7,(8,9)),(10,(11,12))),45)),(13,((15,16),17))),(18,(19,((20,(21,(22,(23,((24,29),((((25,28),27),26),30)))))),(31,(32,((33,34),(35,(36,(37,38))))))))))),(14,39)),40),41),42),43))),(44,(46,47))));
tree tnt_925 = [&U] (1,2,((3,(4,((((((5,(((6,(((7,(8,9)),(10,(11,12))),45)),(13,((15,16),17))),(18,(19,(((20,(21,(22,(23,(24,(25,((26,(27,28)),30))))))),29),(31,(32,((33,34),(35,(36,(37,38))))))))))),(14,39)),40),41),42),43))),(44,(46,47))));
tree tnt_926 = [&U] (1,2,((3,(4,((((((5,(((6,(((7,(8,9)),(10,(11,12))),45)),(13,((15,16),17))),(18,(19,((20,(21,(22,(23,(24,(25,((26,(27,(28,29))),30))))))),(31,(32,((33,34),(35,(36,(37,38))))))))))),(14,39)),40),41),42),43))),(44,(46,47))));
tree tnt_927 = [&U] (1,2,((3,(4,((((((5,(((6,(((7,(8,9)),(10,(11,12))),45)),(13,((15,16),17))),(18,(19,((20,(21,(22,(23,((24,29),(25,((26,(27,28)),30))))))),(31,(32,((33,(35,(36,(37,38)))),34)))))))),(14,39)),40),41),42),43))),(44,(46,47))));
tree tnt_928 = [&U] (1,2,((3,(4,((((((5,(((6,(((7,(8,9)),(10,(11,12))),45)),(13,((15,16),17))),(18,(19,((20,(21,(22,(23,((24,29),(25,((26,(27,28)),30))))))),(31,((32,(34,(35,(36,(37,38))))),33))))))),(14,39)),40),41),42),43))),(44,(46,47))));
tree tnt_929 = [&U] (1,2,((3,(4,((((((5,(((6,(((7,(8,9)),(10,(11,12))),45)),(13,((15,16),17))),(18,(19,((20,(21,(22,(23,((24,29),(25,((26,(27,28)),30))))))),(31,(32,(33,(34,(35,(36,(37,38)))))))))))),(14,39)),40),41),42),43))),(44,(46,47))));
tree tnt_930 = [&U] (1,2,((3,(4,((((((5,(((6,(((7,(8,9)),(10,(11,12))),45)),(13,((15,16),17))),(18,(19,((20,(21,(22,(23,((24,29),(25,((26,(27,28)),30))))))),(31,(32,(((33,(36,(37,38))),35),34)))))))),(14,39)),40),41),42),43))),(44,(46,47))));
tree tnt_931 = [&U] (1,2,((3,(4,((((5,(((6,((7,((8,9),45)),(10,(11,12)))),(13,((15,16),17))),((18,((20,((21,((((23,(26,27)),((25,29),28)),24),30)),22)),(31,(32,((((33,(37,38)),36),35),34))))),19))),((14,39),42)),41),(40,43)))),(44,(46,47))));
tree tnt_932 = [&U] (1,2,((3,(4,((((5,(((6,((7,((8,9),45)),(10,(11,12)))),(13,(15,(16,17)))),((18,((20,((21,((((23,(26,27)),((25,29),28)),24),30)),22)),(31,(32,((((33,(37,38)),36),35),34))))),19))),((14,39),42)),41),(40,43)))),(44,(46,47))));
tree tnt_933 = [&U] (1,2,((3,(4,((((5,(((6,((7,((8,9),45)),(10,(11,12)))),(13,((15,16),17))),(((18,((20,((21,(((23,(26,27)),((25,29),28)),24)),22)),(31,(32,((((33,(37,38)),36),35),34))))),19),30))),((14,39),42)),41),(40,43)))),(44,(46,47))));
tree tnt_934 = [&U] (1,2,((3,(4,((((5,(((6,((7,(8,9)),(10,(11,12)))),(13,((15,16),17))),((18,((20,((21,((((23,(26,27)),((25,29),28)),24),30)),22)),(31,(32,((((33,(37,38)),36),35),34))))),19))),((14,39),42)),41),(40,43)))),(44,(45,(46,47)))));
tree tnt_935 = [&U] (1,2,((3,(4,((((5,(((6,(((7,(8,9)),(10,(11,12))),45)),(13,((15,16),17))),((18,((20,((21,((((23,(26,27)),((25,29),28)),24),30)),22)),(31,(32,((((33,(37,38)),36),35),34))))),19))),((14,39),42)),41),(40,43)))),(44,(46,47))));
tree tnt_936 = [&U] (1,2,((3,(4,((((5,(((6,(((7,(8,9)),45),(10,(11,12)))),(13,((15,16),17))),((18,((20,((21,((((23,(26,27)),((25,29),28)),24),30)),22)),(31,(32,((((33,(37,38)),36),35),34))))),19))),((14,39),42)),41),(40,43)))),(44,(46,47))));
tree tnt_937 = [&U] (1,2,((3,(4,((((5,(((6,((7,(8,9)),((10,(11,12)),45))),(13,((15,16),17))),((18,((20,((21,((((23,(26,27)),((25,29),28)),24),30)),22)),(31,(32,((((33,(37,38)),36),35),34))))),19))),((14,39),42)),41),(40,43)))),(44,(46,47))));
tree tnt_938 = [&U] (1,2,((3,(4,((((5,(((6,((7,(8,9)),(10,((11,12),45)))),(13,((15,16),17))),((18,((20,((21,((((23,(26,27)),((25,29),28)),24),30)),22)),(31,(32,((((33,(37,38)),36),35),34))))),19))),((14,39),42)),41),(40,43)))),(44,(46,47))));
tree tnt_939 = [&U] (1,2,((3,(4,((((5,(((6,((7,(8,9)),((10,45),(11,12)))),(13,((15,16),17))),((18,((20,((21,((((23,(26,27)),((25,29),28)),24),30)),22)),(31,(32,((((33,(37,38)),36),35),34))))),19))),((14,39),42)),41),(40,43)))),(44,(46,47))));
tree tnt_940 = [&U] (1,2,((3,(4,((((5,(((6,((7,(8,9)),(10,(11,(12,45))))),(13,((15,16),17))),((18,((20,((21,((((23,(26,27)),((25,29),28)),24),30)),22)),(31,(32,((((33,(37,38)),36),35),34))))),19))),((14,39),42)),41),(40,43)))),(44,(46,47))));
tree tnt_941 = [&U] (1,2,((3,(4,((((5,(((6,((7,(8,9)),(10,(11,12)))),(13,((15,16),17))),(18,((19,((20,(31,(32,(((33,34),(36,37)),(35,38))))),(21,(22,((23,(26,27)),(25,(28,29))))))),30)))),((14,39),(24,42))),41),(40,43)))),(44,((45,46),47))));
tree tnt_942 = [&U] (1,2,((3,(4,((((5,(((6,((7,(8,9)),(10,(11,12)))),(13,(15,(16,17)))),(18,((19,((20,(31,(32,(((33,34),(36,37)),(35,38))))),(21,(22,((23,(26,27)),(25,(28,29))))))),30)))),((14,39),(24,42))),41),(40,43)))),(44,((45,46),47))));
tree tnt_943 = [&U] (1,2,((3,(4,((((5,(((6,((7,(8,9)),(10,(11,12)))),(13,((15,16),17))),(18,((19,((20,(31,(32,(((33,34),(36,37)),(35,38))))),(21,(22,(((23,(26,27)),(28,29)),25))))),30)))),((14,39),(24,42))),41),(40,43)))),(44,((45,46),47))));
tree tnt_944 = [&U] (1,2,((3,(4,((((5,(((6,((7,(8,9)),(10,(11,12)))),(13,((15,16),17))),(18,(19,((20,(31,(32,(((33,34),(36,37)),(35,38))))),(21,(22,(((23,(26,27)),(25,(28,29))),30)))))))),((14,39),(24,42))),41),(40,43)))),(44,((45,46),47))));
tree tnt_945 = [&U] (1,2,((3,(4,((((5,(((6,(((7,(8,9)),(10,(11,12))),45)),(13,((15,16),17))),(18,((19,((20,(31,(32,(((33,34),(36,37)),(35,38))))),(21,(22,((23,(26,27)),(25,(28,29))))))),30)))),((14,39),(24,42))),41),(40,43)))),(44,(46,47))));
tree tnt_946 = [&U] (1,2,((3,(4,((((5,(((6,((7,(8,9)),((10,(11,12)),45))),(13,((15,16),17))),(18,((19,((20,(31,(32,(((33,34),(36,37)),(35,38))))),(21,(22,((23,(26,27)),(25,(28,29))))))),30)))),((14,39),(24,42))),41),(40,43)))),(44,(46,47))));
tree tnt_947 = [&U] (1,2,((3,(4,((((5,(((6,(((7,(8,9)),45),(10,(11,12)))),(13,((15,16),17))),(18,((19,((20,(31,(32,(((33,34),(36,37)),(35,38))))),(21,(22,((23,(26,27)),(25,(28,29))))))),30)))),((14,39),(24,42))),41),(40,43)))),(44,(46,47))));
tree tnt_948 = [&U] (1,2,((3,(4,((((5,(((6,((7,(8,9)),((10,45),(11,12)))),(13,((15,16),17))),(18,((19,((20,(31,(32,(((33,34),(36,37)),(35,38))))),(21,(22,((23,(26,27)),(25,(28,29))))))),30)))),((14,39),(24,42))),41),(40,43)))),(44,(46,47))));
tree tnt_949 = [&U] (1,2,((3,(4,((((5,(((6,((7,(8,9)),(10,((11,12),45)))),(13,((15,16),17))),(18,((19,((20,(31,(32,(((33,34),(36,37)),(35,38))))),(21,(22,((23,(26,27)),(25,(28,29))))))),30)))),((14,39),(24,42))),41),(40,43)))),(44,(46,47))));
tree tnt_950 = [&U] (1,2,((3,(4,((((5,(((6,((7,((8,9),45)),(10,(11,12)))),(13,((15,16),17))),(18,((19,((20,(31,(32,(((33,34),(36,37)),(35,38))))),(21,(22,((23,(26,27)),(25,(28,29))))))),30)))),((14,39),(24,42))),41),(40,43)))),(44,(46,47))));
tree tnt_951 = [&U] (1,2,((3,(4,((((((5,(((6,(((7,45),(8,9)),(10,(11,12)))),(13,(14,(15,(16,17))))),((18,((20,(21,(22,((((23,(26,27)),(28,29)),25),30)))),(31,(32,(((33,(36,(37,38))),35),34))))),19))),(39,40)),41),24),42),43))),(44,(46,47))));
tree tnt_952 = [&U] (1,2,((3,(4,((((((5,(((6,(((7,45),(8,9)),(10,(11,12)))),(13,(14,(15,(16,17))))),(((18,(20,(31,(32,(((33,(36,(37,38))),35),34))))),(21,(22,((((23,(26,27)),(28,29)),25),30)))),19))),(39,40)),41),24),42),43))),(44,(46,47))));
tree tnt_953 = [&U] (1,2,((3,(4,((((((5,(((6,(((7,45),(8,9)),(10,(11,12)))),(13,(14,(15,(16,17))))),((18,((20,(31,(32,(((33,(36,(37,38))),35),34)))),(21,(22,((((23,(26,27)),(28,29)),25),30))))),19))),(39,40)),41),24),42),43))),(44,(46,47))));
tree tnt_954 = [&U] (1,2,((3,(4,((((((5,(((6,(((7,45),(8,9)),(10,(11,12)))),(13,(14,(15,(16,17))))),((18,19),((20,(31,(32,(((33,(36,(37,38))),35),34)))),(21,(22,((((23,(26,27)),(28,29)),25),30))))))),(39,40)),41),24),42),43))),(44,(46,47))));
tree tnt_955 = [&U] (1,2,((3,(4,((((((5,(((6,(((7,45),(8,9)),(10,(11,12)))),(13,(14,(15,(16,17))))),((18,((20,(21,(22,((((23,(26,27)),(28,29)),25),30)))),(31,(32,(((33,35),(36,(37,38))),34))))),19))),(39,40)),41),24),42),43))),(44,(46,47))));
tree tnt_956 = [&U] (1,2,((3,(4,((((((5,(((6,((7,((8,9),45)),(10,(11,12)))),(13,(14,(15,(16,17))))),((18,((20,(21,(22,((((23,(26,27)),(28,29)),25),30)))),(31,(32,(((33,(36,(37,38))),35),34))))),19))),(39,40)),41),24),42),43))),(44,(46,47))));
tree tnt_957 = [&U] (1,2,((3,(4,((((((5,(((6,(((7,45),(8,9)),(10,(11,12)))),(13,(14,(15,(16,17))))),((18,((20,(21,(22,(((23,(26,27)),(25,(28,29))),30)))),(31,(32,(((33,(36,(37,38))),35),34))))),19))),(39,40)),41),24),42),43))),(44,(46,47))));
tree tnt_958 = [&U] (1,2,((3,(4,((((((5,(((6,(((7,45),(8,9)),(10,(11,12)))),(13,(14,(15,(16,17))))),((18,((20,(21,(22,((((23,(26,27)),(28,29)),25),30)))),(31,((32,(34,(35,(36,(37,38))))),33)))),19))),(39,40)),41),24),42),43))),(44,(46,47))));
tree tnt_959 = [&U] (1,2,((3,(4,((((((5,(((6,(((7,45),(8,9)),(10,(11,12)))),(13,(14,(15,(16,17))))),((18,((20,(21,(22,((((23,(26,27)),(28,29)),25),30)))),(31,(32,(33,(34,(35,(36,(37,38))))))))),19))),(39,40)),41),24),42),43))),(44,(46,47))));
tree tnt_960 = [&U] (1,2,((3,(4,((((((5,(((6,(((7,45),(8,9)),(10,(11,12)))),(13,(14,(15,(16,17))))),((18,((20,(21,(22,((((23,(26,27)),(28,29)),25),30)))),(31,(32,((33,34),(35,(36,(37,38)))))))),19))),(39,40)),41),24),42),43))),(44,(46,47))));
tree tnt_961 = [&U] (1,2,(((3,((((5,(((6,((7,(8,9)),(10,(11,(12,45))))),(13,(15,(16,17)))),((18,((20,(21,(22,(23,(24,(25,((26,(27,(28,29))),30))))))),(31,(32,(((33,35),(36,(37,38))),34))))),19))),((14,39),42)),41),(40,43))),4),(44,(46,47))));
tree tnt_962 = [&U] (1,2,(((3,((((5,(((6,((7,(8,9)),(10,(11,(12,45))))),(13,((15,16),17))),((18,((20,(21,(22,(23,(24,(25,((26,(27,(28,29))),30))))))),(31,(32,(((33,35),(36,(37,38))),34))))),19))),((14,39),42)),41),(40,43))),4),(44,(46,47))));
tree tnt_963 = [&U] (1,2,(((3,((((5,(((6,((7,(8,9)),(10,(11,(12,45))))),(13,(15,(16,17)))),(((18,((20,(21,(22,(23,(24,(25,(26,(27,(28,29))))))))),(31,(32,(((33,35),(36,(37,38))),34))))),19),30))),((14,39),42)),41),(40,43))),4),(44,(46,47))));
tree tnt_964 = [&U] (1,2,(((3,((((5,(((6,((7,(8,9)),(10,(11,(12,45))))),(13,(15,(16,17)))),((18,((20,(21,(22,(23,((24,(25,(26,(27,(28,29))))),30))))),(31,(32,(((33,35),(36,(37,38))),34))))),19))),((14,39),42)),41),(40,43))),4),(44,(46,47))));
tree tnt_965 = [&U] (1,2,(((3,((((5,(((6,((7,(8,9)),(10,(11,(12,45))))),(13,(15,(16,17)))),((18,((20,(21,(22,(23,(24,((25,(26,(27,(28,29)))),30)))))),(31,(32,(((33,35),(36,(37,38))),34))))),19))),((14,39),42)),41),(40,43))),4),(44,(46,47))));
tree tnt_966 = [&U] (1,2,(((3,((((5,(((6,((7,(8,9)),(10,(11,12)))),(13,(15,(16,17)))),((18,((20,(21,(22,(23,(24,(25,((26,(27,(28,29))),30))))))),(31,(32,(((33,35),(36,(37,38))),34))))),19))),((14,39),42)),41),(40,43))),4),(44,(45,(46,47)))));
tree tnt_967 = [&U] (1,2,(((3,((((5,(((6,(((7,(8,9)),(10,(11,12))),45)),(13,(15,(16,17)))),((18,((20,(21,(22,(23,(24,(25,((26,(27,(28,29))),30))))))),(31,(32,(((33,35),(36,(37,38))),34))))),19))),((14,39),42)),41),(40,43))),4),(44,(46,47))));
tree tnt_968 = [&U] (1,2,(((3,((((5,(((6,((7,(8,9)),((10,(11,12)),45))),(13,(15,(16,17)))),((18,((20,(21,(22,(23,(24,(25,((26,(27,(28,29))),30))))))),(31,(32,(((33,35),(36,(37,38))),34))))),19))),((14,39),42)),41),(40,43))),4),(44,(46,47))));
tree tnt_969 = [&U] (1,2,(((3,((((5,(((6,(((7,(8,9)),45),(10,(11,12)))),(13,(15,(16,17)))),((18,((20,(21,(22,(23,(24,(25,((26,(27,(28,29))),30))))))),(31,(32,(((33,35),(36,(37,38))),34))))),19))),((14,39),42)),41),(40,43))),4),(44,(46,47))));
tree tnt_970 = [&U] (1,2,(((3,((((5,(((6,((7,(8,9)),(10,((11,12),45)))),(13,(15,(16,17)))),((18,((20,(21,(22,(23,(24,(25,((26,(27,(28,29))),30))))))),(31,(32,(((33,35),(36,(37,38))),34))))),19))),((14,39),42)),41),(40,43))),4),(44,(46,47))));
tree tnt_971 = [&U] (1,2,((3,(4,((((((5,(((6,((7,(8,9)),(10,(11,12)))),(13,((15,16),17))),((18,19),((20,((21,(((((23,(26,27)),(28,29)),30),25),24)),22)),(31,(32,(((33,35),(36,(37,38))),34))))))),(14,39)),40),41),42),43))),(44,(45,(46,47)))));
tree tnt_972 = [&U] (1,2,((3,(4,((((((5,(((6,((7,(8,9)),((10,11),12))),(13,((15,16),17))),((18,19),((20,((21,(((((23,(26,27)),(28,29)),30),25),24)),22)),(31,(32,(((33,35),(36,(37,38))),34))))))),(14,39)),40),41),42),43))),(44,(45,(46,47)))));
tree tnt_973 = [&U] (1,2,((3,(4,((((((5,(((6,((7,(8,9)),(10,(11,12)))),(13,(15,(16,17)))),((18,19),((20,((21,(((((23,(26,27)),(28,29)),30),25),24)),22)),(31,(32,(((33,35),(36,(37,38))),34))))))),(14,39)),40),41),42),43))),(44,(45,(46,47)))));
tree tnt_974 = [&U] (1,2,((3,(4,((((((5,(((6,((7,(8,9)),(10,(11,12)))),(13,((15,16),17))),((18,19),((20,((21,(((((23,(26,27)),(28,29)),30),25),24)),22)),(31,(32,(((33,(36,(37,38))),35),34))))))),(14,39)),40),41),42),43))),(44,(45,(46,47)))));
tree tnt_975 = [&U] (1,2,((3,(4,((((((5,(((6,((7,(8,9)),(10,(11,12)))),(13,((15,16),17))),((18,19),((20,((21,(((((23,(26,27)),(28,29)),30),25),24)),22)),(31,((32,(34,(35,(36,(37,38))))),33)))))),(14,39)),40),41),42),43))),(44,(45,(46,47)))));
tree tnt_976 = [&U] (1,2,((3,(4,((((((5,(((6,((7,(8,9)),(10,(11,12)))),(13,((15,16),17))),((18,19),((20,((21,(((((23,(26,27)),(28,29)),30),25),24)),22)),(31,(32,(33,(34,(35,(36,(37,38))))))))))),(14,39)),40),41),42),43))),(44,(45,(46,47)))));
tree tnt_977 = [&U] (1,2,((3,(4,((((((5,(((6,((7,(8,9)),(10,(11,12)))),(13,((15,16),17))),((18,19),((20,((21,(((((23,(26,27)),(28,29)),30),25),24)),22)),(31,(32,((33,(35,(36,(37,38)))),34))))))),(14,39)),40),41),42),43))),(44,(45,(46,47)))));
tree tnt_978 = [&U] (1,2,((3,(4,((((((5,(((6,((7,(8,9)),(10,(11,12)))),(13,((15,16),17))),((18,19),((20,((21,(((((23,(26,27)),(28,29)),30),25),24)),22)),(31,(32,((33,34),(35,(36,(37,38)))))))))),(14,39)),40),41),42),43))),(44,(45,(46,47)))));
tree tnt_979 = [&U] (1,2,((3,(4,((((((5,(((6,((7,(8,9)),(10,(11,12)))),(13,((15,16),17))),((18,19),((20,((21,(((((23,(26,27)),(28,29)),30),25),24)),22)),(31,(32,((((33,36),(37,38)),35),34))))))),(14,39)),40),41),42),43))),(44,(45,(46,47)))));
tree tnt_980 = [&U] (1,2,((3,(4,((((((5,(((6,((7,(8,9)),(10,(11,12)))),(13,((15,16),17))),((18,19),((20,((21,(((((23,(26,27)),(28,29)),25),24),30)),22)),(31,(32,(((33,35),(36,(37,38))),34))))))),(14,39)),40),41),42),43))),(44,(45,(46,47)))));
tree tnt_981 = [&U] (1,2,((3,(4,((((((5,(((6,((7,(8,9)),(10,(11,12)))),(13,(15,(16,17)))),(18,(19,((20,(21,(22,(23,(((24,29),(25,(26,(27,28)))),30))))),(31,(32,(33,(34,(35,(36,(37,38)))))))))))),(14,39)),40),41),42),43))),(44,(45,(46,47)))));
tree tnt_982 = [&U] (1,2,((3,(4,((((((5,(((6,((7,(8,9)),(10,(11,12)))),(13,(15,(16,17)))),(18,(19,((20,(21,(22,(23,(((24,29),(25,(26,(27,28)))),30))))),(31,((32,(34,(35,(36,(37,38))))),33))))))),(14,39)),40),41),42),43))),(44,(45,(46,47)))));
tree tnt_983 = [&U] (1,2,((3,(4,((((((5,(((6,((7,(8,9)),(10,(11,12)))),(13,(15,(16,17)))),(18,(19,((20,(21,(22,(23,(((24,29),(25,(26,(27,28)))),30))))),(31,(32,(((33,35),(36,(37,38))),34)))))))),(14,39)),40),41),42),43))),(44,(45,(46,47)))));
tree tnt_984 = [&U] (1,2,((3,(4,((((((5,(((6,((7,(8,9)),(10,(11,12)))),(13,(15,(16,17)))),(18,(19,((20,(21,(22,(23,(((24,29),(25,(26,(27,28)))),30))))),(31,(32,(((33,(36,(37,38))),35),34)))))))),(14,39)),40),41),42),43))),(44,(45,(46,47)))));
tree tnt_985 = [&U] (1,2,((3,(4,((((((5,(((6,((7,(8,9)),(10,(11,12)))),(13,(15,(16,17)))),(18,(19,((20,(21,(22,(23,(((24,29),(25,(26,(27,28)))),30))))),(31,(32,((((33,(37,38)),36),35),34)))))))),(14,39)),40),41),42),43))),(44,(45,(46,47)))));
tree tnt_986 = [&U] (1,2,((3,(4,((((((5,(((6,((7,(8,9)),(10,(11,12)))),(13,((15,16),17))),(18,(19,((20,(21,(22,(23,(((24,29),(25,(26,(27,28)))),30))))),(31,(32,(33,(34,(35,(36,(37,38)))))))))))),(14,39)),40),41),42),43))),(44,(45,(46,47)))));
tree tnt_987 = [&U] (1,2,((3,(4,((((((5,(((6,((7,(8,9)),(10,(11,12)))),(13,(15,(16,17)))),(18,(19,((20,(21,(22,(23,((24,29),((25,30),(26,(27,28)))))))),(31,(32,(33,(34,(35,(36,(37,38)))))))))))),(14,39)),40),41),42),43))),(44,(45,(46,47)))));
tree tnt_988 = [&U] (1,2,((3,(4,((((((5,(((6,(((7,(8,9)),(10,(11,12))),45)),(13,(15,(16,17)))),(18,(19,((20,(21,(22,(23,(((24,29),(25,(26,(27,28)))),30))))),(31,(32,(33,(34,(35,(36,(37,38)))))))))))),(14,39)),40),41),42),43))),(44,(46,47))));
tree tnt_989 = [&U] (1,2,((3,(4,((((((5,(((6,((7,(8,9)),((10,(11,12)),45))),(13,(15,(16,17)))),(18,(19,((20,(21,(22,(23,(((24,29),(25,(26,(27,28)))),30))))),(31,(32,(33,(34,(35,(36,(37,38)))))))))))),(14,39)),40),41),42),43))),(44,(46,47))));
tree tnt_990 = [&U] (1,2,((3,(4,((((((5,(((6,(((7,(8,9)),45),(10,(11,12)))),(13,(15,(16,17)))),(18,(19,((20,(21,(22,(23,(((24,29),(25,(26,(27,28)))),30))))),(31,(32,(33,(34,(35,(36,(37,38)))))))))))),(14,39)),40),41),42),43))),(44,(46,47))));
tree tnt_991 = [&U] (1,2,((3,(4,((5,(((((6,(((7,((8,9),(10,45))),13),(11,12))),16),15),14),(17,(((((18,(((25,28),29),(31,(33,(34,((35,38),(36,37))))))),((20,(22,(23,(24,(26,27))))),21)),19),32),30)))),((39,(41,(42,43))),40)))),(44,(46,47))));
tree tnt_992 = [&U] (1,2,((3,(4,((5,(((((6,(((7,((8,9),(10,45))),13),(11,12))),16),15),14),(17,(18,(((19,(((20,(22,(23,(24,(26,27))))),21),(((25,28),29),(31,(33,(34,((35,38),(36,37)))))))),32),30))))),((39,(41,(42,43))),40)))),(44,(46,47))));
tree tnt_993 = [&U] (1,2,((3,(4,((5,(((((6,(((7,((8,9),(10,45))),13),(11,12))),16),15),14),(17,(((18,(19,(((20,(22,(23,(24,(26,27))))),21),(((25,28),29),(31,(33,(34,((35,38),(36,37))))))))),32),30)))),((39,(41,(42,43))),40)))),(44,(46,47))));
tree tnt_994 = [&U] (1,2,((3,(4,((5,(((((6,(((7,((8,9),(10,45))),13),(11,12))),16),15),14),(17,((((18,19),(((20,(22,(23,(24,(26,27))))),21),(((25,28),29),(31,(33,(34,((35,38),(36,37)))))))),32),30)))),((39,(41,(42,43))),40)))),(44,(46,47))));
tree tnt_995 = [&U] (1,2,((3,(4,((5,(((((6,(((7,((8,9),(10,45))),13),(11,12))),16),15),14),(17,((((18,(((20,(22,(23,(24,(26,27))))),21),(((25,28),29),(31,(33,(34,((35,38),(36,37)))))))),19),32),30)))),((39,(41,(42,43))),40)))),(44,(46,47))));
tree tnt_996 = [&U] (1,2,((3,(4,((5,(((((6,(((7,((8,9),(10,45))),13),(11,12))),16),15),14),(17,(((((18,(((25,28),29),(31,(33,(34,((35,38),(36,37))))))),((20,(22,(23,(24,(26,27))))),21)),19),30),32)))),((39,(41,(42,43))),40)))),(44,(46,47))));
tree tnt_997 = [&U] (1,2,((3,(4,((5,(((((6,(((7,((8,9),(10,45))),13),(11,12))),16),15),14),(17,(((((18,(((25,28),29),(31,(33,(34,((35,38),(36,37))))))),((20,(22,(23,(24,(26,27))))),21)),30),19),32)))),((39,(41,(42,43))),40)))),(44,(46,47))));
tree tnt_998 = [&U] (1,2,((3,(4,((5,(((((6,(((7,((8,9),(10,45))),13),(11,12))),16),15),14),(17,((((18,(((25,28),29),(31,(33,(34,((35,38),(36,37))))))),((20,(22,(23,((24,(26,27)),30)))),21)),19),32)))),((39,(41,(42,43))),40)))),(44,(46,47))));
tree tnt_999 = [&U] (1,2,((3,(4,((5,(((((6,((((7,((8,9),10)),13),(11,12)),45)),16),15),14),(17,(((((18,(((25,28),29),(31,(33,(34,((35,38),(36,37))))))),((20,(22,(23,(24,(26,27))))),21)),19),32),30)))),((39,(41,(42,43))),40)))),(44,(46,47))));
tree tnt_1000 = [&U] (1,2,((3,(4,((5,(((((6,((((7,((8,9),10)),13),45),(11,12))),16),15),14),(17,(((((18,(((25,28),29),(31,(33,(34,((35,38),(36,37))))))),((20,(22,(23,(24,(26,27))))),21)),19),32),30)))),((39,(41,(42,43))),40)))),(44,(46,47))));
tree tnt_1001 = [&U] (1,2,((3,(4,((((((5,(((6,((7,((8,45),9)),(10,(11,12)))),(13,(14,(15,(16,17))))),(18,(19,((20,((21,(((23,(26,27)),((25,28),29)),30)),22)),(31,(32,((((33,(37,38)),36),35),34)))))))),(39,40)),41),24),42),43))),(44,(46,47))));
tree tnt_1002 = [&U] (1,2,((3,(4,((((((5,(((6,((7,((8,45),9)),(10,(11,12)))),(13,(14,(15,(16,17))))),(18,(19,((20,(31,(32,((((33,(37,38)),36),35),34)))),(21,(22,(((23,(26,27)),((25,28),29)),30)))))))),(39,40)),41),24),42),43))),(44,(46,47))));
tree tnt_1003 = [&U] (1,2,((3,(4,((((((5,(((6,((7,((8,45),9)),(10,(11,12)))),(13,(14,(15,(16,17))))),(18,(19,((20,((21,((((23,(26,27)),(28,29)),30),25)),22)),(31,(32,((((33,(37,38)),36),35),34)))))))),(39,40)),41),24),42),43))),(44,(46,47))));
tree tnt_1004 = [&U] (1,2,((3,(4,(((((5,(((6,((7,((8,45),9)),(10,(11,12)))),(13,(14,(15,(16,17))))),(18,(19,((20,((21,((((23,(26,27)),((25,28),29)),30),24)),22)),(31,(32,((((33,(37,38)),36),35),34)))))))),(39,40)),41),42),43))),(44,(46,47))));
tree tnt_1005 = [&U] (1,2,((3,(4,((((((5,(((6,((7,((8,45),9)),(10,(11,12)))),(13,(14,(15,(16,17))))),(18,(19,((20,((21,(((23,(26,27)),((25,28),29)),30)),22)),(31,((32,(34,(35,(36,(37,38))))),33))))))),(39,40)),41),24),42),43))),(44,(46,47))));
tree tnt_1006 = [&U] (1,2,((3,(4,((((((5,(((6,((7,((8,45),9)),(10,(11,12)))),(13,(14,(15,(16,17))))),(18,(19,((20,((21,(((23,(26,27)),((25,28),29)),30)),22)),(31,(32,(33,(34,(35,(36,(37,38)))))))))))),(39,40)),41),24),42),43))),(44,(46,47))));
tree tnt_1007 = [&U] (1,2,((3,(4,((((((5,(((6,((7,((8,45),9)),(10,(11,12)))),(13,(14,(15,(16,17))))),(18,(19,((20,((21,(((23,(26,27)),((25,28),29)),30)),22)),(31,(32,((33,34),(35,(36,(37,38))))))))))),(39,40)),41),24),42),43))),(44,(46,47))));
tree tnt_1008 = [&U] (1,2,((3,(4,((((((5,(((6,((7,((8,45),9)),(10,(11,12)))),(13,(14,(15,(16,17))))),(18,(19,((20,((21,(((23,(26,27)),((25,28),29)),30)),22)),(31,(32,((33,(35,(36,(37,38)))),34)))))))),(39,40)),41),24),42),43))),(44,(46,47))));
tree tnt_1009 = [&U] (1,2,((3,(4,((((((5,(((6,((7,((8,45),9)),(10,(11,12)))),(13,(14,(15,(16,17))))),(18,(19,((20,((21,(((23,(26,27)),((25,28),29)),30)),22)),(31,(32,(((33,(36,(37,38))),35),34)))))))),(39,40)),41),24),42),43))),(44,(46,47))));
tree tnt_1010 = [&U] (1,2,((3,(4,((((((5,(((6,((7,((8,45),9)),(10,(11,12)))),(13,(14,(15,(16,17))))),(18,(19,((20,((21,(((23,(26,27)),((25,28),29)),30)),22)),(31,(32,(((33,35),(36,(37,38))),34)))))))),(39,40)),41),24),42),43))),(44,(46,47))));
tree tnt_1011 = [&U] (1,2,((3,(4,((((((5,(((6,(((7,(8,9)),(10,(11,12))),45)),(13,(14,(15,(16,17))))),(18,(19,(((20,(21,(22,(23,((((25,28),27),26),30))))),(24,29)),(31,(32,(((33,(36,(37,38))),35),34)))))))),39),40),41),43),42))),(44,(46,47))));
tree tnt_1012 = [&U] (1,2,((3,(4,((((((5,(((6,(((7,(8,9)),(10,(11,12))),45)),(13,(14,(15,(16,17))))),(18,(19,(((20,((21,(23,((((25,28),27),26),30))),22)),(24,29)),(31,(32,(((33,(36,(37,38))),35),34)))))))),39),40),41),43),42))),(44,(46,47))));
tree tnt_1013 = [&U] (1,2,((3,(4,((((((5,(((6,(((7,(8,9)),(10,(11,12))),45)),(13,(14,(15,(16,17))))),((18,(19,(((20,(21,(22,(23,(((25,28),27),26))))),(24,29)),(31,(32,(((33,(36,(37,38))),35),34)))))),30))),39),40),41),43),42))),(44,(46,47))));
tree tnt_1014 = [&U] (1,2,((3,(4,((((((5,(((6,(((7,(8,9)),(10,(11,12))),45)),(13,(14,(15,(16,17))))),(18,(19,(((20,(21,(22,(23,(((25,28),27),26))))),((24,29),30)),(31,(32,(((33,(36,(37,38))),35),34)))))))),39),40),41),43),42))),(44,(46,47))));
tree tnt_1015 = [&U] (1,2,((3,(4,((((((5,(((6,((7,(8,9)),(10,((11,12),45)))),(13,(14,(15,(16,17))))),(18,(19,(((20,(21,(22,(23,((((25,28),27),26),30))))),(24,29)),(31,(32,(((33,(36,(37,38))),35),34)))))))),39),40),41),43),42))),(44,(46,47))));
tree tnt_1016 = [&U] (1,2,((3,(4,((((((5,(((6,((7,(8,9)),((10,45),(11,12)))),(13,(14,(15,(16,17))))),(18,(19,(((20,(21,(22,(23,((((25,28),27),26),30))))),(24,29)),(31,(32,(((33,(36,(37,38))),35),34)))))))),39),40),41),43),42))),(44,(46,47))));
tree tnt_1017 = [&U] (1,2,((3,(4,((((((5,(((6,(((7,45),(8,9)),(10,(11,12)))),(13,(14,(15,(16,17))))),(18,(19,(((20,(21,(22,(23,((((25,28),27),26),30))))),(24,29)),(31,(32,(((33,(36,(37,38))),35),34)))))))),39),40),41),43),42))),(44,(46,47))));
tree tnt_1018 = [&U] (1,2,((3,(4,((((((5,(((6,((7,((8,9),45)),(10,(11,12)))),(13,(14,(15,(16,17))))),(18,(19,(((20,(21,(22,(23,((((25,28),27),26),30))))),(24,29)),(31,(32,(((33,(36,(37,38))),35),34)))))))),39),40),41),43),42))),(44,(46,47))));
tree tnt_1019 = [&U] (1,2,((3,(4,((((((5,(((6,((7,(8,9)),(10,(11,(12,45))))),(13,(14,(15,(16,17))))),(18,(19,(((20,(21,(22,(23,((((25,28),27),26),30))))),(24,29)),(31,(32,(((33,(36,(37,38))),35),34)))))))),39),40),41),43),42))),(44,(46,47))));
tree tnt_1020 = [&U] (1,2,((3,(4,((((((5,(((6,((7,(8,(9,45))),(10,(11,12)))),(13,(14,(15,(16,17))))),(18,(19,(((20,(21,(22,(23,((((25,28),27),26),30))))),(24,29)),(31,(32,(((33,(36,(37,38))),35),34)))))))),39),40),41),43),42))),(44,(46,47))));
tree tnt_1021 = [&U] (1,2,(((3,(((((5,(((6,((7,((8,45),9)),(10,(11,12)))),(13,((15,16),17))),((18,((20,((21,(((((23,(26,27)),(28,29)),25),30),24)),22)),(31,(32,(((33,35),(36,(37,38))),34))))),19))),(14,39)),42),41),(40,43))),4),(44,(46,47))));
tree tnt_1022 = [&U] (1,2,(((3,(((((5,(((6,((7,((8,45),9)),(10,(11,12)))),(13,(15,(16,17)))),((18,((20,((21,(((((23,(26,27)),(28,29)),25),30),24)),22)),(31,(32,(((33,35),(36,(37,38))),34))))),19))),(14,39)),42),41),(40,43))),4),(44,(46,47))));
tree tnt_1023 = [&U] (1,2,(((3,(((((5,(((6,((7,((8,45),9)),(10,(11,12)))),(13,((15,16),17))),((18,((20,((21,(((((23,(26,27)),(28,29)),25),24),30)),22)),(31,(32,(((33,35),(36,(37,38))),34))))),19))),(14,39)),42),41),(40,43))),4),(44,(46,47))));
tree tnt_1024 = [&U] (1,2,(((3,(((((5,(((6,((7,(8,9)),(10,(11,12)))),(13,((15,16),17))),((18,((20,((21,(((((23,(26,27)),(28,29)),25),30),24)),22)),(31,(32,(((33,35),(36,(37,38))),34))))),19))),(14,39)),42),41),(40,43))),4),(44,(45,(46,47)))));
tree tnt_1025 = [&U] (1,2,(((3,(((((5,(((6,(((7,(8,9)),(10,(11,12))),45)),(13,((15,16),17))),((18,((20,((21,(((((23,(26,27)),(28,29)),25),30),24)),22)),(31,(32,(((33,35),(36,(37,38))),34))))),19))),(14,39)),42),41),(40,43))),4),(44,(46,47))));
tree tnt_1026 = [&U] (1,2,(((3,(((((5,(((6,(((7,(8,9)),45),(10,(11,12)))),(13,((15,16),17))),((18,((20,((21,(((((23,(26,27)),(28,29)),25),30),24)),22)),(31,(32,(((33,35),(36,(37,38))),34))))),19))),(14,39)),42),41),(40,43))),4),(44,(46,47))));
tree tnt_1027 = [&U] (1,2,(((3,(((((5,(((6,((7,(8,9)),((10,(11,12)),45))),(13,((15,16),17))),((18,((20,((21,(((((23,(26,27)),(28,29)),25),30),24)),22)),(31,(32,(((33,35),(36,(37,38))),34))))),19))),(14,39)),42),41),(40,43))),4),(44,(46,47))));
tree tnt_1028 = [&U] (1,2,(((3,(((((5,(((6,((7,((8,9),45)),(10,(11,12)))),(13,((15,16),17))),((18,((20,((21,(((((23,(26,27)),(28,29)),25),30),24)),22)),(31,(32,(((33,35),(36,(37,38))),34))))),19))),(14,39)),42),41),(40,43))),4),(44,(46,47))));
tree tnt_1029 = [&U] (1,2,(((3,(((((5,(((6,(((7,45),(8,9)),(10,(11,12)))),(13,((15,16),17))),((18,((20,((21,(((((23,(26,27)),(28,29)),25),30),24)),22)),(31,(32,(((33,35),(36,(37,38))),34))))),19))),(14,39)),42),41),(40,43))),4),(44,(46,47))));
tree tnt_1030 = [&U] (1,2,(((3,(((((5,(((6,((7,(8,9)),(10,((11,12),45)))),(13,((15,16),17))),((18,((20,((21,(((((23,(26,27)),(28,29)),25),30),24)),22)),(31,(32,(((33,35),(36,(37,38))),34))))),19))),(14,39)),42),41),(40,43))),4),(44,(46,47))));
tree tnt_1031 = [&U] (1,2,((3,(((4,((((5,(((6,((7,(8,9)),(10,(11,12)))),(13,(15,(16,17)))),((18,(((20,(21,(22,(23,((25,(26,(27,28))),30))))),(24,29)),(31,((32,(34,(35,(36,(37,38))))),33)))),19))),(14,39)),42),41)),40),43)),(44,(45,(46,47)))));
tree tnt_1032 = [&U] (1,2,((3,(((4,((((5,(((6,((7,(8,9)),(10,(11,12)))),(13,(15,(16,17)))),((18,((20,(21,(22,(23,((24,29),((25,(26,(27,28))),30)))))),(31,((32,(34,(35,(36,(37,38))))),33)))),19))),(14,39)),42),41)),40),43)),(44,(45,(46,47)))));
tree tnt_1033 = [&U] (1,2,((3,(((4,((((5,(((6,((7,(8,9)),(10,(11,12)))),(13,(15,(16,17)))),((18,((20,(21,(22,(23,(((24,29),30),(25,(26,(27,28)))))))),(31,((32,(34,(35,(36,(37,38))))),33)))),19))),(14,39)),42),41)),40),43)),(44,(45,(46,47)))));
tree tnt_1034 = [&U] (1,2,((3,(((4,((((5,(((6,((7,(8,9)),(10,(11,12)))),(13,(15,(16,17)))),((18,((20,(21,(22,(23,(((24,29),(25,(26,(27,28)))),30))))),(31,((32,(34,(35,(36,(37,38))))),33)))),19))),(14,39)),42),41)),40),43)),(44,(45,(46,47)))));
tree tnt_1035 = [&U] (1,2,((3,(((4,((((5,(((6,((7,(8,9)),((10,11),12))),(13,(15,(16,17)))),((18,(((20,(21,(22,(23,((25,(26,(27,28))),30))))),(24,29)),(31,((32,(34,(35,(36,(37,38))))),33)))),19))),(14,39)),42),41)),40),43)),(44,(45,(46,47)))));
tree tnt_1036 = [&U] (1,2,((3,(((4,((((5,(((6,((7,(8,9)),(10,(11,12)))),(13,((15,16),17))),((18,(((20,(21,(22,(23,((25,(26,(27,28))),30))))),(24,29)),(31,((32,(34,(35,(36,(37,38))))),33)))),19))),(14,39)),42),41)),40),43)),(44,(45,(46,47)))));
tree tnt_1037 = [&U] (1,2,((3,(((4,((((5,(((6,((7,(8,9)),(10,(11,12)))),(13,(15,(16,17)))),((18,(((20,(21,(22,(23,((((25,28),27),26),30))))),(24,29)),(31,((32,(34,(35,(36,(37,38))))),33)))),19))),(14,39)),42),41)),40),43)),(44,(45,(46,47)))));
tree tnt_1038 = [&U] (1,2,((3,(((4,((((5,(((6,((7,(8,9)),(10,(11,12)))),(13,(15,(16,17)))),((18,(((20,(21,(22,(23,(24,((25,(26,(27,28))),30)))))),29),(31,((32,(34,(35,(36,(37,38))))),33)))),19))),(14,39)),42),41)),40),43)),(44,(45,(46,47)))));
tree tnt_1039 = [&U] (1,2,((3,(((4,((((5,(((6,((7,(8,9)),(10,(11,12)))),(13,(15,(16,17)))),((18,(((20,(21,(22,(23,((24,30),(25,(26,(27,28)))))))),29),(31,((32,(34,(35,(36,(37,38))))),33)))),19))),(14,39)),42),41)),40),43)),(44,(45,(46,47)))));
tree tnt_1040 = [&U] (1,2,((3,(((4,((((5,(((6,((7,(8,9)),(10,(11,12)))),(13,(15,(16,17)))),((18,(((20,(21,(22,(23,((25,(26,(27,28))),30))))),(24,29)),(31,(32,((33,34),(35,(36,(37,38)))))))),19))),(14,39)),42),41)),40),43)),(44,(45,(46,47)))));
tree tnt_1041 = [&U] (1,2,((3,(4,((5,(((6,((7,((8,45),9)),(10,(11,12)))),(13,(14,(15,(16,17))))),(18,(19,((20,(21,(22,(23,((24,29),((25,30),(26,(27,28)))))))),(31,(32,((((33,(37,38)),36),35),34)))))))),(39,(40,(41,(42,43))))))),(44,(46,47))));
tree tnt_1042 = [&U] (1,2,((3,(4,((5,(((6,((7,((8,45),9)),(10,(11,12)))),(13,(14,(15,(16,17))))),(18,(19,(((20,(21,(22,(23,((25,30),(26,(27,28))))))),(24,29)),(31,(32,((((33,(37,38)),36),35),34)))))))),(39,(40,(41,(42,43))))))),(44,(46,47))));
tree tnt_1043 = [&U] (1,2,((3,(4,((5,(((6,((7,((8,45),9)),(10,(11,12)))),(13,(14,(15,(16,17))))),(18,(19,((20,(21,(22,(23,((24,29),((((25,28),27),26),30)))))),(31,(32,((((33,(37,38)),36),35),34)))))))),(39,(40,(41,(42,43))))))),(44,(46,47))));
tree tnt_1044 = [&U] (1,2,((3,(4,((5,(((6,((7,((8,45),9)),(10,(11,12)))),(13,(14,(15,(16,17))))),(18,(19,(((20,(21,(22,(23,(24,((25,30),(26,(27,28)))))))),29),(31,(32,((((33,(37,38)),36),35),34)))))))),(39,(40,(41,(42,43))))))),(44,(46,47))));
tree tnt_1045 = [&U] (1,2,((3,(4,((5,(((6,((7,((8,45),9)),(10,(11,12)))),(13,(14,(15,(16,17))))),(18,(19,((20,(21,(22,(23,((24,29),((25,30),(26,(27,28)))))))),(31,(32,(33,(34,(35,(36,(37,38)))))))))))),(39,(40,(41,(42,43))))))),(44,(46,47))));
tree tnt_1046 = [&U] (1,2,((3,(4,((5,(((6,((7,((8,45),9)),(10,(11,12)))),(13,(14,(15,(16,17))))),(18,(19,((20,(21,(22,(23,((24,29),((25,30),(26,(27,28)))))))),(31,(32,((33,34),(35,(36,(37,38))))))))))),(39,(40,(41,(42,43))))))),(44,(46,47))));
tree tnt_1047 = [&U] (1,2,((3,(4,((5,(((6,((7,((8,45),9)),(10,(11,12)))),(13,(14,(15,(16,17))))),(18,(19,((20,(21,(22,(23,((24,29),((25,30),(26,(27,28)))))))),(31,(32,((33,(35,(36,(37,38)))),34)))))))),(39,(40,(41,(42,43))))))),(44,(46,47))));
tree tnt_1048 = [&U] (1,2,((3,(4,((5,(((6,((7,((8,45),9)),(10,(11,12)))),(13,(14,(15,(16,17))))),(18,(19,((20,(21,(22,(23,((24,29),((25,30),(26,(27,28)))))))),(31,(32,(((33,(36,(37,38))),35),34)))))))),(39,(40,(41,(42,43))))))),(44,(46,47))));
tree tnt_1049 = [&U] (1,2,((3,(4,((5,(((6,((7,((8,45),9)),(10,(11,12)))),(13,(14,(15,(16,17))))),(18,(19,((20,(21,(22,(23,((24,29),((25,30),(26,(27,28)))))))),(31,(32,(((33,35),(36,(37,38))),34)))))))),(39,(40,(41,(42,43))))))),(44,(46,47))));
tree tnt_1050 = [&U] (1,2,((3,(4,((5,(((6,((7,((8,45),9)),(10,(11,12)))),(13,(14,(15,(16,17))))),((18,(19,((20,(21,(22,(23,((24,29),(25,(26,(27,28)))))))),(31,(32,((((33,(37,38)),36),35),34)))))),30))),(39,(40,(41,(42,43))))))),(44,(46,47))));
tree tnt_1051 = [&U] (1,2,((3,(4,(((((5,(((6,((7,(8,9)),(10,(11,12)))),(13,(14,(15,(16,17))))),(18,(19,((20,(21,(22,(23,(((24,29),(((25,28),27),26)),30))))),(31,((32,(34,(35,(36,(37,38))))),33))))))),(39,40)),41),42),43))),(44,((45,47),46))));
tree tnt_1052 = [&U] (1,2,((3,(4,((((((5,(((6,((7,(8,9)),(10,(11,12)))),(13,(14,(15,(16,17))))),(18,(19,((20,(21,(22,(23,(((24,29),(((25,28),27),26)),30))))),(31,((32,(34,(35,(36,(37,38))))),33))))))),39),40),41),42),43))),(44,((45,47),46))));
tree tnt_1053 = [&U] (1,2,((3,(4,(((((5,(((6,((7,(8,9)),(10,(11,12)))),(13,(14,(15,(16,17))))),(18,(19,((20,(21,(22,(23,(((24,29),30),(((25,28),27),26)))))),(31,((32,(34,(35,(36,(37,38))))),33))))))),(39,40)),41),42),43))),(44,((45,47),46))));
tree tnt_1054 = [&U] (1,2,((3,(4,(((((5,(((6,((7,(8,9)),(10,(11,12)))),(13,(14,(15,(16,17))))),(18,(19,(((20,(21,(22,(23,((((25,28),27),26),30))))),(24,29)),(31,((32,(34,(35,(36,(37,38))))),33))))))),(39,40)),41),42),43))),(44,((45,47),46))));
tree tnt_1055 = [&U] (1,2,((3,(4,(((((5,(((6,((7,(8,9)),(10,(11,12)))),(13,(14,(15,(16,17))))),(18,(19,((20,(21,(22,(23,(((24,29),(25,(26,(27,28)))),30))))),(31,((32,(34,(35,(36,(37,38))))),33))))))),(39,40)),41),42),43))),(44,((45,47),46))));
tree tnt_1056 = [&U] (1,2,((3,(4,(((((5,(((6,((7,(8,9)),(10,(11,12)))),(13,(14,(15,(16,17))))),(18,(19,(((20,(21,(22,(23,((24,(((25,28),27),26)),30))))),29),(31,((32,(34,(35,(36,(37,38))))),33))))))),(39,40)),41),42),43))),(44,((45,47),46))));
tree tnt_1057 = [&U] (1,2,((3,(4,(((((5,(((6,((7,(8,9)),(10,(11,12)))),(13,(14,(15,(16,17))))),(18,(19,((20,(21,(22,(23,(((24,29),(((25,28),27),26)),30))))),(31,(32,((33,34),(35,(36,(37,38))))))))))),(39,40)),41),42),43))),(44,((45,47),46))));
tree tnt_1058 = [&U] (1,2,((3,(4,(((((5,(((6,((7,(8,9)),(10,(11,12)))),(13,(14,(15,(16,17))))),(18,(19,((20,(21,(22,(23,(((24,29),(((25,28),27),26)),30))))),(31,(32,((33,(35,(36,(37,38)))),34)))))))),(39,40)),41),42),43))),(44,((45,47),46))));
tree tnt_1059 = [&U] (1,2,((3,(4,(((((5,(((6,((7,(8,9)),(10,(11,12)))),(13,(14,(15,(16,17))))),(18,(19,((20,(21,(22,(23,(((24,29),(((25,28),27),26)),30))))),(31,(32,(((33,(36,(37,38))),35),34)))))))),(39,40)),41),42),43))),(44,((45,47),46))));
tree tnt_1060 = [&U] (1,2,((3,(4,(((((5,(((6,((7,(8,9)),(10,(11,12)))),(13,(14,(15,(16,17))))),(18,(19,((20,(21,(22,(23,(((24,29),(((25,28),27),26)),30))))),(31,(32,(((33,35),(36,(37,38))),34)))))))),(39,40)),41),42),43))),(44,((45,47),46))));
tree tnt_1061 = [&U] (1,2,((3,(((4,((((5,(((6,((7,((8,45),9)),(10,(11,12)))),(13,((15,16),17))),((18,(((20,(21,(22,(23,(((25,28),27),26))))),((24,29),30)),(31,(32,((((33,(37,38)),36),35),34))))),19))),(14,39)),42),41)),40),43)),(44,(46,47))));
tree tnt_1062 = [&U] (1,2,((3,(((4,((((5,(((6,((7,((8,45),9)),(10,(11,12)))),(13,(15,(16,17)))),((18,(((20,(21,(22,(23,(((25,28),27),26))))),((24,29),30)),(31,(32,((((33,(37,38)),36),35),34))))),19))),(14,39)),42),41)),40),43)),(44,(46,47))));
tree tnt_1063 = [&U] (1,2,((3,(((4,((((5,(((6,((7,((8,45),9)),(10,(11,12)))),(13,((15,16),17))),((18,(((20,(21,(22,(23,((((25,28),27),26),30))))),(24,29)),(31,(32,((((33,(37,38)),36),35),34))))),19))),(14,39)),42),41)),40),43)),(44,(46,47))));
tree tnt_1064 = [&U] (1,2,((3,(((4,((((5,(((6,((7,(8,9)),(10,(11,12)))),(13,((15,16),17))),((18,(((20,(21,(22,(23,(((25,28),27),26))))),((24,29),30)),(31,(32,((((33,(37,38)),36),35),34))))),19))),(14,39)),42),41)),40),43)),(44,(45,(46,47)))));
tree tnt_1065 = [&U] (1,2,((3,(((4,((((5,(((6,(((7,(8,9)),(10,(11,12))),45)),(13,((15,16),17))),((18,(((20,(21,(22,(23,(((25,28),27),26))))),((24,29),30)),(31,(32,((((33,(37,38)),36),35),34))))),19))),(14,39)),42),41)),40),43)),(44,(46,47))));
tree tnt_1066 = [&U] (1,2,((3,(((4,((((5,(((6,(((7,(8,9)),45),(10,(11,12)))),(13,((15,16),17))),((18,(((20,(21,(22,(23,(((25,28),27),26))))),((24,29),30)),(31,(32,((((33,(37,38)),36),35),34))))),19))),(14,39)),42),41)),40),43)),(44,(46,47))));
tree tnt_1067 = [&U] (1,2,((3,(((4,((((5,(((6,((7,(8,9)),((10,(11,12)),45))),(13,((15,16),17))),((18,(((20,(21,(22,(23,(((25,28),27),26))))),((24,29),30)),(31,(32,((((33,(37,38)),36),35),34))))),19))),(14,39)),42),41)),40),43)),(44,(46,47))));
tree tnt_1068 = [&U] (1,2,((3,(((4,((((5,(((6,((7,((8,9),45)),(10,(11,12)))),(13,((15,16),17))),((18,(((20,(21,(22,(23,(((25,28),27),26))))),((24,29),30)),(31,(32,((((33,(37,38)),36),35),34))))),19))),(14,39)),42),41)),40),43)),(44,(46,47))));
tree tnt_1069 = [&U] (1,2,((3,(((4,((((5,(((6,(((7,45),(8,9)),(10,(11,12)))),(13,((15,16),17))),((18,(((20,(21,(22,(23,(((25,28),27),26))))),((24,29),30)),(31,(32,((((33,(37,38)),36),35),34))))),19))),(14,39)),42),41)),40),43)),(44,(46,47))));
tree tnt_1070 = [&U] (1,2,((3,(((4,((((5,(((6,((7,(8,9)),(10,((11,12),45)))),(13,((15,16),17))),((18,(((20,(21,(22,(23,(((25,28),27),26))))),((24,29),30)),(31,(32,((((33,(37,38)),36),35),34))))),19))),(14,39)),42),41)),40),43)),(44,(46,47))));
tree tnt_1071 = [&U] (1,2,((3,(4,((((5,(((6,((7,(8,9)),(10,(11,12)))),(13,(15,(16,17)))),((18,((20,(21,(22,(23,(((24,30),29),(((25,28),27),26)))))),(31,(32,((33,34),(35,(36,(37,38)))))))),19))),((14,39),42)),41),(40,43)))),(44,(45,(46,47)))));
tree tnt_1072 = [&U] (1,2,((3,(4,((((5,(((6,((7,(8,9)),(10,(11,12)))),(13,(15,(16,17)))),((18,((20,(21,(22,(23,(((24,30),29),(((25,28),27),26)))))),(31,((32,(34,(35,(36,(37,38))))),33)))),19))),((14,39),42)),41),(40,43)))),(44,(45,(46,47)))));
tree tnt_1073 = [&U] (1,2,((3,(4,((((5,(((6,((7,(8,9)),(10,(11,12)))),(13,(15,(16,17)))),((18,((20,(21,(22,(23,(((24,30),29),(((25,28),27),26)))))),(31,(32,(33,(34,(35,(36,(37,38))))))))),19))),((14,39),42)),41),(40,43)))),(44,(45,(46,47)))));
tree tnt_1074 = [&U] (1,2,((3,(4,((((5,(((6,((7,(8,9)),(10,(11,12)))),(13,(15,(16,17)))),((18,((20,(21,(22,(23,(((24,30),29),(((25,28),27),26)))))),(31,(32,(((33,(36,(37,38))),35),34))))),19))),((14,39),42)),41),(40,43)))),(44,(45,(46,47)))));
tree tnt_1075 = [&U] (1,2,((3,(4,((((5,(((6,((7,(8,9)),(10,(11,12)))),(13,(15,(16,17)))),((18,((20,(21,(22,(23,(((24,30),29),(((25,28),27),26)))))),(31,(32,(((33,35),(36,(37,38))),34))))),19))),((14,39),42)),41),(40,43)))),(44,(45,(46,47)))));
tree tnt_1076 = [&U] (1,2,((3,(4,((((5,(((6,((7,(8,9)),(10,(11,12)))),(13,(15,(16,17)))),((18,((20,(21,(22,(23,(((24,30),29),(((25,28),27),26)))))),(31,(32,((((33,(37,38)),36),35),34))))),19))),((14,39),42)),41),(40,43)))),(44,(45,(46,47)))));
tree tnt_1077 = [&U] (1,2,((3,(4,((((5,(((6,((7,(8,9)),(10,(11,12)))),(13,((15,16),17))),((18,((20,(21,(22,(23,(((24,30),29),(((25,28),27),26)))))),(31,(32,((33,34),(35,(36,(37,38)))))))),19))),((14,39),42)),41),(40,43)))),(44,(45,(46,47)))));
tree tnt_1078 = [&U] (1,2,((3,(4,((((5,(((6,((7,(8,9)),(10,(11,12)))),(13,(15,(16,17)))),(((18,((20,(21,(22,(23,((24,29),(((25,28),27),26)))))),(31,(32,((33,34),(35,(36,(37,38)))))))),19),30))),((14,39),42)),41),(40,43)))),(44,(45,(46,47)))));
tree tnt_1079 = [&U] (1,2,((3,(4,((((5,(((6,((7,(8,9)),(10,(11,12)))),(13,(15,(16,17)))),((18,((20,(21,(22,(23,(((24,29),(((25,28),27),26)),30))))),(31,(32,((33,34),(35,(36,(37,38)))))))),19))),((14,39),42)),41),(40,43)))),(44,(45,(46,47)))));
tree tnt_1080 = [&U] (1,2,((3,(4,((((5,(((6,((7,(8,9)),(10,(11,12)))),(13,(15,(16,17)))),((18,((20,(21,(22,(23,(((24,29),30),(((25,28),27),26)))))),(31,(32,((33,34),(35,(36,(37,38)))))))),19))),((14,39),42)),41),(40,43)))),(44,(45,(46,47)))));
tree tnt_1081 = [&U] (1,2,(((3,((((5,(((6,((7,(8,9)),(10,(11,12)))),(13,((15,16),17))),((18,(19,((20,(31,(32,(((33,35),(36,(37,38))),34)))),(21,(22,((23,(26,27)),((25,28),29))))))),30))),((14,39),(24,42))),41),(40,43))),4),(44,(45,(46,47)))));
tree tnt_1082 = [&U] (1,2,(((3,((((5,(((6,((7,(8,9)),(10,(11,12)))),(13,(15,(16,17)))),((18,(19,((20,(31,(32,(((33,35),(36,(37,38))),34)))),(21,(22,((23,(26,27)),((25,28),29))))))),30))),((14,39),(24,42))),41),(40,43))),4),(44,(45,(46,47)))));
tree tnt_1083 = [&U] (1,2,(((3,((((5,(((6,((7,(8,9)),(10,(11,12)))),(13,((15,16),17))),(18,(19,((20,(31,(32,(((33,35),(36,(37,38))),34)))),(21,(22,(((23,(26,27)),((25,28),29)),30)))))))),((14,39),(24,42))),41),(40,43))),4),(44,(45,(46,47)))));
tree tnt_1084 = [&U] (1,2,(((3,((((5,(((6,((7,(8,9)),(10,(11,12)))),(13,((15,16),17))),(((18,((20,(31,(32,(((33,35),(36,(37,38))),34)))),(21,(22,((23,(26,27)),((25,28),29)))))),30),19))),((14,39),(24,42))),41),(40,43))),4),(44,(45,(46,47)))));
tree tnt_1085 = [&U] (1,2,(((3,((((5,(((6,(((7,(8,9)),(10,(11,12))),45)),(13,((15,16),17))),((18,(19,((20,(31,(32,(((33,35),(36,(37,38))),34)))),(21,(22,((23,(26,27)),((25,28),29))))))),30))),((14,39),(24,42))),41),(40,43))),4),(44,(46,47))));
tree tnt_1086 = [&U] (1,2,(((3,((((5,(((6,((7,(8,9)),((10,(11,12)),45))),(13,((15,16),17))),((18,(19,((20,(31,(32,(((33,35),(36,(37,38))),34)))),(21,(22,((23,(26,27)),((25,28),29))))))),30))),((14,39),(24,42))),41),(40,43))),4),(44,(46,47))));
tree tnt_1087 = [&U] (1,2,(((3,((((5,(((6,(((7,(8,9)),45),(10,(11,12)))),(13,((15,16),17))),((18,(19,((20,(31,(32,(((33,35),(36,(37,38))),34)))),(21,(22,((23,(26,27)),((25,28),29))))))),30))),((14,39),(24,42))),41),(40,43))),4),(44,(46,47))));
tree tnt_1088 = [&U] (1,2,(((3,((((5,(((6,((7,(8,9)),(10,((11,12),45)))),(13,((15,16),17))),((18,(19,((20,(31,(32,(((33,35),(36,(37,38))),34)))),(21,(22,((23,(26,27)),((25,28),29))))))),30))),((14,39),(24,42))),41),(40,43))),4),(44,(46,47))));
tree tnt_1089 = [&U] (1,2,(((3,((((5,(((6,((7,(8,9)),((10,45),(11,12)))),(13,((15,16),17))),((18,(19,((20,(31,(32,(((33,35),(36,(37,38))),34)))),(21,(22,((23,(26,27)),((25,28),29))))))),30))),((14,39),(24,42))),41),(40,43))),4),(44,(46,47))));
tree tnt_1090 = [&U] (1,2,(((3,((((5,(((6,(((7,45),(8,9)),(10,(11,12)))),(13,((15,16),17))),((18,(19,((20,(31,(32,(((33,35),(36,(37,38))),34)))),(21,(22,((23,(26,27)),((25,28),29))))))),30))),((14,39),(24,42))),41),(40,43))),4),(44,(46,47))));
tree tnt_1091 = [&U] (1,2,((3,(4,((((5,(((6,((7,(8,9)),(10,(11,12)))),(13,(15,(16,17)))),(18,(19,((20,((22,(((23,(26,27)),((25,28),29)),30)),(31,(32,(33,(34,(35,(36,(37,38))))))))),21))))),((14,39),(24,42))),41),(40,43)))),(44,(45,(46,47)))));
tree tnt_1092 = [&U] (1,2,((3,(4,((((5,(((6,((7,(8,9)),(10,(11,12)))),(13,(15,(16,17)))),(18,(19,((20,(31,(32,(33,(34,(35,(36,(37,38)))))))),(21,(22,(((23,(26,27)),((25,28),29)),30)))))))),((14,39),(24,42))),41),(40,43)))),(44,(45,(46,47)))));
tree tnt_1093 = [&U] (1,2,((3,(4,((((5,(((6,((7,(8,9)),(10,(11,12)))),(13,(15,(16,17)))),(18,(19,((20,((22,(((23,(26,27)),((25,28),29)),30)),(31,((32,33),(34,(35,(36,(37,38)))))))),21))))),((14,39),(24,42))),41),(40,43)))),(44,(45,(46,47)))));
tree tnt_1094 = [&U] (1,2,((3,(4,((((5,(((6,((7,(8,9)),(10,(11,12)))),(13,((15,16),17))),(18,(19,((20,((22,(((23,(26,27)),((25,28),29)),30)),(31,(32,(33,(34,(35,(36,(37,38))))))))),21))))),((14,39),(24,42))),41),(40,43)))),(44,(45,(46,47)))));
tree tnt_1095 = [&U] (1,2,((3,(4,((((5,(((6,((7,(8,9)),(10,(11,12)))),(13,(15,(16,17)))),(18,(19,((20,((22,((((23,(26,27)),(28,29)),30),25)),(31,(32,(33,(34,(35,(36,(37,38))))))))),21))))),((14,39),(24,42))),41),(40,43)))),(44,(45,(46,47)))));
tree tnt_1096 = [&U] (1,2,((3,(4,((((5,(((6,((7,(8,9)),(10,(11,12)))),(13,(15,(16,17)))),(18,(19,((20,((22,(((23,(26,27)),((25,28),29)),30)),(31,(32,(((33,(36,(37,38))),35),34))))),21))))),((14,39),(24,42))),41),(40,43)))),(44,(45,(46,47)))));
tree tnt_1097 = [&U] (1,2,((3,(4,((((5,(((6,((7,(8,9)),(10,(11,12)))),(13,(15,(16,17)))),(18,(19,((20,((22,(((23,(26,27)),((25,28),29)),30)),(31,(32,(((33,35),(36,(37,38))),34))))),21))))),((14,39),(24,42))),41),(40,43)))),(44,(45,(46,47)))));
tree tnt_1098 = [&U] (1,2,((3,(4,((((5,(((6,((7,(8,9)),(10,(11,12)))),(13,(15,(16,17)))),(18,(19,((20,((22,(((23,(26,27)),((25,28),29)),30)),(31,(32,((((33,36),(37,38)),35),34))))),21))))),((14,39),(24,42))),41),(40,43)))),(44,(45,(46,47)))));
tree tnt_1099 = [&U] (1,2,((3,(4,((((5,(((6,((7,(8,9)),(10,(11,12)))),(13,(15,(16,17)))),((18,(19,((20,((22,((23,(26,27)),((25,28),29))),(31,(32,(33,(34,(35,(36,(37,38))))))))),21))),30))),((14,39),(24,42))),41),(40,43)))),(44,(45,(46,47)))));
tree tnt_1100 = [&U] (1,2,((3,(4,((((5,(((6,((7,(8,9)),(10,(11,12)))),(13,(15,(16,17)))),(18,(19,(((20,((22,((23,(26,27)),((25,28),29))),(31,(32,(33,(34,(35,(36,(37,38))))))))),21),30))))),((14,39),(24,42))),41),(40,43)))),(44,(45,(46,47)))));
tree tnt_1101 = [&U] (1,2,(((3,(((((5,(((6,((7,(8,9)),(10,(11,12)))),(13,((15,16),17))),((18,((20,(21,(22,(23,(((24,30),29),(25,(26,(27,28)))))))),(31,(32,(((33,(36,(37,38))),35),34))))),19))),(14,39)),42),41),(40,43))),4),(44,(45,(46,47)))));
tree tnt_1102 = [&U] (1,2,(((3,(((((5,(((6,((7,(8,9)),(10,(11,12)))),(13,((15,16),17))),((18,(((20,(21,(22,(23,(25,(26,(27,28))))))),((24,30),29)),(31,(32,(((33,(36,(37,38))),35),34))))),19))),(14,39)),42),41),(40,43))),4),(44,(45,(46,47)))));
tree tnt_1103 = [&U] (1,2,(((3,(((((5,(((6,((7,(8,9)),(10,(11,12)))),(13,((15,16),17))),((18,((20,(21,(22,(23,(((24,30),29),(25,(26,(27,28)))))))),(31,(32,(((33,35),(36,(37,38))),34))))),19))),(14,39)),42),41),(40,43))),4),(44,(45,(46,47)))));
tree tnt_1104 = [&U] (1,2,(((3,(((((5,(((6,((7,(8,9)),((10,11),12))),(13,((15,16),17))),((18,((20,(21,(22,(23,(((24,30),29),(25,(26,(27,28)))))))),(31,(32,(((33,(36,(37,38))),35),34))))),19))),(14,39)),42),41),(40,43))),4),(44,(45,(46,47)))));
tree tnt_1105 = [&U] (1,2,(((3,(((((5,(((6,((7,(8,9)),(10,(11,12)))),(13,(15,(16,17)))),((18,((20,(21,(22,(23,(((24,30),29),(25,(26,(27,28)))))))),(31,(32,(((33,(36,(37,38))),35),34))))),19))),(14,39)),42),41),(40,43))),4),(44,(45,(46,47)))));
tree tnt_1106 = [&U] (1,2,(((3,(((((5,(((6,((7,(8,9)),(10,(11,12)))),(13,((15,16),17))),((18,((20,(21,(22,(23,(((24,30),29),(((25,28),27),26)))))),(31,(32,(((33,(36,(37,38))),35),34))))),19))),(14,39)),42),41),(40,43))),4),(44,(45,(46,47)))));
tree tnt_1107 = [&U] (1,2,(((3,(((((5,(((6,((7,(8,9)),(10,(11,12)))),(13,((15,16),17))),((18,(((20,(21,(22,(23,((24,30),(25,(26,(27,28)))))))),29),(31,(32,(((33,(36,(37,38))),35),34))))),19))),(14,39)),42),41),(40,43))),4),(44,(45,(46,47)))));
tree tnt_1108 = [&U] (1,2,(((3,(((((5,(((6,((7,(8,9)),(10,(11,12)))),(13,((15,16),17))),((18,((20,(21,(22,(23,((24,30),(25,(26,(27,(28,29))))))))),(31,(32,(((33,(36,(37,38))),35),34))))),19))),(14,39)),42),41),(40,43))),4),(44,(45,(46,47)))));
tree tnt_1109 = [&U] (1,2,(((3,(((((5,(((6,((7,(8,9)),(10,(11,12)))),(13,((15,16),17))),((18,((20,(21,(22,(23,(((24,30),29),(25,(26,(27,28)))))))),(31,((32,(34,(35,(36,(37,38))))),33)))),19))),(14,39)),42),41),(40,43))),4),(44,(45,(46,47)))));
tree tnt_1110 = [&U] (1,2,(((3,(((((5,(((6,((7,(8,9)),(10,(11,12)))),(13,((15,16),17))),((18,((20,(21,(22,(23,(((24,30),29),(25,(26,(27,28)))))))),(31,(32,(33,(34,(35,(36,(37,38))))))))),19))),(14,39)),42),41),(40,43))),4),(44,(45,(46,47)))));
tree tnt_1111 = [&U] (1,2,(((3,((((5,(((6,((7,((8,45),9)),(10,(11,12)))),(13,((15,16),17))),((18,((20,(21,(22,(((23,(26,27)),(28,29)),(25,30))))),(31,(32,((((33,36),(37,38)),35),34))))),19))),((14,39),(24,42))),41),(40,43))),4),(44,(46,47))));
tree tnt_1112 = [&U] (1,2,(((3,((((5,(((6,((7,((8,45),9)),(10,(11,12)))),(13,((15,16),17))),(((18,(20,(31,(32,((((33,36),(37,38)),35),34))))),(21,(22,(((23,(26,27)),(28,29)),(25,30))))),19))),((14,39),(24,42))),41),(40,43))),4),(44,(46,47))));
tree tnt_1113 = [&U] (1,2,(((3,((((5,(((6,((7,((8,45),9)),(10,(11,12)))),(13,((15,16),17))),((18,((20,(31,(32,((((33,36),(37,38)),35),34)))),(21,(22,(((23,(26,27)),(28,29)),(25,30)))))),19))),((14,39),(24,42))),41),(40,43))),4),(44,(46,47))));
tree tnt_1114 = [&U] (1,2,(((3,((((5,(((6,((7,((8,45),9)),(10,(11,12)))),(13,((15,16),17))),((18,19),((20,(31,(32,((((33,36),(37,38)),35),34)))),(21,(22,(((23,(26,27)),(28,29)),(25,30)))))))),((14,39),(24,42))),41),(40,43))),4),(44,(46,47))));
tree tnt_1115 = [&U] (1,2,(((3,((((5,(((6,((7,((8,45),9)),(10,(11,12)))),(13,(15,(16,17)))),((18,((20,(21,(22,(((23,(26,27)),(28,29)),(25,30))))),(31,(32,((((33,36),(37,38)),35),34))))),19))),((14,39),(24,42))),41),(40,43))),4),(44,(46,47))));
tree tnt_1116 = [&U] (1,2,(((3,((((5,(((6,((7,((8,45),9)),(10,(11,12)))),(13,((15,16),17))),((18,((20,(21,(22,(((23,(26,27)),(25,(28,29))),30)))),(31,(32,((((33,36),(37,38)),35),34))))),19))),((14,39),(24,42))),41),(40,43))),4),(44,(46,47))));
tree tnt_1117 = [&U] (1,2,(((3,((((5,(((6,((7,((8,45),9)),(10,(11,12)))),(13,((15,16),17))),((18,((20,(21,(22,(((23,(26,27)),(28,29)),(25,30))))),(31,((32,(34,(35,(36,(37,38))))),33)))),19))),((14,39),(24,42))),41),(40,43))),4),(44,(46,47))));
tree tnt_1118 = [&U] (1,2,(((3,((((5,(((6,((7,((8,45),9)),(10,(11,12)))),(13,((15,16),17))),((18,((20,(21,(22,(((23,(26,27)),(28,29)),(25,30))))),(31,(32,(33,(34,(35,(36,(37,38))))))))),19))),((14,39),(24,42))),41),(40,43))),4),(44,(46,47))));
tree tnt_1119 = [&U] (1,2,(((3,((((5,(((6,((7,((8,45),9)),(10,(11,12)))),(13,((15,16),17))),((18,((20,(21,(22,(((23,(26,27)),(28,29)),(25,30))))),(31,(32,((33,34),(35,(36,(37,38)))))))),19))),((14,39),(24,42))),41),(40,43))),4),(44,(46,47))));
tree tnt_1120 = [&U] (1,2,(((3,((((5,(((6,((7,((8,45),9)),(10,(11,12)))),(13,((15,16),17))),((18,((20,(21,(22,(((23,(26,27)),(28,29)),(25,30))))),(31,(32,((33,(35,(36,(37,38)))),34))))),19))),((14,39),(24,42))),41),(40,43))),4),(44,(46,47))));
tree tnt_1121 = [&U] (1,2,((3,(4,((5,(((((6,(((7,((8,9),10)),13),(11,12))),16),15),14),(17,(((18,(((20,21),(22,(23,(24,(25,((26,(27,(28,29))),30)))))),(31,(33,(34,((35,38),(36,37))))))),19),32)))),((39,(41,(42,43))),40)))),(44,((45,46),47))));
tree tnt_1122 = [&U] (1,2,((3,(4,((5,(((((6,(((7,((8,9),10)),13),(11,12))),16),15),14),(17,(((18,((((20,21),(22,(23,(24,(25,((26,(27,28)),30)))))),29),(31,(33,(34,((35,38),(36,37))))))),19),32)))),((39,(41,(42,43))),40)))),(44,((45,46),47))));
tree tnt_1123 = [&U] (1,2,((3,(4,((5,(((((6,(((7,((8,9),10)),13),(11,12))),16),15),14),(17,(((18,(((20,21),(22,(23,((24,29),(25,((26,(27,28)),30)))))),(31,(33,(34,((35,38),(36,37))))))),19),32)))),((39,(41,(42,43))),40)))),(44,((45,46),47))));
tree tnt_1124 = [&U] (1,2,((3,(4,((5,(((((6,(((7,((8,9),10)),13),(11,12))),16),15),14),(17,(18,((19,(((20,21),(22,(23,(24,(25,((26,(27,(28,29))),30)))))),(31,(33,(34,((35,38),(36,37))))))),32))))),((39,(41,(42,43))),40)))),(44,((45,46),47))));
tree tnt_1125 = [&U] (1,2,((3,(4,((5,(((((6,(((7,((8,9),10)),13),(11,12))),16),15),14),(17,((18,(19,(((20,21),(22,(23,(24,(25,((26,(27,(28,29))),30)))))),(31,(33,(34,((35,38),(36,37)))))))),32)))),((39,(41,(42,43))),40)))),(44,((45,46),47))));
tree tnt_1126 = [&U] (1,2,((3,(4,((5,(((((6,(((7,((8,9),10)),13),(11,12))),16),15),14),(17,(((18,(((20,(22,(23,(24,(25,((26,(27,(28,29))),30)))))),21),(31,(33,(34,((35,38),(36,37))))))),19),32)))),((39,(41,(42,43))),40)))),(44,((45,46),47))));
tree tnt_1127 = [&U] (1,2,((3,(4,((5,(((((6,(((7,((8,9),10)),13),(11,12))),16),15),14),(17,((((18,(((20,21),(22,(23,(24,(25,(26,(27,(28,29)))))))),(31,(33,(34,((35,38),(36,37))))))),19),30),32)))),((39,(41,(42,43))),40)))),(44,((45,46),47))));
tree tnt_1128 = [&U] (1,2,((3,(4,((5,(((((6,(((7,((8,9),10)),13),(11,12))),16),15),14),(17,(((18,(((20,21),(22,(23,((24,(25,(26,(27,(28,29))))),30)))),(31,(33,(34,((35,38),(36,37))))))),19),32)))),((39,(41,(42,43))),40)))),(44,((45,46),47))));
tree tnt_1129 = [&U] (1,2,((3,(4,((5,(((((6,(((7,((8,9),10)),13),(11,12))),16),15),14),(17,(((18,(((20,21),(22,(23,(24,((25,(26,(27,(28,29)))),30))))),(31,(33,(34,((35,38),(36,37))))))),19),32)))),((39,(41,(42,43))),40)))),(44,((45,46),47))));
tree tnt_1130 = [&U] (1,2,((3,(4,((5,(((((6,((((7,((8,9),10)),13),(11,12)),45)),16),15),14),(17,(((18,(((20,21),(22,(23,(24,(25,((26,(27,(28,29))),30)))))),(31,(33,(34,((35,38),(36,37))))))),19),32)))),((39,(41,(42,43))),40)))),(44,(46,47))));
tree tnt_1131 = [&U] (1,2,((3,(4,((((((5,(((6,((7,(8,9)),(10,(11,12)))),(13,(14,(15,(16,17))))),(18,(19,((20,((22,((((23,(26,27)),(28,29)),25),30)),(31,(32,((((33,(37,38)),36),35),34))))),21))))),(39,40)),41),24),42),43))),(44,(45,(46,47)))));
tree tnt_1132 = [&U] (1,2,((3,(4,((((((5,(((6,(((7,(8,9)),(10,(11,12))),45)),(13,(14,(15,(16,17))))),(18,(19,((20,((22,((((23,(26,27)),(28,29)),25),30)),(31,(32,((((33,(37,38)),36),35),34))))),21))))),(39,40)),41),24),42),43))),(44,(46,47))));
tree tnt_1133 = [&U] (1,2,((3,(4,((((((5,(((6,((7,(8,9)),((10,(11,12)),45))),(13,(14,(15,(16,17))))),(18,(19,((20,((22,((((23,(26,27)),(28,29)),25),30)),(31,(32,((((33,(37,38)),36),35),34))))),21))))),(39,40)),41),24),42),43))),(44,(46,47))));
tree tnt_1134 = [&U] (1,2,((3,(4,((((((5,(((6,(((7,(8,9)),45),(10,(11,12)))),(13,(14,(15,(16,17))))),(18,(19,((20,((22,((((23,(26,27)),(28,29)),25),30)),(31,(32,((((33,(37,38)),36),35),34))))),21))))),(39,40)),41),24),42),43))),(44,(46,47))));
tree tnt_1135 = [&U] (1,2,((3,(4,((((((5,(((6,((7,(8,9)),(10,((11,12),45)))),(13,(14,(15,(16,17))))),(18,(19,((20,((22,((((23,(26,27)),(28,29)),25),30)),(31,(32,((((33,(37,38)),36),35),34))))),21))))),(39,40)),41),24),42),43))),(44,(46,47))));
tree tnt_1136 = [&U] (1,2,((3,(4,((((((5,(((6,((7,(8,9)),((10,45),(11,12)))),(13,(14,(15,(16,17))))),(18,(19,((20,((22,((((23,(26,27)),(28,29)),25),30)),(31,(32,((((33,(37,38)),36),35),34))))),21))))),(39,40)),41),24),42),43))),(44,(46,47))));
tree tnt_1137 = [&U] (1,2,((3,(4,((((((5,(((6,(((7,45),(8,9)),(10,(11,12)))),(13,(14,(15,(16,17))))),(18,(19,((20,((22,((((23,(26,27)),(28,29)),25),30)),(31,(32,((((33,(37,38)),36),35),34))))),21))))),(39,40)),41),24),42),43))),(44,(46,47))));
tree tnt_1138 = [&U] (1,2,((3,(4,((((((5,(((6,((7,((8,9),45)),(10,(11,12)))),(13,(14,(15,(16,17))))),(18,(19,((20,((22,((((23,(26,27)),(28,29)),25),30)),(31,(32,((((33,(37,38)),36),35),34))))),21))))),(39,40)),41),24),42),43))),(44,(46,47))));
tree tnt_1139 = [&U] (1,2,((3,(4,((((((5,(((6,((7,(8,9)),(10,(11,(12,45))))),(13,(14,(15,(16,17))))),(18,(19,((20,((22,((((23,(26,27)),(28,29)),25),30)),(31,(32,((((33,(37,38)),36),35),34))))),21))))),(39,40)),41),24),42),43))),(44,(46,47))));
tree tnt_1140 = [&U] (1,2,((3,(4,((((((5,(((6,((7,(8,(9,45))),(10,(11,12)))),(13,(14,(15,(16,17))))),(18,(19,((20,((22,((((23,(26,27)),(28,29)),25),30)),(31,(32,((((33,(37,38)),36),35),34))))),21))))),(39,40)),41),24),42),43))),(44,(46,47))));
tree tnt_1141 = [&U] (1,2,((3,(4,(((((5,(((6,((7,(8,9)),((10,11),12))),(13,(15,(16,17)))),(18,(19,((20,((21,((((23,(26,27)),(28,29)),(25,30)),24)),22)),(31,(32,(33,(34,(35,(36,(37,38)))))))))))),(14,39)),42),41),(40,43)))),(44,(45,(46,47)))));
tree tnt_1142 = [&U] (1,2,((3,(4,(((((5,(((6,((7,(8,9)),((10,11),12))),(13,(15,(16,17)))),(18,(19,((20,((21,((((23,(26,27)),(28,29)),(25,30)),24)),22)),(31,((32,(34,(35,(36,(37,38))))),33))))))),(14,39)),42),41),(40,43)))),(44,(45,(46,47)))));
tree tnt_1143 = [&U] (1,2,((3,(4,(((((5,(((6,((7,(8,9)),((10,11),12))),(13,(15,(16,17)))),(18,(19,((20,((21,((((23,(26,27)),(28,29)),(25,30)),24)),22)),(31,(32,(((33,35),(36,(37,38))),34)))))))),(14,39)),42),41),(40,43)))),(44,(45,(46,47)))));
tree tnt_1144 = [&U] (1,2,((3,(4,(((((5,(((6,((7,(8,9)),((10,11),12))),(13,(15,(16,17)))),(18,(19,((20,((21,((((23,(26,27)),(28,29)),(25,30)),24)),22)),(31,(32,(((33,(36,(37,38))),35),34)))))))),(14,39)),42),41),(40,43)))),(44,(45,(46,47)))));
tree tnt_1145 = [&U] (1,2,((3,(4,(((((5,(((6,((7,(8,9)),((10,11),12))),(13,(15,(16,17)))),(18,(19,((20,((21,((((23,(26,27)),(28,29)),(25,30)),24)),22)),(31,(32,((((33,(37,38)),36),35),34)))))))),(14,39)),42),41),(40,43)))),(44,(45,(46,47)))));
tree tnt_1146 = [&U] (1,2,((3,(4,(((((5,(((6,((7,(8,9)),((10,11),12))),(13,((15,16),17))),(18,(19,((20,((21,((((23,(26,27)),(28,29)),(25,30)),24)),22)),(31,(32,(33,(34,(35,(36,(37,38)))))))))))),(14,39)),42),41),(40,43)))),(44,(45,(46,47)))));
tree tnt_1147 = [&U] (1,2,((3,(4,(((((5,(((6,((7,(8,9)),((10,11),12))),(13,(15,(16,17)))),(18,(19,((20,((21,(((((23,(26,27)),(28,29)),25),24),30)),22)),(31,(32,(33,(34,(35,(36,(37,38)))))))))))),(14,39)),42),41),(40,43)))),(44,(45,(46,47)))));
tree tnt_1148 = [&U] (1,2,((3,(4,(((((5,(((6,((7,(8,9)),((10,11),12))),(13,(15,(16,17)))),(18,(19,((20,((21,(((((23,(26,27)),(28,29)),25),30),24)),22)),(31,(32,(33,(34,(35,(36,(37,38)))))))))))),(14,39)),42),41),(40,43)))),(44,(45,(46,47)))));
tree tnt_1149 = [&U] (1,2,((3,(4,(((((5,(((6,(((7,(8,9)),((10,11),12)),45)),(13,(15,(16,17)))),(18,(19,((20,((21,((((23,(26,27)),(28,29)),(25,30)),24)),22)),(31,(32,(33,(34,(35,(36,(37,38)))))))))))),(14,39)),42),41),(40,43)))),(44,(46,47))));
tree tnt_1150 = [&U] (1,2,((3,(4,(((((5,(((6,((7,(8,9)),(((10,11),12),45))),(13,(15,(16,17)))),(18,(19,((20,((21,((((23,(26,27)),(28,29)),(25,30)),24)),22)),(31,(32,(33,(34,(35,(36,(37,38)))))))))))),(14,39)),42),41),(40,43)))),(44,(46,47))));
tree tnt_1151 = [&U] (1,2,(((3,((((5,(((6,((7,(8,9)),(10,(11,12)))),(13,((15,16),17))),((18,(((20,(21,(22,(23,(((25,28),27),26))))),((24,29),30)),(31,(32,((((33,(37,38)),36),35),34))))),19))),((14,39),42)),41),(40,43))),4),(44,(45,(46,47)))));
tree tnt_1152 = [&U] (1,2,(((3,((((5,(((6,((7,(8,9)),(10,(11,12)))),(13,(15,(16,17)))),((18,(((20,(21,(22,(23,(((25,28),27),26))))),((24,29),30)),(31,(32,((((33,(37,38)),36),35),34))))),19))),((14,39),42)),41),(40,43))),4),(44,(45,(46,47)))));
tree tnt_1153 = [&U] (1,2,(((3,((((5,(((6,((7,(8,9)),(10,(11,12)))),(13,((15,16),17))),((18,(((20,(21,(22,(23,(25,(26,(27,28))))))),((24,29),30)),(31,(32,((((33,(37,38)),36),35),34))))),19))),((14,39),42)),41),(40,43))),4),(44,(45,(46,47)))));
tree tnt_1154 = [&U] (1,2,(((3,((((5,(((6,((7,(8,9)),(10,(11,12)))),(13,((15,16),17))),((18,(((20,(21,(22,(23,(24,(((25,28),27),26)))))),(29,30)),(31,(32,((((33,(37,38)),36),35),34))))),19))),((14,39),42)),41),(40,43))),4),(44,(45,(46,47)))));
tree tnt_1155 = [&U] (1,2,(((3,((((5,(((6,((7,(8,9)),(10,(11,12)))),(13,((15,16),17))),((18,(((20,(21,(22,(23,(((25,28),27),26))))),((24,29),30)),(31,((32,(34,(35,(36,(37,38))))),33)))),19))),((14,39),42)),41),(40,43))),4),(44,(45,(46,47)))));
tree tnt_1156 = [&U] (1,2,(((3,((((5,(((6,((7,(8,9)),(10,(11,12)))),(13,((15,16),17))),((18,(((20,(21,(22,(23,(((25,28),27),26))))),((24,29),30)),(31,(32,(33,(34,(35,(36,(37,38))))))))),19))),((14,39),42)),41),(40,43))),4),(44,(45,(46,47)))));
tree tnt_1157 = [&U] (1,2,(((3,((((5,(((6,((7,(8,9)),(10,(11,12)))),(13,((15,16),17))),((18,(((20,(21,(22,(23,(((25,28),27),26))))),((24,29),30)),(31,(32,((33,34),(35,(36,(37,38)))))))),19))),((14,39),42)),41),(40,43))),4),(44,(45,(46,47)))));
tree tnt_1158 = [&U] (1,2,(((3,((((5,(((6,((7,(8,9)),(10,(11,12)))),(13,((15,16),17))),((18,(((20,(21,(22,(23,(((25,28),27),26))))),((24,29),30)),(31,(32,((33,(35,(36,(37,38)))),34))))),19))),((14,39),42)),41),(40,43))),4),(44,(45,(46,47)))));
tree tnt_1159 = [&U] (1,2,(((3,((((5,(((6,((7,(8,9)),(10,(11,12)))),(13,((15,16),17))),((18,(((20,(21,(22,(23,(((25,28),27),26))))),((24,29),30)),(31,(32,(((33,(36,(37,38))),35),34))))),19))),((14,39),42)),41),(40,43))),4),(44,(45,(46,47)))));
tree tnt_1160 = [&U] (1,2,(((3,((((5,(((6,((7,(8,9)),(10,(11,12)))),(13,((15,16),17))),((18,(((20,(21,(22,(23,(((25,28),27),26))))),((24,29),30)),(31,(32,(((33,35),(36,(37,38))),34))))),19))),((14,39),42)),41),(40,43))),4),(44,(45,(46,47)))));
tree tnt_1161 = [&U] (1,2,((3,(4,((((((5,(((6,((7,(8,9)),(10,(11,12)))),(13,(15,(16,17)))),(18,(19,(((20,(21,(22,(23,((((25,28),27),26),30))))),(24,29)),(31,(32,((33,(35,(36,(37,38)))),34)))))))),(14,39)),40),41),42),43))),(44,(45,(46,47)))));
tree tnt_1162 = [&U] (1,2,((3,(4,((((((5,(((6,((7,(8,9)),(10,(11,12)))),(13,(15,(16,17)))),(18,(19,((20,(21,(22,(23,((24,29),((((25,28),27),26),30)))))),(31,(32,((33,(35,(36,(37,38)))),34)))))))),(14,39)),40),41),42),43))),(44,(45,(46,47)))));
tree tnt_1163 = [&U] (1,2,((3,(4,((((((5,(((6,((7,(8,9)),(10,(11,12)))),(13,(15,(16,17)))),(18,(19,((20,(21,(22,(23,(((24,29),30),(((25,28),27),26)))))),(31,(32,((33,(35,(36,(37,38)))),34)))))))),(14,39)),40),41),42),43))),(44,(45,(46,47)))));
tree tnt_1164 = [&U] (1,2,((3,(4,((((((5,(((6,((7,(8,9)),(10,(11,12)))),(13,(15,(16,17)))),(18,(19,(((20,(21,(22,(23,((((25,28),27),26),30))))),(24,29)),(31,(32,((33,34),(35,(36,(37,38))))))))))),(14,39)),40),41),42),43))),(44,(45,(46,47)))));
tree tnt_1165 = [&U] (1,2,((3,(4,((((((5,(((6,((7,(8,9)),((10,11),12))),(13,(15,(16,17)))),(18,(19,(((20,(21,(22,(23,((((25,28),27),26),30))))),(24,29)),(31,(32,((33,(35,(36,(37,38)))),34)))))))),(14,39)),40),41),42),43))),(44,(45,(46,47)))));
tree tnt_1166 = [&U] (1,2,((3,(4,((((((5,(((6,((7,(8,9)),(10,(11,12)))),(13,((15,16),17))),(18,(19,(((20,(21,(22,(23,((((25,28),27),26),30))))),(24,29)),(31,(32,((33,(35,(36,(37,38)))),34)))))))),(14,39)),40),41),42),43))),(44,(45,(46,47)))));
tree tnt_1167 = [&U] (1,2,((3,(4,((((((5,(((6,((7,(8,9)),(10,(11,12)))),(13,(15,(16,17)))),(18,(19,(((20,(21,(22,(23,(24,((((25,28),27),26),30)))))),29),(31,(32,((33,(35,(36,(37,38)))),34)))))))),(14,39)),40),41),42),43))),(44,(45,(46,47)))));
tree tnt_1168 = [&U] (1,2,((3,(4,((((((5,(((6,((7,(8,9)),(10,(11,12)))),(13,(15,(16,17)))),(18,(19,(((20,(21,(22,(23,((((25,28),27),26),30))))),(24,29)),(31,(32,(33,(34,(35,(36,(37,38)))))))))))),(14,39)),40),41),42),43))),(44,(45,(46,47)))));
tree tnt_1169 = [&U] (1,2,((3,(4,((((((5,(((6,((7,(8,9)),(10,(11,12)))),(13,(15,(16,17)))),(18,(19,(((20,(21,(22,(23,((((25,28),27),26),30))))),(24,29)),(31,(32,((((33,36),(37,38)),35),34)))))))),(14,39)),40),41),42),43))),(44,(45,(46,47)))));
tree tnt_1170 = [&U] (1,2,((3,(4,((((((5,(((6,((7,(8,9)),(10,(11,12)))),(13,(15,(16,17)))),(18,(19,(((20,((21,(23,((((25,28),27),26),30))),22)),(24,29)),(31,(32,((33,(35,(36,(37,38)))),34)))))))),(14,39)),40),41),42),43))),(44,(45,(46,47)))));
tree tnt_1171 = [&U] (1,2,((3,(4,((((((5,(((6,((7,(8,9)),((10,45),(11,12)))),(13,(14,(15,(16,17))))),((18,30),(19,((20,((21,(((23,(26,27)),((25,28),29)),24)),22)),(31,(32,((((33,(37,38)),36),35),34)))))))),39),40),41),43),42))),(44,(46,47))));
tree tnt_1172 = [&U] (1,2,((3,(4,((((((5,(((6,(((7,(8,9)),(10,(11,12))),45)),(13,(14,(15,(16,17))))),((18,30),(19,((20,((21,(((23,(26,27)),((25,28),29)),24)),22)),(31,(32,((((33,(37,38)),36),35),34)))))))),39),40),41),43),42))),(44,(46,47))));
tree tnt_1173 = [&U] (1,2,((3,(4,((((((5,(((6,((7,(8,9)),((10,(11,12)),45))),(13,(14,(15,(16,17))))),((18,30),(19,((20,((21,(((23,(26,27)),((25,28),29)),24)),22)),(31,(32,((((33,(37,38)),36),35),34)))))))),39),40),41),43),42))),(44,(46,47))));
tree tnt_1174 = [&U] (1,2,((3,(4,((((((5,(((6,(((7,(8,9)),45),(10,(11,12)))),(13,(14,(15,(16,17))))),((18,30),(19,((20,((21,(((23,(26,27)),((25,28),29)),24)),22)),(31,(32,((((33,(37,38)),36),35),34)))))))),39),40),41),43),42))),(44,(46,47))));
tree tnt_1175 = [&U] (1,2,((3,(4,((((((5,(((6,(((7,45),(8,9)),(10,(11,12)))),(13,(14,(15,(16,17))))),((18,30),(19,((20,((21,(((23,(26,27)),((25,28),29)),24)),22)),(31,(32,((((33,(37,38)),36),35),34)))))))),39),40),41),43),42))),(44,(46,47))));
tree tnt_1176 = [&U] (1,2,((3,(4,((((((5,(((6,((7,((8,9),45)),(10,(11,12)))),(13,(14,(15,(16,17))))),((18,30),(19,((20,((21,(((23,(26,27)),((25,28),29)),24)),22)),(31,(32,((((33,(37,38)),36),35),34)))))))),39),40),41),43),42))),(44,(46,47))));
tree tnt_1177 = [&U] (1,2,((3,(4,((((((5,(((6,((7,(8,9)),(10,(11,(12,45))))),(13,(14,(15,(16,17))))),((18,30),(19,((20,((21,(((23,(26,27)),((25,28),29)),24)),22)),(31,(32,((((33,(37,38)),36),35),34)))))))),39),40),41),43),42))),(44,(46,47))));
tree tnt_1178 = [&U] (1,2,((3,(4,((((((5,(((6,((7,(8,(9,45))),(10,(11,12)))),(13,(14,(15,(16,17))))),((18,30),(19,((20,((21,(((23,(26,27)),((25,28),29)),24)),22)),(31,(32,((((33,(37,38)),36),35),34)))))))),39),40),41),43),42))),(44,(46,47))));
tree tnt_1179 = [&U] (1,2,((3,(4,((((((5,(((6,((7,(8,9)),(10,((11,12),45)))),(13,(14,(15,(16,17))))),((18,30),(19,((20,((21,(((23,(26,27)),((25,28),29)),24)),22)),(31,(32,((((33,(37,38)),36),35),34)))))))),39),40),41),43),42))),(44,(46,47))));
tree tnt_1180 = [&U] (1,2,((3,(4,((((((5,(((6,((7,(8,9)),((10,45),(11,12)))),(13,(14,(15,(16,17))))),((18,30),(19,((20,((21,((((23,(26,27)),(28,29)),25),24)),22)),(31,(32,((((33,(37,38)),36),35),34)))))))),39),40),41),43),42))),(44,(46,47))));
tree tnt_1181 = [&U] (1,2,((3,(4,((5,(((6,((7,(8,9)),(10,(11,12)))),(13,(14,(15,(16,17))))),(18,(19,(((20,((21,((((23,(26,27)),(28,29)),25),24)),22)),(31,(32,((33,(35,(36,(37,38)))),34)))),30))))),(39,(40,(41,(42,43))))))),(44,((45,46),47))));
tree tnt_1182 = [&U] (1,2,((3,(4,((5,(((6,((7,(8,9)),(10,(11,12)))),(13,(14,(15,(16,17))))),(18,(19,((20,((21,(((((23,(26,27)),(28,29)),25),24),30)),22)),(31,(32,((33,(35,(36,(37,38)))),34)))))))),(39,(40,(41,(42,43))))))),(44,((45,46),47))));
tree tnt_1183 = [&U] (1,2,((3,(4,((5,(((6,((7,(8,9)),(10,(11,12)))),(13,(14,(15,(16,17))))),(18,(19,((20,((21,(((((23,(26,27)),(28,29)),25),30),24)),22)),(31,(32,((33,(35,(36,(37,38)))),34)))))))),(39,(40,(41,(42,43))))))),(44,((45,46),47))));
tree tnt_1184 = [&U] (1,2,((3,(4,((5,(((6,((7,(8,9)),(10,(11,12)))),(13,(14,(15,(16,17))))),(18,(19,((20,((21,(((((23,(26,27)),(28,29)),30),25),24)),22)),(31,(32,((33,(35,(36,(37,38)))),34)))))))),(39,(40,(41,(42,43))))))),(44,((45,46),47))));
tree tnt_1185 = [&U] (1,2,((3,(4,((5,(((6,(((7,(8,9)),(10,(11,12))),45)),(13,(14,(15,(16,17))))),(18,(19,(((20,((21,((((23,(26,27)),(28,29)),25),24)),22)),(31,(32,((33,(35,(36,(37,38)))),34)))),30))))),(39,(40,(41,(42,43))))))),(44,(46,47))));
tree tnt_1186 = [&U] (1,2,((3,(4,((5,(((6,((7,(8,9)),((10,(11,12)),45))),(13,(14,(15,(16,17))))),(18,(19,(((20,((21,((((23,(26,27)),(28,29)),25),24)),22)),(31,(32,((33,(35,(36,(37,38)))),34)))),30))))),(39,(40,(41,(42,43))))))),(44,(46,47))));
tree tnt_1187 = [&U] (1,2,((3,(4,((5,(((6,(((7,(8,9)),45),(10,(11,12)))),(13,(14,(15,(16,17))))),(18,(19,(((20,((21,((((23,(26,27)),(28,29)),25),24)),22)),(31,(32,((33,(35,(36,(37,38)))),34)))),30))))),(39,(40,(41,(42,43))))))),(44,(46,47))));
tree tnt_1188 = [&U] (1,2,((3,(4,((5,(((6,((7,(8,9)),(10,((11,12),45)))),(13,(14,(15,(16,17))))),(18,(19,(((20,((21,((((23,(26,27)),(28,29)),25),24)),22)),(31,(32,((33,(35,(36,(37,38)))),34)))),30))))),(39,(40,(41,(42,43))))))),(44,(46,47))));
tree tnt_1189 = [&U] (1,2,((3,(4,((5,(((6,((7,(8,9)),((10,45),(11,12)))),(13,(14,(15,(16,17))))),(18,(19,(((20,((21,((((23,(26,27)),(28,29)),25),24)),22)),(31,(32,((33,(35,(36,(37,38)))),34)))),30))))),(39,(40,(41,(42,43))))))),(44,(46,47))));
tree tnt_1190 = [&U] (1,2,((3,(4,((5,(((6,(((7,45),(8,9)),(10,(11,12)))),(13,(14,(15,(16,17))))),(18,(19,(((20,((21,((((23,(26,27)),(28,29)),25),24)),22)),(31,(32,((33,(35,(36,(37,38)))),34)))),30))))),(39,(40,(41,(42,43))))))),(44,(46,47))));
tree tnt_1191 = [&U] (1,2,((3,(4,((((((5,(((6,((7,(8,9)),(10,((11,45),12)))),(13,((15,16),17))),(18,(19,(((20,(21,(22,(23,((((25,28),27),26),30))))),(24,29)),(31,(32,((((33,(37,38)),36),35),34)))))))),(14,39)),40),41),42),43))),(44,(46,47))));
tree tnt_1192 = [&U] (1,2,((3,(4,((((((5,(((6,((7,(8,9)),(10,((11,45),12)))),(13,(15,(16,17)))),(18,(19,(((20,(21,(22,(23,((((25,28),27),26),30))))),(24,29)),(31,(32,((((33,(37,38)),36),35),34)))))))),(14,39)),40),41),42),43))),(44,(46,47))));
tree tnt_1193 = [&U] (1,2,((3,(4,((((((5,(((6,((7,(8,9)),(10,((11,45),12)))),(13,((15,16),17))),(18,(19,(((20,(21,(22,(23,(((25,28),27),26))))),((24,29),30)),(31,(32,((((33,(37,38)),36),35),34)))))))),(14,39)),40),41),42),43))),(44,(46,47))));
tree tnt_1194 = [&U] (1,2,((3,(4,((((((5,(((6,((7,(8,9)),(10,(11,12)))),(13,((15,16),17))),(18,(19,(((20,(21,(22,(23,((((25,28),27),26),30))))),(24,29)),(31,(32,((((33,(37,38)),36),35),34)))))))),(14,39)),40),41),42),43))),(44,(45,(46,47)))));
tree tnt_1195 = [&U] (1,2,((3,(4,((((((5,(((6,(((7,(8,9)),(10,(11,12))),45)),(13,((15,16),17))),(18,(19,(((20,(21,(22,(23,((((25,28),27),26),30))))),(24,29)),(31,(32,((((33,(37,38)),36),35),34)))))))),(14,39)),40),41),42),43))),(44,(46,47))));
tree tnt_1196 = [&U] (1,2,((3,(4,((((((5,(((6,((7,(8,9)),((10,(11,12)),45))),(13,((15,16),17))),(18,(19,(((20,(21,(22,(23,((((25,28),27),26),30))))),(24,29)),(31,(32,((((33,(37,38)),36),35),34)))))))),(14,39)),40),41),42),43))),(44,(46,47))));
tree tnt_1197 = [&U] (1,2,((3,(4,((((((5,(((6,(((7,(8,9)),45),(10,(11,12)))),(13,((15,16),17))),(18,(19,(((20,(21,(22,(23,((((25,28),27),26),30))))),(24,29)),(31,(32,((((33,(37,38)),36),35),34)))))))),(14,39)),40),41),42),43))),(44,(46,47))));
tree tnt_1198 = [&U] (1,2,((3,(4,((((((5,(((6,((7,(8,9)),(10,((11,12),45)))),(13,((15,16),17))),(18,(19,(((20,(21,(22,(23,((((25,28),27),26),30))))),(24,29)),(31,(32,((((33,(37,38)),36),35),34)))))))),(14,39)),40),41),42),43))),(44,(46,47))));
tree tnt_1199 = [&U] (1,2,((3,(4,((((((5,(((6,((7,(8,9)),((10,45),(11,12)))),(13,((15,16),17))),(18,(19,(((20,(21,(22,(23,((((25,28),27),26),30))))),(24,29)),(31,(32,((((33,(37,38)),36),35),34)))))))),(14,39)),40),41),42),43))),(44,(46,47))));
tree tnt_1200 = [&U] (1,2,((3,(4,((((((5,(((6,(((7,45),(8,9)),(10,(11,12)))),(13,((15,16),17))),(18,(19,(((20,(21,(22,(23,((((25,28),27),26),30))))),(24,29)),(31,(32,((((33,(37,38)),36),35),34)))))))),(14,39)),40),41),42),43))),(44,(46,47))));
tree tnt_1201 = [&U] (1,2,((3,(4,(((5,(((6,((7,(8,9)),(10,(11,12)))),(13,(14,(15,(16,17))))),((18,((20,(21,(22,(23,((24,29),(((25,28),27),26)))))),(31,(32,(33,(34,(35,(36,(37,38))))))))),(19,30)))),(39,(40,(42,43)))),41))),(44,(45,(46,47)))));
tree tnt_1202 = [&U] (1,2,((3,(4,(((5,(((6,((7,(8,9)),(10,(11,12)))),(13,(14,(15,(16,17))))),((18,((20,(21,(22,(23,((24,29),(((25,28),27),26)))))),(31,((32,33),(34,(35,(36,(37,38)))))))),(19,30)))),(39,(40,(42,43)))),41))),(44,(45,(46,47)))));
tree tnt_1203 = [&U] (1,2,((3,(4,(((5,(((6,((7,(8,9)),(10,(11,12)))),(13,(14,(15,(16,17))))),((18,((20,(21,(22,(23,((24,29),(25,(26,(27,28)))))))),(31,(32,(33,(34,(35,(36,(37,38))))))))),(19,30)))),(39,(40,(42,43)))),41))),(44,(45,(46,47)))));
tree tnt_1204 = [&U] (1,2,((3,(4,(((5,(((6,((7,(8,9)),(10,(11,12)))),(13,(14,(15,(16,17))))),((18,((20,(21,(22,(23,(24,(((25,28),27),26)))))),(31,(32,(33,(34,(35,(36,(37,38))))))))),(19,(29,30))))),(39,(40,(42,43)))),41))),(44,(45,(46,47)))));
tree tnt_1205 = [&U] (1,2,((3,(4,(((5,(((6,((7,(8,9)),(10,(11,12)))),(13,(14,(15,(16,17))))),((18,(((20,(21,(22,(23,(24,(((25,28),27),26)))))),29),(31,(32,(33,(34,(35,(36,(37,38))))))))),(19,30)))),(39,(40,(42,43)))),41))),(44,(45,(46,47)))));
tree tnt_1206 = [&U] (1,2,((3,(4,(((5,(((6,((7,(8,9)),(10,(11,12)))),(13,(14,(15,(16,17))))),((18,((20,(21,(22,(23,(24,((((25,28),29),27),26)))))),(31,(32,(33,(34,(35,(36,(37,38))))))))),(19,30)))),(39,(40,(42,43)))),41))),(44,(45,(46,47)))));
tree tnt_1207 = [&U] (1,2,((3,(4,(((5,(((6,((7,(8,9)),(10,(11,12)))),(13,(14,(15,(16,17))))),((18,((20,(21,(22,(23,((24,29),(((25,28),27),26)))))),(31,(32,(((33,(36,(37,38))),35),34))))),(19,30)))),(39,(40,(42,43)))),41))),(44,(45,(46,47)))));
tree tnt_1208 = [&U] (1,2,((3,(4,(((5,(((6,((7,(8,9)),(10,(11,12)))),(13,(14,(15,(16,17))))),((18,((20,(21,(22,(23,((24,29),(((25,28),27),26)))))),(31,(32,(((33,35),(36,(37,38))),34))))),(19,30)))),(39,(40,(42,43)))),41))),(44,(45,(46,47)))));
tree tnt_1209 = [&U] (1,2,((3,(4,(((5,(((6,((7,(8,9)),(10,(11,12)))),(13,(14,(15,(16,17))))),((18,((20,(21,(22,(23,((24,29),(((25,28),27),26)))))),(31,(32,((((33,36),(37,38)),35),34))))),(19,30)))),(39,(40,(42,43)))),41))),(44,(45,(46,47)))));
tree tnt_1210 = [&U] (1,2,((3,(4,(((5,(((6,((7,(8,9)),(10,(11,12)))),(13,(14,(15,(16,17))))),((18,((20,(21,(22,(23,(((24,29),(((25,28),27),26)),30))))),(31,(32,(33,(34,(35,(36,(37,38))))))))),19))),(39,(40,(42,43)))),41))),(44,(45,(46,47)))));
tree tnt_1211 = [&U] (1,2,((3,(4,(((5,(((6,((7,(8,9)),(10,(11,12)))),(13,(14,(15,(16,17))))),((18,((20,(21,(22,(23,(24,((25,(26,(27,(28,29)))),30)))))),(31,(32,(((33,(36,(37,38))),35),34))))),19))),(39,(40,(42,43)))),41))),(44,(45,(46,47)))));
tree tnt_1212 = [&U] (1,2,((3,(4,(((5,(((6,((7,(8,9)),(10,(11,12)))),(13,(14,(15,(16,17))))),(((18,((20,(21,(22,(23,(24,(25,(26,(27,(28,29))))))))),(31,(32,(((33,(36,(37,38))),35),34))))),19),30))),(39,(40,(42,43)))),41))),(44,(45,(46,47)))));
tree tnt_1213 = [&U] (1,2,((3,(4,(((5,(((6,((7,(8,9)),(10,(11,12)))),(13,(14,(15,(16,17))))),((18,((20,(21,(22,(23,((24,(25,(26,(27,(28,29))))),30))))),(31,(32,(((33,(36,(37,38))),35),34))))),19))),(39,(40,(42,43)))),41))),(44,(45,(46,47)))));
tree tnt_1214 = [&U] (1,2,((3,(4,(((5,(((6,(((7,(8,9)),(10,(11,12))),45)),(13,(14,(15,(16,17))))),((18,((20,(21,(22,(23,(24,((25,(26,(27,(28,29)))),30)))))),(31,(32,(((33,(36,(37,38))),35),34))))),19))),(39,(40,(42,43)))),41))),(44,(46,47))));
tree tnt_1215 = [&U] (1,2,((3,(4,(((5,(((6,((7,(8,9)),((10,(11,12)),45))),(13,(14,(15,(16,17))))),((18,((20,(21,(22,(23,(24,((25,(26,(27,(28,29)))),30)))))),(31,(32,(((33,(36,(37,38))),35),34))))),19))),(39,(40,(42,43)))),41))),(44,(46,47))));
tree tnt_1216 = [&U] (1,2,((3,(4,(((5,(((6,(((7,(8,9)),45),(10,(11,12)))),(13,(14,(15,(16,17))))),((18,((20,(21,(22,(23,(24,((25,(26,(27,(28,29)))),30)))))),(31,(32,(((33,(36,(37,38))),35),34))))),19))),(39,(40,(42,43)))),41))),(44,(46,47))));
tree tnt_1217 = [&U] (1,2,((3,(4,(((5,(((6,((7,(8,9)),(10,((11,12),45)))),(13,(14,(15,(16,17))))),((18,((20,(21,(22,(23,(24,((25,(26,(27,(28,29)))),30)))))),(31,(32,(((33,(36,(37,38))),35),34))))),19))),(39,(40,(42,43)))),41))),(44,(46,47))));
tree tnt_1218 = [&U] (1,2,((3,(4,(((5,(((6,((7,(8,9)),((10,45),(11,12)))),(13,(14,(15,(16,17))))),((18,((20,(21,(22,(23,(24,((25,(26,(27,(28,29)))),30)))))),(31,(32,(((33,(36,(37,38))),35),34))))),19))),(39,(40,(42,43)))),41))),(44,(46,47))));
tree tnt_1219 = [&U] (1,2,((3,(4,(((5,(((6,(((7,45),(8,9)),(10,(11,12)))),(13,(14,(15,(16,17))))),((18,((20,(21,(22,(23,(24,((25,(26,(27,(28,29)))),30)))))),(31,(32,(((33,(36,(37,38))),35),34))))),19))),(39,(40,(42,43)))),41))),(44,(46,47))));
tree tnt_1220 = [&U] (1,2,((3,(4,(((5,(((6,((7,((8,9),45)),(10,(11,12)))),(13,(14,(15,(16,17))))),((18,((20,(21,(22,(23,(24,((25,(26,(27,(28,29)))),30)))))),(31,(32,(((33,(36,(37,38))),35),34))))),19))),(39,(40,(42,43)))),41))),(44,(46,47))));
tree tnt_1221 = [&U] (1,2,((3,(4,((5,(((6,((7,(8,9)),(10,(11,12)))),(13,(14,(15,(16,17))))),(18,((19,((20,((21,((((23,(26,27)),(28,29)),25),24)),22)),(31,(32,(((33,35),(36,(37,38))),34))))),30)))),(39,(40,(41,(42,43))))))),(44,(45,(46,47)))));
tree tnt_1222 = [&U] (1,2,((3,(4,((5,(((6,((7,(8,9)),(10,(11,12)))),(13,(14,(15,(16,17))))),(18,(19,((20,((21,(((((23,(26,27)),(28,29)),25),24),30)),22)),(31,(32,(((33,35),(36,(37,38))),34)))))))),(39,(40,(41,(42,43))))))),(44,(45,(46,47)))));
tree tnt_1223 = [&U] (1,2,((3,(4,((5,(((6,((7,(8,9)),(10,(11,12)))),(13,(14,(15,(16,17))))),(18,(19,((20,((21,(((((23,(26,27)),(28,29)),25),30),24)),22)),(31,(32,(((33,35),(36,(37,38))),34)))))))),(39,(40,(41,(42,43))))))),(44,(45,(46,47)))));
tree tnt_1224 = [&U] (1,2,((3,(4,((5,(((6,((7,(8,9)),(10,(11,12)))),(13,(14,(15,(16,17))))),(18,(19,((20,((21,(((((23,(26,27)),(28,29)),30),25),24)),22)),(31,(32,(((33,35),(36,(37,38))),34)))))))),(39,(40,(41,(42,43))))))),(44,(45,(46,47)))));
tree tnt_1225 = [&U] (1,2,((3,(4,((5,(((6,(((7,(8,9)),(10,(11,12))),45)),(13,(14,(15,(16,17))))),(18,((19,((20,((21,((((23,(26,27)),(28,29)),25),24)),22)),(31,(32,(((33,35),(36,(37,38))),34))))),30)))),(39,(40,(41,(42,43))))))),(44,(46,47))));
tree tnt_1226 = [&U] (1,2,((3,(4,((5,(((6,((7,(8,9)),((10,(11,12)),45))),(13,(14,(15,(16,17))))),(18,((19,((20,((21,((((23,(26,27)),(28,29)),25),24)),22)),(31,(32,(((33,35),(36,(37,38))),34))))),30)))),(39,(40,(41,(42,43))))))),(44,(46,47))));
tree tnt_1227 = [&U] (1,2,((3,(4,((5,(((6,(((7,(8,9)),45),(10,(11,12)))),(13,(14,(15,(16,17))))),(18,((19,((20,((21,((((23,(26,27)),(28,29)),25),24)),22)),(31,(32,(((33,35),(36,(37,38))),34))))),30)))),(39,(40,(41,(42,43))))))),(44,(46,47))));
tree tnt_1228 = [&U] (1,2,((3,(4,((5,(((6,((7,(8,9)),(10,((11,12),45)))),(13,(14,(15,(16,17))))),(18,((19,((20,((21,((((23,(26,27)),(28,29)),25),24)),22)),(31,(32,(((33,35),(36,(37,38))),34))))),30)))),(39,(40,(41,(42,43))))))),(44,(46,47))));
tree tnt_1229 = [&U] (1,2,((3,(4,((5,(((6,((7,(8,9)),((10,45),(11,12)))),(13,(14,(15,(16,17))))),(18,((19,((20,((21,((((23,(26,27)),(28,29)),25),24)),22)),(31,(32,(((33,35),(36,(37,38))),34))))),30)))),(39,(40,(41,(42,43))))))),(44,(46,47))));
tree tnt_1230 = [&U] (1,2,((3,(4,((5,(((6,(((7,45),(8,9)),(10,(11,12)))),(13,(14,(15,(16,17))))),(18,((19,((20,((21,((((23,(26,27)),(28,29)),25),24)),22)),(31,(32,(((33,35),(36,(37,38))),34))))),30)))),(39,(40,(41,(42,43))))))),(44,(46,47))));
tree tnt_1231 = [&U] (1,2,(((3,((((5,(((6,((7,(8,9)),(10,(11,12)))),(13,(15,(16,17)))),((18,(((20,(21,(22,(23,((24,29),(25,(26,(27,28)))))))),(31,(32,(((33,(36,(37,38))),35),34)))),30)),19))),((14,39),42)),41),(40,43))),4),(44,((45,46),47))));
tree tnt_1232 = [&U] (1,2,((3,(4,((((5,(((6,((7,(8,9)),(10,(11,12)))),(13,(15,(16,17)))),((18,(((20,(21,(22,(23,((24,29),(25,(26,(27,28)))))))),(31,(32,(((33,(36,(37,38))),35),34)))),30)),19))),((14,39),42)),41),(40,43)))),(44,((45,46),47))));
tree tnt_1233 = [&U] (1,2,(((3,((((5,(((6,((7,(8,9)),(10,(11,12)))),(13,(15,(16,17)))),((18,((((20,(21,(22,(23,(25,(26,(27,28))))))),(24,29)),(31,(32,(((33,(36,(37,38))),35),34)))),30)),19))),((14,39),42)),41),(40,43))),4),(44,((45,46),47))));
tree tnt_1234 = [&U] (1,2,(((3,((((5,(((6,((7,(8,9)),(10,(11,12)))),(13,(15,(16,17)))),((18,(((20,(21,(22,(23,((24,29),(25,(26,(27,28)))))))),(31,(32,(((33,35),(36,(37,38))),34)))),30)),19))),((14,39),42)),41),(40,43))),4),(44,((45,46),47))));
tree tnt_1235 = [&U] (1,2,(((3,((((5,(((6,((7,(8,9)),(10,(11,12)))),(13,((15,16),17))),((18,(((20,(21,(22,(23,((24,29),(25,(26,(27,28)))))))),(31,(32,(((33,(36,(37,38))),35),34)))),30)),19))),((14,39),42)),41),(40,43))),4),(44,((45,46),47))));
tree tnt_1236 = [&U] (1,2,(((3,((((5,(((6,((7,(8,9)),(10,(11,12)))),(13,(15,(16,17)))),((18,(((20,(21,(22,(23,((24,29),(((25,28),27),26)))))),(31,(32,(((33,(36,(37,38))),35),34)))),30)),19))),((14,39),42)),41),(40,43))),4),(44,((45,46),47))));
tree tnt_1237 = [&U] (1,2,(((3,((((5,(((6,((7,(8,9)),(10,(11,12)))),(13,(15,(16,17)))),((18,(((20,(21,(22,(23,(24,(25,(26,(27,28)))))))),(31,(32,(((33,(36,(37,38))),35),34)))),(29,30))),19))),((14,39),42)),41),(40,43))),4),(44,((45,46),47))));
tree tnt_1238 = [&U] (1,2,(((3,((((5,(((6,((7,(8,9)),(10,(11,12)))),(13,(15,(16,17)))),((18,((((20,(21,(22,(23,(24,(25,(26,(27,28)))))))),29),(31,(32,(((33,(36,(37,38))),35),34)))),30)),19))),((14,39),42)),41),(40,43))),4),(44,((45,46),47))));
tree tnt_1239 = [&U] (1,2,(((3,((((5,(((6,((7,(8,9)),(10,(11,12)))),(13,(15,(16,17)))),((18,(((20,(21,(22,(23,(24,(25,(26,(27,(28,29))))))))),(31,(32,(((33,(36,(37,38))),35),34)))),30)),19))),((14,39),42)),41),(40,43))),4),(44,((45,46),47))));
tree tnt_1240 = [&U] (1,2,(((3,((((5,(((6,((7,(8,9)),(10,(11,12)))),(13,(15,(16,17)))),((18,(((20,(21,(22,(23,((24,29),(25,(26,(27,28)))))))),(31,((32,(34,(35,(36,(37,38))))),33))),30)),19))),((14,39),42)),41),(40,43))),4),(44,((45,46),47))));
tree tnt_1241 = [&U] (1,2,((3,(4,((((5,(((6,((7,(8,9)),(10,(11,12)))),(13,(15,(16,17)))),(((18,((20,((22,((23,(26,27)),((25,29),28))),(31,(32,((33,34),(35,(36,(37,38)))))))),21)),19),30))),((14,39),(24,42))),41),(40,43)))),(44,(45,(46,47)))));
tree tnt_1242 = [&U] (1,2,((3,(4,((((5,(((6,((7,(8,9)),(10,(11,12)))),(13,(15,(16,17)))),(((18,((20,(31,(32,((33,34),(35,(36,(37,38))))))),(21,(22,((23,(26,27)),((25,29),28)))))),19),30))),((14,39),(24,42))),41),(40,43)))),(44,(45,(46,47)))));
tree tnt_1243 = [&U] (1,2,((3,(4,((((5,(((6,((7,(8,9)),(10,(11,12)))),(13,((15,16),17))),(((18,((20,((22,((23,(26,27)),((25,29),28))),(31,(32,((33,34),(35,(36,(37,38)))))))),21)),19),30))),((14,39),(24,42))),41),(40,43)))),(44,(45,(46,47)))));
tree tnt_1244 = [&U] (1,2,((3,(4,((((5,(((6,((7,(8,9)),(10,(11,12)))),(13,(15,(16,17)))),(((18,((20,((22,(((23,(26,27)),(28,29)),25)),(31,(32,((33,34),(35,(36,(37,38)))))))),21)),19),30))),((14,39),(24,42))),41),(40,43)))),(44,(45,(46,47)))));
tree tnt_1245 = [&U] (1,2,((3,(4,((((5,(((6,((7,(8,9)),(10,(11,12)))),(13,(15,(16,17)))),(((18,((20,((22,((23,(26,27)),((25,29),28))),(31,(32,((33,(35,(36,(37,38)))),34))))),21)),19),30))),((14,39),(24,42))),41),(40,43)))),(44,(45,(46,47)))));
tree tnt_1246 = [&U] (1,2,((3,(4,((((5,(((6,((7,(8,9)),(10,(11,12)))),(13,(15,(16,17)))),(((18,((20,((22,((23,(26,27)),((25,29),28))),(31,((32,(34,(35,(36,(37,38))))),33)))),21)),19),30))),((14,39),(24,42))),41),(40,43)))),(44,(45,(46,47)))));
tree tnt_1247 = [&U] (1,2,((3,(4,((((5,(((6,((7,(8,9)),(10,(11,12)))),(13,(15,(16,17)))),(((18,((20,((22,((23,(26,27)),((25,29),28))),(31,(32,(((33,(36,(37,38))),35),34))))),21)),19),30))),((14,39),(24,42))),41),(40,43)))),(44,(45,(46,47)))));
tree tnt_1248 = [&U] (1,2,((3,(4,((((5,(((6,((7,(8,9)),(10,(11,12)))),(13,(15,(16,17)))),(((18,((20,((22,((23,(26,27)),((25,29),28))),(31,(32,(((33,35),(36,(37,38))),34))))),21)),19),30))),((14,39),(24,42))),41),(40,43)))),(44,(45,(46,47)))));
tree tnt_1249 = [&U] (1,2,((3,(4,((((5,(((6,((7,(8,9)),(10,(11,12)))),(13,(15,(16,17)))),(((18,((20,((22,((23,(26,27)),((25,29),28))),(31,(32,((((33,36),(37,38)),35),34))))),21)),19),30))),((14,39),(24,42))),41),(40,43)))),(44,(45,(46,47)))));
tree tnt_1250 = [&U] (1,2,((3,(4,((((5,(((6,((7,(8,9)),(10,(11,12)))),(13,(15,(16,17)))),((18,(((20,((22,((23,(26,27)),((25,29),28))),(31,(32,((33,34),(35,(36,(37,38)))))))),30),21)),19))),((14,39),(24,42))),41),(40,43)))),(44,(45,(46,47)))));
tree tnt_1251 = [&U] (1,2,((3,(4,((((((5,(((6,(((7,45),(8,9)),(10,(11,12)))),(13,(15,(16,17)))),((18,((20,(21,(22,(23,(24,((25,30),(26,(27,(28,29))))))))),(31,(32,((((33,(37,38)),36),35),34))))),19))),(14,39)),40),41),42),43))),(44,(46,47))));
tree tnt_1252 = [&U] (1,2,((3,(4,((((((5,(((6,(((7,45),(8,9)),(10,(11,12)))),(13,(15,(16,17)))),((18,((20,(21,(22,(23,(24,((25,30),(26,(27,(28,29))))))))),(31,((32,(34,(35,(36,(37,38))))),33)))),19))),(14,39)),40),41),42),43))),(44,(46,47))));
tree tnt_1253 = [&U] (1,2,((3,(4,((((((5,(((6,(((7,45),(8,9)),(10,(11,12)))),(13,(15,(16,17)))),((18,((20,(21,(22,(23,(24,((25,30),(26,(27,(28,29))))))))),(31,(32,(33,(34,(35,(36,(37,38))))))))),19))),(14,39)),40),41),42),43))),(44,(46,47))));
tree tnt_1254 = [&U] (1,2,((3,(4,((((((5,(((6,(((7,45),(8,9)),(10,(11,12)))),(13,(15,(16,17)))),((18,((20,(21,(22,(23,(24,((25,30),(26,(27,(28,29))))))))),(31,(32,((33,34),(35,(36,(37,38)))))))),19))),(14,39)),40),41),42),43))),(44,(46,47))));
tree tnt_1255 = [&U] (1,2,((3,(4,((((((5,(((6,(((7,45),(8,9)),(10,(11,12)))),(13,(15,(16,17)))),((18,((20,(21,(22,(23,(24,((25,30),(26,(27,(28,29))))))))),(31,(32,((33,(35,(36,(37,38)))),34))))),19))),(14,39)),40),41),42),43))),(44,(46,47))));
tree tnt_1256 = [&U] (1,2,((3,(4,((((((5,(((6,(((7,45),(8,9)),(10,(11,12)))),(13,(15,(16,17)))),((18,((20,(21,(22,(23,(24,((25,30),(26,(27,(28,29))))))))),(31,(32,(((33,(36,(37,38))),35),34))))),19))),(14,39)),40),41),42),43))),(44,(46,47))));
tree tnt_1257 = [&U] (1,2,((3,(4,((((((5,(((6,(((7,45),(8,9)),(10,(11,12)))),(13,(15,(16,17)))),((18,((20,(21,(22,(23,(24,((25,30),(26,(27,(28,29))))))))),(31,(32,(((33,35),(36,(37,38))),34))))),19))),(14,39)),40),41),42),43))),(44,(46,47))));
tree tnt_1258 = [&U] (1,2,((3,(4,((((((5,(((6,(((7,45),(8,9)),(10,(11,12)))),(13,((15,16),17))),((18,((20,(21,(22,(23,(24,((25,30),(26,(27,(28,29))))))))),(31,(32,((((33,(37,38)),36),35),34))))),19))),(14,39)),40),41),42),43))),(44,(46,47))));
tree tnt_1259 = [&U] (1,2,((3,(4,((((((5,(((6,(((7,45),(8,9)),(10,(11,12)))),(13,(15,(16,17)))),((18,((20,(21,(22,(23,((24,(25,(26,(27,(28,29))))),30))))),(31,(32,((((33,(37,38)),36),35),34))))),19))),(14,39)),40),41),42),43))),(44,(46,47))));
tree tnt_1260 = [&U] (1,2,((3,(4,((((((5,(((6,(((7,45),(8,9)),(10,(11,12)))),(13,(15,(16,17)))),((18,((20,(21,(22,(23,(24,((25,(26,(27,(28,29)))),30)))))),(31,(32,((((33,(37,38)),36),35),34))))),19))),(14,39)),40),41),42),43))),(44,(46,47))));
tree tnt_1261 = [&U] (1,2,((3,(4,((5,(((((6,((((7,((8,9),10)),13),45),(11,12))),16),15),14),(17,((18,(19,((20,(21,(22,(23,(24,(25,((26,(27,(28,29))),30))))))),(31,((33,((35,38),(36,37))),34))))),32)))),((39,(41,(42,43))),40)))),(44,(46,47))));
tree tnt_1262 = [&U] (1,2,((3,(4,((5,(((((6,((((7,((8,9),10)),13),45),(11,12))),16),15),14),(17,((18,32),(19,((20,(21,(22,(23,(24,(25,((26,(27,(28,29))),30))))))),(31,((33,((35,38),(36,37))),34)))))))),((39,(41,(42,43))),40)))),(44,(46,47))));
tree tnt_1263 = [&U] (1,2,((3,(4,((5,(((((6,(((7,((8,9),10)),13),((11,12),45))),16),15),14),(17,((18,(19,((20,(21,(22,(23,(24,(25,((26,(27,(28,29))),30))))))),(31,((33,((35,38),(36,37))),34))))),32)))),((39,(41,(42,43))),40)))),(44,(46,47))));
tree tnt_1264 = [&U] (1,2,((3,(4,((5,(((((6,((((7,((8,9),10)),13),45),(11,12))),16),15),14),(17,((18,(19,((20,(21,(22,(23,(24,((((25,(28,29)),27),26),30)))))),(31,((33,((35,38),(36,37))),34))))),32)))),((39,(41,(42,43))),40)))),(44,(46,47))));
tree tnt_1265 = [&U] (1,2,((3,(4,((5,(((((6,((((7,((8,9),10)),13),45),(11,12))),16),15),14),(17,((18,(19,(((20,(21,(22,(23,(24,(25,((26,(27,28)),30))))))),29),(31,((33,((35,38),(36,37))),34))))),32)))),((39,(41,(42,43))),40)))),(44,(46,47))));
tree tnt_1266 = [&U] (1,2,((3,(4,((5,(((((6,((((7,((8,9),10)),13),45),(11,12))),16),15),14),(17,((18,(19,((20,(21,(22,(23,((24,29),(25,((26,(27,28)),30))))))),(31,((33,((35,38),(36,37))),34))))),32)))),((39,(41,(42,43))),40)))),(44,(46,47))));
tree tnt_1267 = [&U] (1,2,((3,(4,((5,(((((6,((((7,((8,9),10)),13),45),(11,12))),16),15),14),(17,(((18,(19,((20,(21,(22,(23,(24,(25,(26,(27,(28,29))))))))),(31,((33,((35,38),(36,37))),34))))),32),30)))),((39,(41,(42,43))),40)))),(44,(46,47))));
tree tnt_1268 = [&U] (1,2,((3,(4,((5,(((((6,((((7,((8,9),10)),13),45),(11,12))),16),15),14),(17,((18,(19,((20,(21,(22,(23,((24,(25,(26,(27,(28,29))))),30))))),(31,((33,((35,38),(36,37))),34))))),32)))),((39,(41,(42,43))),40)))),(44,(46,47))));
tree tnt_1269 = [&U] (1,2,((3,(4,((5,(((((6,((((7,((8,9),10)),13),45),(11,12))),16),15),14),(17,((18,(19,((20,(21,(22,(23,(24,((25,(26,(27,(28,29)))),30)))))),(31,((33,((35,38),(36,37))),34))))),32)))),((39,(41,(42,43))),40)))),(44,(46,47))));
tree tnt_1270 = [&U] (1,2,((3,(4,((5,(((((6,((((7,((8,9),10)),13),(11,12)),45)),16),15),14),(17,((18,(19,((20,(21,(22,(23,(24,(25,((26,(27,(28,29))),30))))))),(31,((33,((35,38),(36,37))),34))))),32)))),((39,(41,(42,43))),40)))),(44,(46,47))));
tree tnt_1271 = [&U] (1,2,((3,(4,((((((5,(((6,((7,((8,9),45)),(10,(11,12)))),(13,((15,16),17))),((18,((20,(21,(22,(23,((24,(29,30)),(25,(26,(27,28)))))))),(31,(32,(33,(34,(35,(36,(37,38))))))))),19))),(14,39)),40),41),42),43))),(44,(46,47))));
tree tnt_1272 = [&U] (1,2,((3,(4,((((((5,(((6,((7,((8,9),45)),(10,(11,12)))),(13,((15,16),17))),((18,(((20,(21,(22,(23,(25,(26,(27,28))))))),(24,(29,30))),(31,(32,(33,(34,(35,(36,(37,38))))))))),19))),(14,39)),40),41),42),43))),(44,(46,47))));
tree tnt_1273 = [&U] (1,2,((3,(4,((((((5,(((6,((7,((8,9),45)),(10,(11,12)))),(13,((15,16),17))),((18,((20,(21,(22,(23,((24,(29,30)),(25,(26,(27,28)))))))),(31,((32,33),(34,(35,(36,(37,38)))))))),19))),(14,39)),40),41),42),43))),(44,(46,47))));
tree tnt_1274 = [&U] (1,2,((3,(4,((((((5,(((6,((7,((8,9),45)),(10,(11,12)))),(13,((15,16),17))),((18,(((20,(21,(22,(23,(24,(25,(26,(27,28)))))))),(29,30)),(31,(32,(33,(34,(35,(36,(37,38))))))))),19))),(14,39)),40),41),42),43))),(44,(46,47))));
tree tnt_1275 = [&U] (1,2,((3,(4,((((((5,(((6,(((7,45),(8,9)),(10,(11,12)))),(13,((15,16),17))),((18,((20,(21,(22,(23,((24,(29,30)),(25,(26,(27,28)))))))),(31,(32,(33,(34,(35,(36,(37,38))))))))),19))),(14,39)),40),41),42),43))),(44,(46,47))));
tree tnt_1276 = [&U] (1,2,((3,(4,((((((5,(((6,((7,((8,9),45)),((10,11),12))),(13,((15,16),17))),((18,((20,(21,(22,(23,((24,(29,30)),(25,(26,(27,28)))))))),(31,(32,(33,(34,(35,(36,(37,38))))))))),19))),(14,39)),40),41),42),43))),(44,(46,47))));
tree tnt_1277 = [&U] (1,2,((3,(4,((((((5,(((6,((7,((8,9),45)),(10,(11,12)))),(13,(15,(16,17)))),((18,((20,(21,(22,(23,((24,(29,30)),(25,(26,(27,28)))))))),(31,(32,(33,(34,(35,(36,(37,38))))))))),19))),(14,39)),40),41),42),43))),(44,(46,47))));
tree tnt_1278 = [&U] (1,2,((3,(4,((((((5,(((6,((7,((8,9),45)),(10,(11,12)))),(13,((15,16),17))),((18,((20,(21,(22,(23,((24,(29,30)),(((25,28),27),26)))))),(31,(32,(33,(34,(35,(36,(37,38))))))))),19))),(14,39)),40),41),42),43))),(44,(46,47))));
tree tnt_1279 = [&U] (1,2,((3,(4,((((((5,(((6,((7,((8,9),45)),(10,(11,12)))),(13,((15,16),17))),((18,(((20,(21,(22,(23,((24,30),(25,(26,(27,28)))))))),29),(31,(32,(33,(34,(35,(36,(37,38))))))))),19))),(14,39)),40),41),42),43))),(44,(46,47))));
tree tnt_1280 = [&U] (1,2,((3,(4,((((((5,(((6,((7,((8,9),45)),(10,(11,12)))),(13,((15,16),17))),((18,((20,(21,(22,(23,((24,30),(25,(26,(27,(28,29))))))))),(31,(32,(33,(34,(35,(36,(37,38))))))))),19))),(14,39)),40),41),42),43))),(44,(46,47))));
tree tnt_1281 = [&U] (1,2,(((3,((((5,(((6,((7,(8,9)),(10,(11,12)))),(13,((15,16),17))),((18,((20,(21,(22,(((23,(26,27)),((25,28),29)),30)))),(31,(32,((((33,(37,38)),36),35),34))))),19))),((14,39),(24,42))),41),(40,43))),4),(44,(45,(46,47)))));
tree tnt_1282 = [&U] (1,2,(((3,((((5,(((6,((7,(8,9)),(10,(11,12)))),(13,((15,16),17))),(((18,(20,(31,(32,((((33,(37,38)),36),35),34))))),(21,(22,(((23,(26,27)),((25,28),29)),30)))),19))),((14,39),(24,42))),41),(40,43))),4),(44,(45,(46,47)))));
tree tnt_1283 = [&U] (1,2,(((3,((((5,(((6,((7,(8,9)),(10,(11,12)))),(13,((15,16),17))),((18,((20,(31,(32,((((33,(37,38)),36),35),34)))),(21,(22,(((23,(26,27)),((25,28),29)),30))))),19))),((14,39),(24,42))),41),(40,43))),4),(44,(45,(46,47)))));
tree tnt_1284 = [&U] (1,2,(((3,((((5,(((6,((7,(8,9)),(10,(11,12)))),(13,((15,16),17))),((18,19),((20,(31,(32,((((33,(37,38)),36),35),34)))),(21,(22,(((23,(26,27)),((25,28),29)),30))))))),((14,39),(24,42))),41),(40,43))),4),(44,(45,(46,47)))));
tree tnt_1285 = [&U] (1,2,(((3,((((5,(((6,((7,(8,9)),(10,(11,12)))),(13,(15,(16,17)))),((18,((20,(21,(22,(((23,(26,27)),((25,28),29)),30)))),(31,(32,((((33,(37,38)),36),35),34))))),19))),((14,39),(24,42))),41),(40,43))),4),(44,(45,(46,47)))));
tree tnt_1286 = [&U] (1,2,(((3,((((5,(((6,((7,(8,9)),(10,(11,12)))),(13,((15,16),17))),((18,((20,(21,(22,((((23,(26,27)),(28,29)),30),25)))),(31,(32,((((33,(37,38)),36),35),34))))),19))),((14,39),(24,42))),41),(40,43))),4),(44,(45,(46,47)))));
tree tnt_1287 = [&U] (1,2,(((3,((((5,(((6,((7,(8,9)),(10,(11,12)))),(13,((15,16),17))),((18,((20,(21,(22,(((23,(26,27)),((25,28),29)),30)))),(31,((32,(34,(35,(36,(37,38))))),33)))),19))),((14,39),(24,42))),41),(40,43))),4),(44,(45,(46,47)))));
tree tnt_1288 = [&U] (1,2,(((3,((((5,(((6,((7,(8,9)),(10,(11,12)))),(13,((15,16),17))),((18,((20,(21,(22,(((23,(26,27)),((25,28),29)),30)))),(31,(32,(33,(34,(35,(36,(37,38))))))))),19))),((14,39),(24,42))),41),(40,43))),4),(44,(45,(46,47)))));
tree tnt_1289 = [&U] (1,2,(((3,((((5,(((6,((7,(8,9)),(10,(11,12)))),(13,((15,16),17))),((18,((20,(21,(22,(((23,(26,27)),((25,28),29)),30)))),(31,(32,((33,34),(35,(36,(37,38)))))))),19))),((14,39),(24,42))),41),(40,43))),4),(44,(45,(46,47)))));
tree tnt_1290 = [&U] (1,2,(((3,((((5,(((6,((7,(8,9)),(10,(11,12)))),(13,((15,16),17))),((18,((20,(21,(22,(((23,(26,27)),((25,28),29)),30)))),(31,(32,((33,(35,(36,(37,38)))),34))))),19))),((14,39),(24,42))),41),(40,43))),4),(44,(45,(46,47)))));
tree tnt_1291 = [&U] (1,2,((3,(4,((((((5,(((6,((7,((8,9),45)),(10,(11,12)))),(13,(14,(15,(16,17))))),(18,(19,((20,(31,(32,((((33,34),(36,37)),35),38)))),(21,(22,(((23,(26,27)),((25,29),28)),30)))))))),(39,40)),41),24),42),43))),(44,(46,47))));
tree tnt_1292 = [&U] (1,2,((3,(4,((((((5,(((6,((7,((8,9),45)),(10,(11,12)))),(13,(14,(15,(16,17))))),(((18,(21,(22,(((23,(26,27)),((25,29),28)),30)))),(20,(31,(32,((((33,34),(36,37)),35),38))))),19))),(39,40)),41),24),42),43))),(44,(46,47))));
tree tnt_1293 = [&U] (1,2,((3,(4,((((((5,(((6,((7,((8,9),45)),(10,(11,12)))),(13,(14,(15,(16,17))))),((18,((20,(31,(32,((((33,34),(36,37)),35),38)))),(21,(22,(((23,(26,27)),((25,29),28)),30))))),19))),(39,40)),41),24),42),43))),(44,(46,47))));
tree tnt_1294 = [&U] (1,2,((3,(4,((((((5,(((6,((7,(8,9)),(10,(11,12)))),(13,(14,(15,(16,17))))),(18,(19,((20,(31,(32,((((33,34),(36,37)),35),38)))),(21,(22,(((23,(26,27)),((25,29),28)),30)))))))),(39,40)),41),24),42),43))),(44,(45,(46,47)))));
tree tnt_1295 = [&U] (1,2,((3,(4,((((((5,(((6,(((7,(8,9)),(10,(11,12))),45)),(13,(14,(15,(16,17))))),(18,(19,((20,(31,(32,((((33,34),(36,37)),35),38)))),(21,(22,(((23,(26,27)),((25,29),28)),30)))))))),(39,40)),41),24),42),43))),(44,(46,47))));
tree tnt_1296 = [&U] (1,2,((3,(4,((((((5,(((6,(((7,(8,9)),45),(10,(11,12)))),(13,(14,(15,(16,17))))),(18,(19,((20,(31,(32,((((33,34),(36,37)),35),38)))),(21,(22,(((23,(26,27)),((25,29),28)),30)))))))),(39,40)),41),24),42),43))),(44,(46,47))));
tree tnt_1297 = [&U] (1,2,((3,(4,((((((5,(((6,((7,(8,9)),((10,(11,12)),45))),(13,(14,(15,(16,17))))),(18,(19,((20,(31,(32,((((33,34),(36,37)),35),38)))),(21,(22,(((23,(26,27)),((25,29),28)),30)))))))),(39,40)),41),24),42),43))),(44,(46,47))));
tree tnt_1298 = [&U] (1,2,((3,(4,((((((5,(((6,((7,(8,9)),(10,((11,12),45)))),(13,(14,(15,(16,17))))),(18,(19,((20,(31,(32,((((33,34),(36,37)),35),38)))),(21,(22,(((23,(26,27)),((25,29),28)),30)))))))),(39,40)),41),24),42),43))),(44,(46,47))));
tree tnt_1299 = [&U] (1,2,((3,(4,((((((5,(((6,((7,(8,9)),((10,45),(11,12)))),(13,(14,(15,(16,17))))),(18,(19,((20,(31,(32,((((33,34),(36,37)),35),38)))),(21,(22,(((23,(26,27)),((25,29),28)),30)))))))),(39,40)),41),24),42),43))),(44,(46,47))));
tree tnt_1300 = [&U] (1,2,((3,(4,((((((5,(((6,((7,(8,9)),(10,(11,(12,45))))),(13,(14,(15,(16,17))))),(18,(19,((20,(31,(32,((((33,34),(36,37)),35),38)))),(21,(22,(((23,(26,27)),((25,29),28)),30)))))))),(39,40)),41),24),42),43))),(44,(46,47))));
tree tnt_1301 = [&U] (1,2,((3,(4,((5,(((6,((7,(8,9)),(10,(11,12)))),(13,(14,(15,(16,17))))),((18,(((20,(21,(22,(23,((25,(26,(27,28))),30))))),(24,29)),(31,(32,(33,(34,(35,(36,(37,38))))))))),19))),(39,(40,(41,(42,43))))))),(44,((45,46),47))));
tree tnt_1302 = [&U] (1,2,((3,(4,((5,(((6,((7,(8,9)),(10,(11,12)))),(13,(14,(15,(16,17))))),((18,(((20,(21,(22,(23,((25,(26,(27,28))),30))))),(24,29)),(31,((32,33),(34,(35,(36,(37,38)))))))),19))),(39,(40,(41,(42,43))))))),(44,((45,46),47))));
tree tnt_1303 = [&U] (1,2,((3,(4,((5,(((6,((7,(8,9)),(10,(11,12)))),(13,(14,(15,(16,17))))),((18,(((20,(21,(22,(23,((((25,28),27),26),30))))),(24,29)),(31,(32,(33,(34,(35,(36,(37,38))))))))),19))),(39,(40,(41,(42,43))))))),(44,((45,46),47))));
tree tnt_1304 = [&U] (1,2,((3,(4,((5,(((6,((7,(8,9)),(10,(11,12)))),(13,(14,(15,(16,17))))),((18,(((20,(21,(22,(23,((25,(26,(27,28))),30))))),(24,29)),(31,(32,(((33,(36,(37,38))),35),34))))),19))),(39,(40,(41,(42,43))))))),(44,((45,46),47))));
tree tnt_1305 = [&U] (1,2,((3,(4,((5,(((6,((7,(8,9)),(10,(11,12)))),(13,(14,(15,(16,17))))),((18,(((20,(21,(22,(23,((25,(26,(27,28))),30))))),(24,29)),(31,(32,(((33,35),(36,(37,38))),34))))),19))),(39,(40,(41,(42,43))))))),(44,((45,46),47))));
tree tnt_1306 = [&U] (1,2,((3,(4,((5,(((6,((7,(8,9)),(10,(11,12)))),(13,(14,(15,(16,17))))),((18,(((20,(21,(22,(23,((25,(26,(27,28))),30))))),(24,29)),(31,(32,((((33,36),(37,38)),35),34))))),19))),(39,(40,(41,(42,43))))))),(44,((45,46),47))));
tree tnt_1307 = [&U] (1,2,((3,(4,((5,(((6,((7,(8,9)),(10,(11,12)))),(13,(14,(15,(16,17))))),((18,(((20,((21,(23,((25,(26,(27,28))),30))),22)),(24,29)),(31,(32,(33,(34,(35,(36,(37,38))))))))),19))),(39,(40,(41,(42,43))))))),(44,((45,46),47))));
tree tnt_1308 = [&U] (1,2,((3,(4,((5,(((6,((7,(8,9)),(10,(11,12)))),(13,(14,(15,(16,17))))),(((18,(((20,(21,(22,(23,(25,(26,(27,28))))))),(24,29)),(31,(32,(33,(34,(35,(36,(37,38))))))))),19),30))),(39,(40,(41,(42,43))))))),(44,((45,46),47))));
tree tnt_1309 = [&U] (1,2,((3,(4,((5,(((6,((7,(8,9)),(10,(11,12)))),(13,(14,(15,(16,17))))),((18,(((20,(21,(22,(23,(25,(26,(27,28))))))),((24,29),30)),(31,(32,(33,(34,(35,(36,(37,38))))))))),19))),(39,(40,(41,(42,43))))))),(44,((45,46),47))));
tree tnt_1310 = [&U] (1,2,((3,(4,((5,(((6,(((7,(8,9)),(10,(11,12))),45)),(13,(14,(15,(16,17))))),((18,(((20,(21,(22,(23,((25,(26,(27,28))),30))))),(24,29)),(31,(32,(33,(34,(35,(36,(37,38))))))))),19))),(39,(40,(41,(42,43))))))),(44,(46,47))));
tree tnt_1311 = [&U] (1,2,((3,(4,((((((5,(((6,((7,(8,(9,45))),(10,(11,12)))),(13,(14,(15,(16,17))))),(18,(19,((20,((21,((((23,(26,27)),(28,29)),30),25)),22)),(31,(32,(33,(34,(35,(36,(37,38)))))))))))),(39,40)),41),24),42),43))),(44,(46,47))));
tree tnt_1312 = [&U] (1,2,((3,(4,(((((5,(((6,((7,(8,(9,45))),(10,(11,12)))),(13,(14,(15,(16,17))))),(18,(19,((20,((21,(((((23,(26,27)),(28,29)),30),25),24)),22)),(31,(32,(33,(34,(35,(36,(37,38)))))))))))),(39,40)),41),42),43))),(44,(46,47))));
tree tnt_1313 = [&U] (1,2,((3,(4,((((((5,(((6,((7,(8,(9,45))),(10,(11,12)))),(13,(14,(15,(16,17))))),(18,(19,((20,((21,((((23,(26,27)),(28,29)),30),25)),22)),(31,((32,(34,(35,(36,(37,38))))),33))))))),(39,40)),41),24),42),43))),(44,(46,47))));
tree tnt_1314 = [&U] (1,2,((3,(4,((((((5,(((6,((7,(8,(9,45))),(10,(11,12)))),(13,(14,(15,(16,17))))),(18,(19,((20,((21,((((23,(26,27)),(28,29)),30),25)),22)),(31,(32,(((33,(36,(37,38))),35),34)))))))),(39,40)),41),24),42),43))),(44,(46,47))));
tree tnt_1315 = [&U] (1,2,((3,(4,((((((5,(((6,((7,(8,(9,45))),(10,(11,12)))),(13,(14,(15,(16,17))))),(18,(19,((20,((21,((((23,(26,27)),(28,29)),30),25)),22)),(31,(32,(((33,35),(36,(37,38))),34)))))))),(39,40)),41),24),42),43))),(44,(46,47))));
tree tnt_1316 = [&U] (1,2,((3,(4,((((((5,(((6,((7,(8,(9,45))),(10,(11,12)))),(13,(14,(15,(16,17))))),(18,(19,((20,(21,(22,((((23,(26,27)),(28,29)),30),25)))),(31,(32,(33,(34,(35,(36,(37,38)))))))))))),(39,40)),41),24),42),43))),(44,(46,47))));
tree tnt_1317 = [&U] (1,2,((3,(4,((((((5,(((6,((7,(8,9)),(10,(11,12)))),(13,(14,(15,(16,17))))),(18,(19,((20,((21,((((23,(26,27)),(28,29)),30),25)),22)),(31,(32,(33,(34,(35,(36,(37,38)))))))))))),(39,40)),41),24),42),43))),(44,(45,(46,47)))));
tree tnt_1318 = [&U] (1,2,((3,(4,((((((5,(((6,(((7,(8,9)),(10,(11,12))),45)),(13,(14,(15,(16,17))))),(18,(19,((20,((21,((((23,(26,27)),(28,29)),30),25)),22)),(31,(32,(33,(34,(35,(36,(37,38)))))))))))),(39,40)),41),24),42),43))),(44,(46,47))));
tree tnt_1319 = [&U] (1,2,((3,(4,((((((5,(((6,(((7,(8,9)),45),(10,(11,12)))),(13,(14,(15,(16,17))))),(18,(19,((20,((21,((((23,(26,27)),(28,29)),30),25)),22)),(31,(32,(33,(34,(35,(36,(37,38)))))))))))),(39,40)),41),24),42),43))),(44,(46,47))));
tree tnt_1320 = [&U] (1,2,((3,(4,((((((5,(((6,((7,(8,9)),((10,(11,12)),45))),(13,(14,(15,(16,17))))),(18,(19,((20,((21,((((23,(26,27)),(28,29)),30),25)),22)),(31,(32,(33,(34,(35,(36,(37,38)))))))))))),(39,40)),41),24),42),43))),(44,(46,47))));
tree tnt_1321 = [&U] (1,2,((3,(4,((5,(((6,((7,(8,9)),(10,(11,12)))),(13,(14,(15,(16,17))))),(18,((19,((20,(21,(22,(23,((24,29),(25,(26,(27,28)))))))),(31,(32,(((33,(36,(37,38))),35),34))))),30)))),(39,(40,(41,(42,43))))))),(44,(45,(46,47)))));
tree tnt_1322 = [&U] (1,2,((3,(4,((5,(((6,((7,(8,9)),(10,(11,12)))),(13,(14,(15,(16,17))))),(18,(19,((20,(21,(22,(23,(((24,29),(25,(26,(27,28)))),30))))),(31,(32,(((33,(36,(37,38))),35),34)))))))),(39,(40,(41,(42,43))))))),(44,(45,(46,47)))));
tree tnt_1323 = [&U] (1,2,((3,(4,((5,(((6,((7,(8,9)),(10,(11,12)))),(13,(14,(15,(16,17))))),(18,(19,((20,(21,(22,(23,(((24,29),30),(25,(26,(27,28)))))))),(31,(32,(((33,(36,(37,38))),35),34)))))))),(39,(40,(41,(42,43))))))),(44,(45,(46,47)))));
tree tnt_1324 = [&U] (1,2,((3,(4,((5,(((6,((7,(8,9)),(10,(11,12)))),(13,(14,(15,(16,17))))),(18,(19,((20,(21,(22,(23,((24,29),((25,(26,(27,28))),30)))))),(31,(32,(((33,(36,(37,38))),35),34)))))))),(39,(40,(41,(42,43))))))),(44,(45,(46,47)))));
tree tnt_1325 = [&U] (1,2,((3,(4,((5,(((6,((7,(8,9)),(10,(11,12)))),(13,(14,(15,(16,17))))),(18,(19,((20,(21,(22,(23,(((24,30),29),(25,(26,(27,28)))))))),(31,(32,(((33,(36,(37,38))),35),34)))))))),(39,(40,(41,(42,43))))))),(44,(45,(46,47)))));
tree tnt_1326 = [&U] (1,2,((3,(4,((5,(((6,((7,(8,9)),(10,(11,12)))),(13,(14,(15,(16,17))))),(18,(19,((20,(21,(22,(23,((24,29),((25,30),(26,(27,28)))))))),(31,(32,(((33,(36,(37,38))),35),34)))))))),(39,(40,(41,(42,43))))))),(44,(45,(46,47)))));
tree tnt_1327 = [&U] (1,2,((3,(4,((5,(((6,(((7,(8,9)),(10,(11,12))),45)),(13,(14,(15,(16,17))))),(18,((19,((20,(21,(22,(23,((24,29),(25,(26,(27,28)))))))),(31,(32,(((33,(36,(37,38))),35),34))))),30)))),(39,(40,(41,(42,43))))))),(44,(46,47))));
tree tnt_1328 = [&U] (1,2,((3,(4,((5,(((6,((7,(8,9)),((10,(11,12)),45))),(13,(14,(15,(16,17))))),(18,((19,((20,(21,(22,(23,((24,29),(25,(26,(27,28)))))))),(31,(32,(((33,(36,(37,38))),35),34))))),30)))),(39,(40,(41,(42,43))))))),(44,(46,47))));
tree tnt_1329 = [&U] (1,2,((3,(4,((5,(((6,(((7,(8,9)),45),(10,(11,12)))),(13,(14,(15,(16,17))))),(18,((19,((20,(21,(22,(23,((24,29),(25,(26,(27,28)))))))),(31,(32,(((33,(36,(37,38))),35),34))))),30)))),(39,(40,(41,(42,43))))))),(44,(46,47))));
tree tnt_1330 = [&U] (1,2,((3,(4,((5,(((6,((7,(8,9)),(10,((11,12),45)))),(13,(14,(15,(16,17))))),(18,((19,((20,(21,(22,(23,((24,29),(25,(26,(27,28)))))))),(31,(32,(((33,(36,(37,38))),35),34))))),30)))),(39,(40,(41,(42,43))))))),(44,(46,47))));
tree tnt_1331 = [&U] (1,2,((3,(4,((((5,(((6,((7,(8,9)),(10,(11,12)))),(13,((15,16),17))),((18,((20,(21,(22,((((23,(26,27)),(28,29)),25),30)))),(31,((32,(34,(35,(36,(37,38))))),33)))),19))),((14,39),(24,42))),41),(40,43)))),(44,((45,46),47))));
tree tnt_1332 = [&U] (1,2,((3,(4,((((5,(((6,((7,(8,9)),(10,(11,12)))),(13,((15,16),17))),((18,((20,(21,(22,((((23,(26,27)),(28,29)),25),30)))),(31,(32,((33,34),(35,(36,(37,38)))))))),19))),((14,39),(24,42))),41),(40,43)))),(44,((45,46),47))));
tree tnt_1333 = [&U] (1,2,((3,(4,((((5,(((6,((7,(8,9)),(10,(11,12)))),(13,((15,16),17))),((18,((20,(21,(22,((((23,(26,27)),(28,29)),25),30)))),(31,(32,((33,(35,(36,(37,38)))),34))))),19))),((14,39),(24,42))),41),(40,43)))),(44,((45,46),47))));
tree tnt_1334 = [&U] (1,2,((3,(4,((((5,(((6,((7,(8,9)),(10,(11,12)))),(13,((15,16),17))),((18,((20,(21,(22,((((23,(26,27)),(28,29)),25),30)))),(31,(32,(((33,(36,(37,38))),35),34))))),19))),((14,39),(24,42))),41),(40,43)))),(44,((45,46),47))));
tree tnt_1335 = [&U] (1,2,((3,(4,((((5,(((6,((7,(8,9)),(10,(11,12)))),(13,((15,16),17))),((18,((20,(21,(22,((((23,(26,27)),(28,29)),25),30)))),(31,(32,(((33,35),(36,(37,38))),34))))),19))),((14,39),(24,42))),41),(40,43)))),(44,((45,46),47))));
tree tnt_1336 = [&U] (1,2,((3,(4,((((5,(((6,((7,(8,9)),(10,(11,12)))),(13,((15,16),17))),((18,((20,(21,(22,((((23,(26,27)),(28,29)),25),30)))),(31,(32,((((33,(37,38)),36),35),34))))),19))),((14,39),(24,42))),41),(40,43)))),(44,((45,46),47))));
tree tnt_1337 = [&U] (1,2,((3,(4,((((5,(((6,((7,(8,9)),(10,(11,12)))),(13,((15,16),17))),((18,((20,((21,((((23,(26,27)),(28,29)),25),30)),22)),(31,((32,(34,(35,(36,(37,38))))),33)))),19))),((14,39),(24,42))),41),(40,43)))),(44,((45,46),47))));
tree tnt_1338 = [&U] (1,2,((3,(4,((((5,(((6,((7,(8,9)),(10,(11,12)))),(13,(15,(16,17)))),((18,((20,(21,(22,((((23,(26,27)),(28,29)),25),30)))),(31,((32,(34,(35,(36,(37,38))))),33)))),19))),((14,39),(24,42))),41),(40,43)))),(44,((45,46),47))));
tree tnt_1339 = [&U] (1,2,((3,(4,((((5,(((6,((7,(8,9)),(10,(11,12)))),(13,((15,16),17))),(((18,((20,(21,(22,(((23,(26,27)),(28,29)),25)))),(31,((32,(34,(35,(36,(37,38))))),33)))),19),30))),((14,39),(24,42))),41),(40,43)))),(44,((45,46),47))));
tree tnt_1340 = [&U] (1,2,((3,(4,((((5,(((6,(((7,(8,9)),(10,(11,12))),45)),(13,((15,16),17))),((18,((20,(21,(22,((((23,(26,27)),(28,29)),25),30)))),(31,((32,(34,(35,(36,(37,38))))),33)))),19))),((14,39),(24,42))),41),(40,43)))),(44,(46,47))));
tree tnt_1341 = [&U] (1,2,(((3,((((5,(((6,((7,(8,9)),(10,(11,12)))),(13,((15,16),17))),((18,(((20,(31,(32,((33,34),(35,(36,(37,38))))))),(21,(22,((23,(26,27)),((25,29),28))))),30)),19))),((14,39),(24,42))),41),(40,43))),4),(44,((45,46),47))));
tree tnt_1342 = [&U] (1,2,(((3,((((5,(((6,((7,(8,9)),(10,(11,12)))),(13,((15,16),17))),((18,(((20,(31,((32,(34,(35,(36,(37,38))))),33))),(21,(22,((23,(26,27)),((25,29),28))))),30)),19))),((14,39),(24,42))),41),(40,43))),4),(44,((45,46),47))));
tree tnt_1343 = [&U] (1,2,(((3,((((5,(((6,((7,(8,9)),(10,(11,12)))),(13,((15,16),17))),((18,(((20,(31,(32,(33,(34,(35,(36,(37,38)))))))),(21,(22,((23,(26,27)),((25,29),28))))),30)),19))),((14,39),(24,42))),41),(40,43))),4),(44,((45,46),47))));
tree tnt_1344 = [&U] (1,2,(((3,((((5,(((6,((7,(8,9)),(10,(11,12)))),(13,((15,16),17))),((18,(((20,(31,(32,(((33,(36,(37,38))),35),34)))),(21,(22,((23,(26,27)),((25,29),28))))),30)),19))),((14,39),(24,42))),41),(40,43))),4),(44,((45,46),47))));
tree tnt_1345 = [&U] (1,2,(((3,((((5,(((6,((7,(8,9)),(10,(11,12)))),(13,((15,16),17))),((18,(((20,(31,(32,((((33,(37,38)),36),35),34)))),(21,(22,((23,(26,27)),((25,29),28))))),30)),19))),((14,39),(24,42))),41),(40,43))),4),(44,((45,46),47))));
tree tnt_1346 = [&U] (1,2,(((3,((((5,(((6,((7,(8,9)),(10,(11,12)))),(13,((15,16),17))),((((18,(20,(31,(32,((33,34),(35,(36,(37,38)))))))),(21,(22,((23,(26,27)),((25,29),28))))),30),19))),((14,39),(24,42))),41),(40,43))),4),(44,((45,46),47))));
tree tnt_1347 = [&U] (1,2,(((3,((((5,(((6,((7,(8,9)),(10,(11,12)))),(13,(15,(16,17)))),((18,(((20,(31,(32,((33,34),(35,(36,(37,38))))))),(21,(22,((23,(26,27)),((25,29),28))))),30)),19))),((14,39),(24,42))),41),(40,43))),4),(44,((45,46),47))));
tree tnt_1348 = [&U] (1,2,(((3,((((5,(((6,((7,(8,9)),(10,(11,12)))),(13,((15,16),17))),(((18,((20,(31,(32,((33,34),(35,(36,(37,38))))))),(21,(22,((23,(26,27)),((25,29),28)))))),19),30))),((14,39),(24,42))),41),(40,43))),4),(44,((45,46),47))));
tree tnt_1349 = [&U] (1,2,(((3,((((5,(((6,((7,(8,9)),(10,(11,12)))),(13,((15,16),17))),((18,((20,(31,(32,((33,34),(35,(36,(37,38))))))),(21,(22,(((23,(26,27)),((25,29),28)),30))))),19))),((14,39),(24,42))),41),(40,43))),4),(44,((45,46),47))));
tree tnt_1350 = [&U] (1,2,(((3,((((5,(((6,(((7,(8,9)),(10,(11,12))),45)),(13,((15,16),17))),((18,(((20,(31,(32,((33,34),(35,(36,(37,38))))))),(21,(22,((23,(26,27)),((25,29),28))))),30)),19))),((14,39),(24,42))),41),(40,43))),4),(44,(46,47))));
tree tnt_1351 = [&U] (1,2,((3,(4,((5,(((((6,(((7,((8,9),10)),13),(11,12))),16),15),14),(17,((((18,((20,((21,(((23,(26,27)),((25,28),29)),24)),22)),(31,(33,(34,((35,38),(36,37))))))),19),32),30)))),((39,(41,(42,43))),40)))),(44,(45,(46,47)))));
tree tnt_1352 = [&U] (1,2,((3,(4,((5,(((((6,(((7,((8,9),10)),13),(11,12))),16),15),14),(17,(((18,((20,((21,(((23,(26,27)),((25,28),29)),24)),22)),(31,(33,(34,((35,38),(36,37))))))),(19,30)),32)))),((39,(41,(42,43))),40)))),(44,(45,(46,47)))));
tree tnt_1353 = [&U] (1,2,((3,(4,((5,(((((6,((((7,((8,9),10)),13),(11,12)),45)),16),15),14),(17,((((18,((20,((21,(((23,(26,27)),((25,28),29)),24)),22)),(31,(33,(34,((35,38),(36,37))))))),19),32),30)))),((39,(41,(42,43))),40)))),(44,(46,47))));
tree tnt_1354 = [&U] (1,2,((3,(4,((5,(((((6,((((7,((8,9),10)),13),45),(11,12))),16),15),14),(17,((((18,((20,((21,(((23,(26,27)),((25,28),29)),24)),22)),(31,(33,(34,((35,38),(36,37))))))),19),32),30)))),((39,(41,(42,43))),40)))),(44,(46,47))));
tree tnt_1355 = [&U] (1,2,((3,(4,((5,(((((6,(((7,((8,9),10)),13),((11,12),45))),16),15),14),(17,((((18,((20,((21,(((23,(26,27)),((25,28),29)),24)),22)),(31,(33,(34,((35,38),(36,37))))))),19),32),30)))),((39,(41,(42,43))),40)))),(44,(46,47))));
tree tnt_1356 = [&U] (1,2,((3,(4,((5,(((((6,((((7,((8,9),10)),45),13),(11,12))),16),15),14),(17,((((18,((20,((21,(((23,(26,27)),((25,28),29)),24)),22)),(31,(33,(34,((35,38),(36,37))))))),19),32),30)))),((39,(41,(42,43))),40)))),(44,(46,47))));
tree tnt_1357 = [&U] (1,2,((3,(4,((5,(((((6,(((7,((8,9),10)),(13,45)),(11,12))),16),15),14),(17,((((18,((20,((21,(((23,(26,27)),((25,28),29)),24)),22)),(31,(33,(34,((35,38),(36,37))))))),19),32),30)))),((39,(41,(42,43))),40)))),(44,(46,47))));
tree tnt_1358 = [&U] (1,2,((3,(4,((5,(((((6,(((7,((8,9),10)),13),((11,45),12))),16),15),14),(17,((((18,((20,((21,(((23,(26,27)),((25,28),29)),24)),22)),(31,(33,(34,((35,38),(36,37))))))),19),32),30)))),((39,(41,(42,43))),40)))),(44,(46,47))));
tree tnt_1359 = [&U] (1,2,((3,(4,((5,(((((6,(((7,(((8,9),10),45)),13),(11,12))),16),15),14),(17,((((18,((20,((21,(((23,(26,27)),((25,28),29)),24)),22)),(31,(33,(34,((35,38),(36,37))))))),19),32),30)))),((39,(41,(42,43))),40)))),(44,(46,47))));
tree tnt_1360 = [&U] (1,2,((3,(4,((5,(((((6,((((7,45),((8,9),10)),13),(11,12))),16),15),14),(17,((((18,((20,((21,(((23,(26,27)),((25,28),29)),24)),22)),(31,(33,(34,((35,38),(36,37))))))),19),32),30)))),((39,(41,(42,43))),40)))),(44,(46,47))));
tree tnt_1361 = [&U] (1,2,((3,(4,((((((5,(((6,((7,(8,9)),(10,(11,12)))),(13,(15,(16,17)))),(18,(19,((20,((21,(((((23,(26,27)),(28,29)),25),24),30)),22)),(31,(32,((((33,(37,38)),36),35),34)))))))),(14,39)),40),41),42),43))),(44,((45,47),46))));
tree tnt_1362 = [&U] (1,2,((3,(4,((((((5,(((6,((7,(8,9)),((10,11),12))),(13,(15,(16,17)))),(18,(19,((20,((21,(((((23,(26,27)),(28,29)),25),24),30)),22)),(31,(32,((((33,(37,38)),36),35),34)))))))),(14,39)),40),41),42),43))),(44,((45,47),46))));
tree tnt_1363 = [&U] (1,2,((3,(4,((((((5,(((6,((7,(8,9)),(10,(11,12)))),(13,((15,16),17))),(18,(19,((20,((21,(((((23,(26,27)),(28,29)),25),24),30)),22)),(31,(32,((((33,(37,38)),36),35),34)))))))),(14,39)),40),41),42),43))),(44,((45,47),46))));
tree tnt_1364 = [&U] (1,2,((3,(4,((((((5,(((6,((7,(8,9)),(10,(11,12)))),(13,(15,(16,17)))),(18,(19,((20,((21,(((((23,(26,27)),(28,29)),25),30),24)),22)),(31,(32,((((33,(37,38)),36),35),34)))))))),(14,39)),40),41),42),43))),(44,((45,47),46))));
tree tnt_1365 = [&U] (1,2,((3,(4,((((((5,(((6,((7,(8,9)),(10,(11,12)))),(13,(15,(16,17)))),(18,(19,((20,((21,(((((23,(26,27)),(28,29)),25),24),30)),22)),(31,((32,(34,(35,(36,(37,38))))),33))))))),(14,39)),40),41),42),43))),(44,((45,47),46))));
tree tnt_1366 = [&U] (1,2,((3,(4,((((((5,(((6,((7,(8,9)),(10,(11,12)))),(13,(15,(16,17)))),(18,(19,((20,((21,(((((23,(26,27)),(28,29)),25),24),30)),22)),(31,(32,(33,(34,(35,(36,(37,38)))))))))))),(14,39)),40),41),42),43))),(44,((45,47),46))));
tree tnt_1367 = [&U] (1,2,((3,(4,((((((5,(((6,((7,(8,9)),(10,(11,12)))),(13,(15,(16,17)))),(18,(19,((20,((21,(((((23,(26,27)),(28,29)),25),24),30)),22)),(31,(32,((33,34),(35,(36,(37,38))))))))))),(14,39)),40),41),42),43))),(44,((45,47),46))));
tree tnt_1368 = [&U] (1,2,((3,(4,((((((5,(((6,((7,(8,9)),(10,(11,12)))),(13,(15,(16,17)))),(18,(19,((20,((21,(((((23,(26,27)),(28,29)),25),24),30)),22)),(31,(32,((33,(35,(36,(37,38)))),34)))))))),(14,39)),40),41),42),43))),(44,((45,47),46))));
tree tnt_1369 = [&U] (1,2,((3,(4,((((((5,(((6,((7,(8,9)),(10,(11,12)))),(13,(15,(16,17)))),(18,(19,((20,((21,(((((23,(26,27)),(28,29)),25),24),30)),22)),(31,(32,(((33,(36,(37,38))),35),34)))))))),(14,39)),40),41),42),43))),(44,((45,47),46))));
tree tnt_1370 = [&U] (1,2,((3,(4,((((((5,(((6,((7,(8,9)),(10,(11,12)))),(13,(15,(16,17)))),(18,(19,((20,((21,(((((23,(26,27)),(28,29)),25),24),30)),22)),(31,(32,(((33,35),(36,(37,38))),34)))))))),(14,39)),40),41),42),43))),(44,((45,47),46))));
tree tnt_1371 = [&U] (1,2,((3,(4,((((((5,(((6,((7,(8,9)),(10,(11,12)))),(13,(14,(15,(16,17))))),(18,(19,((20,((22,(((23,(26,27)),(25,(28,29))),30)),(31,(32,((((33,(37,38)),36),35),34))))),21))))),(39,40)),41),24),42),43))),(44,(45,(46,47)))));
tree tnt_1372 = [&U] (1,2,((3,(4,((((((5,(((6,((7,(8,9)),(10,(11,12)))),(13,(14,(15,(16,17))))),(18,(19,((20,(31,(32,((((33,(37,38)),36),35),34)))),(21,(22,(((23,(26,27)),(25,(28,29))),30)))))))),(39,40)),41),24),42),43))),(44,(45,(46,47)))));
tree tnt_1373 = [&U] (1,2,((3,(4,((((((5,(((6,((7,(8,9)),(10,(11,12)))),(13,(14,(15,(16,17))))),(18,(19,((20,((22,(((23,(26,27)),(25,(28,29))),30)),(31,((32,(34,(35,(36,(37,38))))),33)))),21))))),(39,40)),41),24),42),43))),(44,(45,(46,47)))));
tree tnt_1374 = [&U] (1,2,((3,(4,((((((5,(((6,((7,(8,9)),(10,(11,12)))),(13,(14,(15,(16,17))))),(18,(19,((20,((22,(((23,(26,27)),(25,(28,29))),30)),(31,(32,(33,(34,(35,(36,(37,38))))))))),21))))),(39,40)),41),24),42),43))),(44,(45,(46,47)))));
tree tnt_1375 = [&U] (1,2,((3,(4,((((((5,(((6,((7,(8,9)),(10,(11,12)))),(13,(14,(15,(16,17))))),(18,(19,((20,((22,(((23,(26,27)),(25,(28,29))),30)),(31,(32,((33,(35,(36,(37,38)))),34))))),21))))),(39,40)),41),24),42),43))),(44,(45,(46,47)))));
tree tnt_1376 = [&U] (1,2,((3,(4,((((((5,(((6,((7,(8,9)),(10,(11,12)))),(13,(14,(15,(16,17))))),(18,(19,((20,((22,(((23,(26,27)),(25,(28,29))),30)),(31,(32,(((33,(36,(37,38))),35),34))))),21))))),(39,40)),41),24),42),43))),(44,(45,(46,47)))));
tree tnt_1377 = [&U] (1,2,((3,(4,((((((5,(((6,((7,(8,9)),(10,(11,12)))),(13,(14,(15,(16,17))))),(18,(19,((20,((22,(((23,(26,27)),(25,(28,29))),30)),(31,(32,(((33,35),(36,(37,38))),34))))),21))))),(39,40)),41),24),42),43))),(44,(45,(46,47)))));
tree tnt_1378 = [&U] (1,2,((3,(4,((((((5,(((6,(((7,(8,9)),(10,(11,12))),45)),(13,(14,(15,(16,17))))),(18,(19,((20,((22,(((23,(26,27)),(25,(28,29))),30)),(31,(32,((((33,(37,38)),36),35),34))))),21))))),(39,40)),41),24),42),43))),(44,(46,47))));
tree tnt_1379 = [&U] (1,2,((3,(4,((((((5,(((6,((7,(8,9)),((10,(11,12)),45))),(13,(14,(15,(16,17))))),(18,(19,((20,((22,(((23,(26,27)),(25,(28,29))),30)),(31,(32,((((33,(37,38)),36),35),34))))),21))))),(39,40)),41),24),42),43))),(44,(46,47))));
tree tnt_1380 = [&U] (1,2,((3,(4,((((((5,(((6,(((7,(8,9)),45),(10,(11,12)))),(13,(14,(15,(16,17))))),(18,(19,((20,((22,(((23,(26,27)),(25,(28,29))),30)),(31,(32,((((33,(37,38)),36),35),34))))),21))))),(39,40)),41),24),42),43))),(44,(46,47))));
tree tnt_1381 = [&U] (1,2,((3,(4,((5,(((((6,(((7,(((8,45),9),10)),13),(11,12))),16),15),14),(17,(((18,((((20,21),(22,(23,(((25,28),27),26)))),((24,29),30)),(31,((33,((35,38),(36,37))),34)))),19),32)))),((39,(41,(42,43))),40)))),(44,(46,47))));
tree tnt_1382 = [&U] (1,2,((3,(4,((5,(((((6,(((7,(((8,45),9),10)),13),(11,12))),16),15),14),(17,(((18,((((20,21),(22,(23,(25,(26,(27,28)))))),((24,29),30)),(31,((33,((35,38),(36,37))),34)))),19),32)))),((39,(41,(42,43))),40)))),(44,(46,47))));
tree tnt_1383 = [&U] (1,2,((3,(4,((5,(((((6,(((7,(((8,45),9),10)),13),(11,12))),16),15),14),(17,(((18,((((20,21),(22,(23,(24,(((25,28),27),26))))),(29,30)),(31,((33,((35,38),(36,37))),34)))),19),32)))),((39,(41,(42,43))),40)))),(44,(46,47))));
tree tnt_1384 = [&U] (1,2,((3,(4,((5,(((((6,(((7,(((8,45),9),10)),13),(11,12))),16),15),14),(17,(18,((19,((((20,21),(22,(23,(((25,28),27),26)))),((24,29),30)),(31,((33,((35,38),(36,37))),34)))),32))))),((39,(41,(42,43))),40)))),(44,(46,47))));
tree tnt_1385 = [&U] (1,2,((3,(4,((5,(((((6,(((7,(((8,45),9),10)),13),(11,12))),16),15),14),(17,((18,(19,((((20,21),(22,(23,(((25,28),27),26)))),((24,29),30)),(31,((33,((35,38),(36,37))),34))))),32)))),((39,(41,(42,43))),40)))),(44,(46,47))));
tree tnt_1386 = [&U] (1,2,((3,(4,((5,(((((6,(((7,(((8,45),9),10)),13),(11,12))),16),15),14),(17,(((18,((((20,(22,(23,(((25,28),27),26)))),21),((24,29),30)),(31,((33,((35,38),(36,37))),34)))),19),32)))),((39,(41,(42,43))),40)))),(44,(46,47))));
tree tnt_1387 = [&U] (1,2,((3,(4,((5,(((((6,(((7,(((8,45),9),10)),13),(11,12))),16),15),14),(17,(((18,(((20,((21,(23,(((25,28),27),26))),22)),((24,29),30)),(31,((33,((35,38),(36,37))),34)))),19),32)))),((39,(41,(42,43))),40)))),(44,(46,47))));
tree tnt_1388 = [&U] (1,2,((3,(4,((5,(((((6,(((7,(((8,45),9),10)),13),(11,12))),16),15),14),(17,((((18,((((20,21),(22,(23,(((25,28),27),26)))),(24,29)),(31,((33,((35,38),(36,37))),34)))),19),32),30)))),((39,(41,(42,43))),40)))),(44,(46,47))));
tree tnt_1389 = [&U] (1,2,((3,(4,((5,(((((6,(((7,(((8,45),9),10)),13),(11,12))),16),15),14),(17,((((18,((((20,21),(22,(23,(((25,28),27),26)))),(24,29)),(31,((33,((35,38),(36,37))),34)))),19),30),32)))),((39,(41,(42,43))),40)))),(44,(46,47))));
tree tnt_1390 = [&U] (1,2,((3,(4,((5,(((((6,(((7,(((8,45),9),10)),13),(11,12))),16),15),14),(17,(((18,((((20,21),(22,(23,(((25,28),27),26)))),(24,29)),(31,((33,((35,38),(36,37))),34)))),(19,30)),32)))),((39,(41,(42,43))),40)))),(44,(46,47))));
tree tnt_1391 = [&U] (1,2,((3,(4,((5,(((6,((7,(8,9)),(10,(11,12)))),(13,(14,(15,(16,17))))),((18,((20,(21,(22,(23,((24,29),((((25,28),27),26),30)))))),(31,(32,((((33,(37,38)),36),35),34))))),19))),(39,(40,(41,(42,43))))))),(44,(45,(46,47)))));
tree tnt_1392 = [&U] (1,2,((3,(4,((5,(((6,((7,(8,9)),(10,(11,12)))),(13,(14,(15,(16,17))))),((18,((20,(21,(22,(23,((24,29),(25,((26,(27,28)),30))))))),(31,(32,((((33,(37,38)),36),35),34))))),19))),(39,(40,(41,(42,43))))))),(44,(45,(46,47)))));
tree tnt_1393 = [&U] (1,2,((3,(4,((5,(((6,((7,(8,9)),(10,(11,12)))),(13,(14,(15,(16,17))))),((18,((20,(21,(22,(23,((24,29),((25,(26,(27,28))),30)))))),(31,(32,((((33,(37,38)),36),35),34))))),19))),(39,(40,(41,(42,43))))))),(44,(45,(46,47)))));
tree tnt_1394 = [&U] (1,2,((3,(4,((5,(((6,((7,(8,9)),(10,(11,12)))),(13,(14,(15,(16,17))))),((18,(((20,(21,(22,(23,(24,((((25,28),27),26),30)))))),29),(31,(32,((((33,(37,38)),36),35),34))))),19))),(39,(40,(41,(42,43))))))),(44,(45,(46,47)))));
tree tnt_1395 = [&U] (1,2,((3,(4,((5,(((6,((7,(8,9)),(10,(11,12)))),(13,(14,(15,(16,17))))),((18,((20,(21,(22,(23,(24,(((((25,28),29),27),26),30)))))),(31,(32,((((33,(37,38)),36),35),34))))),19))),(39,(40,(41,(42,43))))))),(44,(45,(46,47)))));
tree tnt_1396 = [&U] (1,2,((3,(4,((5,(((6,((7,(8,9)),(10,(11,12)))),(13,(14,(15,(16,17))))),((18,((20,(21,(22,(23,((24,29),((((25,28),27),26),30)))))),(31,((32,(34,(35,(36,(37,38))))),33)))),19))),(39,(40,(41,(42,43))))))),(44,(45,(46,47)))));
tree tnt_1397 = [&U] (1,2,((3,(4,((5,(((6,((7,(8,9)),(10,(11,12)))),(13,(14,(15,(16,17))))),((18,((20,(21,(22,(23,((24,29),((((25,28),27),26),30)))))),(31,(32,(33,(34,(35,(36,(37,38))))))))),19))),(39,(40,(41,(42,43))))))),(44,(45,(46,47)))));
tree tnt_1398 = [&U] (1,2,((3,(4,((5,(((6,((7,(8,9)),(10,(11,12)))),(13,(14,(15,(16,17))))),((18,((20,(21,(22,(23,((24,29),((((25,28),27),26),30)))))),(31,(32,((33,34),(35,(36,(37,38)))))))),19))),(39,(40,(41,(42,43))))))),(44,(45,(46,47)))));
tree tnt_1399 = [&U] (1,2,((3,(4,((5,(((6,((7,(8,9)),(10,(11,12)))),(13,(14,(15,(16,17))))),((18,((20,(21,(22,(23,((24,29),((((25,28),27),26),30)))))),(31,(32,((33,(35,(36,(37,38)))),34))))),19))),(39,(40,(41,(42,43))))))),(44,(45,(46,47)))));
tree tnt_1400 = [&U] (1,2,((3,(4,((5,(((6,((7,(8,9)),(10,(11,12)))),(13,(14,(15,(16,17))))),((18,((20,(21,(22,(23,((24,29),((((25,28),27),26),30)))))),(31,(32,(((33,(36,(37,38))),35),34))))),19))),(39,(40,(41,(42,43))))))),(44,(45,(46,47)))));
tree tnt_1401 = [&U] (1,2,(((3,((((5,(((6,((7,(8,9)),(10,(11,12)))),(13,(15,(16,17)))),(((18,((20,(21,(22,(23,(24,(25,(26,(27,(28,29))))))))),(31,(32,(33,(34,(35,(36,(37,38))))))))),19),30))),((14,39),42)),41),(40,43))),4),(44,(45,(46,47)))));
tree tnt_1402 = [&U] (1,2,(((3,((((5,(((6,((7,(8,9)),(10,(11,12)))),(13,(15,(16,17)))),(((18,((20,(21,(22,(23,(24,(25,(26,(27,(28,29))))))))),(31,((32,(34,(35,(36,(37,38))))),33)))),19),30))),((14,39),42)),41),(40,43))),4),(44,(45,(46,47)))));
tree tnt_1403 = [&U] (1,2,(((3,((((5,(((6,((7,(8,9)),(10,(11,12)))),(13,(15,(16,17)))),(((18,((20,(21,(22,(23,(24,(25,(26,(27,(28,29))))))))),(31,(32,(((33,35),(36,(37,38))),34))))),19),30))),((14,39),42)),41),(40,43))),4),(44,(45,(46,47)))));
tree tnt_1404 = [&U] (1,2,(((3,((((5,(((6,((7,(8,9)),(10,(11,12)))),(13,(15,(16,17)))),(((18,((20,(21,(22,(23,(24,(25,(26,(27,(28,29))))))))),(31,(32,((((33,(37,38)),36),35),34))))),19),30))),((14,39),42)),41),(40,43))),4),(44,(45,(46,47)))));
tree tnt_1405 = [&U] (1,2,(((3,((((5,(((6,((7,(8,9)),(10,(11,12)))),(13,((15,16),17))),(((18,((20,(21,(22,(23,(24,(25,(26,(27,(28,29))))))))),(31,(32,(33,(34,(35,(36,(37,38))))))))),19),30))),((14,39),42)),41),(40,43))),4),(44,(45,(46,47)))));
tree tnt_1406 = [&U] (1,2,(((3,((((5,(((6,((7,(8,9)),(10,(11,12)))),(13,(15,(16,17)))),((18,((20,(21,(22,(23,((24,(25,(26,(27,(28,29))))),30))))),(31,(32,(33,(34,(35,(36,(37,38))))))))),19))),((14,39),42)),41),(40,43))),4),(44,(45,(46,47)))));
tree tnt_1407 = [&U] (1,2,(((3,((((5,(((6,((7,(8,9)),(10,(11,12)))),(13,(15,(16,17)))),((18,((20,(21,(22,(23,(24,((25,(26,(27,(28,29)))),30)))))),(31,(32,(33,(34,(35,(36,(37,38))))))))),19))),((14,39),42)),41),(40,43))),4),(44,(45,(46,47)))));
tree tnt_1408 = [&U] (1,2,(((3,((((5,(((6,((7,(8,9)),(10,(11,12)))),(13,(15,(16,17)))),((18,((20,(21,(22,(23,(24,(25,((26,(27,(28,29))),30))))))),(31,(32,(33,(34,(35,(36,(37,38))))))))),19))),((14,39),42)),41),(40,43))),4),(44,(45,(46,47)))));
tree tnt_1409 = [&U] (1,2,(((3,((((5,(((6,(((7,(8,9)),(10,(11,12))),45)),(13,(15,(16,17)))),(((18,((20,(21,(22,(23,(24,(25,(26,(27,(28,29))))))))),(31,(32,(33,(34,(35,(36,(37,38))))))))),19),30))),((14,39),42)),41),(40,43))),4),(44,(46,47))));
tree tnt_1410 = [&U] (1,2,(((3,((((5,(((6,((7,(8,9)),((10,(11,12)),45))),(13,(15,(16,17)))),(((18,((20,(21,(22,(23,(24,(25,(26,(27,(28,29))))))))),(31,(32,(33,(34,(35,(36,(37,38))))))))),19),30))),((14,39),42)),41),(40,43))),4),(44,(46,47))));
tree tnt_1411 = [&U] (1,2,(((3,((((5,(((6,((7,(8,9)),(10,(11,12)))),(13,(15,(16,17)))),((18,((20,(31,(32,((((33,34),(36,37)),38),35)))),(21,(22,(((23,(26,27)),((25,28),29)),30))))),19))),((14,39),(24,42))),41),(40,43))),4),(44,(45,(46,47)))));
tree tnt_1412 = [&U] (1,2,(((3,((((5,(((6,((7,(8,9)),(10,(11,12)))),(13,((15,16),17))),((18,((20,(31,(32,((((33,34),(36,37)),38),35)))),(21,(22,(((23,(26,27)),((25,28),29)),30))))),19))),((14,39),(24,42))),41),(40,43))),4),(44,(45,(46,47)))));
tree tnt_1413 = [&U] (1,2,(((3,((((5,(((6,((7,(8,9)),(10,(11,12)))),(13,(15,(16,17)))),((18,((20,(31,(32,((((33,34),(36,37)),38),35)))),(21,(22,((((23,(26,27)),(28,29)),30),25))))),19))),((14,39),(24,42))),41),(40,43))),4),(44,(45,(46,47)))));
tree tnt_1414 = [&U] (1,2,(((3,((((5,(((6,((7,(8,9)),(10,(11,12)))),(13,(15,(16,17)))),(18,(19,((20,(31,(32,((((33,34),(36,37)),38),35)))),(21,(22,(((23,(26,27)),((25,28),29)),30)))))))),((14,39),(24,42))),41),(40,43))),4),(44,(45,(46,47)))));
tree tnt_1415 = [&U] (1,2,(((3,((((5,(((6,((7,(8,9)),(10,(11,12)))),(13,(15,(16,17)))),(((18,((20,(31,(32,((((33,34),(36,37)),38),35)))),(21,(22,((23,(26,27)),((25,28),29)))))),19),30))),((14,39),(24,42))),41),(40,43))),4),(44,(45,(46,47)))));
tree tnt_1416 = [&U] (1,2,(((3,((((5,(((6,(((7,(8,9)),(10,(11,12))),45)),(13,(15,(16,17)))),((18,((20,(31,(32,((((33,34),(36,37)),38),35)))),(21,(22,(((23,(26,27)),((25,28),29)),30))))),19))),((14,39),(24,42))),41),(40,43))),4),(44,(46,47))));
tree tnt_1417 = [&U] (1,2,(((3,((((5,(((6,((7,(8,9)),((10,(11,12)),45))),(13,(15,(16,17)))),((18,((20,(31,(32,((((33,34),(36,37)),38),35)))),(21,(22,(((23,(26,27)),((25,28),29)),30))))),19))),((14,39),(24,42))),41),(40,43))),4),(44,(46,47))));
tree tnt_1418 = [&U] (1,2,(((3,((((5,(((6,(((7,(8,9)),45),(10,(11,12)))),(13,(15,(16,17)))),((18,((20,(31,(32,((((33,34),(36,37)),38),35)))),(21,(22,(((23,(26,27)),((25,28),29)),30))))),19))),((14,39),(24,42))),41),(40,43))),4),(44,(46,47))));
tree tnt_1419 = [&U] (1,2,(((3,((((5,(((6,((7,(8,9)),(10,((11,12),45)))),(13,(15,(16,17)))),((18,((20,(31,(32,((((33,34),(36,37)),38),35)))),(21,(22,(((23,(26,27)),((25,28),29)),30))))),19))),((14,39),(24,42))),41),(40,43))),4),(44,(46,47))));
tree tnt_1420 = [&U] (1,2,(((3,((((5,(((6,((7,(8,9)),((10,45),(11,12)))),(13,(15,(16,17)))),((18,((20,(31,(32,((((33,34),(36,37)),38),35)))),(21,(22,(((23,(26,27)),((25,28),29)),30))))),19))),((14,39),(24,42))),41),(40,43))),4),(44,(46,47))));
tree tnt_1421 = [&U] (1,2,((3,(4,(((5,(((6,((7,(8,9)),(10,(11,12)))),(13,(14,(15,(16,17))))),(18,(19,((20,((21,((((23,(26,27)),(25,(28,29))),30),24)),22)),(31,(32,((((33,(37,38)),36),35),34)))))))),(39,(40,(42,43)))),41))),(44,(45,(46,47)))));
tree tnt_1422 = [&U] (1,2,((3,(4,(((5,(((6,((7,(8,9)),(10,(11,12)))),(13,(14,(15,(16,17))))),(18,(19,((20,((21,((((23,(26,27)),(25,(28,29))),30),24)),22)),(31,((32,(34,(35,(36,(37,38))))),33))))))),(39,(40,(42,43)))),41))),(44,(45,(46,47)))));
tree tnt_1423 = [&U] (1,2,((3,(4,(((5,(((6,((7,(8,9)),(10,(11,12)))),(13,(14,(15,(16,17))))),(18,(19,((20,((21,((((23,(26,27)),(25,(28,29))),30),24)),22)),(31,(32,(33,(34,(35,(36,(37,38)))))))))))),(39,(40,(42,43)))),41))),(44,(45,(46,47)))));
tree tnt_1424 = [&U] (1,2,((3,(4,(((5,(((6,((7,(8,9)),(10,(11,12)))),(13,(14,(15,(16,17))))),(18,(19,((20,((21,((((23,(26,27)),(25,(28,29))),30),24)),22)),(31,(32,((33,34),(35,(36,(37,38))))))))))),(39,(40,(42,43)))),41))),(44,(45,(46,47)))));
tree tnt_1425 = [&U] (1,2,((3,(4,(((5,(((6,((7,(8,9)),(10,(11,12)))),(13,(14,(15,(16,17))))),(18,(19,((20,((21,((((23,(26,27)),(25,(28,29))),30),24)),22)),(31,(32,((33,(35,(36,(37,38)))),34)))))))),(39,(40,(42,43)))),41))),(44,(45,(46,47)))));
tree tnt_1426 = [&U] (1,2,((3,(4,(((5,(((6,((7,(8,9)),(10,(11,12)))),(13,(14,(15,(16,17))))),(18,(19,((20,((21,((((23,(26,27)),(25,(28,29))),30),24)),22)),(31,(32,(((33,(36,(37,38))),35),34)))))))),(39,(40,(42,43)))),41))),(44,(45,(46,47)))));
tree tnt_1427 = [&U] (1,2,((3,(4,(((5,(((6,((7,(8,9)),(10,(11,12)))),(13,(14,(15,(16,17))))),(18,(19,((20,((21,((((23,(26,27)),(25,(28,29))),30),24)),22)),(31,(32,(((33,35),(36,(37,38))),34)))))))),(39,(40,(42,43)))),41))),(44,(45,(46,47)))));
tree tnt_1428 = [&U] (1,2,((3,(4,(((5,(((6,((7,(8,9)),(10,(11,12)))),(13,(14,(15,(16,17))))),((18,(19,((20,((21,(((23,(26,27)),(25,(28,29))),24)),22)),(31,(32,((((33,(37,38)),36),35),34)))))),30))),(39,(40,(42,43)))),41))),(44,(45,(46,47)))));
tree tnt_1429 = [&U] (1,2,((3,(4,(((5,(((6,(((7,(8,9)),(10,(11,12))),45)),(13,(14,(15,(16,17))))),(18,(19,((20,((21,((((23,(26,27)),(25,(28,29))),30),24)),22)),(31,(32,((((33,(37,38)),36),35),34)))))))),(39,(40,(42,43)))),41))),(44,(46,47))));
tree tnt_1430 = [&U] (1,2,((3,(4,(((5,(((6,((7,(8,9)),((10,(11,12)),45))),(13,(14,(15,(16,17))))),(18,(19,((20,((21,((((23,(26,27)),(25,(28,29))),30),24)),22)),(31,(32,((((33,(37,38)),36),35),34)))))))),(39,(40,(42,43)))),41))),(44,(46,47))));
tree tnt_1431 = [&U] (1,2,((3,(4,((5,(((6,((7,(8,9)),(10,(11,12)))),(13,(14,(15,(16,17))))),((18,(((20,(21,(22,(23,((24,30),(((25,28),27),26)))))),29),(31,((32,(34,(35,(36,(37,38))))),33)))),19))),(39,(40,(41,(42,43))))))),(44,(45,(46,47)))));
tree tnt_1432 = [&U] (1,2,((3,(4,((5,(((6,((7,(8,9)),(10,(11,12)))),(13,(14,(15,(16,17))))),((18,(((20,(21,(22,(23,(((25,28),27),26))))),((24,30),29)),(31,((32,(34,(35,(36,(37,38))))),33)))),19))),(39,(40,(41,(42,43))))))),(44,(45,(46,47)))));
tree tnt_1433 = [&U] (1,2,((3,(4,((5,(((6,((7,(8,9)),(10,(11,12)))),(13,(14,(15,(16,17))))),((18,(((20,(21,(22,(23,((24,30),(25,(26,(27,28)))))))),29),(31,((32,(34,(35,(36,(37,38))))),33)))),19))),(39,(40,(41,(42,43))))))),(44,(45,(46,47)))));
tree tnt_1434 = [&U] (1,2,((3,(4,((5,(((6,((7,(8,9)),(10,(11,12)))),(13,(14,(15,(16,17))))),((18,((20,(21,(22,(23,(((24,30),29),(((25,28),27),26)))))),(31,((32,(34,(35,(36,(37,38))))),33)))),19))),(39,(40,(41,(42,43))))))),(44,(45,(46,47)))));
tree tnt_1435 = [&U] (1,2,((3,(4,((5,(((6,((7,(8,9)),(10,(11,12)))),(13,(14,(15,(16,17))))),((18,((20,(21,(22,(23,(((24,29),30),(((25,28),27),26)))))),(31,((32,(34,(35,(36,(37,38))))),33)))),19))),(39,(40,(41,(42,43))))))),(44,(45,(46,47)))));
tree tnt_1436 = [&U] (1,2,((3,(4,((5,(((6,((7,(8,9)),(10,(11,12)))),(13,(14,(15,(16,17))))),((18,((20,(21,(22,(23,((24,30),((((25,28),29),27),26)))))),(31,((32,(34,(35,(36,(37,38))))),33)))),19))),(39,(40,(41,(42,43))))))),(44,(45,(46,47)))));
tree tnt_1437 = [&U] (1,2,((3,(4,((5,(((6,((7,(8,9)),(10,(11,12)))),(13,(14,(15,(16,17))))),((18,(((20,(21,(22,(23,((((25,28),27),26),30))))),(24,29)),(31,((32,(34,(35,(36,(37,38))))),33)))),19))),(39,(40,(41,(42,43))))))),(44,(45,(46,47)))));
tree tnt_1438 = [&U] (1,2,((3,(4,((5,(((6,((7,(8,9)),(10,(11,12)))),(13,(14,(15,(16,17))))),((18,(((20,(21,(22,(23,((24,30),(((25,28),27),26)))))),29),(31,(32,((33,34),(35,(36,(37,38)))))))),19))),(39,(40,(41,(42,43))))))),(44,(45,(46,47)))));
tree tnt_1439 = [&U] (1,2,((3,(4,((5,(((6,((7,(8,9)),(10,(11,12)))),(13,(14,(15,(16,17))))),((18,(((20,(21,(22,(23,((24,30),(((25,28),27),26)))))),29),(31,(32,((33,(35,(36,(37,38)))),34))))),19))),(39,(40,(41,(42,43))))))),(44,(45,(46,47)))));
tree tnt_1440 = [&U] (1,2,((3,(4,((5,(((6,((7,(8,9)),(10,(11,12)))),(13,(14,(15,(16,17))))),((18,(((20,(21,(22,(23,((24,30),(((25,28),27),26)))))),29),(31,(32,(((33,(36,(37,38))),35),34))))),19))),(39,(40,(41,(42,43))))))),(44,(45,(46,47)))));
tree tnt_1441 = [&U] (1,2,((3,(4,((((((5,(((6,((7,((8,45),9)),(10,(11,12)))),(13,(14,(15,(16,17))))),((18,((20,(21,(22,(23,(24,((((25,(28,29)),27),26),30)))))),(31,(32,((((33,(37,38)),36),35),34))))),19))),39),40),41),42),43))),(44,(46,47))));
tree tnt_1442 = [&U] (1,2,((3,(4,((((((5,(((6,((7,((8,45),9)),(10,(11,12)))),(13,(14,(15,(16,17))))),((18,((20,(21,(22,(23,(24,(25,((26,(27,(28,29))),30))))))),(31,(32,((((33,(37,38)),36),35),34))))),19))),39),40),41),42),43))),(44,(46,47))));
tree tnt_1443 = [&U] (1,2,((3,(4,((((((5,(((6,((7,((8,45),9)),(10,(11,12)))),(13,(14,(15,(16,17))))),((18,((20,(21,(22,(23,(24,((25,(26,(27,(28,29)))),30)))))),(31,(32,((((33,(37,38)),36),35),34))))),19))),39),40),41),42),43))),(44,(46,47))));
tree tnt_1444 = [&U] (1,2,((3,(4,((((((5,(((6,((7,((8,45),9)),(10,(11,12)))),(13,(14,(15,(16,17))))),((18,(((20,(21,(22,(23,(24,((((25,28),27),26),30)))))),29),(31,(32,((((33,(37,38)),36),35),34))))),19))),39),40),41),42),43))),(44,(46,47))));
tree tnt_1445 = [&U] (1,2,((3,(4,((((((5,(((6,((7,((8,45),9)),(10,(11,12)))),(13,(14,(15,(16,17))))),((18,((20,(21,(22,(23,((24,29),((((25,28),27),26),30)))))),(31,(32,((((33,(37,38)),36),35),34))))),19))),39),40),41),42),43))),(44,(46,47))));
tree tnt_1446 = [&U] (1,2,((3,(4,((((((5,(((6,((7,((8,45),9)),(10,(11,12)))),(13,(14,(15,(16,17))))),((18,((20,(21,(22,(23,(24,((((25,(28,29)),27),26),30)))))),(31,((32,(34,(35,(36,(37,38))))),33)))),19))),39),40),41),42),43))),(44,(46,47))));
tree tnt_1447 = [&U] (1,2,((3,(4,((((((5,(((6,((7,((8,45),9)),(10,(11,12)))),(13,(14,(15,(16,17))))),((18,((20,(21,(22,(23,(24,((((25,(28,29)),27),26),30)))))),(31,(32,(33,(34,(35,(36,(37,38))))))))),19))),39),40),41),42),43))),(44,(46,47))));
tree tnt_1448 = [&U] (1,2,((3,(4,((((((5,(((6,((7,((8,45),9)),(10,(11,12)))),(13,(14,(15,(16,17))))),((18,((20,(21,(22,(23,(24,((((25,(28,29)),27),26),30)))))),(31,(32,((33,34),(35,(36,(37,38)))))))),19))),39),40),41),42),43))),(44,(46,47))));
tree tnt_1449 = [&U] (1,2,((3,(4,((((((5,(((6,((7,((8,45),9)),(10,(11,12)))),(13,(14,(15,(16,17))))),((18,((20,(21,(22,(23,(24,((((25,(28,29)),27),26),30)))))),(31,(32,((33,(35,(36,(37,38)))),34))))),19))),39),40),41),42),43))),(44,(46,47))));
tree tnt_1450 = [&U] (1,2,((3,(4,((((((5,(((6,((7,((8,45),9)),(10,(11,12)))),(13,(14,(15,(16,17))))),((18,((20,(21,(22,(23,(24,((((25,(28,29)),27),26),30)))))),(31,(32,(((33,(36,(37,38))),35),34))))),19))),39),40),41),42),43))),(44,(46,47))));
tree tnt_1451 = [&U] (1,2,(((3,((((5,(((6,((7,(8,9)),(10,(11,12)))),(13,(15,(16,17)))),(((18,19),((20,((21,(((23,(26,27)),(28,29)),25)),22)),(31,((32,33),(34,(35,(36,(37,38)))))))),30))),((14,39),(24,42))),41),(40,43))),4),(44,((45,46),47))));
tree tnt_1452 = [&U] (1,2,(((3,((((5,(((6,((7,(8,9)),(10,(11,12)))),(13,((15,16),17))),(((18,19),((20,((21,(((23,(26,27)),(28,29)),25)),22)),(31,((32,33),(34,(35,(36,(37,38)))))))),30))),((14,39),(24,42))),41),(40,43))),4),(44,((45,46),47))));
tree tnt_1453 = [&U] (1,2,(((3,((((5,(((6,((7,(8,9)),(10,(11,12)))),(13,(15,(16,17)))),(((18,19),((20,((21,((23,(26,27)),(25,(28,29)))),22)),(31,((32,33),(34,(35,(36,(37,38)))))))),30))),((14,39),(24,42))),41),(40,43))),4),(44,((45,46),47))));
tree tnt_1454 = [&U] (1,2,(((3,((((5,(((6,((7,(8,9)),(10,(11,12)))),(13,(15,(16,17)))),(((18,19),((20,((21,((((23,(26,27)),(28,29)),25),24)),22)),(31,((32,33),(34,(35,(36,(37,38)))))))),30))),((14,39),42)),41),(40,43))),4),(44,((45,46),47))));
tree tnt_1455 = [&U] (1,2,(((3,((((5,(((6,((7,(8,9)),(10,(11,12)))),(13,(15,(16,17)))),(((18,19),((20,((21,(((23,(26,27)),(28,29)),25)),22)),(31,(32,((33,34),(35,(36,(37,38)))))))),30))),((14,39),(24,42))),41),(40,43))),4),(44,((45,46),47))));
tree tnt_1456 = [&U] (1,2,(((3,((((5,(((6,((7,(8,9)),(10,(11,12)))),(13,(15,(16,17)))),(((18,19),((20,((21,(((23,(26,27)),(28,29)),25)),22)),(31,(32,((33,(35,(36,(37,38)))),34))))),30))),((14,39),(24,42))),41),(40,43))),4),(44,((45,46),47))));
tree tnt_1457 = [&U] (1,2,(((3,((((5,(((6,((7,(8,9)),(10,(11,12)))),(13,(15,(16,17)))),(((18,19),((20,((21,(((23,(26,27)),(28,29)),25)),22)),(31,(32,(((33,(36,(37,38))),35),34))))),30))),((14,39),(24,42))),41),(40,43))),4),(44,((45,46),47))));
tree tnt_1458 = [&U] (1,2,(((3,((((5,(((6,((7,(8,9)),(10,(11,12)))),(13,(15,(16,17)))),(((18,19),((20,((21,(((23,(26,27)),(28,29)),25)),22)),(31,(32,(((33,35),(36,(37,38))),34))))),30))),((14,39),(24,42))),41),(40,43))),4),(44,((45,46),47))));
tree tnt_1459 = [&U] (1,2,(((3,((((5,(((6,((7,(8,9)),(10,(11,12)))),(13,(15,(16,17)))),(((18,19),((20,((21,(((23,(26,27)),(28,29)),25)),22)),(31,(32,((((33,36),(37,38)),35),34))))),30))),((14,39),(24,42))),41),(40,43))),4),(44,((45,46),47))));
tree tnt_1460 = [&U] (1,2,(((3,((((5,(((6,((7,(8,9)),(10,(11,12)))),(13,(15,(16,17)))),(((18,19),((20,(21,(22,(((23,(26,27)),(28,29)),25)))),(31,((32,33),(34,(35,(36,(37,38)))))))),30))),((14,39),(24,42))),41),(40,43))),4),(44,((45,46),47))));
tree tnt_1461 = [&U] (1,2,(((3,((((5,(((6,((7,(8,9)),(10,(11,12)))),(13,(15,(16,17)))),((18,19),(((20,(21,(22,(23,((25,(26,(27,28))),30))))),(24,29)),(31,(32,(33,(34,(35,(36,(37,38))))))))))),((14,39),42)),41),(40,43))),4),(44,(45,(46,47)))));
tree tnt_1462 = [&U] (1,2,(((3,((((5,(((6,((7,(8,9)),(10,(11,12)))),(13,(15,(16,17)))),((18,19),(((20,(21,(22,(23,(24,((25,(26,(27,28))),30)))))),29),(31,(32,(33,(34,(35,(36,(37,38))))))))))),((14,39),42)),41),(40,43))),4),(44,(45,(46,47)))));
tree tnt_1463 = [&U] (1,2,(((3,((((5,(((6,((7,(8,9)),(10,(11,12)))),(13,(15,(16,17)))),((18,19),(((20,(21,(22,(23,((24,30),(25,(26,(27,28)))))))),29),(31,(32,(33,(34,(35,(36,(37,38))))))))))),((14,39),42)),41),(40,43))),4),(44,(45,(46,47)))));
tree tnt_1464 = [&U] (1,2,(((3,((((5,(((6,((7,(8,9)),(10,(11,12)))),(13,(15,(16,17)))),((18,19),(((20,(21,(22,(23,((25,(26,(27,28))),30))))),(24,29)),(31,((32,(34,(35,(36,(37,38))))),33)))))),((14,39),42)),41),(40,43))),4),(44,(45,(46,47)))));
tree tnt_1465 = [&U] (1,2,(((3,((((5,(((6,((7,(8,9)),(10,(11,12)))),(13,(15,(16,17)))),((18,19),(((20,(21,(22,(23,((25,(26,(27,28))),30))))),(24,29)),(31,(32,(((33,(36,(37,38))),35),34))))))),((14,39),42)),41),(40,43))),4),(44,(45,(46,47)))));
tree tnt_1466 = [&U] (1,2,(((3,((((5,(((6,((7,(8,9)),(10,(11,12)))),(13,(15,(16,17)))),((18,19),(((20,(21,(22,(23,((25,(26,(27,28))),30))))),(24,29)),(31,(32,(((33,35),(36,(37,38))),34))))))),((14,39),42)),41),(40,43))),4),(44,(45,(46,47)))));
tree tnt_1467 = [&U] (1,2,(((3,((((5,(((6,((7,(8,9)),(10,(11,12)))),(13,(15,(16,17)))),((18,19),(((20,(21,(22,(23,((25,(26,(27,28))),30))))),(24,29)),(31,(32,((((33,36),(37,38)),35),34))))))),((14,39),42)),41),(40,43))),4),(44,(45,(46,47)))));
tree tnt_1468 = [&U] (1,2,(((3,((((5,(((6,((7,(8,9)),(10,(11,12)))),(13,(15,(16,17)))),((18,19),(((20,((21,(23,((25,(26,(27,28))),30))),22)),(24,29)),(31,(32,(33,(34,(35,(36,(37,38))))))))))),((14,39),42)),41),(40,43))),4),(44,(45,(46,47)))));
tree tnt_1469 = [&U] (1,2,(((3,((((5,(((6,((7,(8,9)),(10,(11,12)))),(13,((15,16),17))),((18,19),(((20,(21,(22,(23,((25,(26,(27,28))),30))))),(24,29)),(31,(32,(33,(34,(35,(36,(37,38))))))))))),((14,39),42)),41),(40,43))),4),(44,(45,(46,47)))));
tree tnt_1470 = [&U] (1,2,(((3,((((5,(((6,((7,(8,9)),(10,(11,12)))),(13,(15,(16,17)))),(((18,19),(((20,(21,(22,(23,(25,(26,(27,28))))))),(24,29)),(31,(32,(33,(34,(35,(36,(37,38))))))))),30))),((14,39),42)),41),(40,43))),4),(44,(45,(46,47)))));
tree tnt_1471 = [&U] (1,2,((3,(4,(((((5,(((6,((7,((8,45),9)),(10,(11,12)))),(13,(15,(16,17)))),((18,((20,(21,(22,(23,(24,((25,30),(26,(27,(28,29))))))))),(31,(32,((((33,(37,38)),36),35),34))))),19))),(14,39)),42),41),(40,43)))),(44,(46,47))));
tree tnt_1472 = [&U] (1,2,((3,(4,(((((5,(((6,((7,((8,45),9)),((10,11),12))),(13,(15,(16,17)))),((18,((20,(21,(22,(23,(24,((25,30),(26,(27,(28,29))))))))),(31,(32,((((33,(37,38)),36),35),34))))),19))),(14,39)),42),41),(40,43)))),(44,(46,47))));
tree tnt_1473 = [&U] (1,2,((3,(4,(((((5,(((6,((7,((8,45),9)),(10,(11,12)))),(13,((15,16),17))),((18,((20,(21,(22,(23,(24,((25,30),(26,(27,(28,29))))))))),(31,(32,((((33,(37,38)),36),35),34))))),19))),(14,39)),42),41),(40,43)))),(44,(46,47))));
tree tnt_1474 = [&U] (1,2,((3,(4,(((((5,(((6,((7,((8,45),9)),(10,(11,12)))),(13,(15,(16,17)))),((18,((20,(21,(22,(23,(24,((((25,(28,29)),27),26),30)))))),(31,(32,((((33,(37,38)),36),35),34))))),19))),(14,39)),42),41),(40,43)))),(44,(46,47))));
tree tnt_1475 = [&U] (1,2,((3,(4,(((((5,(((6,((7,((8,45),9)),(10,(11,12)))),(13,(15,(16,17)))),((18,(((20,(21,(22,(23,(24,((25,30),(26,(27,28)))))))),29),(31,(32,((((33,(37,38)),36),35),34))))),19))),(14,39)),42),41),(40,43)))),(44,(46,47))));
tree tnt_1476 = [&U] (1,2,((3,(4,(((((5,(((6,((7,((8,45),9)),(10,(11,12)))),(13,(15,(16,17)))),((18,((20,(21,(22,(23,((24,29),((25,30),(26,(27,28)))))))),(31,(32,((((33,(37,38)),36),35),34))))),19))),(14,39)),42),41),(40,43)))),(44,(46,47))));
tree tnt_1477 = [&U] (1,2,((3,(4,(((((5,(((6,((7,((8,45),9)),(10,(11,12)))),(13,(15,(16,17)))),((18,((20,(21,(22,(23,(24,((25,30),(26,(27,(28,29))))))))),(31,((32,(34,(35,(36,(37,38))))),33)))),19))),(14,39)),42),41),(40,43)))),(44,(46,47))));
tree tnt_1478 = [&U] (1,2,((3,(4,(((((5,(((6,((7,((8,45),9)),(10,(11,12)))),(13,(15,(16,17)))),((18,((20,(21,(22,(23,(24,((25,30),(26,(27,(28,29))))))))),(31,(32,(33,(34,(35,(36,(37,38))))))))),19))),(14,39)),42),41),(40,43)))),(44,(46,47))));
tree tnt_1479 = [&U] (1,2,((3,(4,(((((5,(((6,((7,((8,45),9)),(10,(11,12)))),(13,(15,(16,17)))),((18,((20,(21,(22,(23,(24,((25,30),(26,(27,(28,29))))))))),(31,(32,((33,34),(35,(36,(37,38)))))))),19))),(14,39)),42),41),(40,43)))),(44,(46,47))));
tree tnt_1480 = [&U] (1,2,((3,(4,(((((5,(((6,((7,((8,45),9)),(10,(11,12)))),(13,(15,(16,17)))),((18,((20,(21,(22,(23,(24,((25,30),(26,(27,(28,29))))))))),(31,(32,((33,(35,(36,(37,38)))),34))))),19))),(14,39)),42),41),(40,43)))),(44,(46,47))));
tree tnt_1481 = [&U] (1,2,((3,(4,((((5,(((6,((7,(8,9)),(10,(11,12)))),(13,((15,16),17))),((18,(((20,((21,(23,(((25,28),27),26))),22)),((24,29),30)),(31,(32,((((33,(37,38)),36),35),34))))),19))),((14,39),42)),41),(40,43)))),(44,(45,(46,47)))));
tree tnt_1482 = [&U] (1,2,((3,(4,((((5,(((6,((7,(8,9)),(10,(11,12)))),(13,(15,(16,17)))),((18,(((20,((21,(23,(((25,28),27),26))),22)),((24,29),30)),(31,(32,((((33,(37,38)),36),35),34))))),19))),((14,39),42)),41),(40,43)))),(44,(45,(46,47)))));
tree tnt_1483 = [&U] (1,2,((3,(4,((((5,(((6,((7,(8,9)),(10,(11,12)))),(13,((15,16),17))),(((18,(((20,((21,(23,(((25,28),27),26))),22)),(24,29)),(31,(32,((((33,(37,38)),36),35),34))))),19),30))),((14,39),42)),41),(40,43)))),(44,(45,(46,47)))));
tree tnt_1484 = [&U] (1,2,((3,(4,((((5,(((6,((7,(8,9)),(10,(11,12)))),(13,((15,16),17))),((18,(((20,((21,(23,((((25,28),27),26),30))),22)),(24,29)),(31,(32,((((33,(37,38)),36),35),34))))),19))),((14,39),42)),41),(40,43)))),(44,(45,(46,47)))));
tree tnt_1485 = [&U] (1,2,((3,(4,((((5,(((6,(((7,(8,9)),(10,(11,12))),45)),(13,((15,16),17))),((18,(((20,((21,(23,(((25,28),27),26))),22)),((24,29),30)),(31,(32,((((33,(37,38)),36),35),34))))),19))),((14,39),42)),41),(40,43)))),(44,(46,47))));
tree tnt_1486 = [&U] (1,2,((3,(4,((((5,(((6,((7,(8,9)),((10,(11,12)),45))),(13,((15,16),17))),((18,(((20,((21,(23,(((25,28),27),26))),22)),((24,29),30)),(31,(32,((((33,(37,38)),36),35),34))))),19))),((14,39),42)),41),(40,43)))),(44,(46,47))));
tree tnt_1487 = [&U] (1,2,((3,(4,((((5,(((6,(((7,(8,9)),45),(10,(11,12)))),(13,((15,16),17))),((18,(((20,((21,(23,(((25,28),27),26))),22)),((24,29),30)),(31,(32,((((33,(37,38)),36),35),34))))),19))),((14,39),42)),41),(40,43)))),(44,(46,47))));
tree tnt_1488 = [&U] (1,2,((3,(4,((((5,(((6,((7,(8,9)),(10,((11,12),45)))),(13,((15,16),17))),((18,(((20,((21,(23,(((25,28),27),26))),22)),((24,29),30)),(31,(32,((((33,(37,38)),36),35),34))))),19))),((14,39),42)),41),(40,43)))),(44,(46,47))));
tree tnt_1489 = [&U] (1,2,((3,(4,((((5,(((6,((7,(8,9)),((10,45),(11,12)))),(13,((15,16),17))),((18,(((20,((21,(23,(((25,28),27),26))),22)),((24,29),30)),(31,(32,((((33,(37,38)),36),35),34))))),19))),((14,39),42)),41),(40,43)))),(44,(46,47))));
tree tnt_1490 = [&U] (1,2,((3,(4,((((5,(((6,(((7,45),(8,9)),(10,(11,12)))),(13,((15,16),17))),((18,(((20,((21,(23,(((25,28),27),26))),22)),((24,29),30)),(31,(32,((((33,(37,38)),36),35),34))))),19))),((14,39),42)),41),(40,43)))),(44,(46,47))));
tree tnt_1491 = [&U] (1,2,((3,(4,((5,(((6,((7,(8,9)),((10,45),(11,12)))),(13,(14,(15,(16,17))))),((18,19),((20,(21,(22,(23,(((24,29),(((25,28),27),26)),30))))),(31,(32,((33,(35,(36,(37,38)))),34))))))),(39,(40,(41,(42,43))))))),(44,(46,47))));
tree tnt_1492 = [&U] (1,2,((3,(4,((5,(((6,((7,(8,9)),((10,45),(11,12)))),(13,(14,(15,(16,17))))),((18,19),((20,(21,(22,(23,(((24,29),(((25,28),27),26)),30))))),(31,(32,((33,34),(35,(36,(37,38)))))))))),(39,(40,(41,(42,43))))))),(44,(46,47))));
tree tnt_1493 = [&U] (1,2,((3,(4,((5,(((6,((7,(8,9)),(10,((11,12),45)))),(13,(14,(15,(16,17))))),((18,19),((20,(21,(22,(23,(((24,29),(((25,28),27),26)),30))))),(31,(32,((33,(35,(36,(37,38)))),34))))))),(39,(40,(41,(42,43))))))),(44,(46,47))));
tree tnt_1494 = [&U] (1,2,((3,(4,((5,(((6,((7,(8,9)),((10,45),(11,12)))),(13,(14,(15,(16,17))))),((18,19),((20,(21,(22,(23,(((24,29),(25,(26,(27,28)))),30))))),(31,(32,((33,(35,(36,(37,38)))),34))))))),(39,(40,(41,(42,43))))))),(44,(46,47))));
tree tnt_1495 = [&U] (1,2,((3,(4,((5,(((6,((7,(8,9)),((10,45),(11,12)))),(13,(14,(15,(16,17))))),((18,19),(((20,(21,(22,(23,((24,(((25,28),27),26)),30))))),29),(31,(32,((33,(35,(36,(37,38)))),34))))))),(39,(40,(41,(42,43))))))),(44,(46,47))));
tree tnt_1496 = [&U] (1,2,((3,(4,((5,(((6,((7,(8,9)),((10,45),(11,12)))),(13,(14,(15,(16,17))))),((18,19),((20,(21,(22,(23,((24,((((25,28),29),27),26)),30))))),(31,(32,((33,(35,(36,(37,38)))),34))))))),(39,(40,(41,(42,43))))))),(44,(46,47))));
tree tnt_1497 = [&U] (1,2,((3,(4,((5,(((6,((7,(8,9)),((10,45),(11,12)))),(13,(14,(15,(16,17))))),((18,19),((20,(21,(22,(23,(((24,29),(((25,28),27),26)),30))))),(31,((32,(34,(35,(36,(37,38))))),33)))))),(39,(40,(41,(42,43))))))),(44,(46,47))));
tree tnt_1498 = [&U] (1,2,((3,(4,((5,(((6,((7,(8,9)),((10,45),(11,12)))),(13,(14,(15,(16,17))))),((18,19),((20,(21,(22,(23,(((24,29),(((25,28),27),26)),30))))),(31,(32,(33,(34,(35,(36,(37,38))))))))))),(39,(40,(41,(42,43))))))),(44,(46,47))));
tree tnt_1499 = [&U] (1,2,((3,(4,((5,(((6,((7,(8,9)),((10,45),(11,12)))),(13,(14,(15,(16,17))))),((18,19),((20,(21,(22,(23,(((24,29),(((25,28),27),26)),30))))),(31,(32,((((33,36),(37,38)),35),34))))))),(39,(40,(41,(42,43))))))),(44,(46,47))));
tree tnt_1500 = [&U] (1,2,((3,(4,((5,(((6,((7,(8,9)),((10,45),(11,12)))),(13,(14,(15,(16,17))))),(((18,19),((20,(21,(22,(23,((24,29),(((25,28),27),26)))))),(31,(32,((33,(35,(36,(37,38)))),34))))),30))),(39,(40,(41,(42,43))))))),(44,(46,47))));
tree tnt_1501 = [&U] (1,2,((3,(4,((((((5,(((6,((7,(8,9)),((10,45),(11,12)))),(13,(14,(15,(16,17))))),(18,(19,((20,(21,(22,(23,(24,((((25,(28,29)),27),26),30)))))),(31,((32,(34,(35,(36,(37,38))))),33))))))),39),40),41),43),42))),(44,(46,47))));
tree tnt_1502 = [&U] (1,2,((3,(4,((((((5,(((6,((7,(8,9)),((10,45),(11,12)))),(13,(14,(15,(16,17))))),(18,(19,((20,(21,(22,(23,(24,((((25,(28,29)),27),26),30)))))),(31,(32,((33,34),(35,(36,(37,38))))))))))),39),40),41),43),42))),(44,(46,47))));
tree tnt_1503 = [&U] (1,2,((3,(4,((((((5,(((6,((7,(8,9)),((10,45),(11,12)))),(13,(14,(15,(16,17))))),(18,(19,((20,(21,(22,(23,(24,((((25,(28,29)),27),26),30)))))),(31,(32,((33,(35,(36,(37,38)))),34)))))))),39),40),41),43),42))),(44,(46,47))));
tree tnt_1504 = [&U] (1,2,((3,(4,((((((5,(((6,((7,(8,9)),((10,45),(11,12)))),(13,(14,(15,(16,17))))),(18,(19,((20,(21,(22,(23,(24,((((25,(28,29)),27),26),30)))))),(31,(32,(((33,(36,(37,38))),35),34)))))))),39),40),41),43),42))),(44,(46,47))));
tree tnt_1505 = [&U] (1,2,((3,(4,((((((5,(((6,((7,(8,9)),((10,45),(11,12)))),(13,(14,(15,(16,17))))),(18,(19,((20,(21,(22,(23,(24,((((25,(28,29)),27),26),30)))))),(31,(32,(((33,35),(36,(37,38))),34)))))))),39),40),41),43),42))),(44,(46,47))));
tree tnt_1506 = [&U] (1,2,((3,(4,((((((5,(((6,((7,(8,9)),((10,45),(11,12)))),(13,(14,(15,(16,17))))),(18,(19,((20,(21,(22,(23,(24,((((25,(28,29)),27),26),30)))))),(31,(32,((((33,36),(37,38)),35),34)))))))),39),40),41),43),42))),(44,(46,47))));
tree tnt_1507 = [&U] (1,2,((3,(4,((((((5,(((6,((7,(8,9)),((10,45),(11,12)))),(13,(14,(15,(16,17))))),(18,(19,((20,(21,(22,(23,(24,((((25,(28,29)),27),26),30)))))),(31,(32,(33,(34,(35,(36,(37,38)))))))))))),39),40),41),43),42))),(44,(46,47))));
tree tnt_1508 = [&U] (1,2,((3,(4,((((((5,(((6,((7,(8,9)),((10,45),(11,12)))),(13,(14,(15,(16,17))))),((18,(19,((20,(21,(22,(23,(24,(((25,(28,29)),27),26)))))),(31,((32,(34,(35,(36,(37,38))))),33))))),30))),39),40),41),43),42))),(44,(46,47))));
tree tnt_1509 = [&U] (1,2,((3,(4,((((((5,(((6,(((7,(8,9)),(10,(11,12))),45)),(13,(14,(15,(16,17))))),(18,(19,((20,(21,(22,(23,(24,((((25,(28,29)),27),26),30)))))),(31,((32,(34,(35,(36,(37,38))))),33))))))),39),40),41),43),42))),(44,(46,47))));
tree tnt_1510 = [&U] (1,2,((3,(4,((((((5,(((6,((7,(8,9)),((10,(11,12)),45))),(13,(14,(15,(16,17))))),(18,(19,((20,(21,(22,(23,(24,((((25,(28,29)),27),26),30)))))),(31,((32,(34,(35,(36,(37,38))))),33))))))),39),40),41),43),42))),(44,(46,47))));
tree tnt_1511 = [&U] (1,2,((3,(4,((5,(((6,((7,(8,9)),(10,(11,12)))),(13,(14,(15,(16,17))))),(((18,(((20,(21,(22,(23,(25,(26,(27,28))))))),(24,29)),(31,(32,((33,34),(35,(36,(37,38)))))))),30),19))),(39,(40,(41,(42,43))))))),(44,((45,46),47))));
tree tnt_1512 = [&U] (1,2,((3,(4,((5,(((6,((7,(8,9)),(10,(11,12)))),(13,(14,(15,(16,17))))),(((18,((20,(21,(22,(23,((24,29),(25,(26,(27,28)))))))),(31,(32,((33,34),(35,(36,(37,38)))))))),30),19))),(39,(40,(41,(42,43))))))),(44,((45,46),47))));
tree tnt_1513 = [&U] (1,2,((3,(4,((5,(((6,((7,(8,9)),(10,(11,12)))),(13,(14,(15,(16,17))))),(((18,(((20,(21,(22,(23,(((25,28),27),26))))),(24,29)),(31,(32,((33,34),(35,(36,(37,38)))))))),30),19))),(39,(40,(41,(42,43))))))),(44,((45,46),47))));
tree tnt_1514 = [&U] (1,2,((3,(4,((5,(((6,((7,(8,9)),(10,(11,12)))),(13,(14,(15,(16,17))))),(((18,(((20,(21,(22,(23,(24,(25,(26,(27,28)))))))),29),(31,(32,((33,34),(35,(36,(37,38)))))))),30),19))),(39,(40,(41,(42,43))))))),(44,((45,46),47))));
tree tnt_1515 = [&U] (1,2,((3,(4,((5,(((6,((7,(8,9)),(10,(11,12)))),(13,(14,(15,(16,17))))),(((18,(((20,(21,(22,(23,(25,(26,(27,28))))))),(24,29)),(31,(32,((33,(35,(36,(37,38)))),34))))),30),19))),(39,(40,(41,(42,43))))))),(44,((45,46),47))));
tree tnt_1516 = [&U] (1,2,((3,(4,((5,(((6,((7,(8,9)),(10,(11,12)))),(13,(14,(15,(16,17))))),(((18,(((20,(21,(22,(23,(25,(26,(27,28))))))),(24,29)),(31,((32,(34,(35,(36,(37,38))))),33)))),30),19))),(39,(40,(41,(42,43))))))),(44,((45,46),47))));
tree tnt_1517 = [&U] (1,2,((3,(4,((5,(((6,((7,(8,9)),(10,(11,12)))),(13,(14,(15,(16,17))))),(((18,(((20,(21,(22,(23,(25,(26,(27,28))))))),(24,29)),(31,(32,(((33,(36,(37,38))),35),34))))),30),19))),(39,(40,(41,(42,43))))))),(44,((45,46),47))));
tree tnt_1518 = [&U] (1,2,((3,(4,((5,(((6,((7,(8,9)),(10,(11,12)))),(13,(14,(15,(16,17))))),(((18,(((20,(21,(22,(23,(25,(26,(27,28))))))),(24,29)),(31,(32,(((33,35),(36,(37,38))),34))))),30),19))),(39,(40,(41,(42,43))))))),(44,((45,46),47))));
tree tnt_1519 = [&U] (1,2,((3,(4,((5,(((6,((7,(8,9)),(10,(11,12)))),(13,(14,(15,(16,17))))),(((18,(((20,(21,(22,(23,(25,(26,(27,28))))))),(24,29)),(31,(32,((((33,36),(37,38)),35),34))))),30),19))),(39,(40,(41,(42,43))))))),(44,((45,46),47))));
tree tnt_1520 = [&U] (1,2,((3,(4,((5,(((6,((7,(8,9)),(10,(11,12)))),(13,(14,(15,(16,17))))),(((18,(((20,((21,(23,(25,(26,(27,28))))),22)),(24,29)),(31,(32,((33,34),(35,(36,(37,38)))))))),30),19))),(39,(40,(41,(42,43))))))),(44,((45,46),47))));
tree tnt_1521 = [&U] (1,2,((3,(4,((((5,(((6,((7,(8,9)),(10,(11,12)))),(13,((15,16),17))),(((18,(((20,(21,(22,(23,(25,(26,(27,28))))))),(24,29)),(31,(32,((((33,36),(37,38)),35),34))))),30),19))),((14,39),42)),41),(40,43)))),(44,(45,(46,47)))));
tree tnt_1522 = [&U] (1,2,((3,(4,((((5,(((6,((7,(8,9)),(10,(11,12)))),(13,((15,16),17))),(((18,(((20,(21,(22,(23,(25,(26,(27,28))))))),(24,29)),(31,((32,(34,(35,(36,(37,38))))),33)))),30),19))),((14,39),42)),41),(40,43)))),(44,(45,(46,47)))));
tree tnt_1523 = [&U] (1,2,((3,(4,((((5,(((6,((7,(8,9)),(10,(11,12)))),(13,((15,16),17))),(((18,(((20,(21,(22,(23,(25,(26,(27,28))))))),(24,29)),(31,(32,(33,(34,(35,(36,(37,38))))))))),30),19))),((14,39),42)),41),(40,43)))),(44,(45,(46,47)))));
tree tnt_1524 = [&U] (1,2,((3,(4,((((5,(((6,((7,(8,9)),(10,(11,12)))),(13,((15,16),17))),(((18,(((20,(21,(22,(23,(25,(26,(27,28))))))),(24,29)),(31,(32,((33,34),(35,(36,(37,38)))))))),30),19))),((14,39),42)),41),(40,43)))),(44,(45,(46,47)))));
tree tnt_1525 = [&U] (1,2,((3,(4,((((5,(((6,((7,(8,9)),(10,(11,12)))),(13,((15,16),17))),(((18,(((20,(21,(22,(23,(25,(26,(27,28))))))),(24,29)),(31,(32,((33,(35,(36,(37,38)))),34))))),30),19))),((14,39),42)),41),(40,43)))),(44,(45,(46,47)))));
tree tnt_1526 = [&U] (1,2,((3,(4,((((5,(((6,((7,(8,9)),(10,(11,12)))),(13,((15,16),17))),(((18,(((20,(21,(22,(23,(25,(26,(27,28))))))),(24,29)),(31,(32,(((33,(36,(37,38))),35),34))))),30),19))),((14,39),42)),41),(40,43)))),(44,(45,(46,47)))));
tree tnt_1527 = [&U] (1,2,((3,(4,((((5,(((6,((7,(8,9)),(10,(11,12)))),(13,((15,16),17))),(((18,(((20,(21,(22,(23,(25,(26,(27,28))))))),(24,29)),(31,(32,(((33,35),(36,(37,38))),34))))),30),19))),((14,39),42)),41),(40,43)))),(44,(45,(46,47)))));
tree tnt_1528 = [&U] (1,2,((3,(4,((((5,(((6,((7,(8,9)),(10,(11,12)))),(13,((15,16),17))),(((18,(((20,((21,(23,(25,(26,(27,28))))),22)),(24,29)),(31,(32,((((33,36),(37,38)),35),34))))),30),19))),((14,39),42)),41),(40,43)))),(44,(45,(46,47)))));
tree tnt_1529 = [&U] (1,2,((3,(4,((((5,(((6,((7,(8,9)),(10,(11,12)))),(13,(15,(16,17)))),(((18,(((20,(21,(22,(23,(25,(26,(27,28))))))),(24,29)),(31,(32,((((33,36),(37,38)),35),34))))),30),19))),((14,39),42)),41),(40,43)))),(44,(45,(46,47)))));
tree tnt_1530 = [&U] (1,2,((3,(4,((((5,(((6,((7,(8,9)),(10,(11,12)))),(13,((15,16),17))),((18,(((20,(21,(22,(23,(25,(26,(27,28))))))),((24,29),30)),(31,(32,((((33,36),(37,38)),35),34))))),19))),((14,39),42)),41),(40,43)))),(44,(45,(46,47)))));
tree tnt_1531 = [&U] (1,2,((3,(4,((((((5,(((6,((7,(8,9)),(10,(11,12)))),(13,(14,(15,(16,17))))),(18,(19,((20,(31,(32,(33,(34,(35,(36,(37,38)))))))),(21,(22,((((23,(26,27)),(28,29)),25),30)))))))),(39,40)),41),24),42),43))),(44,(45,(46,47)))));
tree tnt_1532 = [&U] (1,2,((3,(4,((((((5,(((6,((7,(8,9)),(10,(11,12)))),(13,(14,(15,(16,17))))),(18,(19,((20,((22,((((23,(26,27)),(28,29)),25),30)),(31,(32,(33,(34,(35,(36,(37,38))))))))),21))))),(39,40)),41),24),42),43))),(44,(45,(46,47)))));
tree tnt_1533 = [&U] (1,2,((3,(4,((((((5,(((6,((7,(8,9)),(10,(11,12)))),(13,(14,(15,(16,17))))),(18,(19,((20,(21,(22,((((23,(26,27)),(28,29)),25),30)))),(31,(32,(33,(34,(35,(36,(37,38)))))))))))),(39,40)),41),24),42),43))),(44,(45,(46,47)))));
tree tnt_1534 = [&U] (1,2,((3,(4,((((((5,(((6,((7,(8,9)),(10,(11,12)))),(13,(14,(15,(16,17))))),(18,(19,((20,(31,((32,33),(34,(35,(36,(37,38))))))),(21,(22,((((23,(26,27)),(28,29)),25),30)))))))),(39,40)),41),24),42),43))),(44,(45,(46,47)))));
tree tnt_1535 = [&U] (1,2,((3,(4,((((((5,(((6,((7,(8,9)),(10,(11,12)))),(13,(14,(15,(16,17))))),(18,(19,((20,(31,(32,(33,(34,(35,(36,(37,38)))))))),(21,(22,(((23,(26,27)),(25,(28,29))),30)))))))),(39,40)),41),24),42),43))),(44,(45,(46,47)))));
tree tnt_1536 = [&U] (1,2,((3,(4,((((((5,(((6,((7,(8,9)),(10,(11,12)))),(13,(14,(15,(16,17))))),(18,(19,((20,(31,(32,(((33,(36,(37,38))),35),34)))),(21,(22,((((23,(26,27)),(28,29)),25),30)))))))),(39,40)),41),24),42),43))),(44,(45,(46,47)))));
tree tnt_1537 = [&U] (1,2,((3,(4,((((((5,(((6,((7,(8,9)),(10,(11,12)))),(13,(14,(15,(16,17))))),(18,(19,((20,(31,(32,(((33,35),(36,(37,38))),34)))),(21,(22,((((23,(26,27)),(28,29)),25),30)))))))),(39,40)),41),24),42),43))),(44,(45,(46,47)))));
tree tnt_1538 = [&U] (1,2,((3,(4,((((((5,(((6,((7,(8,9)),(10,(11,12)))),(13,(14,(15,(16,17))))),(18,(19,((20,(31,(32,((((33,36),(37,38)),35),34)))),(21,(22,((((23,(26,27)),(28,29)),25),30)))))))),(39,40)),41),24),42),43))),(44,(45,(46,47)))));
tree tnt_1539 = [&U] (1,2,((3,(4,((((((5,(((6,((7,(8,9)),(10,(11,12)))),(13,(14,(15,(16,17))))),(((18,(21,(22,((((23,(26,27)),(28,29)),25),30)))),(20,(31,(32,(33,(34,(35,(36,(37,38))))))))),19))),(39,40)),41),24),42),43))),(44,(45,(46,47)))));
tree tnt_1540 = [&U] (1,2,((3,(4,((((((5,(((6,((7,(8,9)),(10,(11,12)))),(13,(14,(15,(16,17))))),((18,((20,(31,(32,(33,(34,(35,(36,(37,38)))))))),(21,(22,((((23,(26,27)),(28,29)),25),30))))),19))),(39,40)),41),24),42),43))),(44,(45,(46,47)))));
tree tnt_1541 = [&U] (1,2,((3,(4,((((((5,(((6,((7,(8,9)),(10,(11,12)))),(13,(14,(15,(16,17))))),((18,((20,(21,(22,(23,((24,(29,30)),(((25,28),27),26)))))),(31,((32,33),(34,(35,(36,(37,38)))))))),19))),39),40),41),43),42))),(44,(45,(46,47)))));
tree tnt_1542 = [&U] (1,2,((3,(4,((((((5,(((6,((7,(8,9)),(10,(11,12)))),(13,(14,(15,(16,17))))),((18,((20,(21,(22,(23,((24,(29,30)),(((25,28),27),26)))))),(31,(32,((33,34),(35,(36,(37,38)))))))),19))),39),40),41),43),42))),(44,(45,(46,47)))));
tree tnt_1543 = [&U] (1,2,((3,(4,((((((5,(((6,((7,(8,9)),(10,(11,12)))),(13,(14,(15,(16,17))))),((18,((20,(21,(22,(23,((24,(29,30)),(((25,28),27),26)))))),(31,(32,((33,(35,(36,(37,38)))),34))))),19))),39),40),41),43),42))),(44,(45,(46,47)))));
tree tnt_1544 = [&U] (1,2,((3,(4,((((((5,(((6,((7,(8,9)),(10,(11,12)))),(13,(14,(15,(16,17))))),((18,((20,(21,(22,(23,((24,(29,30)),(((25,28),27),26)))))),(31,(32,(((33,(36,(37,38))),35),34))))),19))),39),40),41),43),42))),(44,(45,(46,47)))));
tree tnt_1545 = [&U] (1,2,((3,(4,((((((5,(((6,((7,(8,9)),(10,(11,12)))),(13,(14,(15,(16,17))))),((18,((20,(21,(22,(23,((24,(29,30)),(((25,28),27),26)))))),(31,(32,(((33,35),(36,(37,38))),34))))),19))),39),40),41),43),42))),(44,(45,(46,47)))));
tree tnt_1546 = [&U] (1,2,((3,(4,((((((5,(((6,((7,(8,9)),(10,(11,12)))),(13,(14,(15,(16,17))))),((18,((20,(21,(22,(23,((24,(29,30)),(((25,28),27),26)))))),(31,(32,((((33,36),(37,38)),35),34))))),19))),39),40),41),43),42))),(44,(45,(46,47)))));
tree tnt_1547 = [&U] (1,2,((3,(4,((((((5,(((6,((7,(8,9)),(10,(11,12)))),(13,(14,(15,(16,17))))),((18,((20,(21,(22,(23,((24,(29,30)),(((25,28),27),26)))))),(31,(32,(33,(34,(35,(36,(37,38))))))))),19))),39),40),41),43),42))),(44,(45,(46,47)))));
tree tnt_1548 = [&U] (1,2,((3,(4,((((((5,(((6,((7,(8,9)),(10,(11,12)))),(13,(14,(15,(16,17))))),(((18,((20,(21,(22,(23,((24,29),(((25,28),27),26)))))),(31,((32,33),(34,(35,(36,(37,38)))))))),19),30))),39),40),41),43),42))),(44,(45,(46,47)))));
tree tnt_1549 = [&U] (1,2,((3,(4,((((((5,(((6,(((7,(8,9)),(10,(11,12))),45)),(13,(14,(15,(16,17))))),((18,((20,(21,(22,(23,((24,(29,30)),(((25,28),27),26)))))),(31,((32,33),(34,(35,(36,(37,38)))))))),19))),39),40),41),43),42))),(44,(46,47))));
tree tnt_1550 = [&U] (1,2,((3,(4,((((((5,(((6,((7,(8,9)),((10,(11,12)),45))),(13,(14,(15,(16,17))))),((18,((20,(21,(22,(23,((24,(29,30)),(((25,28),27),26)))))),(31,((32,33),(34,(35,(36,(37,38)))))))),19))),39),40),41),43),42))),(44,(46,47))));
tree tnt_1551 = [&U] (1,2,((3,(4,((((((5,(((6,((7,(8,9)),(10,(11,12)))),(13,(14,(15,(16,17))))),(((18,((20,((21,(23,(25,(26,(27,28))))),(22,(24,29)))),(31,(32,((((33,36),(37,38)),35),34))))),19),30))),39),40),41),43),42))),(44,(45,(46,47)))));
tree tnt_1552 = [&U] (1,2,((3,(4,((((((5,(((6,(((7,(8,9)),(10,(11,12))),45)),(13,(14,(15,(16,17))))),(((18,((20,((21,(23,(25,(26,(27,28))))),(22,(24,29)))),(31,(32,((((33,36),(37,38)),35),34))))),19),30))),39),40),41),43),42))),(44,(46,47))));
tree tnt_1553 = [&U] (1,2,((3,(4,((((((5,(((6,((7,(8,9)),((10,(11,12)),45))),(13,(14,(15,(16,17))))),(((18,((20,((21,(23,(25,(26,(27,28))))),(22,(24,29)))),(31,(32,((((33,36),(37,38)),35),34))))),19),30))),39),40),41),43),42))),(44,(46,47))));
tree tnt_1554 = [&U] (1,2,((3,(4,((((((5,(((6,(((7,(8,9)),45),(10,(11,12)))),(13,(14,(15,(16,17))))),(((18,((20,((21,(23,(25,(26,(27,28))))),(22,(24,29)))),(31,(32,((((33,36),(37,38)),35),34))))),19),30))),39),40),41),43),42))),(44,(46,47))));
tree tnt_1555 = [&U] (1,2,((3,(4,((((((5,(((6,((7,(8,9)),(10,((11,12),45)))),(13,(14,(15,(16,17))))),(((18,((20,((21,(23,(25,(26,(27,28))))),(22,(24,29)))),(31,(32,((((33,36),(37,38)),35),34))))),19),30))),39),40),41),43),42))),(44,(46,47))));
tree tnt_1556 = [&U] (1,2,((3,(4,((((((5,(((6,((7,(8,9)),((10,45),(11,12)))),(13,(14,(15,(16,17))))),(((18,((20,((21,(23,(25,(26,(27,28))))),(22,(24,29)))),(31,(32,((((33,36),(37,38)),35),34))))),19),30))),39),40),41),43),42))),(44,(46,47))));
tree tnt_1557 = [&U] (1,2,((3,(4,((((((5,(((6,(((7,45),(8,9)),(10,(11,12)))),(13,(14,(15,(16,17))))),(((18,((20,((21,(23,(25,(26,(27,28))))),(22,(24,29)))),(31,(32,((((33,36),(37,38)),35),34))))),19),30))),39),40),41),43),42))),(44,(46,47))));
tree tnt_1558 = [&U] (1,2,((3,(4,((((((5,(((6,((7,((8,9),45)),(10,(11,12)))),(13,(14,(15,(16,17))))),(((18,((20,((21,(23,(25,(26,(27,28))))),(22,(24,29)))),(31,(32,((((33,36),(37,38)),35),34))))),19),30))),39),40),41),43),42))),(44,(46,47))));
tree tnt_1559 = [&U] (1,2,((3,(4,((((((5,(((6,((7,(8,9)),(10,(11,(12,45))))),(13,(14,(15,(16,17))))),(((18,((20,((21,(23,(25,(26,(27,28))))),(22,(24,29)))),(31,(32,((((33,36),(37,38)),35),34))))),19),30))),39),40),41),43),42))),(44,(46,47))));
tree tnt_1560 = [&U] (1,2,((3,(4,((((((5,(((6,((7,(8,(9,45))),(10,(11,12)))),(13,(14,(15,(16,17))))),(((18,((20,((21,(23,(25,(26,(27,28))))),(22,(24,29)))),(31,(32,((((33,36),(37,38)),35),34))))),19),30))),39),40),41),43),42))),(44,(46,47))));
tree tnt_1561 = [&U] (1,2,((3,(4,(((((5,(((6,((7,(8,9)),(10,(11,12)))),(13,(14,(15,(16,17))))),((18,((20,(21,(22,(23,((24,((((25,28),29),27),26)),30))))),(31,(32,((((33,(37,38)),36),35),34))))),19))),39),42),41),(40,43)))),(44,(45,(46,47)))));
tree tnt_1562 = [&U] (1,2,((3,(4,(((((5,(((6,((7,(8,9)),(10,(11,12)))),(13,(14,(15,(16,17))))),((18,((20,(21,(22,(23,((24,(25,(26,(27,(28,29))))),30))))),(31,(32,((((33,(37,38)),36),35),34))))),19))),39),42),41),(40,43)))),(44,(45,(46,47)))));
tree tnt_1563 = [&U] (1,2,((3,(4,(((((5,(((6,((7,(8,9)),(10,(11,12)))),(13,(14,(15,(16,17))))),((18,(((20,(21,(22,(23,((24,(((25,28),27),26)),30))))),29),(31,(32,((((33,(37,38)),36),35),34))))),19))),39),42),41),(40,43)))),(44,(45,(46,47)))));
tree tnt_1564 = [&U] (1,2,((3,(4,(((((5,(((6,((7,(8,9)),(10,(11,12)))),(13,(14,(15,(16,17))))),((18,((20,(21,(22,(23,(((24,29),(((25,28),27),26)),30))))),(31,(32,((((33,(37,38)),36),35),34))))),19))),39),42),41),(40,43)))),(44,(45,(46,47)))));
tree tnt_1565 = [&U] (1,2,((3,(4,(((((5,(((6,((7,(8,9)),(10,(11,12)))),(13,(14,(15,(16,17))))),((18,((20,(21,(22,(23,((24,((((25,28),29),27),26)),30))))),(31,((32,(34,(35,(36,(37,38))))),33)))),19))),39),42),41),(40,43)))),(44,(45,(46,47)))));
tree tnt_1566 = [&U] (1,2,((3,(4,(((((5,(((6,((7,(8,9)),(10,(11,12)))),(13,(14,(15,(16,17))))),((18,((20,(21,(22,(23,((24,((((25,28),29),27),26)),30))))),(31,(32,(33,(34,(35,(36,(37,38))))))))),19))),39),42),41),(40,43)))),(44,(45,(46,47)))));
tree tnt_1567 = [&U] (1,2,((3,(4,(((((5,(((6,((7,(8,9)),(10,(11,12)))),(13,(14,(15,(16,17))))),((18,((20,(21,(22,(23,((24,((((25,28),29),27),26)),30))))),(31,(32,((33,34),(35,(36,(37,38)))))))),19))),39),42),41),(40,43)))),(44,(45,(46,47)))));
tree tnt_1568 = [&U] (1,2,((3,(4,(((((5,(((6,((7,(8,9)),(10,(11,12)))),(13,(14,(15,(16,17))))),((18,((20,(21,(22,(23,((24,((((25,28),29),27),26)),30))))),(31,(32,((33,(35,(36,(37,38)))),34))))),19))),39),42),41),(40,43)))),(44,(45,(46,47)))));
tree tnt_1569 = [&U] (1,2,((3,(4,(((((5,(((6,((7,(8,9)),(10,(11,12)))),(13,(14,(15,(16,17))))),((18,((20,(21,(22,(23,((24,((((25,28),29),27),26)),30))))),(31,(32,(((33,(36,(37,38))),35),34))))),19))),39),42),41),(40,43)))),(44,(45,(46,47)))));
tree tnt_1570 = [&U] (1,2,((3,(4,(((((5,(((6,((7,(8,9)),(10,(11,12)))),(13,(14,(15,(16,17))))),((18,((20,(21,(22,(23,((24,((((25,28),29),27),26)),30))))),(31,(32,(((33,35),(36,(37,38))),34))))),19))),39),42),41),(40,43)))),(44,(45,(46,47)))));
tree tnt_1571 = [&U] (1,2,(((3,(((((5,(((6,((7,(8,9)),(10,(11,(12,45))))),(13,(14,(15,(16,17))))),((18,19),((20,(21,(22,(23,(((24,29),(((25,28),27),26)),30))))),(31,(32,((((33,36),(37,38)),35),34))))))),39),42),41),(40,43))),4),(44,(46,47))));
tree tnt_1572 = [&U] (1,2,(((3,(((((5,(((6,((7,(8,9)),(10,(11,(12,45))))),(13,(14,(15,(16,17))))),((18,19),((20,(21,(22,(23,(((24,29),30),(((25,28),27),26)))))),(31,(32,((((33,36),(37,38)),35),34))))))),39),42),41),(40,43))),4),(44,(46,47))));
tree tnt_1573 = [&U] (1,2,(((3,(((((5,(((6,((7,(8,9)),(10,(11,(12,45))))),(13,(14,(15,(16,17))))),((18,19),(((20,(21,(22,(23,((((25,28),27),26),30))))),(24,29)),(31,(32,((((33,36),(37,38)),35),34))))))),39),42),41),(40,43))),4),(44,(46,47))));
tree tnt_1574 = [&U] (1,2,(((3,(((((5,(((6,((7,(8,9)),(10,(11,(12,45))))),(13,(14,(15,(16,17))))),((18,19),((20,(21,(22,(23,(((24,29),(25,(26,(27,28)))),30))))),(31,(32,((((33,36),(37,38)),35),34))))))),39),42),41),(40,43))),4),(44,(46,47))));
tree tnt_1575 = [&U] (1,2,(((3,(((((5,(((6,((7,(8,9)),(10,(11,(12,45))))),(13,(14,(15,(16,17))))),((18,19),(((20,(21,(22,(23,((24,(((25,28),27),26)),30))))),29),(31,(32,((((33,36),(37,38)),35),34))))))),39),42),41),(40,43))),4),(44,(46,47))));
tree tnt_1576 = [&U] (1,2,(((3,(((((5,(((6,((7,(8,9)),(10,(11,(12,45))))),(13,(14,(15,(16,17))))),((18,19),((20,(21,(22,(23,((24,((((25,28),29),27),26)),30))))),(31,(32,((((33,36),(37,38)),35),34))))))),39),42),41),(40,43))),4),(44,(46,47))));
tree tnt_1577 = [&U] (1,2,(((3,(((((5,(((6,((7,(8,9)),(10,(11,(12,45))))),(13,(14,(15,(16,17))))),((18,19),((20,(21,(22,(23,(((24,29),(((25,28),27),26)),30))))),(31,((32,(34,(35,(36,(37,38))))),33)))))),39),42),41),(40,43))),4),(44,(46,47))));
tree tnt_1578 = [&U] (1,2,(((3,(((((5,(((6,((7,(8,9)),(10,(11,(12,45))))),(13,(14,(15,(16,17))))),((18,19),((20,(21,(22,(23,(((24,29),(((25,28),27),26)),30))))),(31,(32,(33,(34,(35,(36,(37,38))))))))))),39),42),41),(40,43))),4),(44,(46,47))));
tree tnt_1579 = [&U] (1,2,(((3,(((((5,(((6,((7,(8,9)),(10,(11,(12,45))))),(13,(14,(15,(16,17))))),((18,19),((20,(21,(22,(23,(((24,29),(((25,28),27),26)),30))))),(31,(32,((33,34),(35,(36,(37,38)))))))))),39),42),41),(40,43))),4),(44,(46,47))));
tree tnt_1580 = [&U] (1,2,(((3,(((((5,(((6,((7,(8,9)),(10,(11,(12,45))))),(13,(14,(15,(16,17))))),((18,19),((20,(21,(22,(23,(((24,29),(((25,28),27),26)),30))))),(31,(32,((33,(35,(36,(37,38)))),34))))))),39),42),41),(40,43))),4),(44,(46,47))));
tree tnt_1581 = [&U] (1,2,((3,(4,((((((5,(((6,((7,(8,9)),((10,11),12))),(13,(15,(16,17)))),((18,19),((20,((21,((((23,(26,27)),((25,29),28)),30),24)),22)),(31,(32,(33,(34,(35,(36,(37,38))))))))))),(14,39)),40),41),42),43))),(44,(45,(46,47)))));
tree tnt_1582 = [&U] (1,2,((3,(4,((((((5,(((6,((7,(8,9)),((10,11),12))),(13,(15,(16,17)))),((18,19),((20,((21,((((23,(26,27)),((25,29),28)),30),24)),22)),(31,((32,(34,(35,(36,(37,38))))),33)))))),(14,39)),40),41),42),43))),(44,(45,(46,47)))));
tree tnt_1583 = [&U] (1,2,((3,(4,((((((5,(((6,((7,(8,9)),((10,11),12))),(13,(15,(16,17)))),((18,19),((20,((21,((((23,(26,27)),((25,29),28)),30),24)),22)),(31,(32,(((33,(36,(37,38))),35),34))))))),(14,39)),40),41),42),43))),(44,(45,(46,47)))));
tree tnt_1584 = [&U] (1,2,((3,(4,((((((5,(((6,((7,(8,9)),((10,11),12))),(13,(15,(16,17)))),((18,19),((20,((21,((((23,(26,27)),((25,29),28)),30),24)),22)),(31,(32,(((33,35),(36,(37,38))),34))))))),(14,39)),40),41),42),43))),(44,(45,(46,47)))));
tree tnt_1585 = [&U] (1,2,((3,(4,((((((5,(((6,((7,(8,9)),((10,11),12))),(13,(15,(16,17)))),((18,19),((20,((21,((((23,(26,27)),((25,29),28)),30),24)),22)),(31,(32,((((33,36),(37,38)),35),34))))))),(14,39)),40),41),42),43))),(44,(45,(46,47)))));
tree tnt_1586 = [&U] (1,2,((3,(4,((((((5,(((6,((7,(8,9)),((10,11),12))),(13,((15,16),17))),((18,19),((20,((21,((((23,(26,27)),((25,29),28)),30),24)),22)),(31,(32,(33,(34,(35,(36,(37,38))))))))))),(14,39)),40),41),42),43))),(44,(45,(46,47)))));
tree tnt_1587 = [&U] (1,2,((3,(4,((((((5,(((6,(((7,(8,9)),((10,11),12)),45)),(13,(15,(16,17)))),((18,19),((20,((21,((((23,(26,27)),((25,29),28)),30),24)),22)),(31,(32,(33,(34,(35,(36,(37,38))))))))))),(14,39)),40),41),42),43))),(44,(46,47))));
tree tnt_1588 = [&U] (1,2,((3,(4,((((((5,(((6,((7,(8,9)),(((10,11),12),45))),(13,(15,(16,17)))),((18,19),((20,((21,((((23,(26,27)),((25,29),28)),30),24)),22)),(31,(32,(33,(34,(35,(36,(37,38))))))))))),(14,39)),40),41),42),43))),(44,(46,47))));
tree tnt_1589 = [&U] (1,2,((3,(4,((((((5,(((6,(((7,(8,9)),45),((10,11),12))),(13,(15,(16,17)))),((18,19),((20,((21,((((23,(26,27)),((25,29),28)),30),24)),22)),(31,(32,(33,(34,(35,(36,(37,38))))))))))),(14,39)),40),41),42),43))),(44,(46,47))));
tree tnt_1590 = [&U] (1,2,((3,(4,((((((5,(((6,((7,(8,9)),((10,11),(12,45)))),(13,(15,(16,17)))),((18,19),((20,((21,((((23,(26,27)),((25,29),28)),30),24)),22)),(31,(32,(33,(34,(35,(36,(37,38))))))))))),(14,39)),40),41),42),43))),(44,(46,47))));
tree tnt_1591 = [&U] (1,2,((3,(4,((((((5,(((6,((7,(8,9)),(10,(11,(12,45))))),(13,((15,16),17))),((18,((20,((21,(((((23,(26,27)),(28,29)),30),25),24)),22)),(31,(32,(33,(34,(35,(36,(37,38))))))))),19))),(14,39)),40),41),42),43))),(44,(46,47))));
tree tnt_1592 = [&U] (1,2,((3,(4,((((((5,(((6,((7,(8,9)),(10,(11,(12,45))))),(13,((15,16),17))),((18,((20,((21,(((((23,(26,27)),(28,29)),30),25),24)),22)),(31,((32,(34,(35,(36,(37,38))))),33)))),19))),(14,39)),40),41),42),43))),(44,(46,47))));
tree tnt_1593 = [&U] (1,2,((3,(4,((((((5,(((6,((7,(8,9)),(10,(11,(12,45))))),(13,((15,16),17))),((18,((20,((21,(((((23,(26,27)),(28,29)),30),25),24)),22)),(31,(32,(((33,(36,(37,38))),35),34))))),19))),(14,39)),40),41),42),43))),(44,(46,47))));
tree tnt_1594 = [&U] (1,2,((3,(4,((((((5,(((6,((7,(8,9)),(10,(11,(12,45))))),(13,((15,16),17))),((18,((20,((21,(((((23,(26,27)),(28,29)),30),25),24)),22)),(31,(32,(((33,35),(36,(37,38))),34))))),19))),(14,39)),40),41),42),43))),(44,(46,47))));
tree tnt_1595 = [&U] (1,2,((3,(4,((((((5,(((6,((7,(8,9)),(10,(11,(12,45))))),(13,((15,16),17))),((18,((20,((21,(((((23,(26,27)),(28,29)),30),25),24)),22)),(31,(32,((((33,36),(37,38)),35),34))))),19))),(14,39)),40),41),42),43))),(44,(46,47))));
tree tnt_1596 = [&U] (1,2,((3,(4,((((((5,(((6,((7,(8,9)),(10,(11,(12,45))))),(13,(15,(16,17)))),((18,((20,((21,(((((23,(26,27)),(28,29)),30),25),24)),22)),(31,(32,(33,(34,(35,(36,(37,38))))))))),19))),(14,39)),40),41),42),43))),(44,(46,47))));
tree tnt_1597 = [&U] (1,2,((3,(4,((((((5,(((6,((7,(8,9)),(10,(11,(12,45))))),(13,((15,16),17))),((18,((20,((21,(((((23,(26,27)),(28,29)),25),24),30)),22)),(31,(32,(33,(34,(35,(36,(37,38))))))))),19))),(14,39)),40),41),42),43))),(44,(46,47))));
tree tnt_1598 = [&U] (1,2,((3,(4,((((((5,(((6,((7,(8,9)),(10,(11,(12,45))))),(13,((15,16),17))),((18,((20,((21,(((((23,(26,27)),(28,29)),25),30),24)),22)),(31,(32,(33,(34,(35,(36,(37,38))))))))),19))),(14,39)),40),41),42),43))),(44,(46,47))));
tree tnt_1599 = [&U] (1,2,((3,(4,((((((5,(((6,(((7,(8,9)),(10,(11,12))),45)),(13,((15,16),17))),((18,((20,((21,(((((23,(26,27)),(28,29)),30),25),24)),22)),(31,(32,(33,(34,(35,(36,(37,38))))))))),19))),(14,39)),40),41),42),43))),(44,(46,47))));
tree tnt_1600 = [&U] (1,2,((3,(4,((((((5,(((6,((7,(8,9)),((10,(11,12)),45))),(13,((15,16),17))),((18,((20,((21,(((((23,(26,27)),(28,29)),30),25),24)),22)),(31,(32,(33,(34,(35,(36,(37,38))))))))),19))),(14,39)),40),41),42),43))),(44,(46,47))));
tree tnt_1601 = [&U] (1,2,((3,(4,((((5,(((6,((7,(8,9)),(10,(11,12)))),(13,((15,16),17))),(18,(19,((20,((21,(23,(25,((26,(27,28)),30)))),(22,(24,29)))),(31,((32,(34,(35,(36,(37,38))))),33))))))),((14,39),42)),41),(40,43)))),(44,(45,(46,47)))));
tree tnt_1602 = [&U] (1,2,((3,(4,((((5,(((6,((7,(8,9)),(10,(11,12)))),(13,((15,16),17))),(18,(19,(((20,((21,(23,(25,((26,(27,28)),30)))),22)),(24,29)),(31,((32,(34,(35,(36,(37,38))))),33))))))),((14,39),42)),41),(40,43)))),(44,(45,(46,47)))));
tree tnt_1603 = [&U] (1,2,((3,(4,((((5,(((6,((7,(8,9)),(10,(11,12)))),(13,(15,(16,17)))),(18,(19,((20,((21,(23,(25,((26,(27,28)),30)))),(22,(24,29)))),(31,((32,(34,(35,(36,(37,38))))),33))))))),((14,39),42)),41),(40,43)))),(44,(45,(46,47)))));
tree tnt_1604 = [&U] (1,2,((3,(4,((((5,(((6,((7,(8,9)),(10,(11,12)))),(13,((15,16),17))),(18,(19,((20,((21,(23,((((25,28),27),26),30))),(22,(24,29)))),(31,((32,(34,(35,(36,(37,38))))),33))))))),((14,39),42)),41),(40,43)))),(44,(45,(46,47)))));
tree tnt_1605 = [&U] (1,2,((3,(4,((((5,(((6,((7,(8,9)),(10,(11,12)))),(13,((15,16),17))),(18,(19,((20,((21,(23,(25,((26,(27,28)),30)))),(22,(24,29)))),(31,(32,((33,34),(35,(36,(37,38))))))))))),((14,39),42)),41),(40,43)))),(44,(45,(46,47)))));
tree tnt_1606 = [&U] (1,2,((3,(4,((((5,(((6,((7,(8,9)),(10,(11,12)))),(13,((15,16),17))),(18,(19,((20,((21,(23,(25,((26,(27,28)),30)))),(22,(24,29)))),(31,(32,((33,(35,(36,(37,38)))),34)))))))),((14,39),42)),41),(40,43)))),(44,(45,(46,47)))));
tree tnt_1607 = [&U] (1,2,((3,(4,((((5,(((6,((7,(8,9)),(10,(11,12)))),(13,((15,16),17))),(18,(19,((20,((21,(23,(25,((26,(27,28)),30)))),(22,(24,29)))),(31,(32,(((33,(36,(37,38))),35),34)))))))),((14,39),42)),41),(40,43)))),(44,(45,(46,47)))));
tree tnt_1608 = [&U] (1,2,((3,(4,((((5,(((6,((7,(8,9)),(10,(11,12)))),(13,((15,16),17))),(18,(19,((20,((21,(23,(25,((26,(27,28)),30)))),(22,(24,29)))),(31,(32,(((33,35),(36,(37,38))),34)))))))),((14,39),42)),41),(40,43)))),(44,(45,(46,47)))));
tree tnt_1609 = [&U] (1,2,((3,(4,((((5,(((6,((7,(8,9)),(10,(11,12)))),(13,((15,16),17))),(18,(19,((20,((21,(23,(25,((26,(27,28)),30)))),(22,(24,29)))),(31,(32,((((33,36),(37,38)),35),34)))))))),((14,39),42)),41),(40,43)))),(44,(45,(46,47)))));
tree tnt_1610 = [&U] (1,2,((3,(4,((((5,(((6,((7,(8,9)),(10,(11,12)))),(13,((15,16),17))),(18,(19,((20,((21,(23,(25,((26,(27,28)),30)))),(22,(24,29)))),(31,(32,(33,(34,(35,(36,(37,38)))))))))))),((14,39),42)),41),(40,43)))),(44,(45,(46,47)))));
tree tnt_1611 = [&U] (1,2,(((3,((((5,(((6,((7,(8,(9,45))),(10,(11,12)))),(13,((15,16),17))),(((18,(20,(31,(32,(((33,34),(36,37)),(35,38)))))),(21,(22,(((23,(26,27)),((25,28),29)),30)))),19))),((14,39),(24,42))),41),(40,43))),4),(44,(46,47))));
tree tnt_1612 = [&U] (1,2,(((3,((((5,(((6,((7,(8,(9,45))),(10,(11,12)))),(13,((15,16),17))),(18,(19,((20,(31,(32,(((33,34),(36,37)),(35,38))))),(21,(22,(((23,(26,27)),((25,28),29)),30)))))))),((14,39),(24,42))),41),(40,43))),4),(44,(46,47))));
tree tnt_1613 = [&U] (1,2,(((3,((((5,(((6,((7,(8,(9,45))),(10,(11,12)))),(13,((15,16),17))),((18,((20,(31,(32,(((33,34),(36,37)),(35,38))))),(21,(22,(((23,(26,27)),((25,28),29)),30))))),19))),((14,39),(24,42))),41),(40,43))),4),(44,(46,47))));
tree tnt_1614 = [&U] (1,2,(((3,((((5,(((6,((7,(8,(9,45))),(10,(11,12)))),(13,(15,(16,17)))),(((18,(20,(31,(32,(((33,34),(36,37)),(35,38)))))),(21,(22,(((23,(26,27)),((25,28),29)),30)))),19))),((14,39),(24,42))),41),(40,43))),4),(44,(46,47))));
tree tnt_1615 = [&U] (1,2,(((3,((((5,(((6,((7,(8,(9,45))),(10,(11,12)))),(13,((15,16),17))),((((18,(20,(31,(32,(((33,34),(36,37)),(35,38)))))),(21,(22,((23,(26,27)),((25,28),29))))),19),30))),((14,39),(24,42))),41),(40,43))),4),(44,(46,47))));
tree tnt_1616 = [&U] (1,2,(((3,((((5,(((6,((7,(8,9)),(10,(11,12)))),(13,((15,16),17))),(((18,(20,(31,(32,(((33,34),(36,37)),(35,38)))))),(21,(22,(((23,(26,27)),((25,28),29)),30)))),19))),((14,39),(24,42))),41),(40,43))),4),(44,(45,(46,47)))));
tree tnt_1617 = [&U] (1,2,(((3,((((5,(((6,(((7,(8,9)),(10,(11,12))),45)),(13,((15,16),17))),(((18,(20,(31,(32,(((33,34),(36,37)),(35,38)))))),(21,(22,(((23,(26,27)),((25,28),29)),30)))),19))),((14,39),(24,42))),41),(40,43))),4),(44,(46,47))));
tree tnt_1618 = [&U] (1,2,(((3,((((5,(((6,(((7,(8,9)),45),(10,(11,12)))),(13,((15,16),17))),(((18,(20,(31,(32,(((33,34),(36,37)),(35,38)))))),(21,(22,(((23,(26,27)),((25,28),29)),30)))),19))),((14,39),(24,42))),41),(40,43))),4),(44,(46,47))));
tree tnt_1619 = [&U] (1,2,(((3,((((5,(((6,((7,(8,9)),((10,(11,12)),45))),(13,((15,16),17))),(((18,(20,(31,(32,(((33,34),(36,37)),(35,38)))))),(21,(22,(((23,(26,27)),((25,28),29)),30)))),19))),((14,39),(24,42))),41),(40,43))),4),(44,(46,47))));
tree tnt_1620 = [&U] (1,2,(((3,((((5,(((6,((7,((8,9),45)),(10,(11,12)))),(13,((15,16),17))),(((18,(20,(31,(32,(((33,34),(36,37)),(35,38)))))),(21,(22,(((23,(26,27)),((25,28),29)),30)))),19))),((14,39),(24,42))),41),(40,43))),4),(44,(46,47))));
tree tnt_1621 = [&U] (1,2,((3,(4,((5,(((((6,(((7,((8,9),10)),13),(11,12))),16),15),14),(17,(((((18,((20,(22,(23,(25,(26,(27,28)))))),21)),(24,(29,30))),(31,(33,(34,((35,38),(36,37)))))),19),32)))),((39,(41,(42,43))),40)))),(44,(45,(46,47)))));
tree tnt_1622 = [&U] (1,2,((3,(4,((5,(((((6,(((7,((8,9),10)),13),(11,12))),16),15),14),(17,((18,(19,((((20,(22,(23,(25,(26,(27,28)))))),21),(24,(29,30))),(31,(33,(34,((35,38),(36,37)))))))),32)))),((39,(41,(42,43))),40)))),(44,(45,(46,47)))));
tree tnt_1623 = [&U] (1,2,((3,(4,((5,(((((6,(((7,((8,9),10)),13),(11,12))),16),15),14),(17,(((18,19),((((20,(22,(23,(25,(26,(27,28)))))),21),(24,(29,30))),(31,(33,(34,((35,38),(36,37))))))),32)))),((39,(41,(42,43))),40)))),(44,(45,(46,47)))));
tree tnt_1624 = [&U] (1,2,((3,(4,((5,(((((6,(((7,((8,9),10)),13),(11,12))),16),15),14),(17,(((18,((((20,(22,(23,(25,(26,(27,28)))))),21),(24,(29,30))),(31,(33,(34,((35,38),(36,37))))))),19),32)))),((39,(41,(42,43))),40)))),(44,(45,(46,47)))));
tree tnt_1625 = [&U] (1,2,((3,(4,((5,(((((6,(((7,((8,9),10)),13),(11,12))),16),15),14),(17,((((18,(((20,(22,(23,(25,(26,(27,28)))))),21),(24,(29,30)))),(31,(33,(34,((35,38),(36,37)))))),19),32)))),((39,(41,(42,43))),40)))),(44,(45,(46,47)))));
tree tnt_1626 = [&U] (1,2,((3,(4,((5,(((((6,(((7,((8,9),10)),13),(11,12))),16),15),14),(17,((((18,(31,(33,(34,((35,38),(36,37)))))),(((20,(22,(23,(25,(26,(27,28)))))),21),(24,(29,30)))),19),32)))),((39,(41,(42,43))),40)))),(44,(45,(46,47)))));
tree tnt_1627 = [&U] (1,2,((3,(4,((5,(((((6,(((7,((8,9),10)),13),(11,12))),16),15),14),(17,((((((18,((20,(22,(23,(25,(26,(27,28)))))),21)),(24,29)),(31,(33,(34,((35,38),(36,37)))))),19),32),30)))),((39,(41,(42,43))),40)))),(44,(45,(46,47)))));
tree tnt_1628 = [&U] (1,2,((3,(4,((5,(((((6,(((7,((8,9),10)),13),(11,12))),16),15),14),(17,((((((18,((20,(22,(23,(25,(26,(27,28)))))),21)),(24,29)),(31,(33,(34,((35,38),(36,37)))))),19),30),32)))),((39,(41,(42,43))),40)))),(44,(45,(46,47)))));
tree tnt_1629 = [&U] (1,2,((3,(4,((5,(((((6,(((7,((8,9),10)),13),(11,12))),16),15),14),(17,((((((18,((20,(22,(23,(25,(26,(27,28)))))),21)),(24,29)),(31,(33,(34,((35,38),(36,37)))))),30),19),32)))),((39,(41,(42,43))),40)))),(44,(45,(46,47)))));
tree tnt_1630 = [&U] (1,2,((3,(4,((5,(((((6,(((7,((8,9),10)),13),(11,12))),16),15),14),(17,(((((18,((20,(22,(23,((25,(26,(27,28))),30)))),21)),(24,29)),(31,(33,(34,((35,38),(36,37)))))),19),32)))),((39,(41,(42,43))),40)))),(44,(45,(46,47)))));
tree tnt_1631 = [&U] (1,2,(((3,(((((5,(((6,((7,(8,9)),(10,(11,12)))),(13,((15,16),17))),((18,((20,((21,((((23,(26,27)),(28,29)),25),(24,30))),22)),(31,(32,(33,(34,(35,(36,(37,38))))))))),19))),(14,39)),42),41),(40,43))),4),(44,(45,(46,47)))));
tree tnt_1632 = [&U] (1,2,(((3,(((((5,(((6,((7,(8,9)),(10,(11,12)))),(13,((15,16),17))),((18,((20,((21,((((23,(26,27)),(28,29)),25),(24,30))),22)),(31,((32,(34,(35,(36,(37,38))))),33)))),19))),(14,39)),42),41),(40,43))),4),(44,(45,(46,47)))));
tree tnt_1633 = [&U] (1,2,(((3,(((((5,(((6,((7,(8,9)),(10,(11,12)))),(13,(15,(16,17)))),((18,((20,((21,((((23,(26,27)),(28,29)),25),(24,30))),22)),(31,(32,(33,(34,(35,(36,(37,38))))))))),19))),(14,39)),42),41),(40,43))),4),(44,(45,(46,47)))));
tree tnt_1634 = [&U] (1,2,(((3,(((((5,(((6,((7,(8,9)),(10,(11,12)))),(13,((15,16),17))),((18,((20,((21,(((((23,(26,27)),(28,29)),30),25),24)),22)),(31,(32,(33,(34,(35,(36,(37,38))))))))),19))),(14,39)),42),41),(40,43))),4),(44,(45,(46,47)))));
tree tnt_1635 = [&U] (1,2,(((3,(((((5,(((6,(((7,(8,9)),(10,(11,12))),45)),(13,((15,16),17))),((18,((20,((21,((((23,(26,27)),(28,29)),25),(24,30))),22)),(31,(32,(33,(34,(35,(36,(37,38))))))))),19))),(14,39)),42),41),(40,43))),4),(44,(46,47))));
tree tnt_1636 = [&U] (1,2,(((3,(((((5,(((6,((7,(8,9)),((10,(11,12)),45))),(13,((15,16),17))),((18,((20,((21,((((23,(26,27)),(28,29)),25),(24,30))),22)),(31,(32,(33,(34,(35,(36,(37,38))))))))),19))),(14,39)),42),41),(40,43))),4),(44,(46,47))));
tree tnt_1637 = [&U] (1,2,(((3,(((((5,(((6,(((7,(8,9)),45),(10,(11,12)))),(13,((15,16),17))),((18,((20,((21,((((23,(26,27)),(28,29)),25),(24,30))),22)),(31,(32,(33,(34,(35,(36,(37,38))))))))),19))),(14,39)),42),41),(40,43))),4),(44,(46,47))));
tree tnt_1638 = [&U] (1,2,(((3,(((((5,(((6,((7,(8,9)),(10,((11,12),45)))),(13,((15,16),17))),((18,((20,((21,((((23,(26,27)),(28,29)),25),(24,30))),22)),(31,(32,(33,(34,(35,(36,(37,38))))))))),19))),(14,39)),42),41),(40,43))),4),(44,(46,47))));
[truncated: 22,403,755 more chars]
