# Supplementary material for: Returning to the roots: resolution, reproducibility, and robusticity in the phylogenetic inference of Dissorophidae (Amphibia: Temnospondyli)
Source: PeerJ. 2021 Nov 8;9:e12423. doi: 10.7717/peerj.12423 (PMC8582317; doi:10.7717/peerj.12423)
Supplement: Supplemental Information 4 [file peerj-09-12423-s004.zip › new .tre files/P5_no wildcards.tre]

#NEXUS 

Begin trees;  [Treefile saved Saturday, August 14, 2021 at 9:50:02 AM Pacific Daylight Time]
[!>
>Processing TREES block from file: ~/Desktop/TNT files/2021 runs/Resubmission 1/P5_no wildcards.nex
>  Keeping: trees from file (replacing any trees already in memory)
>  296 trees read from file
>
>  Time used = 0.03 sec (CPU time = 0.02 sec)
]
	Translate
		1 Greererpeton,
		2 Proterogyrinus,
		3 Micromelerpeton_credneri,
		4 Perryella,
		5 Broiliellus_hektotopos,
		6 Reiszerpeton,
		7 Ecolsonia,
		8 Fedexia,
		9 Acheloma,
		10 Phonerpeton,
		11 Rotaryus,
		12 Anconastes,
		13 Tambachia,
		14 Actiobates,
		15 Platyhystrix,
		16 Mordex,
		17 Mattauschia,
		18 Aspidosaurus_chiton,
		19 Brevidorsum,
		20 Aspidosaurus_binasser,
		21 Conjunctio,
		22 Nooxobeia,
		23 Zygosaurus,
		24 Cacops_woehri,
		25 Cacops_morrisi,
		26 Cacops_aspidephorus,
		27 Anakamacops,
		28 Kamacops_reconstructed,
		29 Scapanops,
		30 Broiliellus_reiszi,
		31 Diploseira,
		32 Broiliellus_arroyoensis,
		33 Dissorophus,
		34 Broiliellus_brevis,
		35 Broiliellus_texensis,
		36 Broiliellus_olsoni,
		37 Aspidosaurus_novomexicanus,
		38 Iratusaurus,
		39 Doleserpeton,
		40 Palodromeus,
		41 Eoscopus,
		42 Tersomius_texensis,
		43 Pasawioops,
		44 Dendrysekos,
		45 Parioxys_bolli,
		46 Eryops_megacephalus,
		47 Chenoprosopus_milleri
		;
tree 'PAUP_1' = [&U] (3,((((7,(12,13)),(8,(9,10))),(15,(20,((((23,27),28),(24,(25,26))),((30,((33,35),34)),(31,36)))))),(39,41)),(44,46));
tree 'PAUP_2' = [&U] (3,((((7,(8,(9,10))),(12,13)),(15,(20,((((23,27),28),(24,(25,26))),((30,((33,35),34)),(31,36)))))),(39,41)),(44,46));
tree 'PAUP_3' = [&U] (3,(((((7,(12,13)),(8,(9,10))),(15,(20,((((23,27),28),(24,(25,26))),((30,((33,35),34)),(31,36)))))),41),39),(44,46));
tree 'PAUP_4' = [&U] (3,((((7,(12,13)),(8,(9,10))),(15,(20,((((23,27),28),(24,(25,26))),((((30,(33,35)),34),36),31))))),(39,41)),(44,46));
tree 'PAUP_5' = [&U] (3,((((7,(12,13)),(8,(9,10))),(15,(20,((((23,27),28),(24,(25,26))),((((30,(33,35)),34),31),36))))),(39,41)),(44,46));
tree 'PAUP_6' = [&U] (3,((((7,(12,13)),(8,(9,10))),(15,(20,((((23,27),28),(24,(25,26))),(((30,((33,35),34)),36),31))))),(39,41)),(44,46));
tree 'PAUP_7' = [&U] (3,((((7,(12,13)),(8,(9,10))),(15,(20,((((23,27),28),(24,(25,26))),(((30,36),((33,35),34)),31))))),(39,41)),(44,46));
tree 'PAUP_8' = [&U] (3,((((7,(12,13)),(8,(9,10))),(15,(20,((((23,27),28),(24,(25,26))),((30,(((33,35),34),36)),31))))),(39,41)),(44,46));
tree 'PAUP_9' = [&U] (3,((((7,(12,13)),(8,(9,10))),(15,(20,((((23,27),28),(24,(25,26))),(((30,((33,35),34)),31),36))))),(39,41)),(44,46));
tree 'PAUP_10' = [&U] (3,((((7,(12,13)),(8,(9,10))),(15,(20,((((23,27),28),(24,(25,26))),((30,(31,((33,35),34))),36))))),(39,41)),(44,46));
tree 'PAUP_11' = [&U] (3,((((7,(12,13)),(8,(9,10))),(15,(20,((((23,27),28),(24,(25,26))),((((30,35),33),34),(31,36)))))),(39,41)),(44,46));
tree 'PAUP_12' = [&U] (3,((((7,(12,13)),(8,(9,10))),(15,(20,((((23,27),28),(24,(25,26))),(30,((31,36),((33,35),34))))))),(39,41)),(44,46));
tree 'PAUP_13' = [&U] (3,((((7,(12,13)),(8,(9,10))),(15,(20,((((23,27),28),(24,(25,26))),(30,(31,(((33,35),34),36))))))),(39,41)),(44,46));
tree 'PAUP_14' = [&U] (3,((((7,(12,13)),(8,(9,10))),(15,(20,((((23,27),28),(24,(25,26))),(30,((31,((33,35),34)),36)))))),(39,41)),(44,46));
tree 'PAUP_15' = [&U] (3,((((7,(12,13)),(8,(9,10))),(15,(20,((((23,27),28),(24,(25,26))),(30,((31,36),((33,34),35))))))),(39,41)),(44,46));
tree 'PAUP_16' = [&U] (3,((((7,(12,13)),(8,(9,10))),(15,(20,((((23,27),28),(24,(25,26))),(30,((31,36),(33,(34,35)))))))),(39,41)),(44,46));
tree 'PAUP_17' = [&U] (3,((((7,(12,13)),(8,(9,10))),(15,(20,((((23,27),28),(24,(25,26))),(30,(31,(((33,34),35),36))))))),(39,41)),(44,46));
tree 'PAUP_18' = [&U] (3,((((7,(12,13)),(8,(9,10))),(15,(20,((((23,27),28),(24,(25,26))),(30,((31,((33,34),35)),36)))))),(39,41)),(44,46));
tree 'PAUP_19' = [&U] (3,((((7,(12,13)),(8,(9,10))),(15,(20,((((23,27),28),(24,(25,26))),(30,(31,((33,(34,35)),36))))))),(39,41)),(44,46));
tree 'PAUP_20' = [&U] (3,((((7,(12,13)),(8,(9,10))),(15,(20,((((23,27),28),(24,(25,26))),(30,((31,(33,(34,35))),36)))))),(39,41)),(44,46));
tree 'PAUP_21' = [&U] (3,((((7,(12,13)),(8,(9,10))),(15,(20,((((23,27),28),(24,(25,26))),(((30,(33,35)),34),(31,36)))))),(39,41)),(44,46));
tree 'PAUP_22' = [&U] (3,((((7,(12,13)),(8,(9,10))),(15,(20,((23,((24,(25,26)),(27,28))),((30,((33,35),34)),(31,36)))))),(39,41)),(44,46));
tree 'PAUP_23' = [&U] (3,((((7,(12,13)),(8,(9,10))),(15,(20,((((23,27),28),(24,(25,26))),((30,(33,(34,35))),(31,36)))))),(39,41)),(44,46));
tree 'PAUP_24' = [&U] (3,((((7,(12,13)),(8,(9,10))),(15,(20,((((23,27),28),(24,(25,26))),(((30,35),(33,34)),(31,36)))))),(39,41)),(44,46));
tree 'PAUP_25' = [&U] (3,((((7,(12,13)),(8,(9,10))),(15,(20,((((23,27),28),(24,(25,26))),((30,((33,34),35)),(31,36)))))),(39,41)),(44,46));
tree 'PAUP_26' = [&U] (3,(((((7,(8,(9,10))),(12,13)),(15,(20,((((23,27),28),(24,(25,26))),((30,((33,35),34)),(31,36)))))),41),39),(44,46));
tree 'PAUP_27' = [&U] (3,((((7,(8,(9,10))),(12,13)),(15,(20,((((23,27),28),(24,(25,26))),((((30,(33,35)),34),36),31))))),(39,41)),(44,46));
tree 'PAUP_28' = [&U] (3,((((7,(8,(9,10))),(12,13)),(15,(20,((((23,27),28),(24,(25,26))),((((30,(33,35)),34),31),36))))),(39,41)),(44,46));
tree 'PAUP_29' = [&U] (3,((((7,(8,(9,10))),(12,13)),(15,(20,((((23,27),28),(24,(25,26))),(((30,((33,35),34)),36),31))))),(39,41)),(44,46));
tree 'PAUP_30' = [&U] (3,((((7,(8,(9,10))),(12,13)),(15,(20,((((23,27),28),(24,(25,26))),(((30,36),((33,35),34)),31))))),(39,41)),(44,46));
tree 'PAUP_31' = [&U] (3,((((7,(8,(9,10))),(12,13)),(15,(20,((((23,27),28),(24,(25,26))),((30,(((33,35),34),36)),31))))),(39,41)),(44,46));
tree 'PAUP_32' = [&U] (3,((((7,(8,(9,10))),(12,13)),(15,(20,((((23,27),28),(24,(25,26))),(((30,((33,35),34)),31),36))))),(39,41)),(44,46));
tree 'PAUP_33' = [&U] (3,((((7,(8,(9,10))),(12,13)),(15,(20,((((23,27),28),(24,(25,26))),((30,(31,((33,35),34))),36))))),(39,41)),(44,46));
tree 'PAUP_34' = [&U] (3,((((7,(8,(9,10))),(12,13)),(15,(20,((((23,27),28),(24,(25,26))),((((30,35),33),34),(31,36)))))),(39,41)),(44,46));
tree 'PAUP_35' = [&U] (3,((((7,(8,(9,10))),(12,13)),(15,(20,((((23,27),28),(24,(25,26))),(30,((31,36),((33,35),34))))))),(39,41)),(44,46));
tree 'PAUP_36' = [&U] (3,((((7,(8,(9,10))),(12,13)),(15,(20,((((23,27),28),(24,(25,26))),(30,(31,(((33,35),34),36))))))),(39,41)),(44,46));
tree 'PAUP_37' = [&U] (3,((((7,(8,(9,10))),(12,13)),(15,(20,((((23,27),28),(24,(25,26))),(30,((31,((33,35),34)),36)))))),(39,41)),(44,46));
tree 'PAUP_38' = [&U] (3,((((7,(8,(9,10))),(12,13)),(15,(20,((((23,27),28),(24,(25,26))),(30,((31,36),((33,34),35))))))),(39,41)),(44,46));
tree 'PAUP_39' = [&U] (3,((((7,(8,(9,10))),(12,13)),(15,(20,((((23,27),28),(24,(25,26))),(30,((31,36),(33,(34,35)))))))),(39,41)),(44,46));
tree 'PAUP_40' = [&U] (3,((((7,(8,(9,10))),(12,13)),(15,(20,((((23,27),28),(24,(25,26))),(30,(31,(((33,34),35),36))))))),(39,41)),(44,46));
tree 'PAUP_41' = [&U] (3,((((7,(8,(9,10))),(12,13)),(15,(20,((((23,27),28),(24,(25,26))),(30,((31,((33,34),35)),36)))))),(39,41)),(44,46));
tree 'PAUP_42' = [&U] (3,((((7,(8,(9,10))),(12,13)),(15,(20,((((23,27),28),(24,(25,26))),(30,(31,((33,(34,35)),36))))))),(39,41)),(44,46));
tree 'PAUP_43' = [&U] (3,((((7,(8,(9,10))),(12,13)),(15,(20,((((23,27),28),(24,(25,26))),(30,((31,(33,(34,35))),36)))))),(39,41)),(44,46));
tree 'PAUP_44' = [&U] (3,((((7,(8,(9,10))),(12,13)),(15,(20,((((23,27),28),(24,(25,26))),(((30,(33,35)),34),(31,36)))))),(39,41)),(44,46));
tree 'PAUP_45' = [&U] (3,((((7,(8,(9,10))),(12,13)),(15,(20,((23,((24,(25,26)),(27,28))),((30,((33,35),34)),(31,36)))))),(39,41)),(44,46));
tree 'PAUP_46' = [&U] (3,((((7,(8,(9,10))),(12,13)),(15,(20,((((23,27),28),(24,(25,26))),((30,(33,(34,35))),(31,36)))))),(39,41)),(44,46));
tree 'PAUP_47' = [&U] (3,((((7,(8,(9,10))),(12,13)),(15,(20,((((23,27),28),(24,(25,26))),(((30,35),(33,34)),(31,36)))))),(39,41)),(44,46));
tree 'PAUP_48' = [&U] (3,((((7,(8,(9,10))),(12,13)),(15,(20,((((23,27),28),(24,(25,26))),((30,((33,34),35)),(31,36)))))),(39,41)),(44,46));
tree 'PAUP_49' = [&U] (3,(((((7,(12,13)),(8,(9,10))),(15,(20,((((23,27),28),(24,(25,26))),(((30,((33,35),34)),36),31))))),41),39),(44,46));
tree 'PAUP_50' = [&U] (3,(((((7,(12,13)),(8,(9,10))),(15,(20,((((23,27),28),(24,(25,26))),(((30,36),((33,35),34)),31))))),41),39),(44,46));
tree 'PAUP_51' = [&U] (3,(((((7,(12,13)),(8,(9,10))),(15,(20,((((23,27),28),(24,(25,26))),((30,(((33,35),34),36)),31))))),41),39),(44,46));
tree 'PAUP_52' = [&U] (3,(((((7,(12,13)),(8,(9,10))),(15,(20,((((23,27),28),(24,(25,26))),(((30,((33,35),34)),31),36))))),41),39),(44,46));
tree 'PAUP_53' = [&U] (3,(((((7,(12,13)),(8,(9,10))),(15,(20,((((23,27),28),(24,(25,26))),((30,(31,((33,35),34))),36))))),41),39),(44,46));
tree 'PAUP_54' = [&U] (3,(((((7,(12,13)),(8,(9,10))),(15,(20,((((23,27),28),(24,(25,26))),(30,((31,36),((33,35),34))))))),41),39),(44,46));
tree 'PAUP_55' = [&U] (3,(((((7,(12,13)),(8,(9,10))),(15,(20,((((23,27),28),(24,(25,26))),(30,(31,(((33,35),34),36))))))),41),39),(44,46));
tree 'PAUP_56' = [&U] (3,(((((7,(12,13)),(8,(9,10))),(15,(20,((((23,27),28),(24,(25,26))),(30,((31,((33,35),34)),36)))))),41),39),(44,46));
tree 'PAUP_57' = [&U] (3,(((((7,(12,13)),(8,(9,10))),(15,(20,((((23,27),28),(24,(25,26))),(30,((31,36),((33,34),35))))))),41),39),(44,46));
tree 'PAUP_58' = [&U] (3,(((((7,(12,13)),(8,(9,10))),(15,(20,((((23,27),28),(24,(25,26))),(30,((31,36),(33,(34,35)))))))),41),39),(44,46));
tree 'PAUP_59' = [&U] (3,(((((7,(12,13)),(8,(9,10))),(15,(20,((((23,27),28),(24,(25,26))),(30,(31,(((33,34),35),36))))))),41),39),(44,46));
tree 'PAUP_60' = [&U] (3,(((((7,(12,13)),(8,(9,10))),(15,(20,((((23,27),28),(24,(25,26))),(30,((31,((33,34),35)),36)))))),41),39),(44,46));
tree 'PAUP_61' = [&U] (3,(((((7,(12,13)),(8,(9,10))),(15,(20,((((23,27),28),(24,(25,26))),(30,(31,((33,(34,35)),36))))))),41),39),(44,46));
tree 'PAUP_62' = [&U] (3,(((((7,(12,13)),(8,(9,10))),(15,(20,((((23,27),28),(24,(25,26))),(30,((31,(33,(34,35))),36)))))),41),39),(44,46));
tree 'PAUP_63' = [&U] (3,(((((7,(12,13)),(8,(9,10))),(15,(20,((23,((24,(25,26)),(27,28))),((30,((33,35),34)),(31,36)))))),41),39),(44,46));
tree 'PAUP_64' = [&U] (3,(((((7,(12,13)),(8,(9,10))),(15,(20,((((23,27),28),(24,(25,26))),((30,(33,(34,35))),(31,36)))))),41),39),(44,46));
tree 'PAUP_65' = [&U] (3,(((((7,(12,13)),(8,(9,10))),(15,(20,((((23,27),28),(24,(25,26))),((30,((33,34),35)),(31,36)))))),41),39),(44,46));
tree 'PAUP_66' = [&U] (3,((((7,(12,13)),(8,(9,10))),(15,(20,((((23,27),28),(24,(25,26))),(((30,(33,(34,35))),36),31))))),(39,41)),(44,46));
tree 'PAUP_67' = [&U] (3,((((7,(12,13)),(8,(9,10))),(15,(20,((((23,27),28),(24,(25,26))),(((30,((33,34),35)),36),31))))),(39,41)),(44,46));
tree 'PAUP_68' = [&U] (3,((((7,(12,13)),(8,(9,10))),(15,(20,((((23,27),28),(24,(25,26))),(((((30,35),33),34),36),31))))),(39,41)),(44,46));
tree 'PAUP_69' = [&U] (3,((((7,(12,13)),(8,(9,10))),(15,(20,((((23,27),28),(24,(25,26))),((((30,35),(33,34)),36),31))))),(39,41)),(44,46));
tree 'PAUP_70' = [&U] (3,((((7,(12,13)),(8,(9,10))),(15,(20,((((23,27),28),(24,(25,26))),(((30,(33,(34,35))),31),36))))),(39,41)),(44,46));
tree 'PAUP_71' = [&U] (3,((((7,(12,13)),(8,(9,10))),(15,(20,((((23,27),28),(24,(25,26))),(((30,((33,34),35)),31),36))))),(39,41)),(44,46));
tree 'PAUP_72' = [&U] (3,((((7,(12,13)),(8,(9,10))),(15,(20,((((23,27),28),(24,(25,26))),((30,36),(31,((33,35),34))))))),(39,41)),(44,46));
tree 'PAUP_73' = [&U] (3,((((7,(12,13)),(8,(9,10))),(15,(20,((((23,27),28),(24,(25,26))),(((((30,35),33),34),31),36))))),(39,41)),(44,46));
tree 'PAUP_74' = [&U] (3,((((7,(12,13)),(8,(9,10))),(15,(20,((((23,27),28),(24,(25,26))),((((30,35),(33,34)),31),36))))),(39,41)),(44,46));
tree 'PAUP_75' = [&U] (3,((((7,(12,13)),(8,(9,10))),(15,(20,((((23,27),28),(24,(25,26))),((30,(((33,34),35),36)),31))))),(39,41)),(44,46));
tree 'PAUP_76' = [&U] (3,((((7,(12,13)),(8,(9,10))),(15,(20,((((23,27),28),(24,(25,26))),(((30,36),((33,34),35)),31))))),(39,41)),(44,46));
tree 'PAUP_77' = [&U] (3,((((7,(12,13)),(8,(9,10))),(15,(20,((((23,27),28),(24,(25,26))),((30,((33,(34,35)),36)),31))))),(39,41)),(44,46));
tree 'PAUP_78' = [&U] (3,((((7,(12,13)),(8,(9,10))),(15,(20,((((23,27),28),(24,(25,26))),(((30,36),(33,(34,35))),31))))),(39,41)),(44,46));
tree 'PAUP_79' = [&U] (3,((((7,(12,13)),(8,(9,10))),(15,(20,((((23,27),28),(24,(25,26))),((30,36),(31,((33,34),35))))))),(39,41)),(44,46));
tree 'PAUP_80' = [&U] (3,((((7,(12,13)),(8,(9,10))),(15,(20,((((23,27),28),(24,(25,26))),((30,36),(31,(33,(34,35)))))))),(39,41)),(44,46));
tree 'PAUP_81' = [&U] (3,((((7,(12,13)),(8,(9,10))),(15,(20,((23,((24,(25,26)),(27,28))),(((30,((33,35),34)),36),31))))),(39,41)),(44,46));
tree 'PAUP_82' = [&U] (3,((((7,(12,13)),(8,(9,10))),(15,(20,((23,((24,(25,26)),(27,28))),(((30,36),((33,35),34)),31))))),(39,41)),(44,46));
tree 'PAUP_83' = [&U] (3,((((7,(12,13)),(8,(9,10))),(15,(20,((((23,27),28),(24,(25,26))),((30,((33,36),(34,35))),31))))),(39,41)),(44,46));
tree 'PAUP_84' = [&U] (3,((((7,(12,13)),(8,(9,10))),(15,(20,((((23,27),28),(24,(25,26))),((30,(33,((34,35),36))),31))))),(39,41)),(44,46));
tree 'PAUP_85' = [&U] (3,((((7,(12,13)),(8,(9,10))),(15,(20,((23,((24,(25,26)),(27,28))),((30,(((33,35),34),36)),31))))),(39,41)),(44,46));
tree 'PAUP_86' = [&U] (3,((((7,(12,13)),(8,(9,10))),(15,(20,((((23,27),28),(24,(25,26))),((30,(31,((33,34),35))),36))))),(39,41)),(44,46));
tree 'PAUP_87' = [&U] (3,((((7,(12,13)),(8,(9,10))),(15,(20,((((23,27),28),(24,(25,26))),((30,(31,(33,(34,35)))),36))))),(39,41)),(44,46));
tree 'PAUP_88' = [&U] (3,((((7,(12,13)),(8,(9,10))),(15,(20,((23,((24,(25,26)),(27,28))),(((30,((33,35),34)),31),36))))),(39,41)),(44,46));
tree 'PAUP_89' = [&U] (3,((((7,(12,13)),(8,(9,10))),(15,(20,((23,((24,(25,26)),(27,28))),((30,(31,((33,35),34))),36))))),(39,41)),(44,46));
tree 'PAUP_90' = [&U] (3,((((7,(12,13)),(8,(9,10))),(15,(20,((23,((24,(25,26)),(27,28))),(30,((31,36),((33,35),34))))))),(39,41)),(44,46));
tree 'PAUP_91' = [&U] (3,((((7,(12,13)),(8,(9,10))),(15,(20,((((23,27),28),(24,(25,26))),(30,(31,((33,36),(34,35)))))))),(39,41)),(44,46));
tree 'PAUP_92' = [&U] (3,((((7,(12,13)),(8,(9,10))),(15,(20,((((23,27),28),(24,(25,26))),(30,(31,(33,((34,35),36)))))))),(39,41)),(44,46));
tree 'PAUP_93' = [&U] (3,((((7,(12,13)),(8,(9,10))),(15,(20,((23,((24,(25,26)),(27,28))),(30,(31,(((33,35),34),36))))))),(39,41)),(44,46));
tree 'PAUP_94' = [&U] (3,((((7,(12,13)),(8,(9,10))),(15,(20,((23,((24,(25,26)),(27,28))),(30,((31,((33,35),34)),36)))))),(39,41)),(44,46));
tree 'PAUP_95' = [&U] (3,((((7,(12,13)),(8,(9,10))),(15,(20,((23,((24,(25,26)),(27,28))),(30,((31,36),((33,34),35))))))),(39,41)),(44,46));
tree 'PAUP_96' = [&U] (3,((((7,(12,13)),(8,(9,10))),(15,(20,((23,((24,(25,26)),(27,28))),(30,((31,36),(33,(34,35)))))))),(39,41)),(44,46));
tree 'PAUP_97' = [&U] (3,((((7,(12,13)),(8,(9,10))),(15,(20,((23,((24,(25,26)),(27,28))),(30,(31,(((33,34),35),36))))))),(39,41)),(44,46));
tree 'PAUP_98' = [&U] (3,((((7,(12,13)),(8,(9,10))),(15,(20,((23,((24,(25,26)),(27,28))),(30,((31,((33,34),35)),36)))))),(39,41)),(44,46));
tree 'PAUP_99' = [&U] (3,((((7,(12,13)),(8,(9,10))),(15,(20,((23,((24,(25,26)),(27,28))),(30,(31,((33,(34,35)),36))))))),(39,41)),(44,46));
tree 'PAUP_100' = [&U] (3,((((7,(12,13)),(8,(9,10))),(15,(20,((23,((24,(25,26)),(27,28))),(30,((31,(33,(34,35))),36)))))),(39,41)),(44,46));
tree 'PAUP_101' = [&U] (3,((((7,(12,13)),(8,(9,10))),(15,(20,((23,((24,(25,26)),(27,28))),((30,(33,(34,35))),(31,36)))))),(39,41)),(44,46));
tree 'PAUP_102' = [&U] (3,((((7,(12,13)),(8,(9,10))),(15,(20,((23,((24,(25,26)),(27,28))),(((30,35),(33,34)),(31,36)))))),(39,41)),(44,46));
tree 'PAUP_103' = [&U] (3,((((7,(12,13)),(8,(9,10))),(15,(20,((23,((24,(25,26)),(27,28))),((30,((33,34),35)),(31,36)))))),(39,41)),(44,46));
tree 'PAUP_104' = [&U] (3,(((((7,(8,(9,10))),(12,13)),(15,(20,((((23,27),28),(24,(25,26))),(((30,((33,35),34)),36),31))))),41),39),(44,46));
tree 'PAUP_105' = [&U] (3,(((((7,(8,(9,10))),(12,13)),(15,(20,((((23,27),28),(24,(25,26))),(((30,36),((33,35),34)),31))))),41),39),(44,46));
tree 'PAUP_106' = [&U] (3,(((((7,(8,(9,10))),(12,13)),(15,(20,((((23,27),28),(24,(25,26))),((30,(((33,35),34),36)),31))))),41),39),(44,46));
tree 'PAUP_107' = [&U] (3,(((((7,(8,(9,10))),(12,13)),(15,(20,((((23,27),28),(24,(25,26))),(((30,((33,35),34)),31),36))))),41),39),(44,46));
tree 'PAUP_108' = [&U] (3,(((((7,(8,(9,10))),(12,13)),(15,(20,((((23,27),28),(24,(25,26))),((30,(31,((33,35),34))),36))))),41),39),(44,46));
tree 'PAUP_109' = [&U] (3,(((((7,(8,(9,10))),(12,13)),(15,(20,((((23,27),28),(24,(25,26))),(30,((31,36),((33,35),34))))))),41),39),(44,46));
tree 'PAUP_110' = [&U] (3,(((((7,(8,(9,10))),(12,13)),(15,(20,((((23,27),28),(24,(25,26))),(30,(31,(((33,35),34),36))))))),41),39),(44,46));
tree 'PAUP_111' = [&U] (3,(((((7,(8,(9,10))),(12,13)),(15,(20,((((23,27),28),(24,(25,26))),(30,((31,((33,35),34)),36)))))),41),39),(44,46));
tree 'PAUP_112' = [&U] (3,(((((7,(8,(9,10))),(12,13)),(15,(20,((((23,27),28),(24,(25,26))),(30,((31,36),((33,34),35))))))),41),39),(44,46));
tree 'PAUP_113' = [&U] (3,(((((7,(8,(9,10))),(12,13)),(15,(20,((((23,27),28),(24,(25,26))),(30,((31,36),(33,(34,35)))))))),41),39),(44,46));
tree 'PAUP_114' = [&U] (3,(((((7,(8,(9,10))),(12,13)),(15,(20,((((23,27),28),(24,(25,26))),(30,(31,(((33,34),35),36))))))),41),39),(44,46));
tree 'PAUP_115' = [&U] (3,(((((7,(8,(9,10))),(12,13)),(15,(20,((((23,27),28),(24,(25,26))),(30,((31,((33,34),35)),36)))))),41),39),(44,46));
tree 'PAUP_116' = [&U] (3,(((((7,(8,(9,10))),(12,13)),(15,(20,((((23,27),28),(24,(25,26))),(30,(31,((33,(34,35)),36))))))),41),39),(44,46));
tree 'PAUP_117' = [&U] (3,(((((7,(8,(9,10))),(12,13)),(15,(20,((((23,27),28),(24,(25,26))),(30,((31,(33,(34,35))),36)))))),41),39),(44,46));
tree 'PAUP_118' = [&U] (3,(((((7,(8,(9,10))),(12,13)),(15,(20,((23,((24,(25,26)),(27,28))),((30,((33,35),34)),(31,36)))))),41),39),(44,46));
tree 'PAUP_119' = [&U] (3,(((((7,(8,(9,10))),(12,13)),(15,(20,((((23,27),28),(24,(25,26))),((30,(33,(34,35))),(31,36)))))),41),39),(44,46));
tree 'PAUP_120' = [&U] (3,(((((7,(8,(9,10))),(12,13)),(15,(20,((((23,27),28),(24,(25,26))),((30,((33,34),35)),(31,36)))))),41),39),(44,46));
tree 'PAUP_121' = [&U] (3,((((7,(8,(9,10))),(12,13)),(15,(20,((((23,27),28),(24,(25,26))),(((30,(33,(34,35))),36),31))))),(39,41)),(44,46));
tree 'PAUP_122' = [&U] (3,((((7,(8,(9,10))),(12,13)),(15,(20,((((23,27),28),(24,(25,26))),(((30,((33,34),35)),36),31))))),(39,41)),(44,46));
tree 'PAUP_123' = [&U] (3,((((7,(8,(9,10))),(12,13)),(15,(20,((((23,27),28),(24,(25,26))),(((((30,35),33),34),36),31))))),(39,41)),(44,46));
tree 'PAUP_124' = [&U] (3,((((7,(8,(9,10))),(12,13)),(15,(20,((((23,27),28),(24,(25,26))),((((30,35),(33,34)),36),31))))),(39,41)),(44,46));
tree 'PAUP_125' = [&U] (3,((((7,(8,(9,10))),(12,13)),(15,(20,((((23,27),28),(24,(25,26))),(((30,(33,(34,35))),31),36))))),(39,41)),(44,46));
tree 'PAUP_126' = [&U] (3,((((7,(8,(9,10))),(12,13)),(15,(20,((((23,27),28),(24,(25,26))),(((30,((33,34),35)),31),36))))),(39,41)),(44,46));
tree 'PAUP_127' = [&U] (3,((((7,(8,(9,10))),(12,13)),(15,(20,((((23,27),28),(24,(25,26))),((30,36),(31,((33,35),34))))))),(39,41)),(44,46));
tree 'PAUP_128' = [&U] (3,((((7,(8,(9,10))),(12,13)),(15,(20,((((23,27),28),(24,(25,26))),(((((30,35),33),34),31),36))))),(39,41)),(44,46));
tree 'PAUP_129' = [&U] (3,((((7,(8,(9,10))),(12,13)),(15,(20,((((23,27),28),(24,(25,26))),((((30,35),(33,34)),31),36))))),(39,41)),(44,46));
tree 'PAUP_130' = [&U] (3,((((7,(8,(9,10))),(12,13)),(15,(20,((((23,27),28),(24,(25,26))),((30,(((33,34),35),36)),31))))),(39,41)),(44,46));
tree 'PAUP_131' = [&U] (3,((((7,(8,(9,10))),(12,13)),(15,(20,((((23,27),28),(24,(25,26))),(((30,36),((33,34),35)),31))))),(39,41)),(44,46));
tree 'PAUP_132' = [&U] (3,((((7,(8,(9,10))),(12,13)),(15,(20,((((23,27),28),(24,(25,26))),((30,((33,(34,35)),36)),31))))),(39,41)),(44,46));
tree 'PAUP_133' = [&U] (3,((((7,(8,(9,10))),(12,13)),(15,(20,((((23,27),28),(24,(25,26))),(((30,36),(33,(34,35))),31))))),(39,41)),(44,46));
tree 'PAUP_134' = [&U] (3,((((7,(8,(9,10))),(12,13)),(15,(20,((((23,27),28),(24,(25,26))),((30,36),(31,((33,34),35))))))),(39,41)),(44,46));
tree 'PAUP_135' = [&U] (3,((((7,(8,(9,10))),(12,13)),(15,(20,((((23,27),28),(24,(25,26))),((30,36),(31,(33,(34,35)))))))),(39,41)),(44,46));
tree 'PAUP_136' = [&U] (3,((((7,(8,(9,10))),(12,13)),(15,(20,((23,((24,(25,26)),(27,28))),(((30,((33,35),34)),36),31))))),(39,41)),(44,46));
tree 'PAUP_137' = [&U] (3,((((7,(8,(9,10))),(12,13)),(15,(20,((23,((24,(25,26)),(27,28))),(((30,36),((33,35),34)),31))))),(39,41)),(44,46));
tree 'PAUP_138' = [&U] (3,((((7,(8,(9,10))),(12,13)),(15,(20,((((23,27),28),(24,(25,26))),((30,((33,36),(34,35))),31))))),(39,41)),(44,46));
tree 'PAUP_139' = [&U] (3,((((7,(8,(9,10))),(12,13)),(15,(20,((((23,27),28),(24,(25,26))),((30,(33,((34,35),36))),31))))),(39,41)),(44,46));
tree 'PAUP_140' = [&U] (3,((((7,(8,(9,10))),(12,13)),(15,(20,((23,((24,(25,26)),(27,28))),((30,(((33,35),34),36)),31))))),(39,41)),(44,46));
tree 'PAUP_141' = [&U] (3,((((7,(8,(9,10))),(12,13)),(15,(20,((((23,27),28),(24,(25,26))),((30,(31,((33,34),35))),36))))),(39,41)),(44,46));
tree 'PAUP_142' = [&U] (3,((((7,(8,(9,10))),(12,13)),(15,(20,((((23,27),28),(24,(25,26))),((30,(31,(33,(34,35)))),36))))),(39,41)),(44,46));
tree 'PAUP_143' = [&U] (3,((((7,(8,(9,10))),(12,13)),(15,(20,((23,((24,(25,26)),(27,28))),(((30,((33,35),34)),31),36))))),(39,41)),(44,46));
tree 'PAUP_144' = [&U] (3,((((7,(8,(9,10))),(12,13)),(15,(20,((23,((24,(25,26)),(27,28))),((30,(31,((33,35),34))),36))))),(39,41)),(44,46));
tree 'PAUP_145' = [&U] (3,((((7,(8,(9,10))),(12,13)),(15,(20,((23,((24,(25,26)),(27,28))),(30,((31,36),((33,35),34))))))),(39,41)),(44,46));
tree 'PAUP_146' = [&U] (3,((((7,(8,(9,10))),(12,13)),(15,(20,((((23,27),28),(24,(25,26))),(30,(31,((33,36),(34,35)))))))),(39,41)),(44,46));
tree 'PAUP_147' = [&U] (3,((((7,(8,(9,10))),(12,13)),(15,(20,((((23,27),28),(24,(25,26))),(30,(31,(33,((34,35),36)))))))),(39,41)),(44,46));
tree 'PAUP_148' = [&U] (3,((((7,(8,(9,10))),(12,13)),(15,(20,((23,((24,(25,26)),(27,28))),(30,(31,(((33,35),34),36))))))),(39,41)),(44,46));
tree 'PAUP_149' = [&U] (3,((((7,(8,(9,10))),(12,13)),(15,(20,((23,((24,(25,26)),(27,28))),(30,((31,((33,35),34)),36)))))),(39,41)),(44,46));
tree 'PAUP_150' = [&U] (3,((((7,(8,(9,10))),(12,13)),(15,(20,((23,((24,(25,26)),(27,28))),(30,((31,36),((33,34),35))))))),(39,41)),(44,46));
tree 'PAUP_151' = [&U] (3,((((7,(8,(9,10))),(12,13)),(15,(20,((23,((24,(25,26)),(27,28))),(30,((31,36),(33,(34,35)))))))),(39,41)),(44,46));
tree 'PAUP_152' = [&U] (3,((((7,(8,(9,10))),(12,13)),(15,(20,((23,((24,(25,26)),(27,28))),(30,(31,(((33,34),35),36))))))),(39,41)),(44,46));
tree 'PAUP_153' = [&U] (3,((((7,(8,(9,10))),(12,13)),(15,(20,((23,((24,(25,26)),(27,28))),(30,((31,((33,34),35)),36)))))),(39,41)),(44,46));
tree 'PAUP_154' = [&U] (3,((((7,(8,(9,10))),(12,13)),(15,(20,((23,((24,(25,26)),(27,28))),(30,(31,((33,(34,35)),36))))))),(39,41)),(44,46));
tree 'PAUP_155' = [&U] (3,((((7,(8,(9,10))),(12,13)),(15,(20,((23,((24,(25,26)),(27,28))),(30,((31,(33,(34,35))),36)))))),(39,41)),(44,46));
tree 'PAUP_156' = [&U] (3,((((7,(8,(9,10))),(12,13)),(15,(20,((23,((24,(25,26)),(27,28))),((30,(33,(34,35))),(31,36)))))),(39,41)),(44,46));
tree 'PAUP_157' = [&U] (3,((((7,(8,(9,10))),(12,13)),(15,(20,((23,((24,(25,26)),(27,28))),(((30,35),(33,34)),(31,36)))))),(39,41)),(44,46));
tree 'PAUP_158' = [&U] (3,((((7,(8,(9,10))),(12,13)),(15,(20,((23,((24,(25,26)),(27,28))),((30,((33,34),35)),(31,36)))))),(39,41)),(44,46));
tree 'PAUP_159' = [&U] (3,(((((7,(12,13)),(8,(9,10))),(15,(20,((((23,27),28),(24,(25,26))),((30,36),(31,((33,35),34))))))),41),39),(44,46));
tree 'PAUP_160' = [&U] (3,(((((7,(12,13)),(8,(9,10))),(15,(20,((((23,27),28),(24,(25,26))),((30,(((33,34),35),36)),31))))),41),39),(44,46));
tree 'PAUP_161' = [&U] (3,(((((7,(12,13)),(8,(9,10))),(15,(20,((((23,27),28),(24,(25,26))),(((30,36),((33,34),35)),31))))),41),39),(44,46));
tree 'PAUP_162' = [&U] (3,(((((7,(12,13)),(8,(9,10))),(15,(20,((((23,27),28),(24,(25,26))),((30,((33,(34,35)),36)),31))))),41),39),(44,46));
tree 'PAUP_163' = [&U] (3,(((((7,(12,13)),(8,(9,10))),(15,(20,((((23,27),28),(24,(25,26))),(((30,36),(33,(34,35))),31))))),41),39),(44,46));
tree 'PAUP_164' = [&U] (3,(((((7,(12,13)),(8,(9,10))),(15,(20,((((23,27),28),(24,(25,26))),((30,36),(31,((33,34),35))))))),41),39),(44,46));
tree 'PAUP_165' = [&U] (3,(((((7,(12,13)),(8,(9,10))),(15,(20,((((23,27),28),(24,(25,26))),((30,36),(31,(33,(34,35)))))))),41),39),(44,46));
tree 'PAUP_166' = [&U] (3,(((((7,(12,13)),(8,(9,10))),(15,(20,((((23,27),28),(24,(25,26))),(((30,(33,(34,35))),36),31))))),41),39),(44,46));
tree 'PAUP_167' = [&U] (3,(((((7,(12,13)),(8,(9,10))),(15,(20,((((23,27),28),(24,(25,26))),(((30,((33,34),35)),36),31))))),41),39),(44,46));
tree 'PAUP_168' = [&U] (3,(((((7,(12,13)),(8,(9,10))),(15,(20,((23,((24,(25,26)),(27,28))),(((30,((33,35),34)),36),31))))),41),39),(44,46));
tree 'PAUP_169' = [&U] (3,(((((7,(12,13)),(8,(9,10))),(15,(20,((23,((24,(25,26)),(27,28))),(((30,36),((33,35),34)),31))))),41),39),(44,46));
tree 'PAUP_170' = [&U] (3,(((((7,(12,13)),(8,(9,10))),(15,(20,((((23,27),28),(24,(25,26))),((30,((33,36),(34,35))),31))))),41),39),(44,46));
tree 'PAUP_171' = [&U] (3,(((((7,(12,13)),(8,(9,10))),(15,(20,((((23,27),28),(24,(25,26))),((30,(33,((34,35),36))),31))))),41),39),(44,46));
tree 'PAUP_172' = [&U] (3,(((((7,(12,13)),(8,(9,10))),(15,(20,((23,((24,(25,26)),(27,28))),((30,(((33,35),34),36)),31))))),41),39),(44,46));
tree 'PAUP_173' = [&U] (3,(((((7,(12,13)),(8,(9,10))),(15,(20,((((23,27),28),(24,(25,26))),((30,(31,((33,34),35))),36))))),41),39),(44,46));
tree 'PAUP_174' = [&U] (3,(((((7,(12,13)),(8,(9,10))),(15,(20,((((23,27),28),(24,(25,26))),((30,(31,(33,(34,35)))),36))))),41),39),(44,46));
tree 'PAUP_175' = [&U] (3,(((((7,(12,13)),(8,(9,10))),(15,(20,((((23,27),28),(24,(25,26))),(((30,(33,(34,35))),31),36))))),41),39),(44,46));
tree 'PAUP_176' = [&U] (3,(((((7,(12,13)),(8,(9,10))),(15,(20,((((23,27),28),(24,(25,26))),(((30,((33,34),35)),31),36))))),41),39),(44,46));
tree 'PAUP_177' = [&U] (3,(((((7,(12,13)),(8,(9,10))),(15,(20,((23,((24,(25,26)),(27,28))),(((30,((33,35),34)),31),36))))),41),39),(44,46));
tree 'PAUP_178' = [&U] (3,(((((7,(12,13)),(8,(9,10))),(15,(20,((23,((24,(25,26)),(27,28))),((30,(31,((33,35),34))),36))))),41),39),(44,46));
tree 'PAUP_179' = [&U] (3,(((((7,(12,13)),(8,(9,10))),(15,(20,((23,((24,(25,26)),(27,28))),(30,((31,36),((33,35),34))))))),41),39),(44,46));
tree 'PAUP_180' = [&U] (3,(((((7,(12,13)),(8,(9,10))),(15,(20,((((23,27),28),(24,(25,26))),(30,(31,((33,36),(34,35)))))))),41),39),(44,46));
tree 'PAUP_181' = [&U] (3,(((((7,(12,13)),(8,(9,10))),(15,(20,((((23,27),28),(24,(25,26))),(30,(31,(33,((34,35),36)))))))),41),39),(44,46));
tree 'PAUP_182' = [&U] (3,(((((7,(12,13)),(8,(9,10))),(15,(20,((23,((24,(25,26)),(27,28))),(30,(31,(((33,35),34),36))))))),41),39),(44,46));
tree 'PAUP_183' = [&U] (3,(((((7,(12,13)),(8,(9,10))),(15,(20,((23,((24,(25,26)),(27,28))),(30,((31,((33,35),34)),36)))))),41),39),(44,46));
tree 'PAUP_184' = [&U] (3,(((((7,(12,13)),(8,(9,10))),(15,(20,((23,((24,(25,26)),(27,28))),(30,((31,36),((33,34),35))))))),41),39),(44,46));
tree 'PAUP_185' = [&U] (3,(((((7,(12,13)),(8,(9,10))),(15,(20,((23,((24,(25,26)),(27,28))),(30,((31,36),(33,(34,35)))))))),41),39),(44,46));
tree 'PAUP_186' = [&U] (3,(((((7,(12,13)),(8,(9,10))),(15,(20,((23,((24,(25,26)),(27,28))),(30,(31,(((33,34),35),36))))))),41),39),(44,46));
tree 'PAUP_187' = [&U] (3,(((((7,(12,13)),(8,(9,10))),(15,(20,((23,((24,(25,26)),(27,28))),(30,((31,((33,34),35)),36)))))),41),39),(44,46));
tree 'PAUP_188' = [&U] (3,(((((7,(12,13)),(8,(9,10))),(15,(20,((23,((24,(25,26)),(27,28))),(30,(31,((33,(34,35)),36))))))),41),39),(44,46));
tree 'PAUP_189' = [&U] (3,(((((7,(12,13)),(8,(9,10))),(15,(20,((23,((24,(25,26)),(27,28))),(30,((31,(33,(34,35))),36)))))),41),39),(44,46));
tree 'PAUP_190' = [&U] (3,(((((7,(12,13)),(8,(9,10))),(15,(20,((23,((24,(25,26)),(27,28))),((30,(33,(34,35))),(31,36)))))),41),39),(44,46));
tree 'PAUP_191' = [&U] (3,(((((7,(12,13)),(8,(9,10))),(15,(20,((23,((24,(25,26)),(27,28))),((30,((33,34),35)),(31,36)))))),41),39),(44,46));
tree 'PAUP_192' = [&U] (3,((((7,(12,13)),(8,(9,10))),(15,(20,((23,((24,(25,26)),(27,28))),(((30,(33,(34,35))),36),31))))),(39,41)),(44,46));
tree 'PAUP_193' = [&U] (3,((((7,(12,13)),(8,(9,10))),(15,(20,((23,((24,(25,26)),(27,28))),(((30,((33,34),35)),36),31))))),(39,41)),(44,46));
tree 'PAUP_194' = [&U] (3,((((7,(12,13)),(8,(9,10))),(15,(20,((23,((24,(25,26)),(27,28))),((((30,35),(33,34)),36),31))))),(39,41)),(44,46));
tree 'PAUP_195' = [&U] (3,((((7,(12,13)),(8,(9,10))),(15,(20,((23,((24,(25,26)),(27,28))),(((30,(33,(34,35))),31),36))))),(39,41)),(44,46));
tree 'PAUP_196' = [&U] (3,((((7,(12,13)),(8,(9,10))),(15,(20,((23,((24,(25,26)),(27,28))),(((30,((33,34),35)),31),36))))),(39,41)),(44,46));
tree 'PAUP_197' = [&U] (3,((((7,(12,13)),(8,(9,10))),(15,(20,((23,((24,(25,26)),(27,28))),((30,36),(31,((33,35),34))))))),(39,41)),(44,46));
tree 'PAUP_198' = [&U] (3,((((7,(12,13)),(8,(9,10))),(15,(20,((23,((24,(25,26)),(27,28))),((((30,35),(33,34)),31),36))))),(39,41)),(44,46));
tree 'PAUP_199' = [&U] (3,((((7,(12,13)),(8,(9,10))),(15,(20,((23,((24,(25,26)),(27,28))),((30,(((33,34),35),36)),31))))),(39,41)),(44,46));
tree 'PAUP_200' = [&U] (3,((((7,(12,13)),(8,(9,10))),(15,(20,((23,((24,(25,26)),(27,28))),(((30,36),((33,34),35)),31))))),(39,41)),(44,46));
tree 'PAUP_201' = [&U] (3,((((7,(12,13)),(8,(9,10))),(15,(20,((23,((24,(25,26)),(27,28))),((30,((33,(34,35)),36)),31))))),(39,41)),(44,46));
tree 'PAUP_202' = [&U] (3,((((7,(12,13)),(8,(9,10))),(15,(20,((23,((24,(25,26)),(27,28))),(((30,36),(33,(34,35))),31))))),(39,41)),(44,46));
tree 'PAUP_203' = [&U] (3,((((7,(12,13)),(8,(9,10))),(15,(20,((23,((24,(25,26)),(27,28))),((30,36),(31,((33,34),35))))))),(39,41)),(44,46));
tree 'PAUP_204' = [&U] (3,((((7,(12,13)),(8,(9,10))),(15,(20,((23,((24,(25,26)),(27,28))),((30,36),(31,(33,(34,35)))))))),(39,41)),(44,46));
tree 'PAUP_205' = [&U] (3,((((7,(12,13)),(8,(9,10))),(15,(20,((23,((24,(25,26)),(27,28))),((30,((33,36),(34,35))),31))))),(39,41)),(44,46));
tree 'PAUP_206' = [&U] (3,((((7,(12,13)),(8,(9,10))),(15,(20,((23,((24,(25,26)),(27,28))),((30,(33,((34,35),36))),31))))),(39,41)),(44,46));
tree 'PAUP_207' = [&U] (3,((((7,(12,13)),(8,(9,10))),(15,(20,((23,((24,(25,26)),(27,28))),((30,(31,((33,34),35))),36))))),(39,41)),(44,46));
tree 'PAUP_208' = [&U] (3,((((7,(12,13)),(8,(9,10))),(15,(20,((23,((24,(25,26)),(27,28))),((30,(31,(33,(34,35)))),36))))),(39,41)),(44,46));
tree 'PAUP_209' = [&U] (3,((((7,(12,13)),(8,(9,10))),(15,(20,((23,((24,(25,26)),(27,28))),(30,(31,((33,36),(34,35)))))))),(39,41)),(44,46));
tree 'PAUP_210' = [&U] (3,((((7,(12,13)),(8,(9,10))),(15,(20,((23,((24,(25,26)),(27,28))),(30,(31,(33,((34,35),36)))))))),(39,41)),(44,46));
tree 'PAUP_211' = [&U] (3,(((((7,(8,(9,10))),(12,13)),(15,(20,((((23,27),28),(24,(25,26))),((30,36),(31,((33,35),34))))))),41),39),(44,46));
tree 'PAUP_212' = [&U] (3,(((((7,(8,(9,10))),(12,13)),(15,(20,((((23,27),28),(24,(25,26))),((30,(((33,34),35),36)),31))))),41),39),(44,46));
tree 'PAUP_213' = [&U] (3,(((((7,(8,(9,10))),(12,13)),(15,(20,((((23,27),28),(24,(25,26))),(((30,36),((33,34),35)),31))))),41),39),(44,46));
tree 'PAUP_214' = [&U] (3,(((((7,(8,(9,10))),(12,13)),(15,(20,((((23,27),28),(24,(25,26))),((30,((33,(34,35)),36)),31))))),41),39),(44,46));
tree 'PAUP_215' = [&U] (3,(((((7,(8,(9,10))),(12,13)),(15,(20,((((23,27),28),(24,(25,26))),(((30,36),(33,(34,35))),31))))),41),39),(44,46));
tree 'PAUP_216' = [&U] (3,(((((7,(8,(9,10))),(12,13)),(15,(20,((((23,27),28),(24,(25,26))),((30,36),(31,((33,34),35))))))),41),39),(44,46));
tree 'PAUP_217' = [&U] (3,(((((7,(8,(9,10))),(12,13)),(15,(20,((((23,27),28),(24,(25,26))),((30,36),(31,(33,(34,35)))))))),41),39),(44,46));
tree 'PAUP_218' = [&U] (3,(((((7,(8,(9,10))),(12,13)),(15,(20,((((23,27),28),(24,(25,26))),(((30,(33,(34,35))),36),31))))),41),39),(44,46));
tree 'PAUP_219' = [&U] (3,(((((7,(8,(9,10))),(12,13)),(15,(20,((((23,27),28),(24,(25,26))),(((30,((33,34),35)),36),31))))),41),39),(44,46));
tree 'PAUP_220' = [&U] (3,(((((7,(8,(9,10))),(12,13)),(15,(20,((23,((24,(25,26)),(27,28))),(((30,((33,35),34)),36),31))))),41),39),(44,46));
tree 'PAUP_221' = [&U] (3,(((((7,(8,(9,10))),(12,13)),(15,(20,((23,((24,(25,26)),(27,28))),(((30,36),((33,35),34)),31))))),41),39),(44,46));
tree 'PAUP_222' = [&U] (3,(((((7,(8,(9,10))),(12,13)),(15,(20,((((23,27),28),(24,(25,26))),((30,((33,36),(34,35))),31))))),41),39),(44,46));
tree 'PAUP_223' = [&U] (3,(((((7,(8,(9,10))),(12,13)),(15,(20,((((23,27),28),(24,(25,26))),((30,(33,((34,35),36))),31))))),41),39),(44,46));
tree 'PAUP_224' = [&U] (3,(((((7,(8,(9,10))),(12,13)),(15,(20,((23,((24,(25,26)),(27,28))),((30,(((33,35),34),36)),31))))),41),39),(44,46));
tree 'PAUP_225' = [&U] (3,(((((7,(8,(9,10))),(12,13)),(15,(20,((((23,27),28),(24,(25,26))),((30,(31,((33,34),35))),36))))),41),39),(44,46));
tree 'PAUP_226' = [&U] (3,(((((7,(8,(9,10))),(12,13)),(15,(20,((((23,27),28),(24,(25,26))),((30,(31,(33,(34,35)))),36))))),41),39),(44,46));
tree 'PAUP_227' = [&U] (3,(((((7,(8,(9,10))),(12,13)),(15,(20,((((23,27),28),(24,(25,26))),(((30,(33,(34,35))),31),36))))),41),39),(44,46));
tree 'PAUP_228' = [&U] (3,(((((7,(8,(9,10))),(12,13)),(15,(20,((((23,27),28),(24,(25,26))),(((30,((33,34),35)),31),36))))),41),39),(44,46));
tree 'PAUP_229' = [&U] (3,(((((7,(8,(9,10))),(12,13)),(15,(20,((23,((24,(25,26)),(27,28))),(((30,((33,35),34)),31),36))))),41),39),(44,46));
tree 'PAUP_230' = [&U] (3,(((((7,(8,(9,10))),(12,13)),(15,(20,((23,((24,(25,26)),(27,28))),((30,(31,((33,35),34))),36))))),41),39),(44,46));
tree 'PAUP_231' = [&U] (3,(((((7,(8,(9,10))),(12,13)),(15,(20,((23,((24,(25,26)),(27,28))),(30,((31,36),((33,35),34))))))),41),39),(44,46));
tree 'PAUP_232' = [&U] (3,(((((7,(8,(9,10))),(12,13)),(15,(20,((((23,27),28),(24,(25,26))),(30,(31,((33,36),(34,35)))))))),41),39),(44,46));
tree 'PAUP_233' = [&U] (3,(((((7,(8,(9,10))),(12,13)),(15,(20,((((23,27),28),(24,(25,26))),(30,(31,(33,((34,35),36)))))))),41),39),(44,46));
tree 'PAUP_234' = [&U] (3,(((((7,(8,(9,10))),(12,13)),(15,(20,((23,((24,(25,26)),(27,28))),(30,(31,(((33,35),34),36))))))),41),39),(44,46));
tree 'PAUP_235' = [&U] (3,(((((7,(8,(9,10))),(12,13)),(15,(20,((23,((24,(25,26)),(27,28))),(30,((31,((33,35),34)),36)))))),41),39),(44,46));
tree 'PAUP_236' = [&U] (3,(((((7,(8,(9,10))),(12,13)),(15,(20,((23,((24,(25,26)),(27,28))),(30,((31,36),((33,34),35))))))),41),39),(44,46));
tree 'PAUP_237' = [&U] (3,(((((7,(8,(9,10))),(12,13)),(15,(20,((23,((24,(25,26)),(27,28))),(30,((31,36),(33,(34,35)))))))),41),39),(44,46));
tree 'PAUP_238' = [&U] (3,(((((7,(8,(9,10))),(12,13)),(15,(20,((23,((24,(25,26)),(27,28))),(30,(31,(((33,34),35),36))))))),41),39),(44,46));
tree 'PAUP_239' = [&U] (3,(((((7,(8,(9,10))),(12,13)),(15,(20,((23,((24,(25,26)),(27,28))),(30,((31,((33,34),35)),36)))))),41),39),(44,46));
tree 'PAUP_240' = [&U] (3,(((((7,(8,(9,10))),(12,13)),(15,(20,((23,((24,(25,26)),(27,28))),(30,(31,((33,(34,35)),36))))))),41),39),(44,46));
tree 'PAUP_241' = [&U] (3,(((((7,(8,(9,10))),(12,13)),(15,(20,((23,((24,(25,26)),(27,28))),(30,((31,(33,(34,35))),36)))))),41),39),(44,46));
tree 'PAUP_242' = [&U] (3,(((((7,(8,(9,10))),(12,13)),(15,(20,((23,((24,(25,26)),(27,28))),((30,(33,(34,35))),(31,36)))))),41),39),(44,46));
tree 'PAUP_243' = [&U] (3,(((((7,(8,(9,10))),(12,13)),(15,(20,((23,((24,(25,26)),(27,28))),((30,((33,34),35)),(31,36)))))),41),39),(44,46));
tree 'PAUP_244' = [&U] (3,((((7,(8,(9,10))),(12,13)),(15,(20,((23,((24,(25,26)),(27,28))),(((30,(33,(34,35))),36),31))))),(39,41)),(44,46));
tree 'PAUP_245' = [&U] (3,((((7,(8,(9,10))),(12,13)),(15,(20,((23,((24,(25,26)),(27,28))),(((30,((33,34),35)),36),31))))),(39,41)),(44,46));
tree 'PAUP_246' = [&U] (3,((((7,(8,(9,10))),(12,13)),(15,(20,((23,((24,(25,26)),(27,28))),((((30,35),(33,34)),36),31))))),(39,41)),(44,46));
tree 'PAUP_247' = [&U] (3,((((7,(8,(9,10))),(12,13)),(15,(20,((23,((24,(25,26)),(27,28))),(((30,(33,(34,35))),31),36))))),(39,41)),(44,46));
tree 'PAUP_248' = [&U] (3,((((7,(8,(9,10))),(12,13)),(15,(20,((23,((24,(25,26)),(27,28))),(((30,((33,34),35)),31),36))))),(39,41)),(44,46));
tree 'PAUP_249' = [&U] (3,((((7,(8,(9,10))),(12,13)),(15,(20,((23,((24,(25,26)),(27,28))),((30,36),(31,((33,35),34))))))),(39,41)),(44,46));
tree 'PAUP_250' = [&U] (3,((((7,(8,(9,10))),(12,13)),(15,(20,((23,((24,(25,26)),(27,28))),((((30,35),(33,34)),31),36))))),(39,41)),(44,46));
tree 'PAUP_251' = [&U] (3,((((7,(8,(9,10))),(12,13)),(15,(20,((23,((24,(25,26)),(27,28))),((30,(((33,34),35),36)),31))))),(39,41)),(44,46));
tree 'PAUP_252' = [&U] (3,((((7,(8,(9,10))),(12,13)),(15,(20,((23,((24,(25,26)),(27,28))),(((30,36),((33,34),35)),31))))),(39,41)),(44,46));
tree 'PAUP_253' = [&U] (3,((((7,(8,(9,10))),(12,13)),(15,(20,((23,((24,(25,26)),(27,28))),((30,((33,(34,35)),36)),31))))),(39,41)),(44,46));
tree 'PAUP_254' = [&U] (3,((((7,(8,(9,10))),(12,13)),(15,(20,((23,((24,(25,26)),(27,28))),(((30,36),(33,(34,35))),31))))),(39,41)),(44,46));
tree 'PAUP_255' = [&U] (3,((((7,(8,(9,10))),(12,13)),(15,(20,((23,((24,(25,26)),(27,28))),((30,36),(31,((33,34),35))))))),(39,41)),(44,46));
tree 'PAUP_256' = [&U] (3,((((7,(8,(9,10))),(12,13)),(15,(20,((23,((24,(25,26)),(27,28))),((30,36),(31,(33,(34,35)))))))),(39,41)),(44,46));
tree 'PAUP_257' = [&U] (3,((((7,(8,(9,10))),(12,13)),(15,(20,((23,((24,(25,26)),(27,28))),((30,((33,36),(34,35))),31))))),(39,41)),(44,46));
tree 'PAUP_258' = [&U] (3,((((7,(8,(9,10))),(12,13)),(15,(20,((23,((24,(25,26)),(27,28))),((30,(33,((34,35),36))),31))))),(39,41)),(44,46));
tree 'PAUP_259' = [&U] (3,((((7,(8,(9,10))),(12,13)),(15,(20,((23,((24,(25,26)),(27,28))),((30,(31,((33,34),35))),36))))),(39,41)),(44,46));
tree 'PAUP_260' = [&U] (3,((((7,(8,(9,10))),(12,13)),(15,(20,((23,((24,(25,26)),(27,28))),((30,(31,(33,(34,35)))),36))))),(39,41)),(44,46));
tree 'PAUP_261' = [&U] (3,((((7,(8,(9,10))),(12,13)),(15,(20,((23,((24,(25,26)),(27,28))),(30,(31,((33,36),(34,35)))))))),(39,41)),(44,46));
tree 'PAUP_262' = [&U] (3,((((7,(8,(9,10))),(12,13)),(15,(20,((23,((24,(25,26)),(27,28))),(30,(31,(33,((34,35),36)))))))),(39,41)),(44,46));
tree 'PAUP_263' = [&U] (3,(((((7,(12,13)),(8,(9,10))),(15,(20,((23,((24,(25,26)),(27,28))),((30,36),(31,((33,35),34))))))),41),39),(44,46));
tree 'PAUP_264' = [&U] (3,(((((7,(12,13)),(8,(9,10))),(15,(20,((23,((24,(25,26)),(27,28))),((30,(((33,34),35),36)),31))))),41),39),(44,46));
tree 'PAUP_265' = [&U] (3,(((((7,(12,13)),(8,(9,10))),(15,(20,((23,((24,(25,26)),(27,28))),(((30,36),((33,34),35)),31))))),41),39),(44,46));
tree 'PAUP_266' = [&U] (3,(((((7,(12,13)),(8,(9,10))),(15,(20,((23,((24,(25,26)),(27,28))),((30,((33,(34,35)),36)),31))))),41),39),(44,46));
tree 'PAUP_267' = [&U] (3,(((((7,(12,13)),(8,(9,10))),(15,(20,((23,((24,(25,26)),(27,28))),(((30,36),(33,(34,35))),31))))),41),39),(44,46));
tree 'PAUP_268' = [&U] (3,(((((7,(12,13)),(8,(9,10))),(15,(20,((23,((24,(25,26)),(27,28))),((30,36),(31,((33,34),35))))))),41),39),(44,46));
tree 'PAUP_269' = [&U] (3,(((((7,(12,13)),(8,(9,10))),(15,(20,((23,((24,(25,26)),(27,28))),((30,36),(31,(33,(34,35)))))))),41),39),(44,46));
tree 'PAUP_270' = [&U] (3,(((((7,(12,13)),(8,(9,10))),(15,(20,((23,((24,(25,26)),(27,28))),(((30,(33,(34,35))),36),31))))),41),39),(44,46));
tree 'PAUP_271' = [&U] (3,(((((7,(12,13)),(8,(9,10))),(15,(20,((23,((24,(25,26)),(27,28))),(((30,((33,34),35)),36),31))))),41),39),(44,46));
tree 'PAUP_272' = [&U] (3,(((((7,(12,13)),(8,(9,10))),(15,(20,((23,((24,(25,26)),(27,28))),((30,((33,36),(34,35))),31))))),41),39),(44,46));
tree 'PAUP_273' = [&U] (3,(((((7,(12,13)),(8,(9,10))),(15,(20,((23,((24,(25,26)),(27,28))),((30,(33,((34,35),36))),31))))),41),39),(44,46));
tree 'PAUP_274' = [&U] (3,(((((7,(12,13)),(8,(9,10))),(15,(20,((23,((24,(25,26)),(27,28))),((30,(31,((33,34),35))),36))))),41),39),(44,46));
tree 'PAUP_275' = [&U] (3,(((((7,(12,13)),(8,(9,10))),(15,(20,((23,((24,(25,26)),(27,28))),((30,(31,(33,(34,35)))),36))))),41),39),(44,46));
tree 'PAUP_276' = [&U] (3,(((((7,(12,13)),(8,(9,10))),(15,(20,((23,((24,(25,26)),(27,28))),(((30,(33,(34,35))),31),36))))),41),39),(44,46));
tree 'PAUP_277' = [&U] (3,(((((7,(12,13)),(8,(9,10))),(15,(20,((23,((24,(25,26)),(27,28))),(((30,((33,34),35)),31),36))))),41),39),(44,46));
tree 'PAUP_278' = [&U] (3,(((((7,(12,13)),(8,(9,10))),(15,(20,((23,((24,(25,26)),(27,28))),(30,(31,((33,36),(34,35)))))))),41),39),(44,46));
tree 'PAUP_279' = [&U] (3,(((((7,(12,13)),(8,(9,10))),(15,(20,((23,((24,(25,26)),(27,28))),(30,(31,(33,((34,35),36)))))))),41),39),(44,46));
tree 'PAUP_280' = [&U] (3,(((((7,(8,(9,10))),(12,13)),(15,(20,((23,((24,(25,26)),(27,28))),((30,36),(31,((33,35),34))))))),41),39),(44,46));
tree 'PAUP_281' = [&U] (3,(((((7,(8,(9,10))),(12,13)),(15,(20,((23,((24,(25,26)),(27,28))),((30,(((33,34),35),36)),31))))),41),39),(44,46));
tree 'PAUP_282' = [&U] (3,(((((7,(8,(9,10))),(12,13)),(15,(20,((23,((24,(25,26)),(27,28))),(((30,36),((33,34),35)),31))))),41),39),(44,46));
tree 'PAUP_283' = [&U] (3,(((((7,(8,(9,10))),(12,13)),(15,(20,((23,((24,(25,26)),(27,28))),((30,((33,(34,35)),36)),31))))),41),39),(44,46));
tree 'PAUP_284' = [&U] (3,(((((7,(8,(9,10))),(12,13)),(15,(20,((23,((24,(25,26)),(27,28))),(((30,36),(33,(34,35))),31))))),41),39),(44,46));
tree 'PAUP_285' = [&U] (3,(((((7,(8,(9,10))),(12,13)),(15,(20,((23,((24,(25,26)),(27,28))),((30,36),(31,((33,34),35))))))),41),39),(44,46));
tree 'PAUP_286' = [&U] (3,(((((7,(8,(9,10))),(12,13)),(15,(20,((23,((24,(25,26)),(27,28))),((30,36),(31,(33,(34,35)))))))),41),39),(44,46));
tree 'PAUP_287' = [&U] (3,(((((7,(8,(9,10))),(12,13)),(15,(20,((23,((24,(25,26)),(27,28))),(((30,(33,(34,35))),36),31))))),41),39),(44,46));
tree 'PAUP_288' = [&U] (3,(((((7,(8,(9,10))),(12,13)),(15,(20,((23,((24,(25,26)),(27,28))),(((30,((33,34),35)),36),31))))),41),39),(44,46));
tree 'PAUP_289' = [&U] (3,(((((7,(8,(9,10))),(12,13)),(15,(20,((23,((24,(25,26)),(27,28))),((30,((33,36),(34,35))),31))))),41),39),(44,46));
tree 'PAUP_290' = [&U] (3,(((((7,(8,(9,10))),(12,13)),(15,(20,((23,((24,(25,26)),(27,28))),((30,(33,((34,35),36))),31))))),41),39),(44,46));
tree 'PAUP_291' = [&U] (3,(((((7,(8,(9,10))),(12,13)),(15,(20,((23,((24,(25,26)),(27,28))),((30,(31,((33,34),35))),36))))),41),39),(44,46));
tree 'PAUP_292' = [&U] (3,(((((7,(8,(9,10))),(12,13)),(15,(20,((23,((24,(25,26)),(27,28))),((30,(31,(33,(34,35)))),36))))),41),39),(44,46));
tree 'PAUP_293' = [&U] (3,(((((7,(8,(9,10))),(12,13)),(15,(20,((23,((24,(25,26)),(27,28))),(((30,(33,(34,35))),31),36))))),41),39),(44,46));
tree 'PAUP_294' = [&U] (3,(((((7,(8,(9,10))),(12,13)),(15,(20,((23,((24,(25,26)),(27,28))),(((30,((33,34),35)),31),36))))),41),39),(44,46));
tree 'PAUP_295' = [&U] (3,(((((7,(8,(9,10))),(12,13)),(15,(20,((23,((24,(25,26)),(27,28))),(30,(31,((33,36),(34,35)))))))),41),39),(44,46));
tree 'PAUP_296' = [&U] (3,(((((7,(8,(9,10))),(12,13)),(15,(20,((23,((24,(25,26)),(27,28))),(30,(31,(33,((34,35),36)))))))),41),39),(44,46));
End;
