# Supplementary material for: Returning to the roots: resolution, reproducibility, and robusticity in the phylogenetic inference of Dissorophidae (Amphibia: Temnospondyli)
Source: PeerJ. 2021 Nov 8;9:e12423. doi: 10.7717/peerj.12423 (PMC8582317; doi:10.7717/peerj.12423)
Supplement: Supplemental Information 4 [file peerj-09-12423-s004.zip › new .tre files/P4C.tre]

#NEXUS 

Begin trees;  [Treefile saved Saturday, August 14, 2021 at 9:53:11 AM Pacific Daylight Time]
[!>Tree(s) input to PAUP* as user-defined tree(s)
>
>220 trees read from TREES block; time used = 4.20 sec (CPU time = 0.34 sec)
]
	Translate
		1 Greererpeton,
		2 Dendrysekos,
		3 Micromelerpeton_credneri,
		4 Doleserpeton,
		5 Eoscopus,
		6 Fedexia,
		7 Acheloma,
		8 Phonerpeton,
		9 Ecolsonia,
		10 Anconastes,
		11 Tambachia,
		12 FMNH_673,
		13 OMNH79338,
		14 OMNH73206a,
		15 OMNH53077,
		16 OMNH73206c,
		17 ICGAGS_V365,
		18 FMNHUC900,
		19 IVPP_V23862,
		20 Kamacops_conservative,
		21 OMNH53073,
		22 UMMP3417,
		23 OMNH73206b,
		24 OMNH79339,
		25 OMNH73216,
		26 BMRP2007.3.5,
		27 UCMP_40103,
		28 CM_91215,
		29 Dissorophus,
		30 Broiliellus_brevis,
		31 Eryops_megacephalus,
		32 Chenoprosopus_milleri
		;
tree tnt_1 = [&U] (1,(2,(3,(4,(5,(((6,(7,8)),(9,(10,11))),(12,(((13,(((14,(15,16)),(17,(18,(19,20)))),(((21,22),(23,24)),(25,26)))),(27,28)),(29,30)))))))),(31,32));
tree tnt_2 = [&U] (1,(2,(3,(4,(5,(((6,(7,8)),(9,(10,11))),(12,(((13,((((14,(15,16)),(17,(18,(19,20)))),(((21,22),23),(25,26))),24)),(27,28)),(29,30)))))))),(31,32));
tree tnt_3 = [&U] (1,(2,(3,(4,(5,(((6,(7,8)),(9,(10,11))),(12,(((13,((((14,(15,16)),24),(17,(18,(19,20)))),(((21,22),23),(25,26)))),(27,28)),(29,30)))))))),(31,32));
tree tnt_4 = [&U] (1,(2,(3,(4,(5,(((6,(7,8)),(9,(10,11))),(12,(((13,((((14,24),(15,16)),(17,(18,(19,20)))),(((21,22),23),(25,26)))),(27,28)),(29,30)))))))),(31,32));
tree tnt_5 = [&U] (1,(2,(3,(4,(5,(((6,(7,8)),(9,(10,11))),(12,(((13,(((14,(15,16)),(17,(18,(19,20)))),((((21,22),23),(25,26)),24))),(27,28)),(29,30)))))))),(31,32));
tree tnt_6 = [&U] (1,(2,(3,(4,(5,(((6,(7,8)),(9,(10,11))),(12,(((13,(((14,(15,16)),(17,(18,(19,20)))),((((21,22),23),24),(25,26)))),(27,28)),(29,30)))))))),(31,32));
tree tnt_7 = [&U] (1,(2,(3,(4,(5,(((6,(7,8)),(9,(10,11))),(12,(((13,(((14,(15,16)),(17,(18,(19,20)))),(((21,22),23),(24,(25,26))))),(27,28)),(29,30)))))))),(31,32));
tree tnt_8 = [&U] (1,(2,(3,(4,(5,(((6,(7,8)),(9,(10,11))),(12,(((13,(((14,(15,16)),((17,(19,20)),18)),(((21,22),(23,24)),(25,26)))),(27,28)),(29,30)))))))),(31,32));
tree tnt_9 = [&U] (1,(2,(3,(4,(5,(((6,(7,8)),(9,(10,11))),(12,(((13,(((14,(15,16)),(((17,20),19),18)),(((21,22),(23,24)),(25,26)))),(27,28)),(29,30)))))))),(31,32));
tree tnt_10 = [&U] (1,((2,(3,(4,(5,(((6,(7,8)),(9,(10,11))),(12,(((13,(((14,(15,16)),(17,(18,(19,20)))),(((21,22),(23,24)),(25,26)))),(27,28)),(29,30)))))))),31),32);
tree tnt_11 = [&U] (1,(2,(31,32)),(3,((4,5),(((6,(7,8)),(9,(10,11))),(12,(((13,((((((14,15),16),((21,22),23)),(25,26)),(((17,19),20),18)),24)),(27,28)),(29,30)))))));
tree tnt_12 = [&U] (1,(2,(31,32)),(3,((4,5),(((6,(7,8)),(9,(10,11))),(12,(((13,((((((14,15),16),((21,22),23)),24),(25,26)),(((17,19),20),18))),(27,28)),(29,30)))))));
tree tnt_13 = [&U] (1,(2,(31,32)),(3,((4,5),(((6,(7,8)),(9,(10,11))),(12,(((13,(((((14,15),16),((21,22),23)),(24,(25,26))),(((17,19),20),18))),(27,28)),(29,30)))))));
tree tnt_14 = [&U] (1,(2,(31,32)),(3,((4,5),(((6,(7,8)),(9,(10,11))),(12,(((13,(((((14,15),16),(((21,22),23),24)),(25,26)),(((17,19),20),18))),(27,28)),(29,30)))))));
tree tnt_15 = [&U] (1,(2,(31,32)),(3,((4,5),(((6,(7,8)),(9,(10,11))),(12,(((13,((((((14,15),16),24),((21,22),23)),(25,26)),(((17,19),20),18))),(27,28)),(29,30)))))));
tree tnt_16 = [&U] (1,(2,(31,32)),(3,((4,5),(((6,(7,8)),(9,(10,11))),(12,(((13,(((((14,15),16),(((21,22),24),23)),(25,26)),(((17,19),20),18))),(27,28)),(29,30)))))));
tree tnt_17 = [&U] (1,(2,(31,32)),(3,((4,5),(((6,(7,8)),(9,(10,11))),(12,(((13,((((((14,15),24),16),((21,22),23)),(25,26)),(((17,19),20),18))),(27,28)),(29,30)))))));
tree tnt_18 = [&U] (1,(2,(31,32)),(3,((4,5),(((6,(7,8)),(9,(10,11))),(12,(((13,((((((14,15),16),((21,22),23)),(25,26)),(17,(18,(19,20)))),24)),(27,28)),(29,30)))))));
tree tnt_19 = [&U] (1,(2,(31,32)),(3,((4,5),(((6,(7,8)),(9,(10,11))),(12,(((13,((((((14,15),16),((21,22),23)),(25,26)),((17,(19,20)),18)),24)),(27,28)),(29,30)))))));
tree tnt_20 = [&U] (1,(2,(31,32)),(3,((4,5),(((6,(7,8)),(9,(10,11))),(12,(((13,(((14,15),16),(((((17,19),20),18),(((21,22),23),(25,26))),24))),(27,28)),(29,30)))))));
tree tnt_21 = [&U] (1,(2,(3,(4,(5,(((6,(7,8)),(9,(10,11))),(12,(((13,((((((14,16),15),((21,22),23)),24),(25,26)),(17,(18,(19,20))))),(27,28)),(29,30)))))))),(31,32));
tree tnt_22 = [&U] (1,((2,(3,(4,(5,(((6,(7,8)),(9,(10,11))),(12,(((13,((((((14,16),15),((21,22),23)),24),(25,26)),(17,(18,(19,20))))),(27,28)),(29,30)))))))),31),32);
tree tnt_23 = [&U] (1,(2,(3,(4,(5,(((6,(7,8)),(9,(10,11))),(12,(((13,(((((14,16),15),((21,22),23)),(24,(25,26))),(17,(18,(19,20))))),(27,28)),(29,30)))))))),(31,32));
tree tnt_24 = [&U] (1,(2,(3,(4,(5,(((6,(7,8)),(9,(10,11))),(12,(((13,((((((14,16),15),((21,22),23)),(25,26)),(17,(18,(19,20)))),24)),(27,28)),(29,30)))))))),(31,32));
tree tnt_25 = [&U] (1,(2,(3,(4,(5,(((6,(7,8)),(9,(10,11))),(12,(((13,((((((14,16),15),((21,22),23)),(25,26)),24),(17,(18,(19,20))))),(27,28)),(29,30)))))))),(31,32));
tree tnt_26 = [&U] (1,(2,(3,(4,(5,(((6,(7,8)),(9,(10,11))),(12,(((13,(((((14,16),(15,24)),((21,22),23)),(25,26)),(17,(18,(19,20))))),(27,28)),(29,30)))))))),(31,32));
tree tnt_27 = [&U] (1,(2,(3,(4,(5,(((6,(7,8)),(9,(10,11))),(12,(((13,(((((14,16),15),(((21,22),24),23)),(25,26)),(17,(18,(19,20))))),(27,28)),(29,30)))))))),(31,32));
tree tnt_28 = [&U] (1,(2,(3,(4,(5,(((6,(7,8)),(9,(10,11))),(12,(((13,((((((14,16),15),((21,22),23)),24),(25,26)),((17,(19,20)),18))),(27,28)),(29,30)))))))),(31,32));
tree tnt_29 = [&U] (1,(2,(3,(4,(5,(((6,(7,8)),(9,(10,11))),(12,(((13,((((((14,16),15),((21,22),23)),24),(25,26)),(((17,20),19),18))),(27,28)),(29,30)))))))),(31,32));
tree tnt_30 = [&U] (1,((2,(3,(4,(5,(((6,(7,8)),(9,(10,11))),(12,(((13,((((((14,16),15),((21,22),23)),(25,26)),(17,(18,(19,20)))),24)),(27,28)),(29,30)))))))),31),32);
tree tnt_31 = [&U] (1,(2,(3,(4,(5,(((6,(7,8)),(9,(10,11))),(12,(((13,(((((14,(15,16)),((21,22),23)),(25,26)),24),((17,(19,20)),18))),(27,28)),(29,30)))))))),(31,32));
tree tnt_32 = [&U] (1,((2,(3,(4,(5,(((6,(7,8)),(9,(10,11))),(12,(((13,(((((14,(15,16)),((21,22),23)),(25,26)),24),((17,(19,20)),18))),(27,28)),(29,30)))))))),31),32);
tree tnt_33 = [&U] (1,(2,(3,(4,(5,(((6,(7,8)),(9,(10,11))),(12,(((13,((14,(15,16)),(((17,(19,20)),18),((((21,22),23),(25,26)),24)))),(27,28)),(29,30)))))))),(31,32));
tree tnt_34 = [&U] (1,(2,(3,(4,(5,(((6,(7,8)),(9,(10,11))),(12,(((13,((((14,(15,16)),(((21,22),23),(25,26))),24),((17,(19,20)),18))),(27,28)),(29,30)))))))),(31,32));
tree tnt_35 = [&U] (1,(2,(3,(4,(5,(((6,(7,8)),(9,(10,11))),(12,(((13,((((14,(15,16)),((21,22),23)),(25,26)),(((17,(19,20)),18),24))),(27,28)),(29,30)))))))),(31,32));
tree tnt_36 = [&U] (1,(2,(3,(4,(5,(((6,(7,8)),(9,(10,11))),(12,(((13,(((((14,(15,16)),24),((21,22),23)),(25,26)),((17,(19,20)),18))),(27,28)),(29,30)))))))),(31,32));
tree tnt_37 = [&U] (1,(2,(3,(4,(5,(((6,(7,8)),(9,(10,11))),(12,(((13,((((14,(15,16)),(((21,22),23),24)),(25,26)),((17,(19,20)),18))),(27,28)),(29,30)))))))),(31,32));
tree tnt_38 = [&U] (1,(2,(3,(4,(5,(((6,(7,8)),(9,(10,11))),(12,(((13,(((((14,24),(15,16)),((21,22),23)),(25,26)),((17,(19,20)),18))),(27,28)),(29,30)))))))),(31,32));
tree tnt_39 = [&U] (1,(2,(3,(4,(5,(((6,(7,8)),(9,(10,11))),(12,(((13,((((14,(15,16)),(((21,22),24),23)),(25,26)),((17,(19,20)),18))),(27,28)),(29,30)))))))),(31,32));
tree tnt_40 = [&U] (1,((2,(3,(4,(5,(((6,(7,8)),(9,(10,11))),(12,(((13,(((((14,(15,16)),((21,22),23)),(25,26)),((17,(19,20)),18)),24)),(27,28)),(29,30)))))))),31),32);
tree tnt_41 = [&U] (1,(2,(31,32)),(3,((4,5),(((6,(7,8)),(9,(10,11))),(12,((((13,(((((14,16),15),(((18,22),21),23)),24),(25,26))),(17,(19,20))),(27,28)),(29,30)))))));
tree tnt_42 = [&U] (1,(2,(31,32)),(3,((4,5),(((6,(7,8)),(9,(10,11))),(12,((((13,(((((14,16),15),24),(((18,22),21),23)),(25,26))),(17,(19,20))),(27,28)),(29,30)))))));
tree tnt_43 = [&U] (1,(2,(31,32)),(3,((4,5),(((6,(7,8)),(9,(10,11))),(12,((((13,((((14,16),(15,24)),(((18,22),21),23)),(25,26))),(17,(19,20))),(27,28)),(29,30)))))));
tree tnt_44 = [&U] (1,(2,(31,32)),(3,((4,5),(((6,(7,8)),(9,(10,11))),(12,((((13,((((14,16),15),((((18,22),21),24),23)),(25,26))),(17,(19,20))),(27,28)),(29,30)))))));
tree tnt_45 = [&U] (1,(2,(31,32)),(3,((4,5),(((6,(7,8)),(9,(10,11))),(12,((((13,(((((14,16),15),(((17,(18,22)),21),23)),24),(25,26))),(19,20)),(27,28)),(29,30)))))));
tree tnt_46 = [&U] (1,(2,(31,32)),(3,((4,5),(((6,(7,8)),(9,(10,11))),(12,((((13,((((14,16),15),((((18,22),21),23),24)),(25,26))),(17,(19,20))),(27,28)),(29,30)))))));
tree tnt_47 = [&U] (1,(2,(31,32)),(3,((4,5),(((6,(7,8)),(9,(10,11))),(12,((((13,(((((14,16),15),24),(((17,(18,22)),21),23)),(25,26))),(19,20)),(27,28)),(29,30)))))));
tree tnt_48 = [&U] (1,(2,(31,32)),(3,((4,5),(((6,(7,8)),(9,(10,11))),(12,((((13,((((14,16),(15,24)),(((17,(18,22)),21),23)),(25,26))),(19,20)),(27,28)),(29,30)))))));
tree tnt_49 = [&U] (1,(2,(31,32)),(3,((4,5),(((6,(7,8)),(9,(10,11))),(12,((((13,((((14,16),15),((((17,(18,22)),21),24),23)),(25,26))),(19,20)),(27,28)),(29,30)))))));
tree tnt_50 = [&U] (1,(2,(31,32)),(3,((4,5),(((6,(7,8)),(9,(10,11))),(12,((((13,((((14,16),15),((((17,(18,22)),21),23),24)),(25,26))),(19,20)),(27,28)),(29,30)))))));
tree tnt_51 = [&U] (1,(2,(31,32)),(3,((4,5),(((6,(7,8)),(9,(10,11))),(12,(((13,((((14,(15,24)),16),(((21,22),23),(25,26))),(((17,19),20),18))),(27,28)),(29,30)))))));
tree tnt_52 = [&U] (1,(2,(31,32)),(3,((4,5),(((6,(7,8)),(9,(10,11))),(12,(((13,(((((14,15),16),24),(((21,22),23),(25,26))),(((17,19),20),18))),(27,28)),(29,30)))))));
tree tnt_53 = [&U] (1,(2,(31,32)),(3,((4,5),(((6,(7,8)),(9,(10,11))),(12,(((13,((((14,15),16),((((21,22),23),(25,26)),24)),(((17,19),20),18))),(27,28)),(29,30)))))));
tree tnt_54 = [&U] (1,(2,(31,32)),(3,((4,5),(((6,(7,8)),(9,(10,11))),(12,(((13,((((14,15),16),(((21,22),23),(24,(25,26)))),(((17,19),20),18))),(27,28)),(29,30)))))));
tree tnt_55 = [&U] (1,(2,(31,32)),(3,((4,5),(((6,(7,8)),(9,(10,11))),(12,(((13,((((14,15),16),((((21,22),23),24),(25,26))),(((17,19),20),18))),(27,28)),(29,30)))))));
tree tnt_56 = [&U] (1,(2,(31,32)),(3,((4,5),(((6,(7,8)),(9,(10,11))),(12,(((13,((((14,15),16),((((21,22),24),23),(25,26))),(((17,19),20),18))),(27,28)),(29,30)))))));
tree tnt_57 = [&U] (1,(2,(31,32)),(3,((4,5),(((6,(7,8)),(9,(10,11))),(12,(((13,((((14,(15,24)),16),(((21,22),23),(25,26))),(17,(18,(19,20))))),(27,28)),(29,30)))))));
tree tnt_58 = [&U] (1,(2,(31,32)),(3,((4,5),(((6,(7,8)),(9,(10,11))),(12,(((13,((((14,(15,24)),16),(((21,22),23),(25,26))),((17,(19,20)),18))),(27,28)),(29,30)))))));
tree tnt_59 = [&U] (1,(2,(31,32)),(3,((4,5),(((6,(7,8)),(9,(10,11))),(12,(((13,(((((14,15),16),24),(((21,22),23),(25,26))),(17,(18,(19,20))))),(27,28)),(29,30)))))));
tree tnt_60 = [&U] (1,(2,(31,32)),(3,((4,5),(((6,(7,8)),(9,(10,11))),(12,(((13,(((((14,15),16),24),(((21,22),23),(25,26))),((17,(19,20)),18))),(27,28)),(29,30)))))));
tree tnt_61 = [&U] (1,(2,(31,32)),(3,((4,5),(((6,(7,8)),(9,(10,11))),(12,(((13,(((((14,15),16),((21,22),23)),(24,(25,26))),(17,(18,(19,20))))),(27,28)),(29,30)))))));
tree tnt_62 = [&U] (1,(2,(31,32)),(3,((4,5),(((6,(7,8)),(9,(10,11))),(12,(((13,(((((14,15),16),((21,22),23)),(24,(25,26))),((17,(19,20)),18))),(27,28)),(29,30)))))));
tree tnt_63 = [&U] (1,(2,(31,32)),(3,((4,5),(((6,(7,8)),(9,(10,11))),(12,(((13,(((14,15),16),((17,(18,(19,20))),(((21,22),23),(24,(25,26)))))),(27,28)),(29,30)))))));
tree tnt_64 = [&U] (1,(2,(31,32)),(3,((4,5),(((6,(7,8)),(9,(10,11))),(12,(((13,((((((14,15),16),((21,22),23)),24),(25,26)),(17,(18,(19,20))))),(27,28)),(29,30)))))));
tree tnt_65 = [&U] (1,(2,(31,32)),(3,((4,5),(((6,(7,8)),(9,(10,11))),(12,(((13,(((((14,15),16),(((21,22),23),(25,26))),24),(17,(18,(19,20))))),(27,28)),(29,30)))))));
tree tnt_66 = [&U] (1,(2,(31,32)),(3,((4,5),(((6,(7,8)),(9,(10,11))),(12,(((13,((((((14,15),16),((21,22),23)),(25,26)),24),(17,(18,(19,20))))),(27,28)),(29,30)))))));
tree tnt_67 = [&U] (1,(2,(31,32)),(3,((4,5),(((6,(7,8)),(9,(10,11))),(12,(((13,(((((14,15),16),(((21,22),23),24)),(25,26)),(17,(18,(19,20))))),(27,28)),(29,30)))))));
tree tnt_68 = [&U] (1,(2,(31,32)),(3,((4,5),(((6,(7,8)),(9,(10,11))),(12,(((13,((((((14,15),16),24),((21,22),23)),(25,26)),(17,(18,(19,20))))),(27,28)),(29,30)))))));
tree tnt_69 = [&U] (1,(2,(31,32)),(3,((4,5),(((6,(7,8)),(9,(10,11))),(12,(((13,(((((14,15),16),(((21,22),24),23)),(25,26)),(17,(18,(19,20))))),(27,28)),(29,30)))))));
tree tnt_70 = [&U] (1,(2,(31,32)),(3,((4,5),(((6,(7,8)),(9,(10,11))),(12,(((13,((((((14,15),24),16),((21,22),23)),(25,26)),(17,(18,(19,20))))),(27,28)),(29,30)))))));
tree tnt_71 = [&U] (1,(2,((3,((4,5),(((6,(7,8)),(9,(10,11))),(12,(((13,((((14,(15,16)),(((21,22),23),24)),(25,26)),(17,(18,(19,20))))),(27,28)),(29,30)))))),31)),32);
tree tnt_72 = [&U] (1,(2,((3,((4,5),(((6,(7,8)),(9,(10,11))),(12,(((13,(((((14,(15,16)),((21,22),23)),(25,26)),(17,(18,(19,20)))),24)),(27,28)),(29,30)))))),31)),32);
tree tnt_73 = [&U] (1,(2,((3,((4,5),(((6,(7,8)),(9,(10,11))),(12,(((13,(((((14,(15,16)),((21,22),23)),(25,26)),24),(17,(18,(19,20))))),(27,28)),(29,30)))))),31)),32);
tree tnt_74 = [&U] (1,(2,((3,((4,5),(((6,(7,8)),(9,(10,11))),(12,(((13,((((14,(15,16)),((21,22),23)),(24,(25,26))),(17,(18,(19,20))))),(27,28)),(29,30)))))),31)),32);
tree tnt_75 = [&U] (1,(2,((3,((4,5),(((6,(7,8)),(9,(10,11))),(12,(((13,(((((14,(15,16)),((21,22),23)),24),(25,26)),(17,(18,(19,20))))),(27,28)),(29,30)))))),31)),32);
tree tnt_76 = [&U] (1,(2,((3,((4,5),(((6,(7,8)),(9,(10,11))),(12,(((13,(((((14,24),(15,16)),((21,22),23)),(25,26)),(17,(18,(19,20))))),(27,28)),(29,30)))))),31)),32);
tree tnt_77 = [&U] (1,(2,((3,((4,5),(((6,(7,8)),(9,(10,11))),(12,(((13,((((14,(15,16)),(((21,22),23),24)),(25,26)),((17,(19,20)),18))),(27,28)),(29,30)))))),31)),32);
tree tnt_78 = [&U] (1,(2,((3,((4,5),(((6,(7,8)),(9,(10,11))),(12,(((13,((((14,(15,16)),(((21,22),23),24)),(25,26)),(((17,20),19),18))),(27,28)),(29,30)))))),31)),32);
tree tnt_79 = [&U] (1,(2,((3,((4,5),(((6,(7,8)),(9,(10,11))),(12,(((13,((14,(15,16)),((17,(18,(19,20))),((((21,22),23),24),(25,26))))),(27,28)),(29,30)))))),31)),32);
tree tnt_80 = [&U] (1,(2,((3,((4,5),(((6,(7,8)),(9,(10,11))),(12,(((13,(((14,(15,16)),(((21,22),23),(24,(25,26)))),(17,(18,(19,20))))),(27,28)),(29,30)))))),31)),32);
tree tnt_81 = [&U] (1,(2,(3,(4,(5,(((6,(7,8)),(9,(10,11))),(12,((((13,((((14,15),16),(((((17,18),22),21),23),24)),(25,26))),(19,20)),(27,28)),(29,30)))))))),(31,32));
tree tnt_82 = [&U] (1,(2,(3,(4,(5,(((6,(7,8)),(9,(10,11))),(12,((((13,(((((14,15),16),24),((((17,18),22),21),23)),(25,26))),(19,20)),(27,28)),(29,30)))))))),(31,32));
tree tnt_83 = [&U] (1,(2,(3,(4,(5,(((6,(7,8)),(9,(10,11))),(12,((((13,(((((14,15),16),((((17,18),22),21),23)),24),(25,26))),(19,20)),(27,28)),(29,30)))))))),(31,32));
tree tnt_84 = [&U] (1,(2,(3,(4,(5,(((6,(7,8)),(9,(10,11))),(12,((((13,(((((14,15),24),16),((((17,18),22),21),23)),(25,26))),(19,20)),(27,28)),(29,30)))))))),(31,32));
tree tnt_85 = [&U] (1,(2,(3,(4,(5,(((6,(7,8)),(9,(10,11))),(12,((((13,((((14,15),16),((((18,22),21),23),24)),(25,26))),(17,(19,20))),(27,28)),(29,30)))))))),(31,32));
tree tnt_86 = [&U] (1,((2,(3,(4,(5,(((6,(7,8)),(9,(10,11))),(12,((((13,((((14,15),16),(((((17,18),22),21),23),24)),(25,26))),(19,20)),(27,28)),(29,30)))))))),31),32);
tree tnt_87 = [&U] (1,(2,(3,(4,(5,(((6,(7,8)),(9,(10,11))),(12,((((13,((((14,15),16),(((((17,18),22),21),24),23)),(25,26))),(19,20)),(27,28)),(29,30)))))))),(31,32));
tree tnt_88 = [&U] (1,(2,(3,(4,(5,(((6,(7,8)),(9,(10,11))),(12,((((13,(((((14,15),16),24),(((18,22),21),23)),(25,26))),(17,(19,20))),(27,28)),(29,30)))))))),(31,32));
tree tnt_89 = [&U] (1,((2,(3,(4,(5,(((6,(7,8)),(9,(10,11))),(12,((((13,(((((14,15),16),24),((((17,18),22),21),23)),(25,26))),(19,20)),(27,28)),(29,30)))))))),31),32);
tree tnt_90 = [&U] (1,(2,(3,(4,(5,(((6,(7,8)),(9,(10,11))),(12,((((13,(((((14,15),16),(((18,22),21),23)),24),(25,26))),(17,(19,20))),(27,28)),(29,30)))))))),(31,32));
tree tnt_91 = [&U] (1,(2,(31,32)),(3,((4,5),(((6,(7,8)),(9,(10,11))),(12,(((13,((14,(15,16)),((17,(18,(19,20))),((((21,22),23),(25,26)),24)))),(27,28)),(29,30)))))));
tree tnt_92 = [&U] (1,(2,(31,32)),(3,((4,5),(((6,(7,8)),(9,(10,11))),(12,(((13,(((14,(15,16)),((((21,22),23),(25,26)),24)),((17,(19,20)),18))),(27,28)),(29,30)))))));
tree tnt_93 = [&U] (1,(2,(31,32)),(3,((4,5),(((6,(7,8)),(9,(10,11))),(12,(((13,(((14,(15,16)),(17,(18,(19,20)))),((((21,22),23),24),(25,26)))),(27,28)),(29,30)))))));
tree tnt_94 = [&U] (1,(2,(31,32)),(3,((4,5),(((6,(7,8)),(9,(10,11))),(12,(((13,((14,(15,16)),((17,(18,(19,20))),((((21,22),24),23),(25,26))))),(27,28)),(29,30)))))));
tree tnt_95 = [&U] (1,(2,(31,32)),(3,((4,5),(((6,(7,8)),(9,(10,11))),(12,(((13,((((14,(15,16)),(((21,22),23),(25,26))),((17,(19,20)),18)),24)),(27,28)),(29,30)))))));
tree tnt_96 = [&U] (1,(2,(31,32)),(3,((4,5),(((6,(7,8)),(9,(10,11))),(12,(((13,(((14,(15,16)),((((21,22),24),23),(25,26))),((17,(19,20)),18))),(27,28)),(29,30)))))));
tree tnt_97 = [&U] (1,(2,(31,32)),(3,((4,5),(((6,(7,8)),(9,(10,11))),(12,(((13,(((14,(15,16)),((17,(19,20)),18)),(((21,22),23),(24,(25,26))))),(27,28)),(29,30)))))));
tree tnt_98 = [&U] (1,(2,(31,32)),(3,((4,5),(((6,(7,8)),(9,(10,11))),(12,(((13,(((14,(15,16)),((17,(19,20)),18)),((((21,22),23),24),(25,26)))),(27,28)),(29,30)))))));
tree tnt_99 = [&U] (1,(2,(31,32)),(3,((4,5),(((6,(7,8)),(9,(10,11))),(12,(((13,((((14,(15,16)),(((21,22),24),23)),(25,26)),((17,(19,20)),18))),(27,28)),(29,30)))))));
tree tnt_100 = [&U] (1,(2,(31,32)),(3,((4,5),(((6,(7,8)),(9,(10,11))),(12,(((13,((((14,(15,16)),(((21,22),23),24)),(25,26)),((17,(19,20)),18))),(27,28)),(29,30)))))));
tree tnt_101 = [&U] (1,((2,(3,(4,(5,(((6,(7,8)),(9,(10,11))),(12,(((13,((((14,15),16),((((17,19),20),18),(((21,22),23),(25,26)))),24)),(27,28)),(29,30)))))))),31),32);
tree tnt_102 = [&U] (1,((2,(3,(4,(5,(((6,(7,8)),(9,(10,11))),(12,(((13,((((14,15),24),16),((((17,19),20),18),(((21,22),23),(25,26))))),(27,28)),(29,30)))))))),31),32);
tree tnt_103 = [&U] (1,((2,(3,(4,(5,(((6,(7,8)),(9,(10,11))),(12,(((13,(((14,15),16),((((17,19),20),18),(((21,22),23),(24,(25,26)))))),(27,28)),(29,30)))))))),31),32);
tree tnt_104 = [&U] (1,((2,(3,(4,(5,(((6,(7,8)),(9,(10,11))),(12,(((13,(((14,15),16),((((17,19),20),18),((((21,22),23),24),(25,26))))),(27,28)),(29,30)))))))),31),32);
tree tnt_105 = [&U] (1,((2,(3,(4,(5,(((6,(7,8)),(9,(10,11))),(12,(((13,(((14,15),16),((((17,19),20),18),((((21,22),24),23),(25,26))))),(27,28)),(29,30)))))))),31),32);
tree tnt_106 = [&U] (1,((2,(3,(4,(5,(((6,(7,8)),(9,(10,11))),(12,(((13,((((14,15),16),((17,(18,(19,20))),(((21,22),23),(25,26)))),24)),(27,28)),(29,30)))))))),31),32);
tree tnt_107 = [&U] (1,((2,(3,(4,(5,(((6,(7,8)),(9,(10,11))),(12,(((13,((((14,15),16),(((17,(19,20)),18),(((21,22),23),(25,26)))),24)),(27,28)),(29,30)))))))),31),32);
tree tnt_108 = [&U] (1,(2,(3,(4,(5,(((6,(7,8)),(9,(10,11))),(12,(((13,((((14,15),16),((((17,19),20),18),(((21,22),23),(25,26)))),24)),(27,28)),(29,30)))))))),(31,32));
tree tnt_109 = [&U] (1,((2,(3,(4,(5,(((6,(7,8)),(9,(10,11))),(12,(((13,((((((14,15),16),((21,22),23)),(25,26)),(((17,19),20),18)),24)),(27,28)),(29,30)))))))),31),32);
tree tnt_110 = [&U] (1,((2,(3,(4,(5,(((6,(7,8)),(9,(10,11))),(12,(((13,((((14,15),16),24),((((17,19),20),18),(((21,22),23),(25,26))))),(27,28)),(29,30)))))))),31),32);
tree tnt_111 = [&U] (1,(2,(3,(4,(5,(((6,(7,8)),(9,(10,11))),(12,(((13,((((14,(15,16)),(((21,22),23),24)),(25,26)),((17,18),(19,20)))),(27,28)),(29,30)))))))),(31,32));
tree tnt_112 = [&U] (1,(2,(3,(4,(5,(((6,(7,8)),(9,(10,11))),(12,(((13,((((14,(15,16)),(((21,22),23),24)),(25,26)),(((17,20),19),18))),(27,28)),(29,30)))))))),(31,32));
tree tnt_113 = [&U] (1,((2,(3,(4,(5,(((6,(7,8)),(9,(10,11))),(12,(((13,((((14,(15,16)),(((21,22),23),24)),(25,26)),((17,18),(19,20)))),(27,28)),(29,30)))))))),31),32);
tree tnt_114 = [&U] (1,(2,(3,(4,(5,(((6,(7,8)),(9,(10,11))),(12,(((13,(((((14,(15,16)),24),((21,22),23)),(25,26)),((17,18),(19,20)))),(27,28)),(29,30)))))))),(31,32));
tree tnt_115 = [&U] (1,(2,(3,(4,(5,(((6,(7,8)),(9,(10,11))),(12,(((13,(((((14,(15,16)),((21,22),23)),(25,26)),(((17,20),19),18)),24)),(27,28)),(29,30)))))))),(31,32));
tree tnt_116 = [&U] (1,(2,(3,(4,(5,(((6,(7,8)),(9,(10,11))),(12,(((13,(((((14,(15,16)),((21,22),23)),(25,26)),24),(((17,20),19),18))),(27,28)),(29,30)))))))),(31,32));
tree tnt_117 = [&U] (1,(2,(3,(4,(5,(((6,(7,8)),(9,(10,11))),(12,(((13,((((14,(15,16)),((21,22),23)),(24,(25,26))),(((17,20),19),18))),(27,28)),(29,30)))))))),(31,32));
tree tnt_118 = [&U] (1,(2,(3,(4,(5,(((6,(7,8)),(9,(10,11))),(12,(((13,(((((14,24),(15,16)),((21,22),23)),(25,26)),(((17,20),19),18))),(27,28)),(29,30)))))))),(31,32));
tree tnt_119 = [&U] (1,((2,(3,(4,(5,(((6,(7,8)),(9,(10,11))),(12,(((13,((((14,(15,16)),(((21,22),23),24)),(25,26)),(((17,20),19),18))),(27,28)),(29,30)))))))),31),32);
tree tnt_120 = [&U] (1,(2,(3,(4,(5,(((6,(7,8)),(9,(10,11))),(12,(((13,((14,(15,16)),((((17,20),19),18),((((21,22),23),24),(25,26))))),(27,28)),(29,30)))))))),(31,32));
tree tnt_121 = [&U] (1,((2,(3,(4,(5,(((6,(7,8)),(9,(10,11))),(12,((((13,((((14,(15,16)),(((18,22),21),23)),24),(25,26))),(17,(19,20))),(27,28)),(29,30)))))))),31),32);
tree tnt_122 = [&U] (1,((2,(3,(4,(5,(((6,(7,8)),(9,(10,11))),(12,((((13,((((14,24),(15,16)),(((18,22),21),23)),(25,26))),(17,(19,20))),(27,28)),(29,30)))))))),31),32);
tree tnt_123 = [&U] (1,((2,(3,(4,(5,(((6,(7,8)),(9,(10,11))),(12,((((13,(((14,(15,16)),((((18,22),21),24),23)),(25,26))),(17,(19,20))),(27,28)),(29,30)))))))),31),32);
tree tnt_124 = [&U] (1,((2,(3,(4,(5,(((6,(7,8)),(9,(10,11))),(12,((((13,((((14,(15,16)),(((17,(18,22)),21),23)),24),(25,26))),(19,20)),(27,28)),(29,30)))))))),31),32);
tree tnt_125 = [&U] (1,((2,(3,(4,(5,(((6,(7,8)),(9,(10,11))),(12,((((13,(((14,(15,16)),((((18,22),21),23),24)),(25,26))),(17,(19,20))),(27,28)),(29,30)))))))),31),32);
tree tnt_126 = [&U] (1,((2,(3,(4,(5,(((6,(7,8)),(9,(10,11))),(12,((((13,((((14,(15,16)),24),(((18,22),21),23)),(25,26))),(17,(19,20))),(27,28)),(29,30)))))))),31),32);
tree tnt_127 = [&U] (1,((2,(3,(4,(5,(((6,(7,8)),(9,(10,11))),(12,((((13,((((14,24),(15,16)),(((17,(18,22)),21),23)),(25,26))),(19,20)),(27,28)),(29,30)))))))),31),32);
tree tnt_128 = [&U] (1,(2,(3,(4,(5,(((6,(7,8)),(9,(10,11))),(12,((((13,((((14,24),(15,16)),(((18,22),21),23)),(25,26))),(17,(19,20))),(27,28)),(29,30)))))))),(31,32));
tree tnt_129 = [&U] (1,((2,(3,(4,(5,(((6,(7,8)),(9,(10,11))),(12,((((13,(((14,(15,16)),((((17,(18,22)),21),24),23)),(25,26))),(19,20)),(27,28)),(29,30)))))))),31),32);
tree tnt_130 = [&U] (1,(2,(3,(4,(5,(((6,(7,8)),(9,(10,11))),(12,((((13,(((14,(15,16)),((((18,22),21),24),23)),(25,26))),(17,(19,20))),(27,28)),(29,30)))))))),(31,32));
tree tnt_131 = [&U] (1,((2,(3,(4,(5,(((6,(7,8)),(9,(10,11))),(12,(((13,(((((14,16),15),((21,22),(23,24))),(25,26)),(17,(18,(19,20))))),(27,28)),(29,30)))))))),31),32);
tree tnt_132 = [&U] (1,((2,(3,(4,(5,(((6,(7,8)),(9,(10,11))),(12,(((13,((((((14,16),15),((21,22),23)),(25,26)),24),(17,(18,(19,20))))),(27,28)),(29,30)))))))),31),32);
tree tnt_133 = [&U] (1,((2,(3,(4,(5,(((6,(7,8)),(9,(10,11))),(12,(((13,(((((14,16),15),((21,22),23)),(24,(25,26))),(17,(18,(19,20))))),(27,28)),(29,30)))))))),31),32);
tree tnt_134 = [&U] (1,((2,(3,(4,(5,(((6,(7,8)),(9,(10,11))),(12,(((13,((((((14,16),15),24),((21,22),23)),(25,26)),(17,(18,(19,20))))),(27,28)),(29,30)))))))),31),32);
tree tnt_135 = [&U] (1,((2,(3,(4,(5,(((6,(7,8)),(9,(10,11))),(12,(((13,(((((14,16),(15,24)),((21,22),23)),(25,26)),(17,(18,(19,20))))),(27,28)),(29,30)))))))),31),32);
tree tnt_136 = [&U] (1,((2,(3,(4,(5,(((6,(7,8)),(9,(10,11))),(12,(((13,(((((14,16),15),((21,22),(23,24))),(25,26)),((17,(19,20)),18))),(27,28)),(29,30)))))))),31),32);
tree tnt_137 = [&U] (1,((2,(3,(4,(5,(((6,(7,8)),(9,(10,11))),(12,(((13,(((((14,16),15),((21,22),(23,24))),(25,26)),(((17,20),19),18))),(27,28)),(29,30)))))))),31),32);
tree tnt_138 = [&U] (1,((2,(3,(4,(5,(((6,(7,8)),(9,(10,11))),(12,(((13,((((((14,16),15),((21,22),23)),(25,26)),24),(((17,20),19),18))),(27,28)),(29,30)))))))),31),32);
tree tnt_139 = [&U] (1,((2,(3,(4,(5,(((6,(7,8)),(9,(10,11))),(12,(((13,(((14,16),15),((17,(18,(19,20))),((((21,22),23),(25,26)),24)))),(27,28)),(29,30)))))))),31),32);
tree tnt_140 = [&U] (1,((2,(3,(4,(5,(((6,(7,8)),(9,(10,11))),(12,(((13,(((((14,16),15),((21,22),23)),(24,(25,26))),((17,(19,20)),18))),(27,28)),(29,30)))))))),31),32);
tree tnt_141 = [&U] (1,(2,((3,((4,5),(((6,(7,8)),(9,(10,11))),(12,((((13,((((14,15),16),(((18,22),21),(23,24))),(25,26))),((17,20),19)),(27,28)),(29,30)))))),31)),32);
tree tnt_142 = [&U] (1,(2,((3,((4,5),(((6,(7,8)),(9,(10,11))),(12,((((13,(((((14,15),16),(((18,22),21),23)),24),(25,26))),((17,20),19)),(27,28)),(29,30)))))),31)),32);
tree tnt_143 = [&U] (1,(2,((3,((4,5),(((6,(7,8)),(9,(10,11))),(12,((((13,((((14,15),16),((((18,22),21),23),24)),(25,26))),((17,20),19)),(27,28)),(29,30)))))),31)),32);
tree tnt_144 = [&U] (1,(2,((3,((4,5),(((6,(7,8)),(9,(10,11))),(12,((((13,(((((14,15),16),24),(((18,22),21),23)),(25,26))),((17,20),19)),(27,28)),(29,30)))))),31)),32);
tree tnt_145 = [&U] (1,(2,((3,((4,5),(((6,(7,8)),(9,(10,11))),(12,((((13,(((((14,15),24),16),(((18,22),21),23)),(25,26))),((17,20),19)),(27,28)),(29,30)))))),31)),32);
tree tnt_146 = [&U] (1,(2,((3,((4,5),(((6,(7,8)),(9,(10,11))),(12,((((13,((((14,15),16),(((17,(18,22)),21),(23,24))),(25,26))),(19,20)),(27,28)),(29,30)))))),31)),32);
tree tnt_147 = [&U] (1,(2,((3,((4,5),(((6,(7,8)),(9,(10,11))),(12,((((13,(((((14,15),16),(((17,(18,22)),21),23)),24),(25,26))),(19,20)),(27,28)),(29,30)))))),31)),32);
tree tnt_148 = [&U] (1,(2,((3,((4,5),(((6,(7,8)),(9,(10,11))),(12,((((13,((((14,15),16),((((17,(18,22)),21),23),24)),(25,26))),(19,20)),(27,28)),(29,30)))))),31)),32);
tree tnt_149 = [&U] (1,(2,((3,((4,5),(((6,(7,8)),(9,(10,11))),(12,((((13,(((((14,15),16),24),(((17,(18,22)),21),23)),(25,26))),(19,20)),(27,28)),(29,30)))))),31)),32);
tree tnt_150 = [&U] (1,(2,((3,((4,5),(((6,(7,8)),(9,(10,11))),(12,((((13,(((((14,15),24),16),(((17,(18,22)),21),23)),(25,26))),(19,20)),(27,28)),(29,30)))))),31)),32);
tree tnt_151 = [&U] (1,(2,((3,((4,5),(((6,(7,8)),(9,(10,11))),(12,(((13,(((14,(15,(16,24))),((17,(19,20)),18)),(((21,22),23),(25,26)))),(27,28)),(29,30)))))),31)),32);
tree tnt_152 = [&U] (1,(2,((3,((4,5),(((6,(7,8)),(9,(10,11))),(12,(((13,((((14,(15,16)),((17,(19,20)),18)),(((21,22),23),(25,26))),24)),(27,28)),(29,30)))))),31)),32);
tree tnt_153 = [&U] (1,(2,((3,((4,5),(((6,(7,8)),(9,(10,11))),(12,(((13,((((14,(15,16)),24),((17,(19,20)),18)),(((21,22),23),(25,26)))),(27,28)),(29,30)))))),31)),32);
tree tnt_154 = [&U] (1,(2,((3,((4,5),(((6,(7,8)),(9,(10,11))),(12,(((13,(((14,(15,16)),((17,(19,20)),18)),((((21,22),23),(25,26)),24))),(27,28)),(29,30)))))),31)),32);
tree tnt_155 = [&U] (1,(2,((3,((4,5),(((6,(7,8)),(9,(10,11))),(12,(((13,(((14,(15,16)),((17,(19,20)),18)),(((21,22),23),(24,(25,26))))),(27,28)),(29,30)))))),31)),32);
tree tnt_156 = [&U] (1,(2,((3,((4,5),(((6,(7,8)),(9,(10,11))),(12,(((13,(((14,(15,16)),((17,(19,20)),18)),((((21,22),23),24),(25,26)))),(27,28)),(29,30)))))),31)),32);
tree tnt_157 = [&U] (1,(2,((3,((4,5),(((6,(7,8)),(9,(10,11))),(12,(((13,(((14,(15,16)),((17,(19,20)),18)),((((21,22),24),23),(25,26)))),(27,28)),(29,30)))))),31)),32);
tree tnt_158 = [&U] (1,(2,((3,((4,5),(((6,(7,8)),(9,(10,11))),(12,(((13,(((14,(15,(16,24))),(17,(18,(19,20)))),(((21,22),23),(25,26)))),(27,28)),(29,30)))))),31)),32);
tree tnt_159 = [&U] (1,(2,((3,((4,5),(((6,(7,8)),(9,(10,11))),(12,(((13,((((14,(15,(16,24))),((21,22),23)),(25,26)),((17,(19,20)),18))),(27,28)),(29,30)))))),31)),32);
tree tnt_160 = [&U] (1,(2,((3,((4,5),(((6,(7,8)),(9,(10,11))),(12,(((13,((((((14,15),16),24),((21,22),23)),(25,26)),((17,(19,20)),18))),(27,28)),(29,30)))))),31)),32);
tree tnt_161 = [&U] (1,(2,((3,((4,5),(((6,(7,8)),(9,(10,11))),(12,(((13,(((((14,16),15),(((21,22),23),(25,26))),24),(17,(18,(19,20))))),(27,28)),(29,30)))))),31)),32);
tree tnt_162 = [&U] (1,(2,((3,((4,5),(((6,(7,8)),(9,(10,11))),(12,(((13,((((14,16),15),((((21,22),24),23),(25,26))),(17,(18,(19,20))))),(27,28)),(29,30)))))),31)),32);
tree tnt_163 = [&U] (1,(2,((3,((4,5),(((6,(7,8)),(9,(10,11))),(12,(((13,(((((14,16),15),(((21,22),23),(25,26))),24),(((17,20),19),18))),(27,28)),(29,30)))))),31)),32);
tree tnt_164 = [&U] (1,(2,((3,((4,5),(((6,(7,8)),(9,(10,11))),(12,(((13,(((14,16),15),((17,(18,(19,20))),((((21,22),23),(25,26)),24)))),(27,28)),(29,30)))))),31)),32);
tree tnt_165 = [&U] (1,(2,((3,((4,5),(((6,(7,8)),(9,(10,11))),(12,(((13,(((((14,16),15),24),(17,(18,(19,20)))),(((21,22),23),(25,26)))),(27,28)),(29,30)))))),31)),32);
tree tnt_166 = [&U] (1,(2,((3,((4,5),(((6,(7,8)),(9,(10,11))),(12,(((13,((((14,16),15),((((21,22),24),23),(25,26))),(((17,20),19),18))),(27,28)),(29,30)))))),31)),32);
tree tnt_167 = [&U] (1,(2,((3,((4,5),(((6,(7,8)),(9,(10,11))),(12,(((13,(((((14,16),15),(((21,22),24),23)),(25,26)),(17,(18,(19,20))))),(27,28)),(29,30)))))),31)),32);
tree tnt_168 = [&U] (1,(2,((3,((4,5),(((6,(7,8)),(9,(10,11))),(12,(((13,((((14,16),(15,24)),(((21,22),23),(25,26))),(((17,20),19),18))),(27,28)),(29,30)))))),31)),32);
tree tnt_169 = [&U] (1,(2,((3,((4,5),(((6,(7,8)),(9,(10,11))),(12,(((13,((((14,16),15),(((21,22),23),(24,(25,26)))),(((17,20),19),18))),(27,28)),(29,30)))))),31)),32);
tree tnt_170 = [&U] (1,(2,((3,((4,5),(((6,(7,8)),(9,(10,11))),(12,(((13,((((14,16),15),((((21,22),23),24),(25,26))),(((17,20),19),18))),(27,28)),(29,30)))))),31)),32);
tree tnt_171 = [&U] (1,(2,(31,32)),(3,((4,5),(((6,(7,8)),(9,(10,11))),(12,(((13,(((((14,(15,16)),((21,22),23)),24),(25,26)),((17,(19,20)),18))),(27,28)),(29,30)))))));
tree tnt_172 = [&U] (1,(2,(31,32)),(3,((4,5),(((6,(7,8)),(9,(10,11))),(12,(((13,(((((14,(15,16)),((21,22),23)),(25,26)),24),((17,(19,20)),18))),(27,28)),(29,30)))))));
tree tnt_173 = [&U] (1,(2,(31,32)),(3,((4,5),(((6,(7,8)),(9,(10,11))),(12,(((13,(((((14,24),(15,16)),((21,22),23)),(25,26)),((17,(19,20)),18))),(27,28)),(29,30)))))));
tree tnt_174 = [&U] (1,(2,(31,32)),(3,((4,5),(((6,(7,8)),(9,(10,11))),(12,(((13,(((((14,(15,16)),24),((21,22),23)),(25,26)),((17,(19,20)),18))),(27,28)),(29,30)))))));
tree tnt_175 = [&U] (1,(2,((3,((4,5),(((6,(7,8)),(9,(10,11))),(12,(((13,(((((14,15),16),((21,22),23)),(25,26)),((((17,20),19),18),24))),(27,28)),(29,30)))))),31)),32);
tree tnt_176 = [&U] (1,(2,((3,((4,5),(((6,(7,8)),(9,(10,11))),(12,(((13,((((((14,15),16),((21,22),23)),24),(25,26)),(((17,20),19),18))),(27,28)),(29,30)))))),31)),32);
tree tnt_177 = [&U] (1,(2,((3,((4,5),(((6,(7,8)),(9,(10,11))),(12,(((13,(((((14,15),16),((21,22),23)),(24,(25,26))),(((17,20),19),18))),(27,28)),(29,30)))))),31)),32);
tree tnt_178 = [&U] (1,(2,((3,((4,5),(((6,(7,8)),(9,(10,11))),(12,(((13,((((((14,15),16),24),((21,22),23)),(25,26)),(((17,20),19),18))),(27,28)),(29,30)))))),31)),32);
tree tnt_179 = [&U] (1,(2,((3,((4,5),(((6,(7,8)),(9,(10,11))),(12,(((13,(((((14,15),16),(((21,22),24),23)),(25,26)),(((17,20),19),18))),(27,28)),(29,30)))))),31)),32);
tree tnt_180 = [&U] (1,(2,((3,((4,5),(((6,(7,8)),(9,(10,11))),(12,(((13,((((((14,15),24),16),((21,22),23)),(25,26)),(((17,20),19),18))),(27,28)),(29,30)))))),31)),32);
tree tnt_181 = [&U] (1,(2,((3,((4,5),(((6,(7,8)),(9,(10,11))),(12,(((13,(((((14,15),16),((21,22),23)),(25,26)),(((17,(19,20)),18),24))),(27,28)),(29,30)))))),31)),32);
tree tnt_182 = [&U] (1,(2,((3,((4,5),(((6,(7,8)),(9,(10,11))),(12,(((13,(((((14,15),16),24),(((17,20),19),18)),(((21,22),23),(25,26)))),(27,28)),(29,30)))))),31)),32);
tree tnt_183 = [&U] (1,(2,((3,((4,5),(((6,(7,8)),(9,(10,11))),(12,(((13,((((((14,15),16),((21,22),23)),(25,26)),24),(((17,20),19),18))),(27,28)),(29,30)))))),31)),32);
tree tnt_184 = [&U] (1,(2,((3,((4,5),(((6,(7,8)),(9,(10,11))),(12,(((13,((((((14,15),16),((21,22),23)),24),(25,26)),((17,(19,20)),18))),(27,28)),(29,30)))))),31)),32);
tree tnt_185 = [&U] (1,(2,(3,(4,(5,(((6,(7,8)),(9,(10,11))),(12,(((13,((((14,(15,24)),16),(((17,20),19),18)),(((21,22),23),(25,26)))),(27,28)),(29,30)))))))),(31,32));
tree tnt_186 = [&U] (1,(2,(3,(4,(5,(((6,(7,8)),(9,(10,11))),(12,(((13,((((14,(15,24)),16),((17,(19,20)),18)),(((21,22),23),(25,26)))),(27,28)),(29,30)))))))),(31,32));
tree tnt_187 = [&U] (1,(2,(3,(4,(5,(((6,(7,8)),(9,(10,11))),(12,(((13,((((14,16),15),24),((((17,20),19),18),(((21,22),23),(25,26))))),(27,28)),(29,30)))))))),(31,32));
tree tnt_188 = [&U] (1,(2,(3,(4,(5,(((6,(7,8)),(9,(10,11))),(12,(((13,((((((14,16),15),24),((21,22),23)),(25,26)),(((17,20),19),18))),(27,28)),(29,30)))))))),(31,32));
tree tnt_189 = [&U] (1,(2,(3,(4,(5,(((6,(7,8)),(9,(10,11))),(12,(((13,((((14,15),16),(((17,20),19),18)),((((21,22),23),(25,26)),24))),(27,28)),(29,30)))))))),(31,32));
tree tnt_190 = [&U] (1,(2,(3,(4,(5,(((6,(7,8)),(9,(10,11))),(12,(((13,((((14,15),16),(((17,20),19),18)),(((21,22),23),(24,(25,26))))),(27,28)),(29,30)))))))),(31,32));
tree tnt_191 = [&U] (1,(2,(3,(4,(5,(((6,(7,8)),(9,(10,11))),(12,(((13,(((((14,15),16),24),((17,(19,20)),18)),(((21,22),23),(25,26)))),(27,28)),(29,30)))))))),(31,32));
tree tnt_192 = [&U] (1,(2,(3,(4,(5,(((6,(7,8)),(9,(10,11))),(12,(((13,((((14,15),16),((17,(19,20)),18)),(((21,22),23),(24,(25,26))))),(27,28)),(29,30)))))))),(31,32));
tree tnt_193 = [&U] (1,(2,(3,(4,(5,(((6,(7,8)),(9,(10,11))),(12,(((13,((((14,15),16),((17,(19,20)),18)),((((21,22),23),24),(25,26)))),(27,28)),(29,30)))))))),(31,32));
tree tnt_194 = [&U] (1,((2,(3,(4,(5,(((6,(7,8)),(9,(10,11))),(12,(((13,((((14,(15,24)),16),((17,(19,20)),18)),(((21,22),23),(25,26)))),(27,28)),(29,30)))))))),31),32);
tree tnt_195 = [&U] (1,(2,(31,32)),(3,((4,5),(((6,(7,8)),(9,(10,11))),(12,(((13,((((((14,16),15),((21,22),23)),(25,26)),24),(((17,19),20),18))),(27,28)),(29,30)))))));
tree tnt_196 = [&U] (1,((2,(3,(4,(5,(((6,(7,8)),(9,(10,11))),(12,(((13,((((14,16),15),(17,(18,(19,20)))),(((21,22),23),(24,(25,26))))),(27,28)),(29,30)))))))),31),32);
tree tnt_197 = [&U] (1,((2,(3,(4,(5,(((6,(7,8)),(9,(10,11))),(12,(((13,((((14,16),15),(17,(18,(19,20)))),((((21,22),23),24),(25,26)))),(27,28)),(29,30)))))))),31),32);
tree tnt_198 = [&U] (1,((2,(3,(4,(5,(((6,(7,8)),(9,(10,11))),(12,(((13,((((14,16),15),(((21,22),23),(24,(25,26)))),((17,(19,20)),18))),(27,28)),(29,30)))))))),31),32);
tree tnt_199 = [&U] (1,((2,(3,(4,(5,(((6,(7,8)),(9,(10,11))),(12,(((13,(((((14,16),15),24),(17,(18,(19,20)))),(((21,22),23),(25,26)))),(27,28)),(29,30)))))))),31),32);
tree tnt_200 = [&U] (1,((2,(3,(4,(5,(((6,(7,8)),(9,(10,11))),(12,(((13,((((14,16),(15,24)),(17,(18,(19,20)))),(((21,22),23),(25,26)))),(27,28)),(29,30)))))))),31),32);
tree tnt_201 = [&U] (1,((2,(3,(4,(5,(((6,(7,8)),(9,(10,11))),(12,(((13,((((14,16),15),((17,(19,20)),18)),((((21,22),23),24),(25,26)))),(27,28)),(29,30)))))))),31),32);
tree tnt_202 = [&U] (1,((2,(3,(4,(5,(((6,(7,8)),(9,(10,11))),(12,(((13,(((((14,16),15),24),(((21,22),23),(25,26))),((17,(19,20)),18))),(27,28)),(29,30)))))))),31),32);
tree tnt_203 = [&U] (1,((2,(3,(4,(5,(((6,(7,8)),(9,(10,11))),(12,(((13,((((14,16),15),((((21,22),23),(25,26)),24)),((17,(19,20)),18))),(27,28)),(29,30)))))))),31),32);
tree tnt_204 = [&U] (1,((2,(3,(4,(5,(((6,(7,8)),(9,(10,11))),(12,(((13,((((14,16),15),((((21,22),24),23),(25,26))),((17,(19,20)),18))),(27,28)),(29,30)))))))),31),32);
tree tnt_205 = [&U] (1,((2,(3,(4,(5,(((6,(7,8)),(9,(10,11))),(12,(((13,(((((14,16),15),(((21,22),23),24)),(25,26)),((17,(19,20)),18))),(27,28)),(29,30)))))))),31),32);
tree tnt_206 = [&U] (1,((2,(3,(4,(5,(((6,(7,8)),(9,(10,11))),(12,(((13,((((((14,15),24),16),((21,22),23)),(25,26)),(((17,20),19),18))),(27,28)),(29,30)))))))),31),32);
tree tnt_207 = [&U] (1,((2,(3,(4,(5,(((6,(7,8)),(9,(10,11))),(12,(((13,(((((14,15),16),((21,22),23)),(24,(25,26))),(((17,20),19),18))),(27,28)),(29,30)))))))),31),32);
tree tnt_208 = [&U] (1,((2,(3,(4,(5,(((6,(7,8)),(9,(10,11))),(12,(((13,((((((14,15),16),((21,22),23)),24),(25,26)),(((17,20),19),18))),(27,28)),(29,30)))))))),31),32);
tree tnt_209 = [&U] (1,((2,(3,(4,(5,(((6,(7,8)),(9,(10,11))),(12,(((13,((((((14,15),16),24),((21,22),23)),(25,26)),(((17,20),19),18))),(27,28)),(29,30)))))))),31),32);
tree tnt_210 = [&U] (1,((2,(3,(4,(5,(((6,(7,8)),(9,(10,11))),(12,(((13,((((((14,15),24),16),((21,22),23)),(25,26)),((17,(19,20)),18))),(27,28)),(29,30)))))))),31),32);
tree tnt_211 = [&U] (1,((2,(3,(4,(5,(((6,(7,8)),(9,(10,11))),(12,(((13,((((((14,15),16),((21,22),23)),24),(25,26)),((17,(19,20)),18))),(27,28)),(29,30)))))))),31),32);
tree tnt_212 = [&U] (1,((2,(3,(4,(5,(((6,(7,8)),(9,(10,11))),(12,(((13,((((((14,15),16),24),((21,22),23)),(25,26)),((17,(19,20)),18))),(27,28)),(29,30)))))))),31),32);
tree tnt_213 = [&U] (1,(2,(3,(4,(5,(((6,(7,8)),(9,(10,11))),(12,(((13,((((14,(15,16)),((21,22),(23,24))),(25,26)),(((17,20),19),18))),(27,28)),(29,30)))))))),(31,32));
tree tnt_214 = [&U] (1,(2,((3,((4,5),(((6,(7,8)),(9,(10,11))),(12,(((13,(((((14,(15,16)),24),((21,22),23)),(25,26)),(17,(18,(19,20))))),(27,28)),(29,30)))))),31)),32);
tree tnt_215 = [&U] (1,(2,((3,((4,5),(((6,(7,8)),(9,(10,11))),(12,(((13,(((((14,(15,16)),((21,22),23)),(25,26)),24),((17,(19,20)),18))),(27,28)),(29,30)))))),31)),32);
tree tnt_216 = [&U] (1,(2,((3,((4,5),(((6,(7,8)),(9,(10,11))),(12,(((13,((((14,(15,16)),(((21,22),24),23)),(25,26)),((17,(19,20)),18))),(27,28)),(29,30)))))),31)),32);
tree tnt_217 = [&U] (1,(2,((3,((4,5),(((6,(7,8)),(9,(10,11))),(12,(((13,((((14,(15,16)),((21,22),23)),(24,(25,26))),((17,(19,20)),18))),(27,28)),(29,30)))))),31)),32);
tree tnt_218 = [&U] (1,(2,(3,(4,(5,(((6,(7,8)),(9,(10,11))),(12,(((13,(((((14,16),15),((21,22),23)),(24,(25,26))),((17,(19,20)),18))),(27,28)),(29,30)))))))),(31,32));
tree tnt_219 = [&U] (1,(2,((3,((4,5),(((6,(7,8)),(9,(10,11))),(12,(((13,(((14,(15,16)),((((21,22),23),(25,26)),24)),(((17,20),19),18))),(27,28)),(29,30)))))),31)),32);
tree tnt_220 = [&U] (1,((2,(3,(4,(5,(((6,(7,8)),(9,(10,11))),(12,(((13,(((14,15),16),((((17,19),20),18),((((21,22),23),(25,26)),24)))),(27,28)),(29,30)))))))),31),32);
End;
