# Supplementary material for: Returning to the roots: resolution, reproducibility, and robusticity in the phylogenetic inference of Dissorophidae (Amphibia: Temnospondyli)
Source: PeerJ. 2021 Nov 8;9:e12423. doi: 10.7717/peerj.12423 (PMC8582317; doi:10.7717/peerj.12423)
Supplement: Supplemental Information 4 [file peerj-09-12423-s004.zip › new .tre files/P2.tre]

#NEXUS 

Begin trees;  [Treefile saved Saturday, August 14, 2021 at 9:55:15 AM Pacific Daylight Time]
[!>Tree(s) input to PAUP* as user-defined tree(s)
>
>785 trees read from TREES block; time used = 2.95 sec (CPU time = 0.28 sec)
]
	Translate
		1 Greererpeton,
		2 Proterogyrinus,
		3 Micromelerpeton_credneri,
		4 Perryella,
		5 Pasawioops,
		6 Doleserpeton,
		7 Tersomius_texensis,
		8 Eoscopus,
		9 Platyhystrix,
		10 Palodromeus,
		11 Mordex,
		12 Mattauschia,
		13 Ecolsonia,
		14 Actiobates,
		15 Fedexia,
		16 Rotaryus,
		17 Acheloma,
		18 Phonerpeton,
		19 Anconastes,
		20 Tambachia,
		21 Scapanops,
		22 Broiliellus_hektotopos,
		23 Aspidosaurus_binasser,
		24 Cacops_woehri,
		25 Cacops_morrisi,
		26 Cacops_aspidephorus,
		27 Anakamacops,
		28 Conjunctio,
		29 Reiszerpeton,
		30 Broiliellus_reiszi,
		31 Dissorophus,
		32 Broiliellus_olsoni,
		33 Broiliellus_brevis,
		34 Broiliellus_texensis,
		35 Dendrysekos,
		36 Eryops_megacephalus,
		37 Chenoprosopus_milleri
		;
tree tnt_1 = [&U] (1,2,((3,(4,(5,(6,(7,(8,((9,(10,(11,(12,(13,((14,(15,(16,(17,18)))),(19,20))))))),(21,(22,((23,((24,(25,(26,27))),(28,29))),(30,(31,(32,(33,34)))))))))))))),(35,(36,37))));
tree tnt_2 = [&U] (1,2,((3,(4,(5,(6,(7,(8,((9,(10,(11,(12,(13,((14,(15,(16,(17,18)))),(19,20))))))),(21,(22,(((23,(24,(25,(26,27)))),(28,29)),(30,(31,(32,(33,34)))))))))))))),(35,(36,37))));
tree tnt_3 = [&U] (1,2,((3,(4,(5,(6,(7,(8,((9,(10,(11,(12,(13,((14,(15,(16,(17,18)))),(19,20))))))),(21,(22,((23,((24,(25,(26,27))),(28,29))),(30,(((31,33),34),32)))))))))))),(35,(36,37))));
tree tnt_4 = [&U] (1,2,((3,(4,((5,(7,(8,((9,(10,(11,(12,(13,((14,(15,(16,(17,18)))),(19,20))))))),(21,(22,((23,((24,(25,(26,27))),(28,29))),(30,(31,(32,(33,34))))))))))),6))),(35,(36,37))));
tree tnt_5 = [&U] (1,2,((3,(4,(5,(6,(7,(8,((9,(10,(11,(12,(13,((14,(15,(16,(17,18)))),(19,20))))))),(21,(22,(((23,(24,(25,(26,27)))),(28,29)),(30,(((31,33),34),32)))))))))))),(35,(36,37))));
tree tnt_6 = [&U] (1,2,((3,(4,((5,(7,(8,((9,(10,(11,(12,(13,((14,(15,(16,(17,18)))),(19,20))))))),(21,(22,(((23,(24,(25,(26,27)))),(28,29)),(30,(31,(32,(33,34))))))))))),6))),(35,(36,37))));
tree tnt_7 = [&U] (1,2,((3,(4,((5,(7,(8,((9,(10,(11,(12,(13,((14,(15,(16,(17,18)))),(19,20))))))),(21,(22,((23,((24,(25,(26,27))),(28,29))),(30,(((31,33),34),32))))))))),6))),(35,(36,37))));
tree tnt_8 = [&U] (1,2,((3,(4,((5,(7,(8,((9,(10,(11,(12,(13,((14,(15,(16,(17,18)))),(19,20))))))),(21,(22,(((23,(24,(25,(26,27)))),(28,29)),(30,(((31,33),34),32))))))))),6))),(35,(36,37))));
tree tnt_9 = [&U] (1,2,((3,(4,((((5,6),7),8),(((((((9,12),11),10),14),(13,((15,(17,18)),(16,(19,20))))),29),((21,((23,((24,(25,(26,27))),28)),(30,(31,(32,(33,34)))))),22))))),(35,(36,37))));
tree tnt_10 = [&U] (1,2,((3,(4,((((5,6),7),8),(((((9,12),11),10),(((13,((15,(17,18)),(16,(19,20)))),14),29)),((21,((23,((24,(25,(26,27))),28)),(30,(31,(32,(33,34)))))),22))))),(35,(36,37))));
tree tnt_11 = [&U] (1,2,((3,(4,((((5,6),7),8),(((((((9,12),11),10),14),(13,((15,(17,18)),(16,(19,20))))),29),(((21,(30,(31,(32,(33,34))))),(23,((24,(25,(26,27))),28))),22))))),(35,(36,37))));
tree tnt_12 = [&U] (1,2,((3,(4,((((5,6),7),8),(((((((9,12),11),10),14),(13,((15,(17,18)),(16,(19,20))))),29),((21,((23,((24,(25,(26,27))),28)),(30,(((31,33),34),32)))),22))))),(35,(36,37))));
tree tnt_13 = [&U] (1,2,((3,(4,((((5,6),7),8),(((((((9,12),11),10),14),(13,((15,(17,18)),(16,(19,20))))),29),((21,(((23,(24,(25,(26,27)))),(30,(31,(32,(33,34))))),28)),22))))),(35,(36,37))));
tree tnt_14 = [&U] (1,2,((3,(4,((((5,6),7),8),(((((((9,12),11),10),14),(13,((15,(17,18)),(16,(19,20))))),29),((21,(((23,(24,(25,(26,27)))),28),(30,(31,(32,(33,34)))))),22))))),(35,(36,37))));
tree tnt_15 = [&U] (1,2,((3,(4,((((5,6),7),8),(((((9,12),11),10),(((13,((15,(17,18)),(16,(19,20)))),14),29)),((21,((23,((24,(25,(26,27))),28)),(30,(((31,33),34),32)))),22))))),(35,(36,37))));
tree tnt_16 = [&U] (1,2,((3,(4,((((5,6),7),8),(((((9,12),11),10),(((13,((15,(17,18)),(16,(19,20)))),14),29)),(21,(22,((23,((24,(25,(26,27))),28)),(30,(31,(32,(33,34))))))))))),(35,(36,37))));
tree tnt_17 = [&U] (1,2,((3,(4,((((5,6),7),8),(((((9,12),11),10),(((13,((15,(17,18)),(16,(19,20)))),14),29)),(((21,(30,(31,(32,(33,34))))),(23,((24,(25,(26,27))),28))),22))))),(35,(36,37))));
tree tnt_18 = [&U] (1,2,((3,(4,((((5,6),7),8),(((((9,12),11),10),(((13,((15,(17,18)),(16,(19,20)))),14),29)),((21,(((23,(24,(25,(26,27)))),28),(30,(31,(32,(33,34)))))),22))))),(35,(36,37))));
tree tnt_19 = [&U] (1,2,((3,(4,(((((5,6),22),8),7),((((9,((((((21,31),30),34),33),32),(23,((24,(25,(26,27))),28)))),((11,12),((13,(19,20)),(14,(15,(16,(17,18))))))),29),10)))),(35,(36,37))));
tree tnt_20 = [&U] (1,2,((3,(4,(((((5,6),22),8),7),((((9,((((((21,31),30),34),33),32),(23,((24,(25,(26,27))),28)))),10),((11,12),((13,(19,20)),(14,(15,(16,(17,18))))))),29)))),(35,(36,37))));
tree tnt_21 = [&U] (1,2,((3,(4,(((((5,6),22),8),7),(((9,((((((21,31),30),34),33),32),(23,((24,(25,(26,27))),28)))),(10,((11,12),((13,(19,20)),(14,(15,(16,(17,18)))))))),29)))),(35,(36,37))));
tree tnt_22 = [&U] (1,2,((3,(4,(((((5,6),22),8),7),((((9,((((((21,31),30),34),33),32),(23,((24,(25,(26,27))),28)))),((11,12),(13,((14,(15,(16,(17,18)))),(19,20))))),29),10)))),(35,(36,37))));
tree tnt_23 = [&U] (1,2,((3,(4,(((((5,6),22),8),7),((((9,((((((21,31),30),34),33),32),((23,(24,(25,(26,27)))),28))),((11,12),((13,(19,20)),(14,(15,(16,(17,18))))))),29),10)))),(35,(36,37))));
tree tnt_24 = [&U] (1,2,((3,(4,(((((5,6),22),8),7),((((9,((((((21,31),30),34),33),32),(23,((24,(25,(26,27))),28)))),10),((11,12),(13,((14,(15,(16,(17,18)))),(19,20))))),29)))),(35,(36,37))));
tree tnt_25 = [&U] (1,2,((3,(4,(((((5,6),22),8),7),((((9,((((((21,31),30),34),33),32),((23,(24,(25,(26,27)))),28))),10),((11,12),((13,(19,20)),(14,(15,(16,(17,18))))))),29)))),(35,(36,37))));
tree tnt_26 = [&U] (1,2,((3,(4,(((((5,6),22),7),8),((((9,((((((21,31),30),34),33),32),(23,((24,(25,(26,27))),28)))),10),((11,12),((13,(19,20)),(14,(15,(16,(17,18))))))),29)))),(35,(36,37))));
tree tnt_27 = [&U] (1,2,((3,(4,(((((5,6),22),8),7),(((9,((((((21,31),30),34),33),32),(23,((24,(25,(26,27))),28)))),(10,((11,12),(13,((14,(15,(16,(17,18)))),(19,20)))))),29)))),(35,(36,37))));
tree tnt_28 = [&U] (1,2,((3,(4,(((((5,6),22),8),7),(((9,((((((21,31),30),34),33),32),((23,(24,(25,(26,27)))),28))),(10,((11,12),((13,(19,20)),(14,(15,(16,(17,18)))))))),29)))),(35,(36,37))));
tree tnt_29 = [&U] (1,2,((3,(4,(((((5,6),22),7),8),(((((((9,12),11),10),14),(13,((15,(17,18)),(16,(19,20))))),(((((21,31),30),(33,34)),32),(23,((24,(25,(26,27))),28)))),29)))),(35,(36,37))));
tree tnt_30 = [&U] (1,2,((3,(4,(((((5,6),22),7),8),(((((((9,12),11),10),14),(13,((15,(17,18)),(16,(19,20))))),(((((21,31),(33,34)),30),32),(23,((24,(25,(26,27))),28)))),29)))),(35,(36,37))));
tree tnt_31 = [&U] (1,2,((3,(4,(((((5,6),7),8),(((((((9,12),11),10),14),(13,((15,(17,18)),(16,(19,20))))),(((((21,31),30),(33,34)),32),(23,((24,(25,(26,27))),28)))),29)),22))),(35,(36,37))));
tree tnt_32 = [&U] (1,2,((3,(4,(((((5,6),22),7),8),(((((((9,12),11),10),14),(13,((15,(17,18)),(16,(19,20))))),((21,(23,((24,(25,(26,27))),28))),((30,(31,(33,34))),32))),29)))),(35,(36,37))));
tree tnt_33 = [&U] (1,2,((3,(4,(((((5,6),22),7),8),(((((((9,12),11),10),14),(13,((15,(17,18)),(16,(19,20))))),((21,((30,(31,(33,34))),32)),(23,((24,(25,(26,27))),28)))),29)))),(35,(36,37))));
tree tnt_34 = [&U] (1,2,((3,(4,(((((5,6),7),8),(((((((9,12),11),10),14),(13,((15,(17,18)),(16,(19,20))))),(((((21,31),(33,34)),30),32),(23,((24,(25,(26,27))),28)))),29)),22))),(35,(36,37))));
tree tnt_35 = [&U] (1,2,((3,(4,(((((5,6),22),7),8),(((((((9,12),11),10),14),(13,((15,(17,18)),(16,(19,20))))),((21,(23,((24,(25,(26,27))),28))),((30,((31,33),34)),32))),29)))),(35,(36,37))));
tree tnt_36 = [&U] (1,2,((3,(4,(((((5,6),22),7),8),(((((((9,12),11),10),14),(13,((15,(17,18)),(16,(19,20))))),((21,(23,((24,(25,(26,27))),28))),(30,((31,(33,34)),32)))),29)))),(35,(36,37))));
tree tnt_37 = [&U] (1,2,((3,(4,(((((5,6),22),7),8),(((((((9,12),11),10),14),(13,((15,(17,18)),(16,(19,20))))),((21,(23,((24,(25,(26,27))),28))),(30,((31,32),(33,34))))),29)))),(35,(36,37))));
tree tnt_38 = [&U] (1,2,((3,(4,(((((5,6),22),7),8),(((((((9,12),11),10),14),(13,((15,(17,18)),(16,(19,20))))),((21,((23,(24,(25,(26,27)))),28)),((30,(31,(33,34))),32))),29)))),(35,(36,37))));
tree tnt_39 = [&U] (1,2,((3,(4,(((((5,6),22),8),7),(((9,(((21,(30,(31,((32,33),34)))),(23,(24,(25,(26,27))))),28)),(10,(11,(12,(13,((14,(15,(16,(17,18)))),(19,20))))))),29)))),(35,(36,37))));
tree tnt_40 = [&U] (1,2,((3,(4,(((((5,6),22),8),7),(((9,(((21,((30,31),((32,33),34))),(23,(24,(25,(26,27))))),28)),(10,(11,(12,(13,((14,(15,(16,(17,18)))),(19,20))))))),29)))),(35,(36,37))));
tree tnt_41 = [&U] (1,2,((3,(4,(((((5,6),22),8),7),(((9,(((21,(30,((31,(32,33)),34))),(23,(24,(25,(26,27))))),28)),(10,(11,(12,(13,((14,(15,(16,(17,18)))),(19,20))))))),29)))),(35,(36,37))));
tree tnt_42 = [&U] (1,2,((3,(4,(((((5,6),22),8),7),(((9,(((21,(30,(((31,33),32),34))),(23,(24,(25,(26,27))))),28)),(10,(11,(12,(13,((14,(15,(16,(17,18)))),(19,20))))))),29)))),(35,(36,37))));
tree tnt_43 = [&U] (1,2,((3,(4,(((((5,6),22),8),7),(((9,(((21,(30,((31,33),(32,34)))),(23,(24,(25,(26,27))))),28)),(10,(11,(12,(13,((14,(15,(16,(17,18)))),(19,20))))))),29)))),(35,(36,37))));
tree tnt_44 = [&U] (1,2,((3,(4,(((((5,6),22),8),7),(((9,(((21,(30,((31,(33,34)),32))),(23,(24,(25,(26,27))))),28)),(10,(11,(12,(13,((14,(15,(16,(17,18)))),(19,20))))))),29)))),(35,(36,37))));
tree tnt_45 = [&U] (1,2,((3,(4,(((((5,6),22),7),8),(((9,(((21,(30,(31,((32,33),34)))),(23,(24,(25,(26,27))))),28)),(10,(11,(12,(13,((14,(15,(16,(17,18)))),(19,20))))))),29)))),(35,(36,37))));
tree tnt_46 = [&U] (1,2,((3,(4,(((((5,6),22),8),7),(((9,(((21,((30,(31,33)),(32,34))),(23,(24,(25,(26,27))))),28)),(10,(11,(12,(13,((14,(15,(16,(17,18)))),(19,20))))))),29)))),(35,(36,37))));
tree tnt_47 = [&U] (1,2,((3,(4,(((((5,6),22),7),8),(((9,(((21,(30,((31,(32,33)),34))),(23,(24,(25,(26,27))))),28)),(10,(11,(12,(13,((14,(15,(16,(17,18)))),(19,20))))))),29)))),(35,(36,37))));
tree tnt_48 = [&U] (1,2,((3,(4,(((((5,6),22),7),8),(((9,(((21,(30,(((31,33),32),34))),(23,(24,(25,(26,27))))),28)),(10,(11,(12,(13,((14,(15,(16,(17,18)))),(19,20))))))),29)))),(35,(36,37))));
tree tnt_49 = [&U] (1,2,(((3,((5,7),(((6,(8,10)),(((((9,(11,12)),14),(13,((15,(17,18)),(16,(19,20))))),((21,(30,(31,(32,(33,34))))),(23,((24,(25,(26,27))),28)))),29)),22))),4),(35,(36,37))));
tree tnt_50 = [&U] (1,2,(((3,((5,7),(((6,(8,10)),(((((9,(11,12)),14),(13,((15,(17,18)),(16,(19,20))))),((21,(23,((24,(25,(26,27))),28))),(30,(31,(32,(33,34)))))),29)),22))),4),(35,(36,37))));
tree tnt_51 = [&U] (1,2,(((3,((5,7),(((6,(8,10)),(((((9,(11,12)),14),(13,((15,(17,18)),(16,(19,20))))),((21,((23,(24,(25,(26,27)))),28)),(30,(31,(32,(33,34)))))),29)),22))),4),(35,(36,37))));
tree tnt_52 = [&U] (1,2,(((3,((5,7),(((6,(8,10)),(((((9,(11,12)),14),(13,((15,(17,18)),(16,(19,20))))),((21,(30,((31,32),(33,34)))),(23,((24,(25,(26,27))),28)))),29)),22))),4),(35,(36,37))));
tree tnt_53 = [&U] (1,2,(((3,((5,7),(((6,(8,10)),((((((9,12),11),14),(13,((15,(17,18)),(16,(19,20))))),((21,(30,(31,(32,(33,34))))),(23,((24,(25,(26,27))),28)))),29)),22))),4),(35,(36,37))));
tree tnt_54 = [&U] (1,2,(((3,((5,7),(((6,(8,10)),(((((9,(11,12)),14),(13,((15,(17,18)),(16,(19,20))))),((21,(30,((31,(32,33)),34))),(23,((24,(25,(26,27))),28)))),29)),22))),4),(35,(36,37))));
tree tnt_55 = [&U] (1,2,(((3,((5,7),(((6,(8,10)),(((((9,(11,12)),14),(13,((15,(17,18)),(16,(19,20))))),((21,((30,(31,(33,34))),32)),(23,((24,(25,(26,27))),28)))),29)),22))),4),(35,(36,37))));
tree tnt_56 = [&U] (1,2,(((3,((5,7),(((6,(8,10)),(((((9,(11,12)),14),(13,((15,(17,18)),(16,(19,20))))),((21,(30,((31,(33,34)),32))),(23,((24,(25,(26,27))),28)))),29)),22))),4),(35,(36,37))));
tree tnt_57 = [&U] (1,2,((3,(4,((5,7),(((6,(8,10)),(((((9,(11,12)),14),(13,((15,(17,18)),(16,(19,20))))),((21,(30,(31,(32,(33,34))))),(23,((24,(25,(26,27))),28)))),29)),22)))),(35,(36,37))));
tree tnt_58 = [&U] (1,2,(((3,((5,7),((6,((8,10),(((((9,(11,12)),14),(13,((15,(17,18)),(16,(19,20))))),((21,(30,(31,(32,(33,34))))),(23,((24,(25,(26,27))),28)))),29))),22))),4),(35,(36,37))));
tree tnt_59 = [&U] (1,2,((3,(4,((((5,6),7),8),((9,(10,(11,(12,(13,((14,(15,(16,(17,18)))),(19,20))))))),(21,(22,((23,((24,(25,(26,27))),(28,29))),(30,((31,32),(33,34)))))))))),(35,(36,37))));
tree tnt_60 = [&U] (1,2,((3,(4,((((5,6),7),8),((9,(10,(11,(12,(13,((14,(15,(16,(17,18)))),(19,20))))))),(21,(22,(((23,(24,(25,(26,27)))),(28,29)),(30,((31,32),(33,34)))))))))),(35,(36,37))));
tree tnt_61 = [&U] (1,2,((3,(4,((((5,6),7),8),((9,(10,(11,(12,(13,((14,(15,(16,(17,18)))),(19,20))))))),(21,(22,((23,((24,(25,(26,27))),(28,29))),(30,(((31,33),34),32))))))))),(35,(36,37))));
tree tnt_62 = [&U] (1,2,((3,(4,(((((5,6),22),7),8),((9,(10,(11,(12,(13,((14,(15,(16,(17,18)))),(19,20))))))),(21,((23,((24,(25,(26,27))),(28,29))),(30,((31,32),(33,34))))))))),(35,(36,37))));
tree tnt_63 = [&U] (1,2,((3,(4,((((5,6),7),8),((9,(10,(11,(12,(13,((14,(15,(16,(17,18)))),(19,20))))))),(21,(22,(((23,(24,(25,(26,27)))),(28,29)),(30,(((31,33),34),32))))))))),(35,(36,37))));
tree tnt_64 = [&U] (1,2,((3,(4,(((((5,6),22),7),8),((9,(10,(11,(12,(13,((14,(15,(16,(17,18)))),(19,20))))))),(21,(((23,(24,(25,(26,27)))),(28,29)),(30,((31,32),(33,34))))))))),(35,(36,37))));
tree tnt_65 = [&U] (1,2,((3,(4,(((((5,6),22),7),8),((9,(10,(11,(12,(13,((14,(15,(16,(17,18)))),(19,20))))))),(21,((23,((24,(25,(26,27))),(28,29))),(30,(((31,33),34),32)))))))),(35,(36,37))));
tree tnt_66 = [&U] (1,2,((3,(4,(((((5,6),22),7),8),((9,(10,(11,(12,(13,((14,(15,(16,(17,18)))),(19,20))))))),(21,(((23,(24,(25,(26,27)))),(28,29)),(30,(((31,33),34),32)))))))),(35,(36,37))));
tree tnt_67 = [&U] (1,2,((3,(4,(((((5,6),22),7),8),(((((9,12),11),10),(((13,((15,(17,18)),(16,(19,20)))),14),29)),(21,(((23,(24,(25,(26,27)))),28),(30,(31,(32,(33,34)))))))))),(35,(36,37))));
tree tnt_68 = [&U] (1,2,((3,(4,((((5,6),7),8),(((((9,12),11),10),(((13,((15,(17,18)),(16,(19,20)))),14),29)),(21,(22,(((23,(24,(25,(26,27)))),28),(30,(31,(32,(33,34))))))))))),(35,(36,37))));
tree tnt_69 = [&U] (1,2,((3,(4,(((((5,6),22),8),7),(((((9,12),11),10),(((13,((15,(17,18)),(16,(19,20)))),14),29)),(21,(((23,(24,(25,(26,27)))),28),(30,(31,(32,(33,34)))))))))),(35,(36,37))));
tree tnt_70 = [&U] (1,2,((3,(4,(((((5,6),22),7),8),(((((9,12),11),10),(((13,((15,(17,18)),(16,(19,20)))),14),29)),(21,(((23,(24,(25,(26,27)))),28),(30,(((31,33),34),32)))))))),(35,(36,37))));
tree tnt_71 = [&U] (1,2,((3,(4,(((((5,6),22),7),8),(((((9,12),11),10),(((13,((15,(17,18)),(16,(19,20)))),14),29)),(21,((23,((24,(25,(26,27))),28)),(30,(31,(32,(33,34)))))))))),(35,(36,37))));
tree tnt_72 = [&U] (1,2,((3,(4,((((5,6),7),8),(((((9,12),11),10),(((13,((15,(17,18)),(16,(19,20)))),14),29)),(21,(22,(((23,(24,(25,(26,27)))),28),(30,(((31,33),34),32))))))))),(35,(36,37))));
tree tnt_73 = [&U] (1,2,((3,(4,((((5,6),8),7),(((((9,12),11),10),(((13,((15,(17,18)),(16,(19,20)))),14),29)),(21,(22,(((23,(24,(25,(26,27)))),28),(30,(31,(32,(33,34))))))))))),(35,(36,37))));
tree tnt_74 = [&U] (1,2,((3,(4,(((((5,6),22),8),7),(((((9,12),11),10),(((13,((15,(17,18)),(16,(19,20)))),14),29)),(21,(((23,(24,(25,(26,27)))),28),(30,(((31,33),34),32)))))))),(35,(36,37))));
tree tnt_75 = [&U] (1,2,((3,(4,(((((5,6),22),8),7),(((((9,12),11),10),(((13,((15,(17,18)),(16,(19,20)))),14),29)),(21,((23,((24,(25,(26,27))),28)),(30,(31,(32,(33,34)))))))))),(35,(36,37))));
tree tnt_76 = [&U] (1,2,((3,(4,((((5,6),8),7),(((((9,12),11),10),(((13,((15,(17,18)),(16,(19,20)))),14),29)),((21,(((23,(24,(25,(26,27)))),28),(30,(31,(32,(33,34)))))),22))))),(35,(36,37))));
tree tnt_77 = [&U] (1,2,(((3,((5,7),(((6,(8,10)),((((((9,12),11),14),(13,((15,(17,18)),(16,(19,20))))),((21,(23,((24,(25,(26,27))),28))),(30,((31,32),(33,34))))),29)),22))),4),(35,(36,37))));
tree tnt_78 = [&U] (1,2,(((3,((5,7),(((6,(8,10)),((((((9,12),11),14),(13,((15,(17,18)),(16,(19,20))))),((21,(30,((31,32),(33,34)))),(23,((24,(25,(26,27))),28)))),29)),22))),4),(35,(36,37))));
tree tnt_79 = [&U] (1,2,(((3,((5,7),(((6,(8,10)),((((((9,12),11),14),(13,((15,(17,18)),(16,(19,20))))),((21,(23,((24,(25,(26,27))),28))),(30,(((31,33),34),32)))),29)),22))),4),(35,(36,37))));
tree tnt_80 = [&U] (1,2,(((3,((5,7),(((6,(8,10)),((((((9,12),11),14),(13,((15,(17,18)),(16,(19,20))))),((21,(23,((24,(25,(26,27))),28))),((30,(31,(33,34))),32))),29)),22))),4),(35,(36,37))));
tree tnt_81 = [&U] (1,2,(((3,((5,7),(((6,(8,10)),((((((9,12),11),14),(13,((15,(17,18)),(16,(19,20))))),((21,(23,((24,(25,(26,27))),28))),(30,((31,(33,34)),32)))),29)),22))),4),(35,(36,37))));
tree tnt_82 = [&U] (1,2,(((3,((5,7),(((6,(8,10)),((((((9,12),11),14),(13,((15,(17,18)),(16,(19,20))))),((21,((23,(24,(25,(26,27)))),28)),(30,((31,32),(33,34))))),29)),22))),4),(35,(36,37))));
tree tnt_83 = [&U] (1,2,((3,(4,((5,7),(((6,(8,10)),((((((9,12),11),14),(13,((15,(17,18)),(16,(19,20))))),((21,(23,((24,(25,(26,27))),28))),(30,((31,32),(33,34))))),29)),22)))),(35,(36,37))));
tree tnt_84 = [&U] (1,2,(((3,((5,7),((6,((8,10),((((((9,12),11),14),(13,((15,(17,18)),(16,(19,20))))),((21,(23,((24,(25,(26,27))),28))),(30,((31,32),(33,34))))),29))),22))),4),(35,(36,37))));
tree tnt_85 = [&U] (1,2,(((3,((5,7),(((6,(8,10)),((((((9,12),11),14),(13,((15,(17,18)),(16,(19,20))))),((21,(30,(((31,33),34),32))),(23,((24,(25,(26,27))),28)))),29)),22))),4),(35,(36,37))));
tree tnt_86 = [&U] (1,2,(((3,((5,7),(((6,(8,10)),((((((9,12),11),14),(13,((15,(17,18)),(16,(19,20))))),((21,(30,(((31,32),33),34))),(23,((24,(25,(26,27))),28)))),29)),22))),4),(35,(36,37))));
tree tnt_87 = [&U] (1,2,((3,(4,((5,(7,(8,(((((9,12),11),10),(((13,((15,(17,18)),(16,(19,20)))),14),29)),(21,(22,((23,((24,(25,(26,27))),28)),(30,(31,(32,(33,34))))))))))),6))),(35,(36,37))));
tree tnt_88 = [&U] (1,2,((3,(4,((5,(7,(8,(((((9,12),11),10),(((13,((15,(17,18)),(16,(19,20)))),14),29)),(21,(22,((23,((24,(25,(26,27))),28)),(30,(((31,33),34),32))))))))),6))),(35,(36,37))));
tree tnt_89 = [&U] (1,2,((3,(4,((5,(7,(8,(((((9,12),11),10),(((13,((15,(17,18)),(16,(19,20)))),14),29)),((21,((23,((24,(25,(26,27))),28)),(30,(31,(32,(33,34)))))),22))))),6))),(35,(36,37))));
tree tnt_90 = [&U] (1,2,((3,(4,((5,(7,(8,(((((9,12),11),10),(((13,((15,(17,18)),(16,(19,20)))),14),29)),(((21,(30,(31,(32,(33,34))))),(23,((24,(25,(26,27))),28))),22))))),6))),(35,(36,37))));
tree tnt_91 = [&U] (1,2,((3,(4,((5,(7,(8,(((((9,12),11),10),(((13,((15,(17,18)),(16,(19,20)))),14),29)),(21,(22,(((23,(24,(25,(26,27)))),28),(30,(31,(32,(33,34))))))))))),6))),(35,(36,37))));
tree tnt_92 = [&U] (1,2,((3,(4,(5,(6,(7,(8,(((((9,12),11),10),(((13,((15,(17,18)),(16,(19,20)))),14),29)),(21,(22,((23,((24,(25,(26,27))),28)),(30,(31,(32,(33,34)))))))))))))),(35,(36,37))));
tree tnt_93 = [&U] (1,2,((3,(4,((5,(7,(8,(((((9,12),11),10),(((13,((15,(17,18)),(16,(19,20)))),14),29)),((21,((23,((24,(25,(26,27))),28)),(30,(((31,33),34),32)))),22))))),6))),(35,(36,37))));
tree tnt_94 = [&U] (1,2,((3,(4,((5,(7,(8,(((((9,12),11),10),(((13,((15,(17,18)),(16,(19,20)))),14),29)),(((21,(30,(((31,33),34),32))),(23,((24,(25,(26,27))),28))),22))))),6))),(35,(36,37))));
tree tnt_95 = [&U] (1,2,((3,(4,((5,(7,(8,(((((9,12),11),10),(((13,((15,(17,18)),(16,(19,20)))),14),29)),(21,(22,(((23,(24,(25,(26,27)))),28),(30,(((31,33),34),32))))))))),6))),(35,(36,37))));
tree tnt_96 = [&U] (1,2,((3,(4,(5,(6,(7,(8,(((((9,12),11),10),(((13,((15,(17,18)),(16,(19,20)))),14),29)),(21,(22,((23,((24,(25,(26,27))),28)),(30,(((31,33),34),32)))))))))))),(35,(36,37))));
tree tnt_97 = [&U] (1,2,((3,(4,(((((5,6),22),7),8),(((9,(((21,(30,(((31,33),34),32))),(23,(24,(25,(26,27))))),28)),(10,(11,(12,(13,((14,(15,(16,(17,18)))),(19,20))))))),29)))),(35,(36,37))));
tree tnt_98 = [&U] (1,2,((3,(4,(((((5,6),22),7),8),(((9,(((21,(30,((31,(33,34)),32))),(23,(24,(25,(26,27))))),28)),(10,(11,(12,(13,((14,(15,(16,(17,18)))),(19,20))))))),29)))),(35,(36,37))));
tree tnt_99 = [&U] (1,2,((3,(4,((((5,6),8),7),(((((9,12),11),10),(((13,((15,(17,18)),(16,(19,20)))),14),29)),((21,((23,((24,(25,(26,27))),28)),(30,(31,(32,(33,34)))))),22))))),(35,(36,37))));
tree tnt_100 = [&U] (1,2,((3,(4,((((5,6),8),7),(((((9,12),11),10),(((13,((15,(17,18)),(16,(19,20)))),14),29)),(((21,(30,(31,(32,(33,34))))),(23,((24,(25,(26,27))),28))),22))))),(35,(36,37))));
tree tnt_101 = [&U] (1,2,((3,(4,((((5,6),8),7),(((((9,12),11),10),(((13,((15,(17,18)),(16,(19,20)))),14),29)),((21,((23,((24,(25,(26,27))),28)),(30,(((31,33),34),32)))),22))))),(35,(36,37))));
tree tnt_102 = [&U] (1,2,((3,(4,((((5,6),8),7),(((((9,12),11),10),(((13,((15,(17,18)),(16,(19,20)))),14),29)),(21,(22,((23,((24,(25,(26,27))),28)),(30,(31,(32,(33,34))))))))))),(35,(36,37))));
tree tnt_103 = [&U] (1,2,((3,(4,((((5,6),8),7),(((((9,12),11),10),(((13,((15,(17,18)),(16,(19,20)))),14),29)),(((21,(30,((31,(32,33)),34))),(23,((24,(25,(26,27))),28))),22))))),(35,(36,37))));
tree tnt_104 = [&U] (1,2,((3,(4,((((5,6),8),7),(((((9,12),11),10),(((13,((15,(17,18)),(16,(19,20)))),14),29)),(((21,(30,((31,(33,34)),32))),(23,((24,(25,(26,27))),28))),22))))),(35,(36,37))));
tree tnt_105 = [&U] (1,2,((3,(4,((((5,6),8),7),(((((9,12),11),10),(((13,((15,(17,18)),(16,(19,20)))),14),29)),(21,(22,((23,((24,(25,(26,27))),28)),(30,(((31,33),34),32))))))))),(35,(36,37))));
tree tnt_106 = [&U] (1,2,((3,(4,((((5,6),8),7),(((((9,12),11),10),(((13,((15,(17,18)),(16,(19,20)))),14),29)),(((21,(30,(((31,33),34),32))),(23,((24,(25,(26,27))),28))),22))))),(35,(36,37))));
tree tnt_107 = [&U] (1,2,((3,(4,((((5,6),8),7),(((((9,12),11),10),(((13,((15,(17,18)),(16,(19,20)))),14),29)),((21,(((23,(24,(25,(26,27)))),28),(30,(((31,33),34),32)))),22))))),(35,(36,37))));
tree tnt_108 = [&U] (1,2,((3,(4,(((((5,6),22),8),7),(((((9,12),11),10),(((13,((15,(17,18)),(16,(19,20)))),14),29)),(21,((23,((24,(25,(26,27))),28)),(30,(((31,33),34),32)))))))),(35,(36,37))));
tree tnt_109 = [&U] (1,2,(((3,((5,7),(((6,(8,10)),((((((9,12),11),14),(13,((15,(17,18)),(16,(19,20))))),(((((21,31),30),(33,34)),32),(23,((24,(25,(26,27))),28)))),29)),22))),4),(35,(36,37))));
tree tnt_110 = [&U] (1,2,(((3,((5,7),((6,((8,10),((((((9,12),11),14),(13,((15,(17,18)),(16,(19,20))))),(((((21,31),30),(33,34)),32),(23,((24,(25,(26,27))),28)))),29))),22))),4),(35,(36,37))));
tree tnt_111 = [&U] (1,2,(((3,((5,7),(((6,(8,10)),((((((9,12),11),14),(13,((15,(17,18)),(16,(19,20))))),(((((21,31),(33,34)),30),32),(23,((24,(25,(26,27))),28)))),29)),22))),4),(35,(36,37))));
tree tnt_112 = [&U] (1,2,(((3,((5,7),(((6,(8,10)),(((((9,(11,12)),14),(13,((15,(17,18)),(16,(19,20))))),(((((21,31),30),(33,34)),32),(23,((24,(25,(26,27))),28)))),29)),22))),4),(35,(36,37))));
tree tnt_113 = [&U] (1,2,((3,(4,((5,7),(((6,(8,10)),((((((9,12),11),14),(13,((15,(17,18)),(16,(19,20))))),(((((21,31),30),(33,34)),32),(23,((24,(25,(26,27))),28)))),29)),22)))),(35,(36,37))));
tree tnt_114 = [&U] (1,2,(((3,((5,7),((6,((8,10),((((((9,12),11),14),(13,((15,(17,18)),((16,19),20)))),(((((21,31),30),(33,34)),32),(23,((24,(25,(26,27))),28)))),29))),22))),4),(35,(36,37))));
tree tnt_115 = [&U] (1,2,(((3,((5,7),((6,((8,10),(((((9,(11,12)),14),(13,((15,(17,18)),(16,(19,20))))),(((((21,31),30),(33,34)),32),(23,((24,(25,(26,27))),28)))),29))),22))),4),(35,(36,37))));
tree tnt_116 = [&U] (1,2,(((3,((5,7),((6,((8,10),((((((9,12),11),14),(13,((15,(17,18)),(16,(19,20))))),(((((21,31),(33,34)),32),30),(23,((24,(25,(26,27))),28)))),29))),22))),4),(35,(36,37))));
tree tnt_117 = [&U] (1,2,(((3,((5,7),((6,(8,(((((((9,12),11),10),14),(13,((15,(17,18)),(16,(19,20))))),(((((21,31),30),(33,34)),32),(23,((24,(25,(26,27))),28)))),29))),22))),4),(35,(36,37))));
tree tnt_118 = [&U] (1,2,((3,(4,((5,7),((6,((8,10),((((((9,12),11),14),(13,((15,(17,18)),(16,(19,20))))),(((((21,31),30),(33,34)),32),(23,((24,(25,(26,27))),28)))),29))),22)))),(35,(36,37))));
tree tnt_119 = [&U] (1,2,((3,(4,(((((5,6),22),7),8),(((((((9,12),11),10),14),(13,((15,(17,18)),(16,(19,20))))),((21,((23,(24,(25,(26,27)))),28)),((30,((31,33),34)),32))),29)))),(35,(36,37))));
tree tnt_120 = [&U] (1,2,((3,(4,(((((5,6),22),7),8),(((((((9,12),11),10),14),(13,((15,(17,18)),(16,(19,20))))),((21,((30,((31,33),34)),32)),(23,((24,(25,(26,27))),28)))),29)))),(35,(36,37))));
tree tnt_121 = [&U] (1,2,((3,(4,(((((5,6),7),8),(((((((9,12),11),10),14),(13,((15,(17,18)),(16,(19,20))))),((21,((23,(24,(25,(26,27)))),28)),((30,((31,33),34)),32))),29)),22))),(35,(36,37))));
tree tnt_122 = [&U] (1,2,((3,(4,(((((5,6),22),7),8),(((((((9,12),11),10),14),(13,((15,(17,18)),(16,(19,20))))),((21,(30,(((31,33),34),32))),(23,((24,(25,(26,27))),28)))),29)))),(35,(36,37))));
tree tnt_123 = [&U] (1,2,((3,(4,(((((5,6),22),7),8),(((((((9,12),11),10),14),(13,((15,(17,18)),(16,(19,20))))),((21,(30,(((31,33),32),34))),(23,((24,(25,(26,27))),28)))),29)))),(35,(36,37))));
tree tnt_124 = [&U] (1,2,((3,(4,(((((5,6),22),7),8),(((((((9,12),11),10),14),(13,((15,(17,18)),(16,(19,20))))),((21,(30,((31,33),(32,34)))),(23,((24,(25,(26,27))),28)))),29)))),(35,(36,37))));
tree tnt_125 = [&U] (1,2,((3,(4,(((((5,6),22),7),8),(((((((9,12),11),10),14),(13,((15,(17,18)),(16,(19,20))))),((21,(30,((31,(32,33)),34))),(23,((24,(25,(26,27))),28)))),29)))),(35,(36,37))));
tree tnt_126 = [&U] (1,2,((3,(4,(((((5,6),7),8),(((((((9,12),11),10),14),(13,((15,(17,18)),(16,(19,20))))),((21,((30,((31,33),34)),32)),(23,((24,(25,(26,27))),28)))),29)),22))),(35,(36,37))));
tree tnt_127 = [&U] (1,2,((3,(4,(((((5,6),7),8),(((((((9,12),11),10),14),(13,((15,(17,18)),(16,(19,20))))),((21,((23,(24,(25,(26,27)))),28)),((30,(31,(33,34))),32))),29)),22))),(35,(36,37))));
tree tnt_128 = [&U] (1,2,((3,(4,(((((5,6),7),8),(((((((9,12),11),10),14),(13,((15,(17,18)),(16,(19,20))))),((21,(23,((24,(25,(26,27))),28))),((30,((31,33),34)),32))),29)),22))),(35,(36,37))));
tree tnt_129 = [&U] (1,2,((3,((4,((6,((8,10),(((((9,(11,12)),14),(13,((15,(17,18)),(16,(19,20))))),((21,(30,(31,(32,(33,34))))),(23,((24,(25,(26,27))),28)))),29))),22)),(5,7))),(35,(36,37))));
tree tnt_130 = [&U] (1,2,((3,((4,((6,((8,10),(((((9,(11,12)),14),(13,((15,(17,18)),((16,19),20)))),((21,(30,(31,(32,(33,34))))),(23,((24,(25,(26,27))),28)))),29))),22)),(5,7))),(35,(36,37))));
tree tnt_131 = [&U] (1,2,((3,((4,((6,((8,10),((((((9,12),11),14),(13,((15,(17,18)),(16,(19,20))))),((21,(30,(31,(32,(33,34))))),(23,((24,(25,(26,27))),28)))),29))),22)),(5,7))),(35,(36,37))));
tree tnt_132 = [&U] (1,2,((3,((4,((6,((8,10),(((((9,(11,12)),14),(13,((15,(17,18)),(16,(19,20))))),((21,(30,((31,(32,33)),34))),(23,((24,(25,(26,27))),28)))),29))),22)),(5,7))),(35,(36,37))));
tree tnt_133 = [&U] (1,2,((3,((4,((6,((8,10),(((((9,(11,12)),14),(13,((15,(17,18)),(16,(19,20))))),((21,((30,(31,(33,34))),32)),(23,((24,(25,(26,27))),28)))),29))),22)),(5,7))),(35,(36,37))));
tree tnt_134 = [&U] (1,2,((3,((4,((6,((8,10),(((((9,(11,12)),14),(13,((15,(17,18)),(16,(19,20))))),((21,(30,((31,(33,34)),32))),(23,((24,(25,(26,27))),28)))),29))),22)),(5,7))),(35,(36,37))));
tree tnt_135 = [&U] (1,2,((3,(4,((5,7),((6,((8,10),(((((9,(11,12)),14),(13,((15,(17,18)),(16,(19,20))))),((21,(30,(31,(32,(33,34))))),(23,((24,(25,(26,27))),28)))),29))),22)))),(35,(36,37))));
tree tnt_136 = [&U] (1,2,((3,(((4,((6,((8,10),(((((9,(11,12)),14),(13,((15,(17,18)),(16,(19,20))))),((21,(30,(31,(32,(33,34))))),(23,((24,(25,(26,27))),28)))),29))),22)),7),5)),(35,(36,37))));
tree tnt_137 = [&U] (1,2,((3,((4,((6,((8,10),(((((9,(11,12)),14),(13,((15,(17,18)),(16,(19,20))))),((21,(23,((24,(25,(26,27))),28))),(30,(31,(32,(33,34)))))),29))),22)),(5,7))),(35,(36,37))));
tree tnt_138 = [&U] (1,2,((3,((4,((6,((8,10),(((((9,(11,12)),14),(13,((15,(17,18)),(16,(19,20))))),((21,((23,(24,(25,(26,27)))),28)),(30,(31,(32,(33,34)))))),29))),22)),(5,7))),(35,(36,37))));
tree tnt_139 = [&U] (1,2,((3,(4,(((((5,6),22),7),8),((((9,((((((21,31),30),34),33),32),((23,(24,(25,(26,27)))),28))),10),((11,12),((13,(19,20)),(14,(15,(16,(17,18))))))),29)))),(35,(36,37))));
tree tnt_140 = [&U] (1,2,((3,(4,(((((5,6),22),7),8),((((9,((((((21,31),30),34),33),32),((23,(24,(25,(26,27)))),28))),10),((11,12),(13,((14,(15,(16,(17,18)))),(19,20))))),29)))),(35,(36,37))));
tree tnt_141 = [&U] (1,2,((3,(4,(((((5,6),22),7),8),((((9,((((((21,31),30),34),33),32),(23,((24,(25,(26,27))),28)))),10),((11,12),(13,((14,(15,(16,(17,18)))),(19,20))))),29)))),(35,(36,37))));
tree tnt_142 = [&U] (1,2,((3,(4,(((((5,6),22),8),7),((((9,((((((21,31),30),34),33),32),((23,(24,(25,(26,27)))),28))),10),((11,12),(13,((14,(15,(16,(17,18)))),(19,20))))),29)))),(35,(36,37))));
tree tnt_143 = [&U] (1,2,((3,(4,(((((5,6),22),8),7),((((9,((((((21,31),30),34),33),32),((23,(24,(25,(26,27)))),28))),((11,12),(13,((14,(15,(16,(17,18)))),(19,20))))),29),10)))),(35,(36,37))));
tree tnt_144 = [&U] (1,2,((3,(4,(((((5,6),22),8),7),(((9,((((((21,31),30),34),33),32),((23,(24,(25,(26,27)))),28))),(10,((11,12),(13,((14,(15,(16,(17,18)))),(19,20)))))),29)))),(35,(36,37))));
tree tnt_145 = [&U] (1,2,((3,(4,(((((5,6),22),8),7),(((9,((((((21,31),30),34),33),32),((23,(24,(25,(26,27)))),28))),(10,(11,(12,(13,((14,(15,(16,(17,18)))),(19,20))))))),29)))),(35,(36,37))));
tree tnt_146 = [&U] (1,2,((3,(4,(((((5,6),22),8),7),(((9,(((((((21,31),30),34),33),32),(23,(24,(25,(26,27))))),28)),(10,(11,(12,(13,((14,(15,(16,(17,18)))),(19,20))))))),29)))),(35,(36,37))));
tree tnt_147 = [&U] (1,2,((3,(4,(((((5,6),22),8),7),(((9,((((((21,31),30),34),33),32),(23,((24,(25,(26,27))),28)))),(10,(11,(12,(13,((14,(15,(16,(17,18)))),(19,20))))))),29)))),(35,(36,37))));
tree tnt_148 = [&U] (1,2,((3,(4,((5,(7,(8,(((((((9,12),11),10),14),(13,((15,(17,18)),(16,(19,20))))),29),(((21,(30,(((31,33),32),34))),(23,((24,(25,(26,27))),28))),22))))),6))),(35,(36,37))));
tree tnt_149 = [&U] (1,2,((3,(4,((5,(7,(8,(((((((9,12),11),10),14),(13,((15,(17,18)),(16,(19,20))))),29),(((21,(30,((31,33),(32,34)))),(23,((24,(25,(26,27))),28))),22))))),6))),(35,(36,37))));
tree tnt_150 = [&U] (1,2,((3,(4,((5,(7,(8,(((((((9,12),11),10),14),(13,((15,(17,18)),(16,(19,20))))),29),(((21,(30,(31,((32,33),34)))),(23,((24,(25,(26,27))),28))),22))))),6))),(35,(36,37))));
tree tnt_151 = [&U] (1,2,((3,(4,((5,((7,(8,(((((((9,12),11),10),14),(13,((15,(17,18)),(16,(19,20))))),29),((21,(30,(((31,33),32),34))),(23,((24,(25,(26,27))),28)))))),22)),6))),(35,(36,37))));
tree tnt_152 = [&U] (1,2,((3,(4,(5,(6,(7,(8,(((((((9,12),11),10),14),(13,((15,(17,18)),(16,(19,20))))),29),(((21,(30,(((31,33),32),34))),(23,((24,(25,(26,27))),28))),22)))))))),(35,(36,37))));
tree tnt_153 = [&U] (1,2,((3,(4,((5,(7,(8,(((((((9,12),11),10),14),(13,((15,(17,18)),(16,(19,20))))),29),(((21,(30,((31,(33,34)),32))),(23,((24,(25,(26,27))),28))),22))))),6))),(35,(36,37))));
tree tnt_154 = [&U] (1,2,((3,(4,((5,(7,(8,(((((((9,12),11),10),14),(13,((15,(17,18)),(16,(19,20))))),29),(((21,(30,((31,(32,33)),34))),(23,((24,(25,(26,27))),28))),22))))),6))),(35,(36,37))));
tree tnt_155 = [&U] (1,2,((3,(4,((5,((7,(8,(((((((9,12),11),10),14),(13,((15,(17,18)),(16,(19,20))))),29),((21,(30,((31,33),(32,34)))),(23,((24,(25,(26,27))),28)))))),22)),6))),(35,(36,37))));
tree tnt_156 = [&U] (1,2,((3,(4,(5,(6,(7,(8,(((((((9,12),11),10),14),(13,((15,(17,18)),(16,(19,20))))),29),(((21,(30,((31,33),(32,34)))),(23,((24,(25,(26,27))),28))),22)))))))),(35,(36,37))));
tree tnt_157 = [&U] (1,2,((3,(4,((5,((7,(8,(((((((9,12),11),10),14),(13,((15,(17,18)),(16,(19,20))))),29),((21,(30,(31,((32,33),34)))),(23,((24,(25,(26,27))),28)))))),22)),6))),(35,(36,37))));
tree tnt_158 = [&U] (1,2,((3,(4,(5,(6,(7,(8,(((((9,12),11),10),(((13,((15,(17,18)),(16,(19,20)))),14),29)),((21,((23,((24,(25,(26,27))),28)),(30,(31,(32,(33,34)))))),22)))))))),(35,(36,37))));
tree tnt_159 = [&U] (1,2,((3,(4,(5,(6,(7,(8,(((((9,12),11),10),(((13,((15,(17,18)),(16,(19,20)))),14),29)),((21,((23,((24,(25,(26,27))),28)),(30,(((31,33),34),32)))),22)))))))),(35,(36,37))));
tree tnt_160 = [&U] (1,2,((3,(4,(5,(6,(7,(8,(((((9,12),11),10),(((13,((15,(17,18)),(16,(19,20)))),14),29)),(((21,(30,(31,(32,(33,34))))),(23,((24,(25,(26,27))),28))),22)))))))),(35,(36,37))));
tree tnt_161 = [&U] (1,2,((3,(4,(5,(6,(7,(8,(((((9,12),11),10),(((13,((15,(17,18)),(16,(19,20)))),14),29)),((21,(((23,(24,(25,(26,27)))),28),(30,(31,(32,(33,34)))))),22)))))))),(35,(36,37))));
tree tnt_162 = [&U] (1,2,((3,(4,(5,(6,((7,8),(((((9,12),11),10),(((13,((15,(17,18)),(16,(19,20)))),14),29)),((21,((23,((24,(25,(26,27))),28)),(30,(31,(32,(33,34)))))),22))))))),(35,(36,37))));
tree tnt_163 = [&U] (1,2,((3,(4,(5,(6,(7,(8,(((((((9,12),11),10),14),(13,((15,(17,18)),(16,(19,20))))),29),((21,((23,((24,(25,(26,27))),28)),(30,(31,(32,(33,34)))))),22)))))))),(35,(36,37))));
tree tnt_164 = [&U] (1,2,((3,(4,(5,(6,(7,(8,(((((9,12),11),10),(((13,((15,(17,18)),(16,(19,20)))),14),29)),(((21,(30,(((31,33),34),32))),(23,((24,(25,(26,27))),28))),22)))))))),(35,(36,37))));
tree tnt_165 = [&U] (1,2,((3,(4,(5,(6,(7,(8,(((((9,12),11),10),(((13,((15,(17,18)),(16,(19,20)))),14),29)),((21,(((23,(24,(25,(26,27)))),28),(30,(((31,33),34),32)))),22)))))))),(35,(36,37))));
tree tnt_166 = [&U] (1,2,((3,(4,(5,(6,((7,8),(((((9,12),11),10),(((13,((15,(17,18)),(16,(19,20)))),14),29)),((21,((23,((24,(25,(26,27))),28)),(30,(((31,33),34),32)))),22))))))),(35,(36,37))));
tree tnt_167 = [&U] (1,2,((3,(4,(5,(6,(7,(8,(((((((9,12),11),10),14),(13,((15,(17,18)),(16,(19,20))))),29),((21,((23,((24,(25,(26,27))),28)),(30,(((31,33),34),32)))),22)))))))),(35,(36,37))));
tree tnt_168 = [&U] (1,2,(((3,((5,7),(((6,(8,10)),(((((9,(11,12)),14),(13,((15,(17,18)),(16,(19,20))))),((21,(23,((24,(25,(26,27))),28))),((30,32),((31,33),34)))),29)),22))),4),(35,(36,37))));
tree tnt_169 = [&U] (1,2,((3,(4,((5,7),(((6,(8,10)),(((((9,(11,12)),14),(13,((15,(17,18)),(16,(19,20))))),((21,(23,((24,(25,(26,27))),28))),((30,32),((31,33),34)))),29)),22)))),(35,(36,37))));
tree tnt_170 = [&U] (1,2,(((3,((5,7),(((6,(8,10)),(((((9,(11,12)),14),(13,((15,(17,18)),(16,(19,20))))),((21,((30,32),((31,33),34))),(23,((24,(25,(26,27))),28)))),29)),22))),4),(35,(36,37))));
tree tnt_171 = [&U] (1,2,(((3,((5,7),(((6,(8,10)),(((((9,(11,12)),14),(13,((15,(17,18)),(16,(19,20))))),((21,(23,((24,(25,(26,27))),28))),(30,((31,(33,34)),32)))),29)),22))),4),(35,(36,37))));
tree tnt_172 = [&U] (1,2,(((3,((5,7),(((6,(8,10)),(((((9,(11,12)),14),(13,((15,(17,18)),(16,(19,20))))),((21,(23,((24,(25,(26,27))),28))),((30,(31,(33,34))),32))),29)),22))),4),(35,(36,37))));
tree tnt_173 = [&U] (1,2,(((3,((5,7),(((6,(8,10)),(((((9,(11,12)),14),(13,((15,(17,18)),(16,(19,20))))),((21,(30,(((31,33),34),32))),(23,((24,(25,(26,27))),28)))),29)),22))),4),(35,(36,37))));
tree tnt_174 = [&U] (1,2,(((3,((5,7),(((6,(8,10)),(((((9,(11,12)),14),(13,((15,(17,18)),(16,(19,20))))),((21,((23,(24,(25,(26,27)))),28)),((30,32),((31,33),34)))),29)),22))),4),(35,(36,37))));
tree tnt_175 = [&U] (1,2,(((3,((5,7),((6,((8,10),(((((9,(11,12)),14),(13,((15,(17,18)),(16,(19,20))))),((21,(23,((24,(25,(26,27))),28))),((30,32),((31,33),34)))),29))),22))),4),(35,(36,37))));
tree tnt_176 = [&U] (1,2,((3,(4,((5,7),(((6,(8,10)),((((((9,12),11),14),(13,((15,(17,18)),(16,(19,20))))),((21,(23,((24,(25,(26,27))),28))),((30,32),((31,33),34)))),29)),22)))),(35,(36,37))));
tree tnt_177 = [&U] (1,2,((3,(4,((5,7),(((6,(8,10)),(((((9,(11,12)),14),(13,((15,(17,18)),(16,(19,20))))),((21,(23,((24,(25,(26,27))),28))),((30,32),(31,(33,34))))),29)),22)))),(35,(36,37))));
tree tnt_178 = [&U] (1,2,((3,(4,(5,(6,((7,(8,(((((((9,12),11),10),14),(13,((15,(17,18)),(16,(19,20))))),29),((21,(30,(31,(32,(33,34))))),(23,((24,(25,(26,27))),28)))))),22))))),(35,(36,37))));
tree tnt_179 = [&U] (1,2,((3,(4,(5,(6,((7,(8,(((((((9,12),11),10),14),(13,((15,(17,18)),(16,(19,20))))),((21,(30,(31,(32,(33,34))))),(23,((24,(25,(26,27))),28)))),29))),22))))),(35,(36,37))));
tree tnt_180 = [&U] (1,2,((3,(4,(5,(6,(((7,8),(((((((9,12),11),10),14),(13,((15,(17,18)),(16,(19,20))))),29),((21,(30,(31,(32,(33,34))))),(23,((24,(25,(26,27))),28))))),22))))),(35,(36,37))));
tree tnt_181 = [&U] (1,2,((3,(4,(5,(6,(((7,8),(((((((9,12),11),10),14),(13,((15,(17,18)),(16,(19,20))))),((21,(30,(31,(32,(33,34))))),(23,((24,(25,(26,27))),28)))),29)),22))))),(35,(36,37))));
tree tnt_182 = [&U] (1,2,((3,(4,(5,(6,((7,(8,(((((((9,12),11),10),14),(13,((15,(17,18)),(16,(19,20))))),((21,(23,((24,(25,(26,27))),28))),(30,(31,(32,(33,34)))))),29))),22))))),(35,(36,37))));
tree tnt_183 = [&U] (1,2,((3,(4,(5,(6,((7,(8,(((((((9,12),11),10),14),(13,((15,(17,18)),(16,(19,20))))),29),((21,(30,((31,32),(33,34)))),(23,((24,(25,(26,27))),28)))))),22))))),(35,(36,37))));
tree tnt_184 = [&U] (1,2,((3,(4,(5,(6,((7,(8,(((((((9,12),11),10),14),(13,((15,(17,18)),(16,(19,20))))),29),((21,(30,((31,(32,33)),34))),(23,((24,(25,(26,27))),28)))))),22))))),(35,(36,37))));
tree tnt_185 = [&U] (1,2,((3,(4,(5,(6,((7,(8,(((((((9,12),11),10),14),(13,((15,(17,18)),(16,(19,20))))),((21,(30,((31,(32,33)),34))),(23,((24,(25,(26,27))),28)))),29))),22))))),(35,(36,37))));
tree tnt_186 = [&U] (1,2,((3,(4,(5,(6,((7,(8,(((((((9,12),11),10),14),(13,((15,(17,18)),(16,(19,20))))),((21,((30,(31,(33,34))),32)),(23,((24,(25,(26,27))),28)))),29))),22))))),(35,(36,37))));
tree tnt_187 = [&U] (1,2,((3,(4,(5,(6,((7,(8,(((((((9,12),11),10),14),(13,((15,(17,18)),(16,(19,20))))),((21,(30,((31,(33,34)),32))),(23,((24,(25,(26,27))),28)))),29))),22))))),(35,(36,37))));
tree tnt_188 = [&U] (1,2,((3,(((4,(8,((9,(10,(11,(12,(13,((14,(15,(16,(17,18)))),(19,20))))))),(21,(22,(((23,(24,(25,(26,27)))),(28,29)),(30,(31,(32,(33,34)))))))))),6),(5,7))),(35,(36,37))));
tree tnt_189 = [&U] (1,2,((3,(((4,(8,((9,(10,(11,(12,(13,((14,(15,(16,(17,18)))),(19,20))))))),(21,(22,((23,((24,(25,(26,27))),(28,29))),(30,(31,(32,(33,34)))))))))),6),(5,7))),(35,(36,37))));
tree tnt_190 = [&U] (1,2,((3,(((4,(8,((9,(10,(11,(12,(13,((14,(15,(16,(17,18)))),(19,20))))))),(21,(22,(((23,(24,(25,(26,27)))),(28,29)),(30,(((31,33),34),32)))))))),6),(5,7))),(35,(36,37))));
tree tnt_191 = [&U] (1,2,((3,(((4,(8,((9,(10,(11,(12,(13,((14,(15,(16,(17,18)))),(19,20))))))),(21,(22,((23,((24,(25,(26,27))),(28,29))),(30,(((31,33),34),32)))))))),6),(5,7))),(35,(36,37))));
tree tnt_192 = [&U] (1,2,((3,(4,(((((5,6),22),7),8),(((9,(((23,((24,(25,(26,27))),28)),29),(30,(31,(32,(33,34)))))),(10,((11,12),((13,(19,20)),(14,(15,(16,(17,18)))))))),21)))),(35,(36,37))));
tree tnt_193 = [&U] (1,2,((3,(4,(((((5,6),22),7),8),(((9,((((23,(24,(25,(26,27)))),28),29),(30,(31,(32,(33,34)))))),(10,((11,12),((13,(19,20)),(14,(15,(16,(17,18)))))))),21)))),(35,(36,37))));
tree tnt_194 = [&U] (1,2,(((3,((5,7),(((6,(8,10)),((((((9,12),11),14),(13,((15,(17,18)),(16,(19,20))))),((21,(30,((31,(33,34)),32))),(23,((24,(25,(26,27))),28)))),29)),22))),4),(35,(36,37))));
tree tnt_195 = [&U] (1,2,(((3,((5,7),(((6,(8,10)),((((((9,12),11),14),(13,((15,(17,18)),(16,(19,20))))),((21,((23,(24,(25,(26,27)))),28)),(30,((31,(33,34)),32)))),29)),22))),4),(35,(36,37))));
tree tnt_196 = [&U] (1,2,(((3,((5,7),(((6,(8,10)),((((((9,12),11),14),(13,((15,(17,18)),(16,(19,20))))),((21,((30,32),(31,(33,34)))),(23,((24,(25,(26,27))),28)))),29)),22))),4),(35,(36,37))));
tree tnt_197 = [&U] (1,2,(((3,((5,7),(((6,(8,10)),((((((9,12),11),14),(13,((15,(17,18)),(16,(19,20))))),((21,((30,32),((31,33),34))),(23,((24,(25,(26,27))),28)))),29)),22))),4),(35,(36,37))));
tree tnt_198 = [&U] (1,2,(((3,((5,7),(((6,(8,10)),((((((9,12),11),14),(13,((15,(17,18)),(16,(19,20))))),((21,(30,(31,((32,33),34)))),(23,((24,(25,(26,27))),28)))),29)),22))),4),(35,(36,37))));
tree tnt_199 = [&U] (1,2,((3,(4,((5,7),(((6,(8,10)),((((((9,12),11),14),(13,((15,(17,18)),(16,(19,20))))),((21,(30,((31,(33,34)),32))),(23,((24,(25,(26,27))),28)))),29)),22)))),(35,(36,37))));
tree tnt_200 = [&U] (1,2,(((3,((5,7),((6,((8,10),((((((9,12),11),14),(13,((15,(17,18)),(16,(19,20))))),((21,(30,((31,(33,34)),32))),(23,((24,(25,(26,27))),28)))),29))),22))),4),(35,(36,37))));
tree tnt_201 = [&U] (1,2,(((3,((5,7),(((6,(8,10)),(((((9,(11,12)),14),(13,((15,(17,18)),(16,(19,20))))),((21,((23,(24,(25,(26,27)))),28)),(30,((31,(33,34)),32)))),29)),22))),4),(35,(36,37))));
tree tnt_202 = [&U] (1,2,(((3,((5,7),(((6,(8,10)),((((((9,12),11),14),(13,((15,(17,18)),(16,(19,20))))),((21,((23,(24,(25,(26,27)))),28)),(30,(((31,33),34),32)))),29)),22))),4),(35,(36,37))));
tree tnt_203 = [&U] (1,2,(((3,((5,7),(((6,(8,10)),((((((9,12),11),14),(13,((15,(17,18)),(16,(19,20))))),((21,((23,(24,(25,(26,27)))),28)),((30,(31,(33,34))),32))),29)),22))),4),(35,(36,37))));
tree tnt_204 = [&U] (1,2,(((3,(((((5,6),22),8),7),((((9,((((((21,31),30),34),33),32),(23,((24,(25,(26,27))),28)))),10),(((11,12),14),(((13,(19,20)),(16,(17,18))),15))),29))),4),(35,(36,37))));
tree tnt_205 = [&U] (1,2,(((3,(((((5,6),22),8),7),((((9,((((((21,31),30),34),33),32),((23,(24,(25,(26,27)))),28))),10),(((11,12),14),(((13,(19,20)),(16,(17,18))),15))),29))),4),(35,(36,37))));
tree tnt_206 = [&U] (1,2,((3,(4,(((((5,6),22),8),7),((((9,((((((21,31),30),34),33),32),(23,((24,(25,(26,27))),28)))),10),(((11,12),14),(((13,(19,20)),(16,(17,18))),15))),29)))),(35,(36,37))));
tree tnt_207 = [&U] (1,2,((3,(4,(((((5,6),22),8),7),((((9,((((((21,31),30),34),33),32),((23,(24,(25,(26,27)))),28))),10),(((11,12),14),(((13,(19,20)),(16,(17,18))),15))),29)))),(35,(36,37))));
tree tnt_208 = [&U] (1,2,((3,(4,((5,7),(((6,(8,10)),(((((9,(11,12)),14),(13,((15,(17,18)),(16,(19,20))))),((21,((30,(31,(33,34))),32)),(23,((24,(25,(26,27))),28)))),29)),22)))),(35,(36,37))));
tree tnt_209 = [&U] (1,2,((3,(4,((5,7),(((6,(8,10)),(((((9,(11,12)),14),(13,((15,(17,18)),(16,(19,20))))),((21,((30,32),((31,33),34))),(23,((24,(25,(26,27))),28)))),29)),22)))),(35,(36,37))));
tree tnt_210 = [&U] (1,2,((3,(4,((5,7),(((6,(8,10)),(((((9,(11,12)),14),(13,((15,(17,18)),(16,(19,20))))),((21,(23,((24,(25,(26,27))),28))),(30,((31,(33,34)),32)))),29)),22)))),(35,(36,37))));
tree tnt_211 = [&U] (1,2,((3,(4,((5,7),(((6,(8,10)),((((((9,12),11),14),(13,((15,(17,18)),(16,(19,20))))),((21,((30,(31,(33,34))),32)),(23,((24,(25,(26,27))),28)))),29)),22)))),(35,(36,37))));
tree tnt_212 = [&U] (1,2,((3,(4,((5,7),(((6,(8,10)),(((((9,(11,12)),14),(13,((15,(17,18)),(16,(19,20))))),((21,(30,((31,(33,34)),32))),(23,((24,(25,(26,27))),28)))),29)),22)))),(35,(36,37))));
tree tnt_213 = [&U] (1,2,((3,(4,((5,7),(((6,(8,10)),(((((9,(11,12)),14),(13,((15,(17,18)),(16,(19,20))))),((21,(30,((31,32),(33,34)))),(23,((24,(25,(26,27))),28)))),29)),22)))),(35,(36,37))));
tree tnt_214 = [&U] (1,2,((3,(4,((5,7),(((6,(8,10)),(((((9,(11,12)),14),(13,((15,(17,18)),(16,(19,20))))),((21,(30,(31,((32,33),34)))),(23,((24,(25,(26,27))),28)))),29)),22)))),(35,(36,37))));
tree tnt_215 = [&U] (1,2,((3,(4,((5,7),(((6,(8,10)),(((((9,(11,12)),14),(13,((15,(17,18)),(16,(19,20))))),(((((21,31),(33,34)),30),32),(23,((24,(25,(26,27))),28)))),29)),22)))),(35,(36,37))));
tree tnt_216 = [&U] (1,2,((3,(4,((5,7),((6,((8,10),(((((9,(11,12)),14),(13,((15,(17,18)),(16,(19,20))))),((21,((30,(31,(33,34))),32)),(23,((24,(25,(26,27))),28)))),29))),22)))),(35,(36,37))));
tree tnt_217 = [&U] (1,2,((3,(4,((5,7),(((6,(8,10)),(((((9,(11,12)),14),(13,((15,(17,18)),(16,(19,20))))),((21,((23,(24,(25,(26,27)))),28)),((30,(31,(33,34))),32))),29)),22)))),(35,(36,37))));
tree tnt_218 = [&U] (1,2,((3,(4,((5,7),((6,(8,(((((((9,12),11),10),14),(13,((15,(17,18)),(16,(19,20))))),(((((21,31),(33,34)),30),32),(23,((24,(25,(26,27))),28)))),29))),22)))),(35,(36,37))));
tree tnt_219 = [&U] (1,2,((3,(4,((5,7),((6,(8,(((((((9,12),11),10),14),(13,((15,(17,18)),(16,(19,20))))),(((((21,31),30),(33,34)),32),(23,((24,(25,(26,27))),28)))),29))),22)))),(35,(36,37))));
tree tnt_220 = [&U] (1,2,((3,(4,((5,7),((6,(8,(((((((9,12),11),10),14),(13,((15,(17,18)),(16,(19,20))))),((21,(23,((24,(25,(26,27))),28))),((30,(31,(33,34))),32))),29))),22)))),(35,(36,37))));
tree tnt_221 = [&U] (1,2,((3,(4,((5,7),((6,(8,(((((((9,12),11),10),14),(13,((15,(17,18)),(16,(19,20))))),((21,((30,(31,(33,34))),32)),(23,((24,(25,(26,27))),28)))),29))),22)))),(35,(36,37))));
tree tnt_222 = [&U] (1,2,((3,(4,((5,7),((6,((8,10),((((((9,12),11),14),(13,((15,(17,18)),(16,(19,20))))),(((((21,31),(33,34)),30),32),(23,((24,(25,(26,27))),28)))),29))),22)))),(35,(36,37))));
tree tnt_223 = [&U] (1,2,(((3,((5,7),((6,(8,(((((((9,12),11),10),14),(13,((15,(17,18)),(16,(19,20))))),(((((21,31),(33,34)),30),32),(23,((24,(25,(26,27))),28)))),29))),22))),4),(35,(36,37))));
tree tnt_224 = [&U] (1,2,((3,(4,((5,7),((6,(8,(((((((9,12),11),10),14),(13,((15,(17,18)),(16,(19,20))))),((21,(23,((24,(25,(26,27))),28))),((30,((31,33),34)),32))),29))),22)))),(35,(36,37))));
tree tnt_225 = [&U] (1,2,((3,(4,((5,7),((6,(8,(((((((9,12),11),10),14),(13,((15,(17,18)),(16,(19,20))))),((21,(23,((24,(25,(26,27))),28))),(30,((31,(33,34)),32)))),29))),22)))),(35,(36,37))));
tree tnt_226 = [&U] (1,2,((3,(4,((5,7),((6,(8,(((((((9,12),11),10),14),(13,((15,(17,18)),(16,(19,20))))),((21,(23,((24,(25,(26,27))),28))),(30,((31,32),(33,34))))),29))),22)))),(35,(36,37))));
tree tnt_227 = [&U] (1,2,((3,(4,((5,7),((6,(8,(((((((9,12),11),10),14),(13,((15,(17,18)),(16,(19,20))))),((21,((23,(24,(25,(26,27)))),28)),((30,(31,(33,34))),32))),29))),22)))),(35,(36,37))));
tree tnt_228 = [&U] (1,2,((3,(4,((5,((7,(8,(((((((9,12),11),10),14),(13,((15,(17,18)),(16,(19,20))))),(((((21,31),30),(33,34)),32),(23,((24,(25,(26,27))),28)))),29))),22)),6))),(35,(36,37))));
tree tnt_229 = [&U] (1,2,((3,(4,((5,((7,(8,(((((((9,12),11),10),14),(13,((15,(17,18)),(16,(19,20))))),(((((21,31),(33,34)),32),30),(23,((24,(25,(26,27))),28)))),29))),22)),6))),(35,(36,37))));
tree tnt_230 = [&U] (1,2,((3,(4,(5,(6,((7,(8,(((((((9,12),11),10),14),(13,((15,(17,18)),(16,(19,20))))),(((((21,31),30),(33,34)),32),(23,((24,(25,(26,27))),28)))),29))),22))))),(35,(36,37))));
tree tnt_231 = [&U] (1,2,((3,(4,((5,((7,(8,(((((((9,12),11),10),14),(13,((15,(17,18)),(16,(19,20))))),((21,(30,((31,(33,34)),32))),(23,((24,(25,(26,27))),28)))),29))),22)),6))),(35,(36,37))));
tree tnt_232 = [&U] (1,2,((3,(4,((5,((7,(8,(((((((9,12),11),10),14),(13,((15,(17,18)),(16,(19,20))))),((21,(23,((24,(25,(26,27))),28))),(30,((31,(33,34)),32)))),29))),22)),6))),(35,(36,37))));
tree tnt_233 = [&U] (1,2,((3,(4,(5,(6,((7,(8,(((((((9,12),11),10),14),(13,((15,(17,18)),(16,(19,20))))),(((((21,31),(33,34)),32),30),(23,((24,(25,(26,27))),28)))),29))),22))))),(35,(36,37))));
tree tnt_234 = [&U] (1,2,((3,(4,(5,(6,((7,((8,10),((((((9,12),11),14),(13,((15,(17,18)),(16,(19,20))))),(((((21,31),30),(33,34)),32),(23,((24,(25,(26,27))),28)))),29))),22))))),(35,(36,37))));
tree tnt_235 = [&U] (1,2,((3,(4,(5,(6,(((7,8),(((((((9,12),11),10),14),(13,((15,(17,18)),(16,(19,20))))),(((((21,31),30),(33,34)),32),(23,((24,(25,(26,27))),28)))),29)),22))))),(35,(36,37))));
tree tnt_236 = [&U] (1,2,((3,(4,((5,((7,(8,(((((((9,12),11),10),14),(13,((15,(17,18)),(16,(19,20))))),((21,(30,(((31,33),34),32))),(23,((24,(25,(26,27))),28)))),29))),22)),6))),(35,(36,37))));
tree tnt_237 = [&U] (1,2,((3,(4,((5,((7,(8,(((((((9,12),11),10),14),(13,((15,(17,18)),(16,(19,20))))),((21,((30,(31,(33,34))),32)),(23,((24,(25,(26,27))),28)))),29))),22)),6))),(35,(36,37))));
tree tnt_238 = [&U] (1,2,((3,((4,((6,((8,10),((((((9,12),11),14),(13,((15,(17,18)),(16,(19,20))))),((21,((30,32),(31,(33,34)))),(23,((24,(25,(26,27))),28)))),29))),22)),(5,7))),(35,(36,37))));
tree tnt_239 = [&U] (1,2,((3,((4,((6,((8,10),((((((9,12),11),14),(13,((15,(17,18)),(16,(19,20))))),((21,(23,((24,(25,(26,27))),28))),((30,32),(31,(33,34))))),29))),22)),(5,7))),(35,(36,37))));
tree tnt_240 = [&U] (1,2,((3,((4,((6,((8,10),((((((9,12),11),14),(13,((15,(17,18)),(16,(19,20))))),((21,((23,(24,(25,(26,27)))),28)),((30,32),(31,(33,34))))),29))),22)),(5,7))),(35,(36,37))));
tree tnt_241 = [&U] (1,2,((3,((4,((6,((8,10),((((((9,12),11),14),(13,((15,(17,18)),(16,(19,20))))),((21,(30,(((31,33),34),32))),(23,((24,(25,(26,27))),28)))),29))),22)),(5,7))),(35,(36,37))));
tree tnt_242 = [&U] (1,2,((3,((4,((6,((8,10),((((((9,12),11),14),(13,((15,(17,18)),(16,(19,20))))),((21,((30,((31,33),34)),32)),(23,((24,(25,(26,27))),28)))),29))),22)),(5,7))),(35,(36,37))));
tree tnt_243 = [&U] (1,2,((3,((4,((6,((8,10),((((((9,12),11),14),(13,((15,(17,18)),(16,(19,20))))),((21,(23,((24,(25,(26,27))),28))),(30,((31,(33,34)),32)))),29))),22)),(5,7))),(35,(36,37))));
tree tnt_244 = [&U] (1,2,((3,(((4,((6,((8,10),((((((9,12),11),14),(13,((15,(17,18)),(16,(19,20))))),((21,((30,32),(31,(33,34)))),(23,((24,(25,(26,27))),28)))),29))),22)),7),5)),(35,(36,37))));
tree tnt_245 = [&U] (1,2,((3,(4,((5,7),((6,((8,10),((((((9,12),11),14),(13,((15,(17,18)),(16,(19,20))))),((21,((30,32),(31,(33,34)))),(23,((24,(25,(26,27))),28)))),29))),22)))),(35,(36,37))));
tree tnt_246 = [&U] (1,2,((3,((4,((6,((8,10),((((((9,12),11),14),(13,((15,(17,18)),((16,19),20)))),((21,((30,32),(31,(33,34)))),(23,((24,(25,(26,27))),28)))),29))),22)),(5,7))),(35,(36,37))));
tree tnt_247 = [&U] (1,2,((3,((4,((6,((8,10),((((((9,12),11),14),(13,((15,(17,18)),(16,(19,20))))),((21,(30,((31,(33,34)),32))),(23,((24,(25,(26,27))),28)))),29))),22)),(5,7))),(35,(36,37))));
tree tnt_248 = [&U] (1,2,((3,(((4,((6,((8,10),((((((9,12),11),14),(13,((15,(17,18)),(16,(19,20))))),((21,((23,(24,(25,(26,27)))),28)),(30,((31,(33,34)),32)))),29))),22)),7),5)),(35,(36,37))));
tree tnt_249 = [&U] (1,2,((3,(((4,((6,((8,10),((((((9,12),11),14),(13,((15,(17,18)),(16,(19,20))))),((21,(23,((24,(25,(26,27))),28))),(30,((31,(33,34)),32)))),29))),22)),7),5)),(35,(36,37))));
tree tnt_250 = [&U] (1,2,((3,(((4,((6,((8,10),(((((9,(11,12)),14),(13,((15,(17,18)),(16,(19,20))))),((21,((23,(24,(25,(26,27)))),28)),(30,((31,(33,34)),32)))),29))),22)),7),5)),(35,(36,37))));
tree tnt_251 = [&U] (1,2,((3,((4,((6,((8,10),((((((9,12),11),14),(13,((15,(17,18)),(16,(19,20))))),((21,((23,(24,(25,(26,27)))),28)),(30,((31,(33,34)),32)))),29))),22)),(5,7))),(35,(36,37))));
tree tnt_252 = [&U] (1,2,((3,(((4,((6,((8,10),((((((9,12),11),14),(13,((15,(17,18)),(16,(19,20))))),((21,(30,((31,(33,34)),32))),(23,((24,(25,(26,27))),28)))),29))),22)),7),5)),(35,(36,37))));
tree tnt_253 = [&U] (1,2,((3,(((4,((6,((8,10),((((((9,12),11),14),(13,((15,(17,18)),(16,(19,20))))),((21,((23,(24,(25,(26,27)))),28)),((30,32),(31,(33,34))))),29))),22)),7),5)),(35,(36,37))));
tree tnt_254 = [&U] (1,2,((3,(((4,((6,((8,10),((((((9,12),11),14),(13,((15,(17,18)),(16,(19,20))))),((21,((23,(24,(25,(26,27)))),28)),((30,32),((31,33),34)))),29))),22)),7),5)),(35,(36,37))));
tree tnt_255 = [&U] (1,2,((3,(((4,((6,((8,10),((((((9,12),11),14),(13,((15,(17,18)),((16,19),20)))),((21,((23,(24,(25,(26,27)))),28)),(30,((31,(33,34)),32)))),29))),22)),7),5)),(35,(36,37))));
tree tnt_256 = [&U] (1,2,((3,(((4,((6,((8,10),((((((9,12),11),14),(13,((15,(17,18)),((16,19),20)))),((21,(23,((24,(25,(26,27))),28))),(30,((31,(33,34)),32)))),29))),22)),7),5)),(35,(36,37))));
tree tnt_257 = [&U] (1,2,((3,(((4,((6,((8,10),(((((9,(11,12)),14),(13,((15,(17,18)),(16,(19,20))))),((21,(23,((24,(25,(26,27))),28))),(30,((31,(33,34)),32)))),29))),22)),7),5)),(35,(36,37))));
tree tnt_258 = [&U] (1,2,((3,(4,(((((5,6),22),7),8),(((((((9,12),11),10),14),(13,((15,(17,18)),(16,(19,20))))),29),((21,(30,(31,(32,(33,34))))),(23,((24,(25,(26,27))),28))))))),(35,(36,37))));
tree tnt_259 = [&U] (1,2,((3,(4,(((((5,6),22),7),8),(((((((9,12),11),10),14),(13,((15,(17,18)),(16,(19,20))))),29),((21,(30,((31,32),(33,34)))),(23,((24,(25,(26,27))),28))))))),(35,(36,37))));
tree tnt_260 = [&U] (1,2,((3,(4,(((((5,6),22),7),8),(((((((9,12),11),10),14),(13,((15,(17,18)),(16,(19,20))))),29),((21,(30,((31,(32,33)),34))),(23,((24,(25,(26,27))),28))))))),(35,(36,37))));
tree tnt_261 = [&U] (1,2,((3,(4,(((((5,6),7),8),(((((((9,12),11),10),14),(13,((15,(17,18)),(16,(19,20))))),29),((21,(30,(31,(32,(33,34))))),(23,((24,(25,(26,27))),28))))),22))),(35,(36,37))));
tree tnt_262 = [&U] (1,2,((3,(4,(((((5,6),22),7),8),(((((((9,12),11),10),14),(13,((15,(17,18)),(16,(19,20))))),29),((21,(30,(((31,33),34),32))),(23,((24,(25,(26,27))),28))))))),(35,(36,37))));
tree tnt_263 = [&U] (1,2,((3,(4,(((((5,6),22),7),8),(((((((9,12),11),10),14),(13,((15,(17,18)),(16,(19,20))))),29),((21,(30,(31,((32,33),34)))),(23,((24,(25,(26,27))),28))))))),(35,(36,37))));
tree tnt_264 = [&U] (1,2,((3,(4,(((((5,6),22),7),8),(((((((9,12),11),10),14),(13,((15,(17,18)),(16,(19,20))))),((21,(30,((31,32),(33,34)))),(23,((24,(25,(26,27))),28)))),29)))),(35,(36,37))));
tree tnt_265 = [&U] (1,2,((3,(4,(((((5,6),7),8),(((((((9,12),11),10),14),(13,((15,(17,18)),(16,(19,20))))),29),((21,(30,((31,32),(33,34)))),(23,((24,(25,(26,27))),28))))),22))),(35,(36,37))));
tree tnt_266 = [&U] (1,2,((3,(4,((((5,6),7),8),(((((((9,12),11),10),14),(13,((15,(17,18)),(16,(19,20))))),29),(((21,(30,((31,32),(33,34)))),(23,((24,(25,(26,27))),28))),22))))),(35,(36,37))));
tree tnt_267 = [&U] (1,2,((3,(4,(((((5,6),7),8),(((((((9,12),11),10),14),(13,((15,(17,18)),(16,(19,20))))),29),((21,(30,((31,(32,33)),34))),(23,((24,(25,(26,27))),28))))),22))),(35,(36,37))));
tree tnt_268 = [&U] (1,2,((3,(4,((5,7),((6,(8,(((((((9,12),11),10),14),(13,((15,(17,18)),(16,(19,20))))),((21,(30,(31,((32,34),33)))),(23,((24,(25,(26,27))),28)))),29))),22)))),(35,(36,37))));
tree tnt_269 = [&U] (1,2,((3,(4,((5,7),((6,(8,(((((((9,12),11),10),14),(13,((15,(17,18)),(16,(19,20))))),((21,(30,((31,33),(32,34)))),(23,((24,(25,(26,27))),28)))),29))),22)))),(35,(36,37))));
tree tnt_270 = [&U] (1,2,((3,(4,((5,7),((6,(8,(((((((9,12),11),10),14),(13,((15,(17,18)),(16,(19,20))))),((21,(30,((31,(32,33)),34))),(23,((24,(25,(26,27))),28)))),29))),22)))),(35,(36,37))));
tree tnt_271 = [&U] (1,2,((3,(4,((5,7),((6,(8,(((((((9,12),11),10),14),(13,((15,(17,18)),(16,(19,20))))),((21,(30,((31,(33,34)),32))),(23,((24,(25,(26,27))),28)))),29))),22)))),(35,(36,37))));
tree tnt_272 = [&U] (1,2,((3,(4,((5,7),((6,(8,(((((((9,12),11),10),14),(13,((15,(17,18)),(16,(19,20))))),((21,(30,(31,(32,(33,34))))),(23,((24,(25,(26,27))),28)))),29))),22)))),(35,(36,37))));
tree tnt_273 = [&U] (1,2,((3,(4,((5,7),((6,(8,(((((((9,12),11),10),14),(13,((15,(17,18)),(16,(19,20))))),((21,(30,((31,32),(33,34)))),(23,((24,(25,(26,27))),28)))),29))),22)))),(35,(36,37))));
tree tnt_274 = [&U] (1,2,((3,(4,((5,7),((6,((8,10),((((((9,12),11),14),(13,((15,(17,18)),(16,(19,20))))),((21,(30,(31,((32,34),33)))),(23,((24,(25,(26,27))),28)))),29))),22)))),(35,(36,37))));
tree tnt_275 = [&U] (1,2,(((3,((5,7),((6,(8,(((((((9,12),11),10),14),(13,((15,(17,18)),(16,(19,20))))),((21,(30,(31,((32,34),33)))),(23,((24,(25,(26,27))),28)))),29))),22))),4),(35,(36,37))));
tree tnt_276 = [&U] (1,2,((3,(4,((5,7),((6,(8,(((((((9,12),11),10),14),(13,((15,(17,18)),(16,(19,20))))),((21,((30,((31,33),34)),32)),(23,((24,(25,(26,27))),28)))),29))),22)))),(35,(36,37))));
tree tnt_277 = [&U] (1,2,((3,(4,((5,7),((6,(8,(((((((9,12),11),10),14),(13,((15,(17,18)),(16,(19,20))))),((21,(30,(((31,33),34),32))),(23,((24,(25,(26,27))),28)))),29))),22)))),(35,(36,37))));
tree tnt_278 = [&U] (1,2,((3,(4,((((5,6),8),7),(((((9,12),11),10),(((13,((15,(17,18)),(16,(19,20)))),14),29)),(((21,(30,(31,((32,34),33)))),(23,((24,(25,(26,27))),28))),22))))),(35,(36,37))));
tree tnt_279 = [&U] (1,2,((3,(4,((((5,6),7),8),(((((9,12),11),10),(((13,((15,(17,18)),(16,(19,20)))),14),29)),(((21,(30,(31,((32,34),33)))),(23,((24,(25,(26,27))),28))),22))))),(35,(36,37))));
tree tnt_280 = [&U] (1,2,((3,(4,((((5,6),7),8),(((((9,12),11),10),(((13,((15,(17,18)),(16,(19,20)))),14),29)),(((21,(30,((31,33),(32,34)))),(23,((24,(25,(26,27))),28))),22))))),(35,(36,37))));
tree tnt_281 = [&U] (1,2,((3,(4,((((5,6),7),8),(((((9,12),11),10),(((13,((15,(17,18)),(16,(19,20)))),14),29)),(((21,(30,((31,(32,33)),34))),(23,((24,(25,(26,27))),28))),22))))),(35,(36,37))));
tree tnt_282 = [&U] (1,2,((3,(4,((((5,6),7),8),(((((9,12),11),10),(((13,((15,(17,18)),(16,(19,20)))),14),29)),(((21,(30,((31,(33,34)),32))),(23,((24,(25,(26,27))),28))),22))))),(35,(36,37))));
tree tnt_283 = [&U] (1,2,((3,(4,((((5,6),7),8),(((((((9,12),11),10),14),(13,((15,(17,18)),(16,(19,20))))),29),(((21,(30,(31,((32,34),33)))),(23,((24,(25,(26,27))),28))),22))))),(35,(36,37))));
tree tnt_284 = [&U] (1,2,((3,(4,((((5,6),7),8),(((((((9,12),11),10),14),(13,((15,(17,18)),(16,(19,20))))),29),(((21,(30,((31,33),(32,34)))),(23,((24,(25,(26,27))),28))),22))))),(35,(36,37))));
tree tnt_285 = [&U] (1,2,((3,(4,((((5,6),7),8),(((((((9,12),11),10),14),(13,((15,(17,18)),(16,(19,20))))),29),(((21,(30,((31,(32,33)),34))),(23,((24,(25,(26,27))),28))),22))))),(35,(36,37))));
tree tnt_286 = [&U] (1,2,((3,(4,(((((5,6),7),8),(((((((9,12),11),10),14),(13,((15,(17,18)),(16,(19,20))))),29),((21,(30,(31,((32,34),33)))),(23,((24,(25,(26,27))),28))))),22))),(35,(36,37))));
tree tnt_287 = [&U] (1,2,((3,(4,(((((5,6),7),8),(((((((9,12),11),10),14),(13,((15,(17,18)),(16,(19,20))))),29),((21,(30,((31,33),(32,34)))),(23,((24,(25,(26,27))),28))))),22))),(35,(36,37))));
tree tnt_288 = [&U] (1,2,((3,(4,(5,(6,((7,((8,10),((((((9,12),11),14),(13,((15,(17,18)),((16,19),20)))),((21,(30,(31,(32,(33,34))))),(23,((24,(25,(26,27))),28)))),29))),22))))),(35,(36,37))));
tree tnt_289 = [&U] (1,2,((3,(4,(5,(6,((7,((8,10),((((((9,12),11),14),(13,((15,(17,18)),((16,19),20)))),((21,(23,((24,(25,(26,27))),28))),(30,(31,(32,(33,34)))))),29))),22))))),(35,(36,37))));
tree tnt_290 = [&U] (1,2,((3,(4,(5,(6,((7,((8,10),((((((9,12),11),14),(13,((15,(17,18)),((16,19),20)))),((21,((23,(24,(25,(26,27)))),28)),(30,(31,(32,(33,34)))))),29))),22))))),(35,(36,37))));
tree tnt_291 = [&U] (1,2,((3,(4,(5,(6,((7,((8,10),((((((9,12),11),14),(13,((15,(17,18)),((16,19),20)))),((21,(30,((31,32),(33,34)))),(23,((24,(25,(26,27))),28)))),29))),22))))),(35,(36,37))));
tree tnt_292 = [&U] (1,2,((3,(4,(5,(6,((7,((8,10),((((((9,12),11),14),(13,((15,(17,18)),(16,(19,20))))),((21,(30,(31,(32,(33,34))))),(23,((24,(25,(26,27))),28)))),29))),22))))),(35,(36,37))));
tree tnt_293 = [&U] (1,2,((3,(4,(5,(6,((7,((8,10),(((((9,(11,12)),14),(13,((15,(17,18)),((16,19),20)))),((21,(30,(31,(32,(33,34))))),(23,((24,(25,(26,27))),28)))),29))),22))))),(35,(36,37))));
tree tnt_294 = [&U] (1,2,((3,(4,(5,(6,((7,((8,10),((((((9,12),11),14),(13,((15,(17,18)),((16,19),20)))),((21,(30,((31,(32,33)),34))),(23,((24,(25,(26,27))),28)))),29))),22))))),(35,(36,37))));
tree tnt_295 = [&U] (1,2,((3,(4,(5,(6,((7,((8,10),((((((9,12),11),14),(13,((15,(17,18)),((16,19),20)))),((21,((30,(31,(33,34))),32)),(23,((24,(25,(26,27))),28)))),29))),22))))),(35,(36,37))));
tree tnt_296 = [&U] (1,2,((3,(4,(5,(6,((7,((8,10),((((((9,12),11),14),(13,((15,(17,18)),((16,19),20)))),((21,(30,((31,(33,34)),32))),(23,((24,(25,(26,27))),28)))),29))),22))))),(35,(36,37))));
tree tnt_297 = [&U] (1,2,((3,(4,(5,(6,((7,((8,10),((((((9,12),11),14),(13,((15,(17,18)),(16,(19,20))))),((21,(23,((24,(25,(26,27))),28))),(30,(31,(32,(33,34)))))),29))),22))))),(35,(36,37))));
tree tnt_298 = [&U] (1,2,((3,(4,(5,(6,(7,(8,(((((9,12),11),10),(((13,((15,(17,18)),(16,(19,20)))),14),29)),(21,(22,(((23,(24,(25,(26,27)))),28),(30,((31,(33,34)),32)))))))))))),(35,(36,37))));
tree tnt_299 = [&U] (1,2,((3,(4,(5,(6,((7,8),(((((9,12),11),10),(((13,((15,(17,18)),(16,(19,20)))),14),29)),(21,(22,(((23,(24,(25,(26,27)))),28),(30,((31,(33,34)),32))))))))))),(35,(36,37))));
tree tnt_300 = [&U] (1,2,((3,(4,(5,(6,(7,(8,(((((9,12),11),10),(((13,((15,(17,18)),(16,(19,20)))),14),29)),(21,(22,(((23,(24,(25,(26,27)))),28),(30,(((31,33),34),32)))))))))))),(35,(36,37))));
tree tnt_301 = [&U] (1,2,((3,(4,(5,(6,((7,8),(((((9,12),11),10),(((13,((15,(17,18)),(16,(19,20)))),14),29)),(21,(22,(((23,(24,(25,(26,27)))),28),(30,(((31,33),34),32))))))))))),(35,(36,37))));
tree tnt_302 = [&U] (1,2,((3,(4,(5,(6,((7,8),(((((9,12),11),10),(((13,((15,(17,18)),(16,(19,20)))),14),29)),((21,(((23,(24,(25,(26,27)))),28),(30,((31,(33,34)),32)))),22))))))),(35,(36,37))));
tree tnt_303 = [&U] (1,2,((3,(4,(5,(6,((7,8),(((((9,12),11),10),(((13,((15,(17,18)),(16,(19,20)))),14),29)),(21,(22,((23,((24,(25,(26,27))),28)),(30,((31,(33,34)),32))))))))))),(35,(36,37))));
tree tnt_304 = [&U] (1,2,((3,(4,(5,(6,((7,8),(((((9,12),11),10),(((13,((15,(17,18)),(16,(19,20)))),14),29)),((21,(((23,(24,(25,(26,27)))),28),(30,(((31,33),34),32)))),22))))))),(35,(36,37))));
tree tnt_305 = [&U] (1,2,((3,(4,(5,(6,((7,8),(((((9,12),11),10),(((13,((15,(17,18)),(16,(19,20)))),14),29)),(21,(22,((23,((24,(25,(26,27))),28)),(30,(((31,33),34),32))))))))))),(35,(36,37))));
tree tnt_306 = [&U] (1,2,((3,(4,(5,(6,((7,8),(((((((9,12),11),10),14),(13,((15,(17,18)),(16,(19,20))))),29),((21,(((23,(24,(25,(26,27)))),28),(30,((31,(33,34)),32)))),22))))))),(35,(36,37))));
tree tnt_307 = [&U] (1,2,((3,(4,(5,(6,((7,8),(((((9,12),11),10),(((13,((15,(17,18)),(16,(19,20)))),14),29)),(((21,(30,((31,(33,34)),32))),(23,((24,(25,(26,27))),28))),22))))))),(35,(36,37))));
tree tnt_308 = [&U] (1,2,((3,(4,(5,(6,((7,(8,(((((((9,12),11),10),14),(13,((15,(17,18)),(16,(19,20))))),29),((21,(30,(((31,33),34),32))),(23,((24,(25,(26,27))),28)))))),22))))),(35,(36,37))));
tree tnt_309 = [&U] (1,2,((3,(4,(5,(6,(((7,8),(((((((9,12),11),10),14),(13,((15,(17,18)),(16,(19,20))))),29),((21,(30,(((31,33),34),32))),(23,((24,(25,(26,27))),28))))),22))))),(35,(36,37))));
tree tnt_310 = [&U] (1,2,((3,(4,(5,(6,(((7,8),(((((((9,12),11),10),14),(13,((15,(17,18)),(16,(19,20))))),((21,(30,(((31,33),34),32))),(23,((24,(25,(26,27))),28)))),29)),22))))),(35,(36,37))));
tree tnt_311 = [&U] (1,2,((3,(4,(5,(6,((7,(8,(((((((9,12),11),10),14),(13,((15,(17,18)),(16,(19,20))))),((21,(30,(((31,33),34),32))),(23,((24,(25,(26,27))),28)))),29))),22))))),(35,(36,37))));
tree tnt_312 = [&U] (1,2,((3,(4,(5,(6,((7,(8,(((((((9,12),11),10),14),(13,((15,(17,18)),(16,(19,20))))),((21,(23,((24,(25,(26,27))),28))),(30,(((31,33),34),32)))),29))),22))))),(35,(36,37))));
tree tnt_313 = [&U] (1,2,((3,(4,(5,(6,(((7,8),(((((((9,12),11),10),14),(13,((15,(17,18)),(16,(19,20))))),29),((21,(30,((31,(33,34)),32))),(23,((24,(25,(26,27))),28))))),22))))),(35,(36,37))));
tree tnt_314 = [&U] (1,2,((3,(4,(5,(6,(((7,8),(((((((9,12),11),10),14),(13,((15,(17,18)),(16,(19,20))))),29),((21,(30,((31,(32,33)),34))),(23,((24,(25,(26,27))),28))))),22))))),(35,(36,37))));
tree tnt_315 = [&U] (1,2,((3,(4,(5,(6,((7,8),(((((((9,12),11),10),14),(13,((15,(17,18)),(16,(19,20))))),29),(((21,(30,(((31,33),34),32))),(23,((24,(25,(26,27))),28))),22))))))),(35,(36,37))));
tree tnt_316 = [&U] (1,2,((3,(4,(5,(6,(((7,8),(((((((9,12),11),10),14),(13,((15,(17,18)),(16,(19,20))))),((21,(23,((24,(25,(26,27))),28))),(30,(((31,33),34),32)))),29)),22))))),(35,(36,37))));
tree tnt_317 = [&U] (1,2,((3,(4,(5,(6,(((7,8),(((((((9,12),11),10),14),(13,((15,(17,18)),(16,(19,20))))),((21,(30,((31,(33,34)),32))),(23,((24,(25,(26,27))),28)))),29)),22))))),(35,(36,37))));
tree tnt_318 = [&U] (1,2,(((3,((5,7),((6,((8,10),((((((9,12),11),14),(13,((15,(17,18)),(16,(19,20))))),((21,(30,(31,(32,(33,34))))),(23,((24,(25,(26,27))),28)))),29))),22))),4),(35,(36,37))));
tree tnt_319 = [&U] (1,2,(((3,((5,7),((6,((8,10),((((((9,12),11),14),(13,((15,(17,18)),((16,19),20)))),((21,(30,(31,(32,(33,34))))),(23,((24,(25,(26,27))),28)))),29))),22))),4),(35,(36,37))));
tree tnt_320 = [&U] (1,2,(((3,((5,7),((6,((8,10),((((((9,12),11),14),(13,((15,(17,18)),(16,(19,20))))),((21,(30,((31,(32,33)),34))),(23,((24,(25,(26,27))),28)))),29))),22))),4),(35,(36,37))));
tree tnt_321 = [&U] (1,2,(((3,((5,7),((6,((8,10),((((((9,12),11),14),(13,((15,(17,18)),(16,(19,20))))),((21,((30,(31,(33,34))),32)),(23,((24,(25,(26,27))),28)))),29))),22))),4),(35,(36,37))));
tree tnt_322 = [&U] (1,2,(((3,((5,7),((6,(8,(((((((9,12),11),10),14),(13,((15,(17,18)),(16,(19,20))))),((21,(30,(31,(32,(33,34))))),(23,((24,(25,(26,27))),28)))),29))),22))),4),(35,(36,37))));
tree tnt_323 = [&U] (1,2,((3,(4,((5,7),((6,((8,10),((((((9,12),11),14),(13,((15,(17,18)),(16,(19,20))))),((21,(30,(31,(32,(33,34))))),(23,((24,(25,(26,27))),28)))),29))),22)))),(35,(36,37))));
tree tnt_324 = [&U] (1,2,(((3,((5,7),((6,((8,10),((((((9,12),11),14),(13,((15,(17,18)),(16,(19,20))))),((21,((23,(24,(25,(26,27)))),28)),(30,(31,(32,(33,34)))))),29))),22))),4),(35,(36,37))));
tree tnt_325 = [&U] (1,2,(((3,((5,7),((6,((8,10),((((((9,12),11),14),(13,((15,(17,18)),(16,(19,20))))),((21,(30,((31,32),(33,34)))),(23,((24,(25,(26,27))),28)))),29))),22))),4),(35,(36,37))));
tree tnt_326 = [&U] (1,2,(((3,((5,7),((6,((8,10),(((((9,(11,12)),14),(13,((15,(17,18)),((16,19),20)))),((21,(30,(31,(32,(33,34))))),(23,((24,(25,(26,27))),28)))),29))),22))),4),(35,(36,37))));
tree tnt_327 = [&U] (1,2,(((3,((5,7),((6,((8,10),((((((9,12),11),14),(13,((15,(17,18)),((16,19),20)))),((21,(30,((31,(32,33)),34))),(23,((24,(25,(26,27))),28)))),29))),22))),4),(35,(36,37))));
tree tnt_328 = [&U] (1,2,((3,(4,((5,7),(((6,(8,10)),((((((9,12),11),14),(13,((15,(17,18)),(16,(19,20))))),((21,(30,(31,((32,34),33)))),(23,((24,(25,(26,27))),28)))),29)),22)))),(35,(36,37))));
tree tnt_329 = [&U] (1,2,((3,(4,((5,7),(((6,(8,10)),((((((9,12),11),14),(13,((15,(17,18)),(16,(19,20))))),((21,(30,((31,33),(32,34)))),(23,((24,(25,(26,27))),28)))),29)),22)))),(35,(36,37))));
tree tnt_330 = [&U] (1,2,((3,(4,((5,7),(((6,(8,10)),((((((9,12),11),14),(13,((15,(17,18)),(16,(19,20))))),((21,(30,((31,(32,33)),34))),(23,((24,(25,(26,27))),28)))),29)),22)))),(35,(36,37))));
tree tnt_331 = [&U] (1,2,((3,(4,((5,7),(((6,(8,10)),((((((9,12),11),14),(13,((15,(17,18)),(16,(19,20))))),((21,(30,(31,(32,(33,34))))),(23,((24,(25,(26,27))),28)))),29)),22)))),(35,(36,37))));
tree tnt_332 = [&U] (1,2,((3,(4,((5,7),(((6,(8,10)),((((((9,12),11),14),(13,((15,(17,18)),(16,(19,20))))),((21,(30,((31,32),(33,34)))),(23,((24,(25,(26,27))),28)))),29)),22)))),(35,(36,37))));
tree tnt_333 = [&U] (1,2,((3,(4,((5,7),(((6,(8,10)),(((((9,(11,12)),14),(13,((15,(17,18)),(16,(19,20))))),((21,(30,((31,33),(32,34)))),(23,((24,(25,(26,27))),28)))),29)),22)))),(35,(36,37))));
tree tnt_334 = [&U] (1,2,((3,(4,((5,7),(((6,(8,10)),((((((9,12),11),14),(13,((15,(17,18)),(16,(19,20))))),((21,((30,((31,33),34)),32)),(23,((24,(25,(26,27))),28)))),29)),22)))),(35,(36,37))));
tree tnt_335 = [&U] (1,2,((3,(4,((5,7),(((6,(8,10)),((((((9,12),11),14),(13,((15,(17,18)),(16,(19,20))))),((21,(30,(((31,33),34),32))),(23,((24,(25,(26,27))),28)))),29)),22)))),(35,(36,37))));
tree tnt_336 = [&U] (1,2,(((3,((5,7),(((6,(8,10)),((((((9,12),11),14),(13,((15,(17,18)),(16,(19,20))))),((21,(30,((31,33),(32,34)))),(23,((24,(25,(26,27))),28)))),29)),22))),4),(35,(36,37))));
tree tnt_337 = [&U] (1,2,((3,(4,((5,7),((6,((8,10),((((((9,12),11),14),(13,((15,(17,18)),(16,(19,20))))),((21,(30,((31,33),(32,34)))),(23,((24,(25,(26,27))),28)))),29))),22)))),(35,(36,37))));
tree tnt_338 = [&U] (1,2,((3,(4,((5,7),(((6,(8,10)),((((((9,12),11),14),(13,((15,(17,18)),(16,(19,20))))),(((((21,31),(33,34)),32),30),(23,((24,(25,(26,27))),28)))),29)),22)))),(35,(36,37))));
tree tnt_339 = [&U] (1,2,((3,(4,((5,7),(((6,(8,10)),((((((9,12),11),14),(13,((15,(17,18)),(16,(19,20))))),((21,(23,((24,(25,(26,27))),28))),(30,((31,(33,34)),32)))),29)),22)))),(35,(36,37))));
tree tnt_340 = [&U] (1,2,((3,(4,((5,7),(((6,(8,10)),((((((9,12),11),14),(13,((15,(17,18)),(16,(19,20))))),((21,(23,((24,(25,(26,27))),28))),((30,(31,(33,34))),32))),29)),22)))),(35,(36,37))));
tree tnt_341 = [&U] (1,2,((3,(4,((5,7),(((6,(8,10)),((((((9,12),11),14),(13,((15,(17,18)),(16,(19,20))))),((21,((23,(24,(25,(26,27)))),28)),(30,((31,(33,34)),32)))),29)),22)))),(35,(36,37))));
tree tnt_342 = [&U] (1,2,((3,(4,((5,7),((6,((8,10),((((((9,12),11),14),(13,((15,(17,18)),(16,(19,20))))),((21,(23,((24,(25,(26,27))),28))),(30,((31,(33,34)),32)))),29))),22)))),(35,(36,37))));
tree tnt_343 = [&U] (1,2,((3,(4,((5,7),(((6,(8,10)),((((((9,12),11),14),(13,((15,(17,18)),(16,(19,20))))),((21,((23,(24,(25,(26,27)))),28)),((30,(31,(33,34))),32))),29)),22)))),(35,(36,37))));
tree tnt_344 = [&U] (1,2,((3,(4,((5,7),((6,((8,10),((((((9,12),11),14),(13,((15,(17,18)),(16,(19,20))))),((21,(23,((24,(25,(26,27))),28))),((30,(31,(33,34))),32))),29))),22)))),(35,(36,37))));
tree tnt_345 = [&U] (1,2,((3,(4,((5,7),(((6,(8,10)),(((((9,(11,12)),14),(13,((15,(17,18)),(16,(19,20))))),((21,((23,(24,(25,(26,27)))),28)),(30,((31,(33,34)),32)))),29)),22)))),(35,(36,37))));
tree tnt_346 = [&U] (1,2,((3,(4,((5,7),(((6,(8,10)),((((((9,12),11),14),(13,((15,(17,18)),(16,(19,20))))),((21,((23,(24,(25,(26,27)))),28)),(30,(((31,33),34),32)))),29)),22)))),(35,(36,37))));
tree tnt_347 = [&U] (1,2,((3,(4,((5,7),((6,((8,10),((((((9,12),11),14),(13,((15,(17,18)),(16,(19,20))))),((21,((23,(24,(25,(26,27)))),28)),(30,((31,(33,34)),32)))),29))),22)))),(35,(36,37))));
tree tnt_348 = [&U] (1,2,((3,(4,(((((5,6),7),8),(((((((9,12),11),10),14),(13,((15,(17,18)),(16,(19,20))))),((21,((23,(24,(25,(26,27)))),28)),(30,(31,(32,(33,34)))))),29)),22))),(35,(36,37))));
tree tnt_349 = [&U] (1,2,((3,(4,(((((5,6),7),8),(((((((9,12),11),10),14),(13,((15,(17,18)),(16,(19,20))))),((21,((23,(24,(25,(26,27)))),28)),(30,((31,(33,34)),32)))),29)),22))),(35,(36,37))));
tree tnt_350 = [&U] (1,2,((3,(4,(((((5,6),7),8),(((((((9,12),11),10),14),(13,((15,(17,18)),(16,(19,20))))),((21,(23,((24,(25,(26,27))),28))),(30,(31,(32,(33,34)))))),29)),22))),(35,(36,37))));
tree tnt_351 = [&U] (1,2,((3,(4,(((((5,6),22),7),8),(((((((9,12),11),10),14),(13,((15,(17,18)),(16,(19,20))))),((21,((23,(24,(25,(26,27)))),28)),(30,(31,(32,(33,34)))))),29)))),(35,(36,37))));
tree tnt_352 = [&U] (1,2,((3,(4,(((((5,6),7),8),(((((((9,12),11),10),14),(13,((15,(17,18)),(16,(19,20))))),((21,(30,(31,(32,(33,34))))),(23,((24,(25,(26,27))),28)))),29)),22))),(35,(36,37))));
tree tnt_353 = [&U] (1,2,((3,(4,(((((5,6),7),8),(((((((9,12),11),10),14),(13,((15,(17,18)),(16,(19,20))))),((21,(23,((24,(25,(26,27))),28))),(30,((31,(33,34)),32)))),29)),22))),(35,(36,37))));
tree tnt_354 = [&U] (1,2,((3,(4,(((((5,6),22),7),8),(((((((9,12),11),10),14),(13,((15,(17,18)),(16,(19,20))))),((21,((23,(24,(25,(26,27)))),28)),(30,((31,(33,34)),32)))),29)))),(35,(36,37))));
tree tnt_355 = [&U] (1,2,((3,(4,(((((5,6),7),8),(((((((9,12),11),10),14),(13,((15,(17,18)),(16,(19,20))))),((21,(30,((31,(33,34)),32))),(23,((24,(25,(26,27))),28)))),29)),22))),(35,(36,37))));
tree tnt_356 = [&U] (1,2,((3,(4,(((((5,6),7),8),(((((((9,12),11),10),14),(13,((15,(17,18)),(16,(19,20))))),((21,(23,((24,(25,(26,27))),28))),((30,(31,(33,34))),32))),29)),22))),(35,(36,37))));
tree tnt_357 = [&U] (1,2,((3,(4,(((((5,6),7),8),(((((((9,12),11),10),14),(13,((15,(17,18)),(16,(19,20))))),((21,(30,((31,(32,33)),34))),(23,((24,(25,(26,27))),28)))),29)),22))),(35,(36,37))));
tree tnt_358 = [&U] (1,2,((3,(4,((5,7),(((6,(8,10)),(((((9,(11,12)),14),(13,((15,(17,18)),(16,(19,20))))),((21,((23,(24,(25,(26,27)))),28)),(30,(31,(32,(33,34)))))),29)),22)))),(35,(36,37))));
tree tnt_359 = [&U] (1,2,((3,(4,((5,7),(((6,(8,10)),((((((9,12),11),14),(13,((15,(17,18)),(16,(19,20))))),((21,((23,(24,(25,(26,27)))),28)),(30,(31,(32,(33,34)))))),29)),22)))),(35,(36,37))));
tree tnt_360 = [&U] (1,2,((3,(4,((5,7),(((6,(8,10)),(((((9,(11,12)),14),(13,((15,(17,18)),(16,(19,20))))),((21,((23,(24,(25,(26,27)))),28)),(30,(((31,33),34),32)))),29)),22)))),(35,(36,37))));
tree tnt_361 = [&U] (1,2,((3,(4,((5,7),(((6,(8,10)),(((((9,(11,12)),14),(13,((15,(17,18)),(16,(19,20))))),((21,(23,((24,(25,(26,27))),28))),(30,(31,(32,(33,34)))))),29)),22)))),(35,(36,37))));
tree tnt_362 = [&U] (1,2,((3,(4,((5,7),((6,((8,10),(((((9,(11,12)),14),(13,((15,(17,18)),(16,(19,20))))),((21,((23,(24,(25,(26,27)))),28)),(30,(31,(32,(33,34)))))),29))),22)))),(35,(36,37))));
tree tnt_363 = [&U] (1,2,((3,(4,((5,7),((6,((8,10),((((((9,12),11),14),(13,((15,(17,18)),(16,(19,20))))),((21,((23,(24,(25,(26,27)))),28)),(30,(31,(32,(33,34)))))),29))),22)))),(35,(36,37))));
tree tnt_364 = [&U] (1,2,((3,(4,((5,7),((6,((8,10),(((((9,(11,12)),14),(13,((15,(17,18)),(16,(19,20))))),((21,((23,(24,(25,(26,27)))),28)),(30,(((31,33),34),32)))),29))),22)))),(35,(36,37))));
tree tnt_365 = [&U] (1,2,((3,(4,((5,7),(((6,(8,10)),(((((9,(11,12)),14),(13,((15,(17,18)),(16,(19,20))))),((21,(30,(((31,33),34),32))),(23,((24,(25,(26,27))),28)))),29)),22)))),(35,(36,37))));
tree tnt_366 = [&U] (1,2,((3,(4,((5,7),((6,((8,10),(((((9,(11,12)),14),(13,((15,(17,18)),(16,(19,20))))),((21,(23,((24,(25,(26,27))),28))),(30,(31,(32,(33,34)))))),29))),22)))),(35,(36,37))));
tree tnt_367 = [&U] (1,2,((3,(4,((5,7),((6,((8,10),(((((9,(11,12)),14),(13,((15,(17,18)),((16,19),20)))),((21,((23,(24,(25,(26,27)))),28)),(30,(31,(32,(33,34)))))),29))),22)))),(35,(36,37))));
tree tnt_368 = [&U] (1,2,((3,(4,(((((5,6),22),7),8),(((((9,12),11),10),(((13,((15,(17,18)),(16,(19,20)))),14),29)),(21,((23,((24,(25,(26,27))),28)),(30,(((31,33),34),32)))))))),(35,(36,37))));
tree tnt_369 = [&U] (1,2,((3,(4,((((5,6),7),8),(((((9,12),11),10),(((13,((15,(17,18)),(16,(19,20)))),14),29)),(21,(22,((23,((24,(25,(26,27))),28)),(30,(((31,33),34),32))))))))),(35,(36,37))));
tree tnt_370 = [&U] (1,2,((3,(((4,((6,((8,10),((((((9,12),11),14),(13,((15,(17,18)),(16,(19,20))))),(((((21,31),30),(33,34)),32),(23,((24,(25,(26,27))),28)))),29))),22)),7),5)),(35,(36,37))));
tree tnt_371 = [&U] (1,2,((3,(((4,((6,((8,10),((((((9,12),11),14),(13,((15,(17,18)),((16,19),20)))),(((((21,31),30),(33,34)),32),(23,((24,(25,(26,27))),28)))),29))),22)),7),5)),(35,(36,37))));
tree tnt_372 = [&U] (1,2,((3,(((4,((6,((8,10),(((((9,(11,12)),14),(13,((15,(17,18)),(16,(19,20))))),(((((21,31),30),(33,34)),32),(23,((24,(25,(26,27))),28)))),29))),22)),7),5)),(35,(36,37))));
tree tnt_373 = [&U] (1,2,((3,(((4,((6,((8,10),((((((9,12),11),14),(13,((15,(17,18)),(16,(19,20))))),(((((21,31),(33,34)),32),30),(23,((24,(25,(26,27))),28)))),29))),22)),7),5)),(35,(36,37))));
tree tnt_374 = [&U] (1,2,((3,((4,((6,((8,10),((((((9,12),11),14),(13,((15,(17,18)),(16,(19,20))))),(((((21,31),30),(33,34)),32),(23,((24,(25,(26,27))),28)))),29))),22)),(5,7))),(35,(36,37))));
tree tnt_375 = [&U] (1,2,((3,(((4,((6,((8,10),(((((9,(11,12)),14),(13,((15,(17,18)),((16,19),20)))),(((((21,31),30),(33,34)),32),(23,((24,(25,(26,27))),28)))),29))),22)),7),5)),(35,(36,37))));
tree tnt_376 = [&U] (1,2,((3,(((4,((6,((8,10),((((((9,12),11),14),(13,((15,(17,18)),((16,19),20)))),(((((21,31),(33,34)),32),30),(23,((24,(25,(26,27))),28)))),29))),22)),7),5)),(35,(36,37))));
tree tnt_377 = [&U] (1,2,((3,((4,((6,((8,10),((((((9,12),11),14),(13,((15,(17,18)),((16,19),20)))),(((((21,31),30),(33,34)),32),(23,((24,(25,(26,27))),28)))),29))),22)),(5,7))),(35,(36,37))));
tree tnt_378 = [&U] (1,2,((3,(((4,((6,((8,10),(((((9,(11,12)),14),(13,((15,(17,18)),(16,(19,20))))),(((((21,31),(33,34)),32),30),(23,((24,(25,(26,27))),28)))),29))),22)),7),5)),(35,(36,37))));
tree tnt_379 = [&U] (1,2,((3,((4,((6,((8,10),(((((9,(11,12)),14),(13,((15,(17,18)),(16,(19,20))))),(((((21,31),30),(33,34)),32),(23,((24,(25,(26,27))),28)))),29))),22)),(5,7))),(35,(36,37))));
tree tnt_380 = [&U] (1,2,((3,(4,((5,7),((6,(8,(((((((9,12),11),10),14),(13,((15,(17,18)),(16,(19,20))))),((21,((23,(24,(25,(26,27)))),28)),((30,32),((31,33),34)))),29))),22)))),(35,(36,37))));
tree tnt_381 = [&U] (1,2,((3,(4,((5,7),((6,((8,10),((((((9,12),11),14),(13,((15,(17,18)),(16,(19,20))))),((21,((23,(24,(25,(26,27)))),28)),((30,32),((31,33),34)))),29))),22)))),(35,(36,37))));
tree tnt_382 = [&U] (1,2,(((3,((5,7),((6,(8,(((((((9,12),11),10),14),(13,((15,(17,18)),(16,(19,20))))),((21,((23,(24,(25,(26,27)))),28)),((30,32),((31,33),34)))),29))),22))),4),(35,(36,37))));
tree tnt_383 = [&U] (1,2,((3,(4,((5,7),((6,(8,(((((((9,12),11),10),14),(13,((15,(17,18)),(16,(19,20))))),((21,((23,(24,(25,(26,27)))),28)),(30,((31,(33,34)),32)))),29))),22)))),(35,(36,37))));
tree tnt_384 = [&U] (1,2,((3,(4,((5,7),((6,((8,10),((((((9,12),11),14),(13,((15,(17,18)),((16,19),20)))),((21,((23,(24,(25,(26,27)))),28)),((30,32),((31,33),34)))),29))),22)))),(35,(36,37))));
tree tnt_385 = [&U] (1,2,((3,(4,((5,7),((6,((8,10),((((((9,12),11),14),(13,((15,(17,18)),(16,(19,20))))),((21,((23,(24,(25,(26,27)))),28)),((30,32),(31,(33,34))))),29))),22)))),(35,(36,37))));
tree tnt_386 = [&U] (1,2,((3,(4,((5,7),((6,((8,10),((((((9,12),11),14),(13,((15,(17,18)),(16,(19,20))))),((21,(23,((24,(25,(26,27))),28))),((30,32),((31,33),34)))),29))),22)))),(35,(36,37))));
tree tnt_387 = [&U] (1,2,(((3,((5,7),((6,((8,10),((((((9,12),11),14),(13,((15,(17,18)),(16,(19,20))))),((21,((23,(24,(25,(26,27)))),28)),((30,32),((31,33),34)))),29))),22))),4),(35,(36,37))));
tree tnt_388 = [&U] (1,2,((3,((4,((6,((8,10),((((((9,12),11),14),(13,((15,(17,18)),(16,(19,20))))),((21,((23,(24,(25,(26,27)))),28)),((30,32),((31,33),34)))),29))),22)),(5,7))),(35,(36,37))));
tree tnt_389 = [&U] (1,2,((3,(4,((5,7),((6,((8,10),((((((9,12),11),14),(13,((15,(17,18)),(16,(19,20))))),((21,((30,32),((31,33),34))),(23,((24,(25,(26,27))),28)))),29))),22)))),(35,(36,37))));
tree tnt_390 = [&U] (1,2,((3,(4,(5,(6,((7,((8,10),((((((9,12),11),14),(13,((15,(17,18)),(16,(19,20))))),((21,(30,((31,33),(32,34)))),(23,((24,(25,(26,27))),28)))),29))),22))))),(35,(36,37))));
tree tnt_391 = [&U] (1,2,((3,(4,(5,(6,((7,((8,10),((((((9,12),11),14),(13,((15,(17,18)),((16,19),20)))),((21,(30,((31,33),(32,34)))),(23,((24,(25,(26,27))),28)))),29))),22))))),(35,(36,37))));
tree tnt_392 = [&U] (1,2,((3,(4,(5,(6,((7,((8,10),(((((9,(11,12)),14),(13,((15,(17,18)),(16,(19,20))))),((21,(30,((31,33),(32,34)))),(23,((24,(25,(26,27))),28)))),29))),22))))),(35,(36,37))));
tree tnt_393 = [&U] (1,2,((3,(4,(5,(6,((7,((8,10),((((((9,12),11),14),(13,((15,(17,18)),(16,(19,20))))),((21,(30,(31,((32,34),33)))),(23,((24,(25,(26,27))),28)))),29))),22))))),(35,(36,37))));
tree tnt_394 = [&U] (1,2,((3,(4,(5,(6,((7,((8,10),((((((9,12),11),14),(13,((15,(17,18)),(16,(19,20))))),((21,(30,((31,(33,34)),32))),(23,((24,(25,(26,27))),28)))),29))),22))))),(35,(36,37))));
tree tnt_395 = [&U] (1,2,((3,(4,(5,(6,((7,((8,10),((((((9,12),11),14),(13,((15,(17,18)),(16,(19,20))))),((21,((30,((31,33),34)),32)),(23,((24,(25,(26,27))),28)))),29))),22))))),(35,(36,37))));
tree tnt_396 = [&U] (1,2,((3,(4,(5,(6,((7,((8,10),((((((9,12),11),14),(13,((15,(17,18)),(16,(19,20))))),((21,(30,(((31,33),34),32))),(23,((24,(25,(26,27))),28)))),29))),22))))),(35,(36,37))));
tree tnt_397 = [&U] (1,2,((3,(4,(5,(6,((7,((8,10),((((((9,12),11),14),(13,((15,(17,18)),(16,(19,20))))),((21,(30,((31,(32,33)),34))),(23,((24,(25,(26,27))),28)))),29))),22))))),(35,(36,37))));
tree tnt_398 = [&U] (1,2,((3,(4,(5,(6,((7,(8,(((((((9,12),11),10),14),(13,((15,(17,18)),(16,(19,20))))),((21,(30,((31,33),(32,34)))),(23,((24,(25,(26,27))),28)))),29))),22))))),(35,(36,37))));
tree tnt_399 = [&U] (1,2,((3,(4,(5,(6,((7,((8,10),(((((9,(11,12)),14),(13,((15,(17,18)),((16,19),20)))),((21,(30,((31,33),(32,34)))),(23,((24,(25,(26,27))),28)))),29))),22))))),(35,(36,37))));
tree tnt_400 = [&U] (1,2,((3,(((4,((6,((8,10),(((((9,(11,12)),14),(13,((15,(17,18)),((16,19),20)))),((21,(30,((31,(33,34)),32))),(23,((24,(25,(26,27))),28)))),29))),22)),7),5)),(35,(36,37))));
tree tnt_401 = [&U] (1,2,((3,(((4,((6,((8,10),(((((9,(11,12)),14),(13,((15,(17,18)),((16,19),20)))),((21,(23,((24,(25,(26,27))),28))),(30,((31,(33,34)),32)))),29))),22)),7),5)),(35,(36,37))));
tree tnt_402 = [&U] (1,2,((3,(((4,((6,((8,10),(((((9,(11,12)),14),(13,((15,(17,18)),((16,19),20)))),(((((21,31),(33,34)),32),30),(23,((24,(25,(26,27))),28)))),29))),22)),7),5)),(35,(36,37))));
tree tnt_403 = [&U] (1,2,((3,(((4,((6,((8,10),((((((9,12),11),14),(13,((15,(17,18)),((16,19),20)))),((21,(30,((31,(33,34)),32))),(23,((24,(25,(26,27))),28)))),29))),22)),7),5)),(35,(36,37))));
tree tnt_404 = [&U] (1,2,((3,((4,((6,((8,10),(((((9,(11,12)),14),(13,((15,(17,18)),((16,19),20)))),((21,(30,((31,(33,34)),32))),(23,((24,(25,(26,27))),28)))),29))),22)),(5,7))),(35,(36,37))));
tree tnt_405 = [&U] (1,2,((3,(((4,((6,((8,10),(((((9,(11,12)),14),(13,((15,(17,18)),((16,19),20)))),((21,((23,(24,(25,(26,27)))),28)),(30,((31,(33,34)),32)))),29))),22)),7),5)),(35,(36,37))));
tree tnt_406 = [&U] (1,2,((3,(((4,((6,((8,10),(((((9,(11,12)),14),(13,((15,(17,18)),((16,19),20)))),((21,(23,((24,(25,(26,27))),28))),((30,(31,(33,34))),32))),29))),22)),7),5)),(35,(36,37))));
tree tnt_407 = [&U] (1,2,((3,(((4,((6,((8,10),(((((9,(11,12)),14),(13,((15,(17,18)),((16,19),20)))),((21,((30,32),(31,(33,34)))),(23,((24,(25,(26,27))),28)))),29))),22)),7),5)),(35,(36,37))));
tree tnt_408 = [&U] (1,2,((3,(((4,((6,((8,10),(((((9,(11,12)),14),(13,((15,(17,18)),((16,19),20)))),((21,((30,32),((31,33),34))),(23,((24,(25,(26,27))),28)))),29))),22)),7),5)),(35,(36,37))));
tree tnt_409 = [&U] (1,2,((3,(((4,((6,((8,10),(((((9,(11,12)),14),(13,((15,(17,18)),(16,(19,20))))),((21,(30,((31,(33,34)),32))),(23,((24,(25,(26,27))),28)))),29))),22)),7),5)),(35,(36,37))));
tree tnt_410 = [&U] (1,2,((3,(4,(5,(6,((7,((8,10),(((((9,(11,12)),14),(13,((15,(17,18)),(16,(19,20))))),((21,((30,32),(31,(33,34)))),(23,((24,(25,(26,27))),28)))),29))),22))))),(35,(36,37))));
tree tnt_411 = [&U] (1,2,((3,(4,(5,(6,((7,((8,10),(((((9,(11,12)),14),(13,((15,(17,18)),(16,(19,20))))),((21,(23,((24,(25,(26,27))),28))),((30,32),(31,(33,34))))),29))),22))))),(35,(36,37))));
tree tnt_412 = [&U] (1,2,((3,(4,(5,(6,((7,((8,10),(((((9,(11,12)),14),(13,((15,(17,18)),(16,(19,20))))),((21,((23,(24,(25,(26,27)))),28)),((30,32),(31,(33,34))))),29))),22))))),(35,(36,37))));
tree tnt_413 = [&U] (1,2,((3,(4,(5,(6,((7,((8,10),(((((9,(11,12)),14),(13,((15,(17,18)),(16,(19,20))))),((21,(30,(((31,33),34),32))),(23,((24,(25,(26,27))),28)))),29))),22))))),(35,(36,37))));
tree tnt_414 = [&U] (1,2,((3,(4,(5,(6,((7,((8,10),(((((9,(11,12)),14),(13,((15,(17,18)),(16,(19,20))))),((21,((30,((31,33),34)),32)),(23,((24,(25,(26,27))),28)))),29))),22))))),(35,(36,37))));
tree tnt_415 = [&U] (1,2,((3,(4,(5,(6,((7,((8,10),(((((9,(11,12)),14),(13,((15,(17,18)),(16,(19,20))))),((21,(23,((24,(25,(26,27))),28))),(30,((31,(33,34)),32)))),29))),22))))),(35,(36,37))));
tree tnt_416 = [&U] (1,2,((3,(4,(5,(6,((7,((8,10),(((((9,(11,12)),14),(13,((15,(17,18)),((16,19),20)))),((21,((30,32),(31,(33,34)))),(23,((24,(25,(26,27))),28)))),29))),22))))),(35,(36,37))));
tree tnt_417 = [&U] (1,2,((3,(4,(5,(6,((7,((8,10),((((((9,12),11),14),(13,((15,(17,18)),(16,(19,20))))),((21,((30,32),(31,(33,34)))),(23,((24,(25,(26,27))),28)))),29))),22))))),(35,(36,37))));
tree tnt_418 = [&U] (1,2,((3,(4,(5,(6,((7,((8,10),(((((9,(11,12)),14),(13,((15,(17,18)),(16,(19,20))))),((21,(30,((31,(33,34)),32))),(23,((24,(25,(26,27))),28)))),29))),22))))),(35,(36,37))));
tree tnt_419 = [&U] (1,2,((3,(4,(5,(6,((7,((8,10),(((((9,(11,12)),14),(13,((15,(17,18)),(16,(19,20))))),((21,(30,((31,32),(33,34)))),(23,((24,(25,(26,27))),28)))),29))),22))))),(35,(36,37))));
tree tnt_420 = [&U] (1,2,((3,(4,(((((5,6),22),7),8),(((((((9,12),11),10),14),(13,((15,(17,18)),(16,(19,20))))),((21,(30,(31,((32,33),34)))),(23,((24,(25,(26,27))),28)))),29)))),(35,(36,37))));
tree tnt_421 = [&U] (1,2,((3,(4,(((((5,6),22),7),8),(((((((9,12),11),10),14),(13,((15,(17,18)),(16,(19,20))))),((21,(30,((31,(33,34)),32))),(23,((24,(25,(26,27))),28)))),29)))),(35,(36,37))));
tree tnt_422 = [&U] (1,2,((3,(4,(((((5,6),7),8),(((((((9,12),11),10),14),(13,((15,(17,18)),(16,(19,20))))),((21,(30,(31,((32,33),34)))),(23,((24,(25,(26,27))),28)))),29)),22))),(35,(36,37))));
tree tnt_423 = [&U] (1,2,((3,(4,(((((5,6),7),8),(((((((9,12),11),10),14),(13,((15,(17,18)),(16,(19,20))))),((21,(30,((31,33),(32,34)))),(23,((24,(25,(26,27))),28)))),29)),22))),(35,(36,37))));
tree tnt_424 = [&U] (1,2,((3,(4,(((((5,6),7),8),(((((((9,12),11),10),14),(13,((15,(17,18)),(16,(19,20))))),((21,((30,(31,(33,34))),32)),(23,((24,(25,(26,27))),28)))),29)),22))),(35,(36,37))));
tree tnt_425 = [&U] (1,2,((3,(4,(((((5,6),7),8),(((((((9,12),11),10),14),(13,((15,(17,18)),(16,(19,20))))),((21,(30,((31,32),(33,34)))),(23,((24,(25,(26,27))),28)))),29)),22))),(35,(36,37))));
tree tnt_426 = [&U] (1,2,((3,(4,(((((5,6),7),8),(((((((9,12),11),10),14),(13,((15,(17,18)),(16,(19,20))))),((21,(30,(((31,33),34),32))),(23,((24,(25,(26,27))),28)))),29)),22))),(35,(36,37))));
tree tnt_427 = [&U] (1,2,((3,(4,(5,(6,((7,((8,10),((((((9,12),11),14),(13,((15,(17,18)),(16,(19,20))))),((21,((23,(24,(25,(26,27)))),28)),((30,32),(31,(33,34))))),29))),22))))),(35,(36,37))));
tree tnt_428 = [&U] (1,2,((3,(4,(5,(6,((7,((8,10),((((((9,12),11),14),(13,((15,(17,18)),(16,(19,20))))),((21,((23,(24,(25,(26,27)))),28)),(30,(((31,33),34),32)))),29))),22))))),(35,(36,37))));
tree tnt_429 = [&U] (1,2,((3,(4,(5,(6,((7,((8,10),((((((9,12),11),14),(13,((15,(17,18)),((16,19),20)))),((21,((23,(24,(25,(26,27)))),28)),((30,32),(31,(33,34))))),29))),22))))),(35,(36,37))));
tree tnt_430 = [&U] (1,2,((3,(4,(5,(6,((7,((8,10),((((((9,12),11),14),(13,((15,(17,18)),(16,(19,20))))),((21,((23,(24,(25,(26,27)))),28)),(30,((31,(33,34)),32)))),29))),22))))),(35,(36,37))));
tree tnt_431 = [&U] (1,2,((3,(4,(5,(6,((7,((8,10),((((((9,12),11),14),(13,((15,(17,18)),(16,(19,20))))),((21,((23,(24,(25,(26,27)))),28)),(30,((31,32),(33,34))))),29))),22))))),(35,(36,37))));
tree tnt_432 = [&U] (1,2,((3,(4,(5,(6,((7,((8,10),((((((9,12),11),14),(13,((15,(17,18)),(16,(19,20))))),((21,(23,((24,(25,(26,27))),28))),((30,32),(31,(33,34))))),29))),22))))),(35,(36,37))));
tree tnt_433 = [&U] (1,2,((3,(4,(5,(6,((7,(8,(((((((9,12),11),10),14),(13,((15,(17,18)),(16,(19,20))))),((21,((23,(24,(25,(26,27)))),28)),((30,32),(31,(33,34))))),29))),22))))),(35,(36,37))));
tree tnt_434 = [&U] (1,2,((3,(4,(5,(6,((7,((8,10),((((((9,12),11),14),(13,((15,(17,18)),((16,19),20)))),((21,((23,(24,(25,(26,27)))),28)),(30,(((31,33),34),32)))),29))),22))))),(35,(36,37))));
tree tnt_435 = [&U] (1,2,((3,(4,(5,(6,((7,((8,10),(((((9,(11,12)),14),(13,((15,(17,18)),(16,(19,20))))),((21,((23,(24,(25,(26,27)))),28)),(30,(((31,33),34),32)))),29))),22))))),(35,(36,37))));
tree tnt_436 = [&U] (1,2,((3,(4,(5,(6,((7,((8,10),((((((9,12),11),14),(13,((15,(17,18)),(16,(19,20))))),((21,(23,((24,(25,(26,27))),28))),(30,(((31,33),34),32)))),29))),22))))),(35,(36,37))));
tree tnt_437 = [&U] (1,2,((3,(4,(5,(6,(7,(8,(((((9,12),11),10),(((13,((15,(17,18)),(16,(19,20)))),14),29)),(((21,(30,((31,32),(33,34)))),(23,((24,(25,(26,27))),28))),22)))))))),(35,(36,37))));
tree tnt_438 = [&U] (1,2,((3,(4,((5,(7,(8,(((((9,12),11),10),(((13,((15,(17,18)),(16,(19,20)))),14),29)),(((21,(30,((31,32),(33,34)))),(23,((24,(25,(26,27))),28))),22))))),6))),(35,(36,37))));
tree tnt_439 = [&U] (1,2,((3,(4,(5,(6,(7,(8,(((((((9,12),11),10),14),(13,((15,(17,18)),(16,(19,20))))),29),(((21,(30,((31,32),(33,34)))),(23,((24,(25,(26,27))),28))),22)))))))),(35,(36,37))));
tree tnt_440 = [&U] (1,2,((3,(4,(5,(6,(7,(8,(((((9,12),11),10),(((13,((15,(17,18)),(16,(19,20)))),14),29)),(((21,(30,(((31,32),33),34))),(23,((24,(25,(26,27))),28))),22)))))))),(35,(36,37))));
tree tnt_441 = [&U] (1,2,((3,(4,(5,(6,(7,(8,(((((9,12),11),10),(((13,((15,(17,18)),(16,(19,20)))),14),29)),(((21,(30,(31,((32,33),34)))),(23,((24,(25,(26,27))),28))),22)))))))),(35,(36,37))));
tree tnt_442 = [&U] (1,2,((3,(4,((5,(7,(8,(((((9,12),11),10),(((13,((15,(17,18)),(16,(19,20)))),14),29)),(((21,(30,(((31,32),33),34))),(23,((24,(25,(26,27))),28))),22))))),6))),(35,(36,37))));
tree tnt_443 = [&U] (1,2,((3,(4,((5,(7,(8,(((((9,12),11),10),(((13,((15,(17,18)),(16,(19,20)))),14),29)),(((21,(30,(31,((32,33),34)))),(23,((24,(25,(26,27))),28))),22))))),6))),(35,(36,37))));
tree tnt_444 = [&U] (1,2,((3,(4,((5,(7,(8,(((((9,12),11),10),(((13,((15,(17,18)),(16,(19,20)))),14),29)),((21,(((23,(24,(25,(26,27)))),28),(30,((31,32),(33,34))))),22))))),6))),(35,(36,37))));
tree tnt_445 = [&U] (1,2,((3,(4,(5,(6,(7,(8,(((((((9,12),11),10),14),(13,((15,(17,18)),(16,(19,20))))),29),(((21,(30,(((31,32),33),34))),(23,((24,(25,(26,27))),28))),22)))))))),(35,(36,37))));
tree tnt_446 = [&U] (1,2,((3,(4,(5,(6,(7,(8,(((((((9,12),11),10),14),(13,((15,(17,18)),(16,(19,20))))),29),(((21,(30,(31,((32,33),34)))),(23,((24,(25,(26,27))),28))),22)))))))),(35,(36,37))));
tree tnt_447 = [&U] (1,2,((3,(4,(5,(6,((7,((8,10),(((((9,(11,12)),14),(13,((15,(17,18)),(16,(19,20))))),((21,(30,(31,(32,(33,34))))),(23,((24,(25,(26,27))),28)))),29))),22))))),(35,(36,37))));
tree tnt_448 = [&U] (1,2,((3,(4,(5,(6,((7,((8,10),(((((9,(11,12)),14),(13,((15,(17,18)),(16,(19,20))))),((21,(30,((31,(32,33)),34))),(23,((24,(25,(26,27))),28)))),29))),22))))),(35,(36,37))));
tree tnt_449 = [&U] (1,2,((3,(4,(5,(6,((7,((8,10),(((((9,(11,12)),14),(13,((15,(17,18)),(16,(19,20))))),((21,(23,((24,(25,(26,27))),28))),(30,(31,(32,(33,34)))))),29))),22))))),(35,(36,37))));
tree tnt_450 = [&U] (1,2,((3,(4,(5,(6,((7,((8,10),(((((9,(11,12)),14),(13,((15,(17,18)),(16,(19,20))))),((21,((23,(24,(25,(26,27)))),28)),(30,(31,(32,(33,34)))))),29))),22))))),(35,(36,37))));
tree tnt_451 = [&U] (1,2,((3,(4,(5,(6,((7,((8,10),(((((9,(11,12)),14),(13,((15,(17,18)),((16,19),20)))),((21,(30,((31,(32,33)),34))),(23,((24,(25,(26,27))),28)))),29))),22))))),(35,(36,37))));
tree tnt_452 = [&U] (1,2,((3,(4,(5,(6,((7,((8,10),(((((9,(11,12)),14),(13,((15,(17,18)),(16,(19,20))))),((21,(30,(31,((32,33),34)))),(23,((24,(25,(26,27))),28)))),29))),22))))),(35,(36,37))));
tree tnt_453 = [&U] (1,2,((3,(4,(5,(6,((7,((8,10),(((((9,(11,12)),14),(13,((15,(17,18)),((16,19),20)))),((21,(23,((24,(25,(26,27))),28))),(30,(31,(32,(33,34)))))),29))),22))))),(35,(36,37))));
tree tnt_454 = [&U] (1,2,((3,(4,(5,(6,((7,((8,10),(((((9,(11,12)),14),(13,((15,(17,18)),(16,(19,20))))),((21,(23,((24,(25,(26,27))),28))),(30,(((31,33),34),32)))),29))),22))))),(35,(36,37))));
tree tnt_455 = [&U] (1,2,((3,(4,(5,(6,((7,((8,10),(((((9,(11,12)),14),(13,((15,(17,18)),((16,19),20)))),((21,((23,(24,(25,(26,27)))),28)),(30,(31,(32,(33,34)))))),29))),22))))),(35,(36,37))));
tree tnt_456 = [&U] (1,2,((3,(4,(5,(6,((7,((8,10),(((((9,(11,12)),14),(13,((15,(17,18)),(16,(19,20))))),((21,((23,(24,(25,(26,27)))),28)),(30,((31,(33,34)),32)))),29))),22))))),(35,(36,37))));
tree tnt_457 = [&U] (1,2,((3,(4,((5,(7,(8,(((((((9,12),11),10),14),(13,((15,(17,18)),(16,(19,20))))),29),((21,(((23,(24,(25,(26,27)))),(30,((31,(33,34)),32))),28)),22))))),6))),(35,(36,37))));
tree tnt_458 = [&U] (1,2,((3,(4,((5,(7,(8,(((((((9,12),11),10),14),(13,((15,(17,18)),(16,(19,20))))),29),((21,(((23,(24,(25,(26,27)))),28),(30,((31,(33,34)),32)))),22))))),6))),(35,(36,37))));
tree tnt_459 = [&U] (1,2,((3,(4,((5,(7,(8,(((((((9,12),11),10),14),(13,((15,(17,18)),(16,(19,20))))),29),((21,((23,((24,(25,(26,27))),28)),(30,((31,(33,34)),32)))),22))))),6))),(35,(36,37))));
tree tnt_460 = [&U] (1,2,((3,(4,(5,(6,(7,(8,(((((((9,12),11),10),14),(13,((15,(17,18)),(16,(19,20))))),29),((21,(((23,(24,(25,(26,27)))),(30,((31,(33,34)),32))),28)),22)))))))),(35,(36,37))));
tree tnt_461 = [&U] (1,2,((3,(4,((5,(7,(8,(((((((9,12),11),10),14),(13,((15,(17,18)),(16,(19,20))))),29),((21,(((23,(24,(25,(26,27)))),28),(30,(((31,33),34),32)))),22))))),6))),(35,(36,37))));
tree tnt_462 = [&U] (1,2,((3,(4,(5,(6,(7,(8,(((((((9,12),11),10),14),(13,((15,(17,18)),(16,(19,20))))),29),((21,(((23,(24,(25,(26,27)))),28),(30,((31,(33,34)),32)))),22)))))))),(35,(36,37))));
tree tnt_463 = [&U] (1,2,((3,(4,((5,(7,(8,(((((((9,12),11),10),14),(13,((15,(17,18)),(16,(19,20))))),29),((21,((23,((24,(25,(26,27))),28)),(30,(((31,33),34),32)))),22))))),6))),(35,(36,37))));
tree tnt_464 = [&U] (1,2,((3,(4,(5,(6,((7,8),(((((((9,12),11),10),14),(13,((15,(17,18)),(16,(19,20))))),29),((21,(((23,(24,(25,(26,27)))),(30,((31,(33,34)),32))),28)),22))))))),(35,(36,37))));
tree tnt_465 = [&U] (1,2,((3,(4,(5,(6,(7,(8,(((((((9,12),11),10),14),(13,((15,(17,18)),(16,(19,20))))),29),((21,(((23,(24,(25,(26,27)))),28),(30,(((31,33),34),32)))),22)))))))),(35,(36,37))));
tree tnt_466 = [&U] (1,2,((3,(4,((5,(7,(8,(((((9,12),11),10),(((13,((15,(17,18)),(16,(19,20)))),14),29)),((21,(((23,(24,(25,(26,27)))),28),(30,(((31,33),34),32)))),22))))),6))),(35,(36,37))));
tree tnt_467 = [&U] (1,2,((3,((4,((6,((8,10),(((((9,(11,12)),14),(13,((15,(17,18)),(16,(19,20))))),((21,(23,((24,(25,(26,27))),28))),(30,(((31,33),34),32)))),29))),22)),(5,7))),(35,(36,37))));
tree tnt_468 = [&U] (1,2,((3,((4,((6,((8,10),(((((9,(11,12)),14),(13,((15,(17,18)),((16,19),20)))),((21,(23,((24,(25,(26,27))),28))),(30,(((31,33),34),32)))),29))),22)),(5,7))),(35,(36,37))));
tree tnt_469 = [&U] (1,2,((3,((4,((6,((8,10),((((((9,12),11),14),(13,((15,(17,18)),(16,(19,20))))),((21,(23,((24,(25,(26,27))),28))),(30,(((31,33),34),32)))),29))),22)),(5,7))),(35,(36,37))));
tree tnt_470 = [&U] (1,2,((3,((4,((6,((8,10),(((((9,(11,12)),14),(13,((15,(17,18)),(16,(19,20))))),((21,(23,((24,(25,(26,27))),28))),(30,((31,(33,34)),32)))),29))),22)),(5,7))),(35,(36,37))));
tree tnt_471 = [&U] (1,2,((3,((4,((6,((8,10),(((((9,(11,12)),14),(13,((15,(17,18)),(16,(19,20))))),((21,((23,(24,(25,(26,27)))),28)),(30,(((31,33),34),32)))),29))),22)),(5,7))),(35,(36,37))));
tree tnt_472 = [&U] (1,2,((3,(4,((5,7),((6,((8,10),(((((9,(11,12)),14),(13,((15,(17,18)),(16,(19,20))))),((21,(23,((24,(25,(26,27))),28))),(30,(((31,33),34),32)))),29))),22)))),(35,(36,37))));
tree tnt_473 = [&U] (1,2,((3,(((4,((6,((8,10),(((((9,(11,12)),14),(13,((15,(17,18)),(16,(19,20))))),((21,(23,((24,(25,(26,27))),28))),(30,(((31,33),34),32)))),29))),22)),7),5)),(35,(36,37))));
tree tnt_474 = [&U] (1,2,((3,((4,((6,((8,10),(((((9,(11,12)),14),(13,((15,(17,18)),(16,(19,20))))),((21,(30,(((31,33),34),32))),(23,((24,(25,(26,27))),28)))),29))),22)),(5,7))),(35,(36,37))));
tree tnt_475 = [&U] (1,2,((3,((4,((6,((8,10),(((((9,(11,12)),14),(13,((15,(17,18)),(16,(19,20))))),((21,(23,((24,(25,(26,27))),28))),((30,32),(31,(33,34))))),29))),22)),(5,7))),(35,(36,37))));
tree tnt_476 = [&U] (1,2,((3,((4,((6,((8,10),(((((9,(11,12)),14),(13,((15,(17,18)),(16,(19,20))))),((21,((30,((31,33),34)),32)),(23,((24,(25,(26,27))),28)))),29))),22)),(5,7))),(35,(36,37))));
tree tnt_477 = [&U] (1,2,((3,((4,((6,((8,10),(((((9,(11,12)),14),(13,((15,(17,18)),(16,(19,20))))),((21,((23,(24,(25,(26,27)))),28)),(30,((31,(33,34)),32)))),29))),22)),(5,7))),(35,(36,37))));
tree tnt_478 = [&U] (1,2,((3,(4,((5,7),((6,((8,10),(((((9,(11,12)),14),(13,((15,(17,18)),(16,(19,20))))),((21,((23,(24,(25,(26,27)))),28)),(30,((31,(33,34)),32)))),29))),22)))),(35,(36,37))));
tree tnt_479 = [&U] (1,2,((3,((4,((6,((8,10),(((((9,(11,12)),14),(13,((15,(17,18)),(16,(19,20))))),((21,((23,(24,(25,(26,27)))),28)),((30,32),(31,(33,34))))),29))),22)),(5,7))),(35,(36,37))));
tree tnt_480 = [&U] (1,2,((3,((4,((6,((8,10),(((((9,(11,12)),14),(13,((15,(17,18)),((16,19),20)))),((21,((23,(24,(25,(26,27)))),28)),(30,((31,(33,34)),32)))),29))),22)),(5,7))),(35,(36,37))));
tree tnt_481 = [&U] (1,2,(((3,((5,7),((6,((8,10),(((((9,(11,12)),14),(13,((15,(17,18)),(16,(19,20))))),((21,((23,(24,(25,(26,27)))),28)),(30,((31,(33,34)),32)))),29))),22))),4),(35,(36,37))));
tree tnt_482 = [&U] (1,2,((3,(4,((5,7),((6,((8,10),(((((9,(11,12)),14),(13,((15,(17,18)),((16,19),20)))),((21,((23,(24,(25,(26,27)))),28)),(30,((31,(33,34)),32)))),29))),22)))),(35,(36,37))));
tree tnt_483 = [&U] (1,2,((3,(4,((5,7),((6,((8,10),(((((9,(11,12)),14),(13,((15,(17,18)),(16,(19,20))))),((21,((23,(24,(25,(26,27)))),28)),((30,(31,(33,34))),32))),29))),22)))),(35,(36,37))));
tree tnt_484 = [&U] (1,2,((3,(4,((5,7),((6,((8,10),(((((9,(11,12)),14),(13,((15,(17,18)),(16,(19,20))))),((21,(23,((24,(25,(26,27))),28))),(30,((31,(33,34)),32)))),29))),22)))),(35,(36,37))));
tree tnt_485 = [&U] (1,2,((3,(4,((5,7),((6,((8,10),(((((9,(11,12)),14),(13,((15,(17,18)),(16,(19,20))))),((21,(30,((31,(33,34)),32))),(23,((24,(25,(26,27))),28)))),29))),22)))),(35,(36,37))));
tree tnt_486 = [&U] (1,2,((3,((4,((6,((8,10),(((((9,(11,12)),14),(13,((15,(17,18)),((16,19),20)))),((21,((23,(24,(25,(26,27)))),28)),((30,32),(31,(33,34))))),29))),22)),(5,7))),(35,(36,37))));
tree tnt_487 = [&U] (1,2,((3,(((4,((6,((8,10),((((((9,12),11),14),(13,((15,(17,18)),(16,(19,20))))),((21,(30,(31,((32,34),33)))),(23,((24,(25,(26,27))),28)))),29))),22)),7),5)),(35,(36,37))));
tree tnt_488 = [&U] (1,2,((3,((4,((6,((8,10),((((((9,12),11),14),(13,((15,(17,18)),(16,(19,20))))),((21,(30,(31,((32,34),33)))),(23,((24,(25,(26,27))),28)))),29))),22)),(5,7))),(35,(36,37))));
tree tnt_489 = [&U] (1,2,((3,(((4,((6,((8,10),((((((9,12),11),14),(13,((15,(17,18)),(16,(19,20))))),((21,(30,((31,33),(32,34)))),(23,((24,(25,(26,27))),28)))),29))),22)),7),5)),(35,(36,37))));
tree tnt_490 = [&U] (1,2,((3,(((4,((6,((8,10),((((((9,12),11),14),(13,((15,(17,18)),((16,19),20)))),((21,(30,(31,((32,34),33)))),(23,((24,(25,(26,27))),28)))),29))),22)),7),5)),(35,(36,37))));
tree tnt_491 = [&U] (1,2,((3,(((4,((6,((8,10),(((((9,(11,12)),14),(13,((15,(17,18)),(16,(19,20))))),((21,(30,(31,((32,34),33)))),(23,((24,(25,(26,27))),28)))),29))),22)),7),5)),(35,(36,37))));
tree tnt_492 = [&U] (1,2,((3,(((4,((6,((8,10),((((((9,12),11),14),(13,((15,(17,18)),(16,(19,20))))),((21,(30,((31,(32,33)),34))),(23,((24,(25,(26,27))),28)))),29))),22)),7),5)),(35,(36,37))));
tree tnt_493 = [&U] (1,2,((3,(((4,((6,((8,10),((((((9,12),11),14),(13,((15,(17,18)),(16,(19,20))))),((21,(30,(31,(32,(33,34))))),(23,((24,(25,(26,27))),28)))),29))),22)),7),5)),(35,(36,37))));
tree tnt_494 = [&U] (1,2,((3,(((4,((6,((8,10),((((((9,12),11),14),(13,((15,(17,18)),(16,(19,20))))),((21,(30,((31,32),(33,34)))),(23,((24,(25,(26,27))),28)))),29))),22)),7),5)),(35,(36,37))));
tree tnt_495 = [&U] (1,2,((3,((4,((6,((8,10),((((((9,12),11),14),(13,((15,(17,18)),((16,19),20)))),((21,(30,(31,((32,34),33)))),(23,((24,(25,(26,27))),28)))),29))),22)),(5,7))),(35,(36,37))));
tree tnt_496 = [&U] (1,2,((3,((4,((6,((8,10),(((((9,(11,12)),14),(13,((15,(17,18)),(16,(19,20))))),((21,(30,(31,((32,34),33)))),(23,((24,(25,(26,27))),28)))),29))),22)),(5,7))),(35,(36,37))));
tree tnt_497 = [&U] (1,2,((3,(4,((5,7),((6,(8,(((((((9,12),11),10),14),(13,((15,(17,18)),(16,(19,20))))),((21,((23,(24,(25,(26,27)))),28)),(30,(31,(32,(33,34)))))),29))),22)))),(35,(36,37))));
tree tnt_498 = [&U] (1,2,(((3,((5,7),((6,(8,(((((((9,12),11),10),14),(13,((15,(17,18)),(16,(19,20))))),((21,((23,(24,(25,(26,27)))),28)),(30,(31,(32,(33,34)))))),29))),22))),4),(35,(36,37))));
tree tnt_499 = [&U] (1,2,(((3,((5,7),((6,(8,(((((((9,12),11),10),14),(13,((15,(17,18)),(16,(19,20))))),((21,((23,(24,(25,(26,27)))),28)),((30,(31,(33,34))),32))),29))),22))),4),(35,(36,37))));
tree tnt_500 = [&U] (1,2,(((3,((5,7),((6,(8,(((((((9,12),11),10),14),(13,((15,(17,18)),(16,(19,20))))),((21,((23,(24,(25,(26,27)))),28)),(30,((31,(33,34)),32)))),29))),22))),4),(35,(36,37))));
tree tnt_501 = [&U] (1,2,(((3,((5,7),((6,(8,(((((((9,12),11),10),14),(13,((15,(17,18)),(16,(19,20))))),((21,(23,((24,(25,(26,27))),28))),(30,(31,(32,(33,34)))))),29))),22))),4),(35,(36,37))));
tree tnt_502 = [&U] (1,2,(((3,((5,7),((6,(8,(((((((9,12),11),10),14),(13,((15,(17,18)),(16,(19,20))))),((21,(23,((24,(25,(26,27))),28))),((30,(31,(33,34))),32))),29))),22))),4),(35,(36,37))));
tree tnt_503 = [&U] (1,2,(((3,((5,7),((6,((8,10),((((((9,12),11),14),(13,((15,(17,18)),(16,(19,20))))),((21,((23,(24,(25,(26,27)))),28)),((30,(31,(33,34))),32))),29))),22))),4),(35,(36,37))));
tree tnt_504 = [&U] (1,2,(((3,((5,7),((6,(8,(((((((9,12),11),10),14),(13,((15,(17,18)),(16,(19,20))))),((21,((30,(31,(33,34))),32)),(23,((24,(25,(26,27))),28)))),29))),22))),4),(35,(36,37))));
tree tnt_505 = [&U] (1,2,(((3,((5,7),((6,(8,(((((((9,12),11),10),14),(13,((15,(17,18)),(16,(19,20))))),((21,(23,((24,(25,(26,27))),28))),(30,((31,(33,34)),32)))),29))),22))),4),(35,(36,37))));
tree tnt_506 = [&U] (1,2,(((3,((5,7),((6,((8,10),((((((9,12),11),14),(13,((15,(17,18)),(16,(19,20))))),((21,((23,(24,(25,(26,27)))),28)),(30,((31,(33,34)),32)))),29))),22))),4),(35,(36,37))));
tree tnt_507 = [&U] (1,2,(((3,((5,7),((6,((8,10),(((((9,(11,12)),14),(13,((15,(17,18)),(16,(19,20))))),((21,((23,(24,(25,(26,27)))),28)),(30,(31,(32,(33,34)))))),29))),22))),4),(35,(36,37))));
tree tnt_508 = [&U] (1,2,(((3,((5,7),((6,((8,10),(((((9,(11,12)),14),(13,((15,(17,18)),((16,19),20)))),((21,((23,(24,(25,(26,27)))),28)),(30,(31,(32,(33,34)))))),29))),22))),4),(35,(36,37))));
tree tnt_509 = [&U] (1,2,(((3,((5,7),((6,((8,10),(((((9,(11,12)),14),(13,((15,(17,18)),(16,(19,20))))),((21,((23,(24,(25,(26,27)))),28)),(30,(((31,33),34),32)))),29))),22))),4),(35,(36,37))));
tree tnt_510 = [&U] (1,2,(((3,((5,7),((6,((8,10),(((((9,(11,12)),14),(13,((15,(17,18)),(16,(19,20))))),((21,((23,(24,(25,(26,27)))),28)),((30,(31,(33,34))),32))),29))),22))),4),(35,(36,37))));
tree tnt_511 = [&U] (1,2,(((3,((5,7),((6,((8,10),(((((9,(11,12)),14),(13,((15,(17,18)),(16,(19,20))))),((21,(23,((24,(25,(26,27))),28))),(30,(31,(32,(33,34)))))),29))),22))),4),(35,(36,37))));
tree tnt_512 = [&U] (1,2,(((3,((5,7),((6,((8,10),((((((9,12),11),14),(13,((15,(17,18)),((16,19),20)))),((21,((23,(24,(25,(26,27)))),28)),(30,(31,(32,(33,34)))))),29))),22))),4),(35,(36,37))));
tree tnt_513 = [&U] (1,2,(((3,((5,7),((6,((8,10),(((((9,(11,12)),14),(13,((15,(17,18)),((16,19),20)))),((21,((23,(24,(25,(26,27)))),28)),(30,(((31,33),34),32)))),29))),22))),4),(35,(36,37))));
tree tnt_514 = [&U] (1,2,(((3,((5,7),((6,((8,10),(((((9,(11,12)),14),(13,((15,(17,18)),((16,19),20)))),((21,((23,(24,(25,(26,27)))),28)),((30,(31,(33,34))),32))),29))),22))),4),(35,(36,37))));
tree tnt_515 = [&U] (1,2,(((3,((5,7),((6,((8,10),(((((9,(11,12)),14),(13,((15,(17,18)),((16,19),20)))),((21,((23,(24,(25,(26,27)))),28)),(30,((31,(33,34)),32)))),29))),22))),4),(35,(36,37))));
tree tnt_516 = [&U] (1,2,(((3,((5,7),((6,((8,10),(((((9,(11,12)),14),(13,((15,(17,18)),((16,19),20)))),((21,(23,((24,(25,(26,27))),28))),(30,(31,(32,(33,34)))))),29))),22))),4),(35,(36,37))));
tree tnt_517 = [&U] (1,2,((3,(4,((5,7),((6,((8,10),((((((9,12),11),14),(13,((15,(17,18)),(16,(19,20))))),((21,(30,(((31,33),34),32))),(23,((24,(25,(26,27))),28)))),29))),22)))),(35,(36,37))));
tree tnt_518 = [&U] (1,2,((3,(4,((5,7),((6,((8,10),((((((9,12),11),14),(13,((15,(17,18)),((16,19),20)))),((21,(30,(((31,33),34),32))),(23,((24,(25,(26,27))),28)))),29))),22)))),(35,(36,37))));
tree tnt_519 = [&U] (1,2,((3,(4,((5,7),((6,((8,10),(((((9,(11,12)),14),(13,((15,(17,18)),(16,(19,20))))),((21,(30,(((31,33),34),32))),(23,((24,(25,(26,27))),28)))),29))),22)))),(35,(36,37))));
tree tnt_520 = [&U] (1,2,((3,(4,((5,7),((6,((8,10),((((((9,12),11),14),(13,((15,(17,18)),(16,(19,20))))),((21,(30,((31,(33,34)),32))),(23,((24,(25,(26,27))),28)))),29))),22)))),(35,(36,37))));
tree tnt_521 = [&U] (1,2,((3,(4,((5,7),((6,((8,10),((((((9,12),11),14),(13,((15,(17,18)),(16,(19,20))))),((21,(30,((31,(32,33)),34))),(23,((24,(25,(26,27))),28)))),29))),22)))),(35,(36,37))));
tree tnt_522 = [&U] (1,2,(((3,((5,7),((6,((8,10),((((((9,12),11),14),(13,((15,(17,18)),(16,(19,20))))),((21,(30,(((31,33),34),32))),(23,((24,(25,(26,27))),28)))),29))),22))),4),(35,(36,37))));
tree tnt_523 = [&U] (1,2,((3,(4,((5,7),((6,((8,10),(((((9,(11,12)),14),(13,((15,(17,18)),((16,19),20)))),((21,(30,(((31,33),34),32))),(23,((24,(25,(26,27))),28)))),29))),22)))),(35,(36,37))));
tree tnt_524 = [&U] (1,2,((3,(4,((5,7),((6,((8,10),((((((9,12),11),14),(13,((15,(17,18)),((16,19),20)))),((21,(30,((31,(33,34)),32))),(23,((24,(25,(26,27))),28)))),29))),22)))),(35,(36,37))));
tree tnt_525 = [&U] (1,2,((3,(4,((5,7),((6,((8,10),((((((9,12),11),14),(13,((15,(17,18)),((16,19),20)))),((21,((30,((31,33),34)),32)),(23,((24,(25,(26,27))),28)))),29))),22)))),(35,(36,37))));
tree tnt_526 = [&U] (1,2,((3,(4,((5,7),((6,((8,10),((((((9,12),11),14),(13,((15,(17,18)),((16,19),20)))),((21,(30,((31,(32,33)),34))),(23,((24,(25,(26,27))),28)))),29))),22)))),(35,(36,37))));
tree tnt_527 = [&U] (1,2,(((3,((5,7),((6,((8,10),((((((9,12),11),14),(13,((15,(17,18)),(16,(19,20))))),((21,((30,32),((31,33),34))),(23,((24,(25,(26,27))),28)))),29))),22))),4),(35,(36,37))));
tree tnt_528 = [&U] (1,2,(((3,((5,7),((6,((8,10),((((((9,12),11),14),(13,((15,(17,18)),((16,19),20)))),((21,((30,32),((31,33),34))),(23,((24,(25,(26,27))),28)))),29))),22))),4),(35,(36,37))));
tree tnt_529 = [&U] (1,2,(((3,((5,7),((6,((8,10),(((((9,(11,12)),14),(13,((15,(17,18)),(16,(19,20))))),((21,((30,32),((31,33),34))),(23,((24,(25,(26,27))),28)))),29))),22))),4),(35,(36,37))));
tree tnt_530 = [&U] (1,2,(((3,((5,7),((6,((8,10),((((((9,12),11),14),(13,((15,(17,18)),(16,(19,20))))),((21,(30,((31,33),(32,34)))),(23,((24,(25,(26,27))),28)))),29))),22))),4),(35,(36,37))));
tree tnt_531 = [&U] (1,2,(((3,((5,7),((6,(8,(((((((9,12),11),10),14),(13,((15,(17,18)),(16,(19,20))))),((21,((30,32),((31,33),34))),(23,((24,(25,(26,27))),28)))),29))),22))),4),(35,(36,37))));
tree tnt_532 = [&U] (1,2,(((3,((5,7),((6,((8,10),((((((9,12),11),14),(13,((15,(17,18)),(16,(19,20))))),((21,(23,((24,(25,(26,27))),28))),((30,32),((31,33),34)))),29))),22))),4),(35,(36,37))));
tree tnt_533 = [&U] (1,2,(((3,((5,7),((6,((8,10),(((((9,(11,12)),14),(13,((15,(17,18)),((16,19),20)))),((21,((30,32),((31,33),34))),(23,((24,(25,(26,27))),28)))),29))),22))),4),(35,(36,37))));
tree tnt_534 = [&U] (1,2,(((3,((5,7),((6,((8,10),((((((9,12),11),14),(13,((15,(17,18)),((16,19),20)))),((21,((30,32),(31,(33,34)))),(23,((24,(25,(26,27))),28)))),29))),22))),4),(35,(36,37))));
tree tnt_535 = [&U] (1,2,(((3,((5,7),((6,((8,10),((((((9,12),11),14),(13,((15,(17,18)),((16,19),20)))),((21,(30,(((31,33),34),32))),(23,((24,(25,(26,27))),28)))),29))),22))),4),(35,(36,37))));
tree tnt_536 = [&U] (1,2,(((3,((5,7),((6,((8,10),((((((9,12),11),14),(13,((15,(17,18)),((16,19),20)))),((21,(30,((31,33),(32,34)))),(23,((24,(25,(26,27))),28)))),29))),22))),4),(35,(36,37))));
tree tnt_537 = [&U] (1,2,((3,(4,((5,((7,(8,(((((((9,12),11),10),14),(13,((15,(17,18)),(16,(19,20))))),((21,((30,32),((31,33),34))),(23,((24,(25,(26,27))),28)))),29))),22)),6))),(35,(36,37))));
tree tnt_538 = [&U] (1,2,((3,(4,((5,((7,(8,(((((((9,12),11),10),14),(13,((15,(17,18)),(16,(19,20))))),((21,(23,((24,(25,(26,27))),28))),((30,32),((31,33),34)))),29))),22)),6))),(35,(36,37))));
tree tnt_539 = [&U] (1,2,((3,(4,((5,((7,(8,(((((((9,12),11),10),14),(13,((15,(17,18)),(16,(19,20))))),((21,((23,(24,(25,(26,27)))),28)),((30,32),((31,33),34)))),29))),22)),6))),(35,(36,37))));
tree tnt_540 = [&U] (1,2,((3,(4,((5,((7,(8,(((((((9,12),11),10),14),(13,((15,(17,18)),(16,(19,20))))),((21,(30,(((31,33),32),34))),(23,((24,(25,(26,27))),28)))),29))),22)),6))),(35,(36,37))));
tree tnt_541 = [&U] (1,2,((3,(4,((5,((7,(8,(((((((9,12),11),10),14),(13,((15,(17,18)),(16,(19,20))))),((21,(30,((31,33),(32,34)))),(23,((24,(25,(26,27))),28)))),29))),22)),6))),(35,(36,37))));
tree tnt_542 = [&U] (1,2,((3,(4,((5,((7,(8,(((((((9,12),11),10),14),(13,((15,(17,18)),(16,(19,20))))),((21,(30,((31,(32,33)),34))),(23,((24,(25,(26,27))),28)))),29))),22)),6))),(35,(36,37))));
tree tnt_543 = [&U] (1,2,((3,(4,(5,(6,((7,(8,(((((((9,12),11),10),14),(13,((15,(17,18)),(16,(19,20))))),((21,((30,32),((31,33),34))),(23,((24,(25,(26,27))),28)))),29))),22))))),(35,(36,37))));
tree tnt_544 = [&U] (1,2,((3,(4,((5,((7,(8,(((((((9,12),11),10),14),(13,((15,(17,18)),(16,(19,20))))),((21,(23,((24,(25,(26,27))),28))),((30,32),(31,(33,34))))),29))),22)),6))),(35,(36,37))));
tree tnt_545 = [&U] (1,2,((3,(4,((5,((7,(8,(((((((9,12),11),10),14),(13,((15,(17,18)),(16,(19,20))))),((21,((23,(24,(25,(26,27)))),28)),((30,32),(31,(33,34))))),29))),22)),6))),(35,(36,37))));
tree tnt_546 = [&U] (1,2,((3,(4,(5,(6,((7,(8,(((((((9,12),11),10),14),(13,((15,(17,18)),(16,(19,20))))),((21,((23,(24,(25,(26,27)))),28)),((30,32),((31,33),34)))),29))),22))))),(35,(36,37))));
tree tnt_547 = [&U] (1,2,((3,(4,((5,((7,(8,(((((((9,12),11),10),14),(13,((15,(17,18)),(16,(19,20))))),29),((21,(30,((31,(32,33)),34))),(23,((24,(25,(26,27))),28)))))),22)),6))),(35,(36,37))));
tree tnt_548 = [&U] (1,2,((3,(4,((5,((7,(8,(((((((9,12),11),10),14),(13,((15,(17,18)),(16,(19,20))))),29),((21,(30,((31,32),(33,34)))),(23,((24,(25,(26,27))),28)))))),22)),6))),(35,(36,37))));
tree tnt_549 = [&U] (1,2,((3,(4,((5,((7,(8,(((((((9,12),11),10),14),(13,((15,(17,18)),(16,(19,20))))),((21,(30,((31,32),(33,34)))),(23,((24,(25,(26,27))),28)))),29))),22)),6))),(35,(36,37))));
tree tnt_550 = [&U] (1,2,((3,(4,((5,((7,(8,(((((((9,12),11),10),14),(13,((15,(17,18)),(16,(19,20))))),((21,(23,((24,(25,(26,27))),28))),(30,((31,32),(33,34))))),29))),22)),6))),(35,(36,37))));
tree tnt_551 = [&U] (1,2,((3,(4,((5,((7,(8,(((((((9,12),11),10),14),(13,((15,(17,18)),(16,(19,20))))),((21,(30,(31,((32,33),34)))),(23,((24,(25,(26,27))),28)))),29))),22)),6))),(35,(36,37))));
tree tnt_552 = [&U] (1,2,((3,(4,(5,(6,((7,(8,(((((((9,12),11),10),14),(13,((15,(17,18)),(16,(19,20))))),((21,(30,((31,32),(33,34)))),(23,((24,(25,(26,27))),28)))),29))),22))))),(35,(36,37))));
tree tnt_553 = [&U] (1,2,((3,(4,((5,((7,(8,(((((((9,12),11),10),14),(13,((15,(17,18)),(16,(19,20))))),((21,((23,(24,(25,(26,27)))),28)),(30,((31,32),(33,34))))),29))),22)),6))),(35,(36,37))));
tree tnt_554 = [&U] (1,2,((3,(4,(5,(6,((7,(8,(((((((9,12),11),10),14),(13,((15,(17,18)),(16,(19,20))))),((21,(30,(31,((32,33),34)))),(23,((24,(25,(26,27))),28)))),29))),22))))),(35,(36,37))));
tree tnt_555 = [&U] (1,2,((3,(4,(5,(6,((7,((8,10),((((((9,12),11),14),(13,((15,(17,18)),(16,(19,20))))),((21,(30,((31,32),(33,34)))),(23,((24,(25,(26,27))),28)))),29))),22))))),(35,(36,37))));
tree tnt_556 = [&U] (1,2,((3,(4,(5,(6,(((7,8),(((((((9,12),11),10),14),(13,((15,(17,18)),(16,(19,20))))),((21,(30,((31,32),(33,34)))),(23,((24,(25,(26,27))),28)))),29)),22))))),(35,(36,37))));
tree tnt_557 = [&U] (1,2,(((3,((5,7),(((6,(8,10)),(((((9,(11,12)),14),(13,((15,(17,18)),(16,(19,20))))),((21,((23,(24,(25,(26,27)))),28)),((30,32),(31,(33,34))))),29)),22))),4),(35,(36,37))));
tree tnt_558 = [&U] (1,2,(((3,((5,7),((6,((8,10),(((((9,(11,12)),14),(13,((15,(17,18)),(16,(19,20))))),((21,(30,((31,(33,34)),32))),(23,((24,(25,(26,27))),28)))),29))),22))),4),(35,(36,37))));
tree tnt_559 = [&U] (1,2,(((3,((5,7),((6,((8,10),(((((9,(11,12)),14),(13,((15,(17,18)),(16,(19,20))))),((21,(23,((24,(25,(26,27))),28))),(30,((31,(33,34)),32)))),29))),22))),4),(35,(36,37))));
tree tnt_560 = [&U] (1,2,(((3,((5,7),((6,((8,10),(((((9,(11,12)),14),(13,((15,(17,18)),(16,(19,20))))),((21,(23,((24,(25,(26,27))),28))),((30,(31,(33,34))),32))),29))),22))),4),(35,(36,37))));
tree tnt_561 = [&U] (1,2,(((3,((5,7),((6,((8,10),(((((9,(11,12)),14),(13,((15,(17,18)),(16,(19,20))))),((21,((30,32),(31,(33,34)))),(23,((24,(25,(26,27))),28)))),29))),22))),4),(35,(36,37))));
tree tnt_562 = [&U] (1,2,(((3,((5,7),((6,((8,10),(((((9,(11,12)),14),(13,((15,(17,18)),((16,19),20)))),((21,(30,((31,(33,34)),32))),(23,((24,(25,(26,27))),28)))),29))),22))),4),(35,(36,37))));
tree tnt_563 = [&U] (1,2,(((3,((5,7),((6,((8,10),(((((9,(11,12)),14),(13,((15,(17,18)),(16,(19,20))))),((21,(30,(((31,33),34),32))),(23,((24,(25,(26,27))),28)))),29))),22))),4),(35,(36,37))));
tree tnt_564 = [&U] (1,2,(((3,((5,7),((6,((8,10),(((((9,(11,12)),14),(13,((15,(17,18)),(16,(19,20))))),((21,(30,(31,((32,33),34)))),(23,((24,(25,(26,27))),28)))),29))),22))),4),(35,(36,37))));
tree tnt_565 = [&U] (1,2,(((3,((5,7),((6,((8,10),(((((9,(11,12)),14),(13,((15,(17,18)),(16,(19,20))))),(((((21,31),(33,34)),32),30),(23,((24,(25,(26,27))),28)))),29))),22))),4),(35,(36,37))));
tree tnt_566 = [&U] (1,2,(((3,((5,7),((6,((8,10),(((((9,(11,12)),14),(13,((15,(17,18)),((16,19),20)))),((21,(23,((24,(25,(26,27))),28))),(30,((31,(33,34)),32)))),29))),22))),4),(35,(36,37))));
tree tnt_567 = [&U] (1,2,(((3,((5,7),((6,((8,10),((((((9,12),11),14),(13,((15,(17,18)),(16,(19,20))))),((21,(23,((24,(25,(26,27))),28))),(30,((31,(33,34)),32)))),29))),22))),4),(35,(36,37))));
tree tnt_568 = [&U] (1,2,((3,(4,((5,7),((6,((8,10),((((((9,12),11),14),(13,((15,(17,18)),((16,19),20)))),((21,((23,(24,(25,(26,27)))),28)),((30,32),(31,(33,34))))),29))),22)))),(35,(36,37))));
tree tnt_569 = [&U] (1,2,((3,(4,((5,7),((6,((8,10),((((((9,12),11),14),(13,((15,(17,18)),((16,19),20)))),((21,((30,32),(31,(33,34)))),(23,((24,(25,(26,27))),28)))),29))),22)))),(35,(36,37))));
tree tnt_570 = [&U] (1,2,((3,((4,((6,((8,10),((((((9,12),11),14),(13,((15,(17,18)),((16,19),20)))),((21,((23,(24,(25,(26,27)))),28)),((30,32),(31,(33,34))))),29))),22)),(5,7))),(35,(36,37))));
tree tnt_571 = [&U] (1,2,((3,(4,((5,7),((6,((8,10),(((((9,(11,12)),14),(13,((15,(17,18)),((16,19),20)))),((21,((23,(24,(25,(26,27)))),28)),((30,32),(31,(33,34))))),29))),22)))),(35,(36,37))));
tree tnt_572 = [&U] (1,2,((3,(4,((5,7),((6,((8,10),((((((9,12),11),14),(13,((15,(17,18)),((16,19),20)))),((21,((23,(24,(25,(26,27)))),28)),(30,((31,(33,34)),32)))),29))),22)))),(35,(36,37))));
tree tnt_573 = [&U] (1,2,((3,(4,((5,7),((6,((8,10),((((((9,12),11),14),(13,((15,(17,18)),((16,19),20)))),((21,((23,(24,(25,(26,27)))),28)),(30,((31,32),(33,34))))),29))),22)))),(35,(36,37))));
tree tnt_574 = [&U] (1,2,((3,(4,((5,7),((6,((8,10),((((((9,12),11),14),(13,((15,(17,18)),((16,19),20)))),((21,(23,((24,(25,(26,27))),28))),((30,32),(31,(33,34))))),29))),22)))),(35,(36,37))));
tree tnt_575 = [&U] (1,2,(((3,((5,7),((6,((8,10),((((((9,12),11),14),(13,((15,(17,18)),((16,19),20)))),((21,((23,(24,(25,(26,27)))),28)),((30,32),(31,(33,34))))),29))),22))),4),(35,(36,37))));
tree tnt_576 = [&U] (1,2,((3,(4,((5,7),((6,((8,10),(((((9,(11,12)),14),(13,((15,(17,18)),((16,19),20)))),((21,((30,32),(31,(33,34)))),(23,((24,(25,(26,27))),28)))),29))),22)))),(35,(36,37))));
tree tnt_577 = [&U] (1,2,((3,(4,((5,7),((6,((8,10),((((((9,12),11),14),(13,((15,(17,18)),((16,19),20)))),((21,(30,((31,32),(33,34)))),(23,((24,(25,(26,27))),28)))),29))),22)))),(35,(36,37))));
tree tnt_578 = [&U] (1,2,((3,(((4,((6,((8,10),((((((9,12),11),14),(13,((15,(17,18)),((16,19),20)))),((21,((23,(24,(25,(26,27)))),28)),((30,32),((31,33),34)))),29))),22)),7),5)),(35,(36,37))));
tree tnt_579 = [&U] (1,2,((3,(((4,((6,((8,10),((((((9,12),11),14),(13,((15,(17,18)),((16,19),20)))),((21,(23,((24,(25,(26,27))),28))),((30,32),((31,33),34)))),29))),22)),7),5)),(35,(36,37))));
tree tnt_580 = [&U] (1,2,((3,(((4,((6,((8,10),(((((9,(11,12)),14),(13,((15,(17,18)),((16,19),20)))),((21,((23,(24,(25,(26,27)))),28)),((30,32),((31,33),34)))),29))),22)),7),5)),(35,(36,37))));
tree tnt_581 = [&U] (1,2,((3,((4,((6,((8,10),((((((9,12),11),14),(13,((15,(17,18)),((16,19),20)))),((21,((23,(24,(25,(26,27)))),28)),((30,32),((31,33),34)))),29))),22)),(5,7))),(35,(36,37))));
tree tnt_582 = [&U] (1,2,((3,(((4,((6,((8,10),((((((9,12),11),14),(13,((15,(17,18)),((16,19),20)))),((21,((30,32),((31,33),34))),(23,((24,(25,(26,27))),28)))),29))),22)),7),5)),(35,(36,37))));
tree tnt_583 = [&U] (1,2,((3,(((4,((6,((8,10),((((((9,12),11),14),(13,((15,(17,18)),((16,19),20)))),((21,((23,(24,(25,(26,27)))),28)),((30,(31,(33,34))),32))),29))),22)),7),5)),(35,(36,37))));
tree tnt_584 = [&U] (1,2,((3,(((4,((6,((8,10),((((((9,12),11),14),(13,((15,(17,18)),(16,(19,20))))),((21,(23,((24,(25,(26,27))),28))),((30,32),((31,33),34)))),29))),22)),7),5)),(35,(36,37))));
tree tnt_585 = [&U] (1,2,((3,(((4,((6,((8,10),(((((9,(11,12)),14),(13,((15,(17,18)),((16,19),20)))),((21,(23,((24,(25,(26,27))),28))),((30,32),((31,33),34)))),29))),22)),7),5)),(35,(36,37))));
tree tnt_586 = [&U] (1,2,((3,(((4,((6,((8,10),((((((9,12),11),14),(13,((15,(17,18)),((16,19),20)))),((21,(23,((24,(25,(26,27))),28))),((30,32),(31,(33,34))))),29))),22)),7),5)),(35,(36,37))));
tree tnt_587 = [&U] (1,2,((3,((4,((6,((8,10),((((((9,12),11),14),(13,((15,(17,18)),((16,19),20)))),((21,(23,((24,(25,(26,27))),28))),((30,32),((31,33),34)))),29))),22)),(5,7))),(35,(36,37))));
tree tnt_588 = [&U] (1,2,((3,(4,((5,7),((6,((8,10),(((((9,(11,12)),14),(13,((15,(17,18)),(16,(19,20))))),((21,((30,((31,33),34)),32)),(23,((24,(25,(26,27))),28)))),29))),22)))),(35,(36,37))));
tree tnt_589 = [&U] (1,2,((3,(4,((5,7),((6,((8,10),(((((9,(11,12)),14),(13,((15,(17,18)),((16,19),20)))),((21,((30,((31,33),34)),32)),(23,((24,(25,(26,27))),28)))),29))),22)))),(35,(36,37))));
tree tnt_590 = [&U] (1,2,((3,(4,((5,7),((6,((8,10),(((((9,(11,12)),14),(13,((15,(17,18)),(16,(19,20))))),((21,(30,((31,33),(32,34)))),(23,((24,(25,(26,27))),28)))),29))),22)))),(35,(36,37))));
tree tnt_591 = [&U] (1,2,((3,(4,((5,7),((6,((8,10),(((((9,(11,12)),14),(13,((15,(17,18)),(16,(19,20))))),((21,(30,((31,(32,33)),34))),(23,((24,(25,(26,27))),28)))),29))),22)))),(35,(36,37))));
tree tnt_592 = [&U] (1,2,((3,(4,((5,7),((6,((8,10),(((((9,(11,12)),14),(13,((15,(17,18)),((16,19),20)))),((21,(30,(((31,33),32),34))),(23,((24,(25,(26,27))),28)))),29))),22)))),(35,(36,37))));
tree tnt_593 = [&U] (1,2,((3,(4,((5,7),((6,((8,10),(((((9,(11,12)),14),(13,((15,(17,18)),((16,19),20)))),((21,(30,((31,33),(32,34)))),(23,((24,(25,(26,27))),28)))),29))),22)))),(35,(36,37))));
tree tnt_594 = [&U] (1,2,((3,(4,((5,7),((6,((8,10),(((((9,(11,12)),14),(13,((15,(17,18)),((16,19),20)))),((21,(30,((31,(32,33)),34))),(23,((24,(25,(26,27))),28)))),29))),22)))),(35,(36,37))));
tree tnt_595 = [&U] (1,2,((3,((4,((6,((8,10),(((((9,(11,12)),14),(13,((15,(17,18)),((16,19),20)))),((21,((30,((31,33),34)),32)),(23,((24,(25,(26,27))),28)))),29))),22)),(5,7))),(35,(36,37))));
tree tnt_596 = [&U] (1,2,((3,(4,((5,7),((6,((8,10),(((((9,(11,12)),14),(13,((15,(17,18)),((16,19),20)))),((21,(23,((24,(25,(26,27))),28))),((30,((31,33),34)),32))),29))),22)))),(35,(36,37))));
tree tnt_597 = [&U] (1,2,((3,(4,((5,7),((6,((8,10),(((((9,(11,12)),14),(13,((15,(17,18)),((16,19),20)))),((21,((23,(24,(25,(26,27)))),28)),((30,((31,33),34)),32))),29))),22)))),(35,(36,37))));
tree tnt_598 = [&U] (1,2,((3,(4,((((5,6),8),7),(((((9,12),11),10),(((13,((15,(17,18)),(16,(19,20)))),14),29)),(21,(22,(((23,(24,(25,(26,27)))),28),(30,(((31,33),34),32))))))))),(35,(36,37))));
tree tnt_599 = [&U] (1,2,(((3,((5,7),((6,(8,(((((((9,12),11),10),14),(13,((15,(17,18)),(16,(19,20))))),((21,(30,((31,(32,33)),34))),(23,((24,(25,(26,27))),28)))),29))),22))),4),(35,(36,37))));
tree tnt_600 = [&U] (1,2,(((3,((5,7),((6,(8,(((((((9,12),11),10),14),(13,((15,(17,18)),(16,(19,20))))),((21,(30,((31,32),(33,34)))),(23,((24,(25,(26,27))),28)))),29))),22))),4),(35,(36,37))));
tree tnt_601 = [&U] (1,2,(((3,((5,7),((6,(8,(((((((9,12),11),10),14),(13,((15,(17,18)),(16,(19,20))))),((21,(30,(((31,33),34),32))),(23,((24,(25,(26,27))),28)))),29))),22))),4),(35,(36,37))));
tree tnt_602 = [&U] (1,2,(((3,((5,7),((6,(8,(((((((9,12),11),10),14),(13,((15,(17,18)),(16,(19,20))))),((21,(30,((31,33),(32,34)))),(23,((24,(25,(26,27))),28)))),29))),22))),4),(35,(36,37))));
tree tnt_603 = [&U] (1,2,(((3,((5,7),((6,(8,(((((((9,12),11),10),14),(13,((15,(17,18)),(16,(19,20))))),((21,(30,((31,(33,34)),32))),(23,((24,(25,(26,27))),28)))),29))),22))),4),(35,(36,37))));
tree tnt_604 = [&U] (1,2,(((3,((5,7),((6,(8,(((((((9,12),11),10),14),(13,((15,(17,18)),(16,(19,20))))),((21,(23,((24,(25,(26,27))),28))),(30,(((31,33),34),32)))),29))),22))),4),(35,(36,37))));
tree tnt_605 = [&U] (1,2,(((3,((5,7),((6,((8,10),((((((9,12),11),14),(13,((15,(17,18)),(16,(19,20))))),((21,(30,(31,((32,34),33)))),(23,((24,(25,(26,27))),28)))),29))),22))),4),(35,(36,37))));
tree tnt_606 = [&U] (1,2,(((3,((5,7),((6,((8,10),((((((9,12),11),14),(13,((15,(17,18)),((16,19),20)))),((21,(30,(31,((32,34),33)))),(23,((24,(25,(26,27))),28)))),29))),22))),4),(35,(36,37))));
tree tnt_607 = [&U] (1,2,(((3,((5,7),((6,((8,10),(((((9,(11,12)),14),(13,((15,(17,18)),((16,19),20)))),((21,(30,(31,((32,34),33)))),(23,((24,(25,(26,27))),28)))),29))),22))),4),(35,(36,37))));
tree tnt_608 = [&U] (1,2,(((3,((5,7),((6,((8,10),((((((9,12),11),14),(13,((15,(17,18)),((16,19),20)))),((21,(30,((31,(33,34)),32))),(23,((24,(25,(26,27))),28)))),29))),22))),4),(35,(36,37))));
tree tnt_609 = [&U] (1,2,(((3,((5,7),((6,((8,10),((((((9,12),11),14),(13,((15,(17,18)),((16,19),20)))),((21,(30,((31,32),(33,34)))),(23,((24,(25,(26,27))),28)))),29))),22))),4),(35,(36,37))));
tree tnt_610 = [&U] (1,2,((3,(4,((5,7),((6,((8,10),((((((9,12),11),14),(13,((15,(17,18)),((16,19),20)))),((21,(30,(31,((32,34),33)))),(23,((24,(25,(26,27))),28)))),29))),22)))),(35,(36,37))));
tree tnt_611 = [&U] (1,2,(((3,((5,7),((6,((8,10),(((((9,(11,12)),14),(13,((15,(17,18)),((16,19),20)))),((21,(30,((31,33),(32,34)))),(23,((24,(25,(26,27))),28)))),29))),22))),4),(35,(36,37))));
tree tnt_612 = [&U] (1,2,(((3,((5,7),((6,((8,10),(((((9,(11,12)),14),(13,((15,(17,18)),((16,19),20)))),((21,(30,((31,(32,33)),34))),(23,((24,(25,(26,27))),28)))),29))),22))),4),(35,(36,37))));
tree tnt_613 = [&U] (1,2,(((3,((5,7),((6,((8,10),(((((9,(11,12)),14),(13,((15,(17,18)),((16,19),20)))),((21,((30,(31,(33,34))),32)),(23,((24,(25,(26,27))),28)))),29))),22))),4),(35,(36,37))));
tree tnt_614 = [&U] (1,2,(((3,((5,7),((6,((8,10),(((((9,(11,12)),14),(13,((15,(17,18)),((16,19),20)))),((21,(30,((31,32),(33,34)))),(23,((24,(25,(26,27))),28)))),29))),22))),4),(35,(36,37))));
tree tnt_615 = [&U] (1,2,((3,(((4,((6,((8,10),((((((9,12),11),14),(13,((15,(17,18)),(16,(19,20))))),((21,(30,(((31,33),34),32))),(23,((24,(25,(26,27))),28)))),29))),22)),7),5)),(35,(36,37))));
tree tnt_616 = [&U] (1,2,((3,(((4,((6,((8,10),((((((9,12),11),14),(13,((15,(17,18)),(16,(19,20))))),((21,((30,32),((31,33),34))),(23,((24,(25,(26,27))),28)))),29))),22)),7),5)),(35,(36,37))));
tree tnt_617 = [&U] (1,2,((3,(((4,((6,((8,10),((((((9,12),11),14),(13,((15,(17,18)),((16,19),20)))),((21,(30,(((31,33),34),32))),(23,((24,(25,(26,27))),28)))),29))),22)),7),5)),(35,(36,37))));
tree tnt_618 = [&U] (1,2,((3,(((4,((6,((8,10),(((((9,(11,12)),14),(13,((15,(17,18)),(16,(19,20))))),((21,(30,(((31,33),34),32))),(23,((24,(25,(26,27))),28)))),29))),22)),7),5)),(35,(36,37))));
tree tnt_619 = [&U] (1,2,((3,(((4,((6,((8,10),(((((9,(11,12)),14),(13,((15,(17,18)),(16,(19,20))))),((21,((30,32),((31,33),34))),(23,((24,(25,(26,27))),28)))),29))),22)),7),5)),(35,(36,37))));
tree tnt_620 = [&U] (1,2,((3,(((4,((6,((8,10),(((((9,(11,12)),14),(13,((15,(17,18)),((16,19),20)))),((21,(30,(((31,33),34),32))),(23,((24,(25,(26,27))),28)))),29))),22)),7),5)),(35,(36,37))));
tree tnt_621 = [&U] (1,2,((3,(((4,((6,((8,10),((((((9,12),11),14),(13,((15,(17,18)),((16,19),20)))),((21,(30,((31,(32,33)),34))),(23,((24,(25,(26,27))),28)))),29))),22)),7),5)),(35,(36,37))));
tree tnt_622 = [&U] (1,2,((3,((4,((6,((8,10),((((((9,12),11),14),(13,((15,(17,18)),((16,19),20)))),((21,(30,(((31,33),34),32))),(23,((24,(25,(26,27))),28)))),29))),22)),(5,7))),(35,(36,37))));
tree tnt_623 = [&U] (1,2,((3,(((4,((6,((8,10),((((((9,12),11),14),(13,((15,(17,18)),((16,19),20)))),((21,((30,32),(31,(33,34)))),(23,((24,(25,(26,27))),28)))),29))),22)),7),5)),(35,(36,37))));
tree tnt_624 = [&U] (1,2,((3,(((4,((6,((8,10),(((((9,(11,12)),14),(13,((15,(17,18)),(16,(19,20))))),((21,(30,((31,(32,33)),34))),(23,((24,(25,(26,27))),28)))),29))),22)),7),5)),(35,(36,37))));
tree tnt_625 = [&U] (1,2,((3,((4,((6,((8,10),((((((9,12),11),14),(13,((15,(17,18)),(16,(19,20))))),((21,(30,((31,(32,33)),34))),(23,((24,(25,(26,27))),28)))),29))),22)),(5,7))),(35,(36,37))));
tree tnt_626 = [&U] (1,2,((3,((4,((6,((8,10),((((((9,12),11),14),(13,((15,(17,18)),((16,19),20)))),((21,(30,((31,(32,33)),34))),(23,((24,(25,(26,27))),28)))),29))),22)),(5,7))),(35,(36,37))));
tree tnt_627 = [&U] (1,2,((3,((4,((6,((8,10),((((((9,12),11),14),(13,((15,(17,18)),(16,(19,20))))),((21,(30,((31,32),(33,34)))),(23,((24,(25,(26,27))),28)))),29))),22)),(5,7))),(35,(36,37))));
tree tnt_628 = [&U] (1,2,((3,((4,((6,((8,10),((((((9,12),11),14),(13,((15,(17,18)),(16,(19,20))))),((21,(30,((31,33),(32,34)))),(23,((24,(25,(26,27))),28)))),29))),22)),(5,7))),(35,(36,37))));
tree tnt_629 = [&U] (1,2,((3,((4,((6,((8,10),(((((9,(11,12)),14),(13,((15,(17,18)),((16,19),20)))),((21,(30,((31,(32,33)),34))),(23,((24,(25,(26,27))),28)))),29))),22)),(5,7))),(35,(36,37))));
tree tnt_630 = [&U] (1,2,((3,((4,((6,((8,10),((((((9,12),11),14),(13,((15,(17,18)),((16,19),20)))),((21,(30,((31,32),(33,34)))),(23,((24,(25,(26,27))),28)))),29))),22)),(5,7))),(35,(36,37))));
tree tnt_631 = [&U] (1,2,((3,((4,((6,((8,10),((((((9,12),11),14),(13,((15,(17,18)),((16,19),20)))),((21,(30,(31,(32,(33,34))))),(23,((24,(25,(26,27))),28)))),29))),22)),(5,7))),(35,(36,37))));
tree tnt_632 = [&U] (1,2,((3,((4,((6,((8,10),((((((9,12),11),14),(13,((15,(17,18)),((16,19),20)))),((21,((30,((31,33),34)),32)),(23,((24,(25,(26,27))),28)))),29))),22)),(5,7))),(35,(36,37))));
tree tnt_633 = [&U] (1,2,((3,((4,((6,((8,10),((((((9,12),11),14),(13,((15,(17,18)),((16,19),20)))),((21,(30,((31,33),(32,34)))),(23,((24,(25,(26,27))),28)))),29))),22)),(5,7))),(35,(36,37))));
tree tnt_634 = [&U] (1,2,((3,((4,((6,((8,10),(((((9,(11,12)),14),(13,((15,(17,18)),(16,(19,20))))),((21,(30,((31,32),(33,34)))),(23,((24,(25,(26,27))),28)))),29))),22)),(5,7))),(35,(36,37))));
tree tnt_635 = [&U] (1,2,(((3,((5,7),((6,((8,10),(((((9,(11,12)),14),(13,((15,(17,18)),(16,(19,20))))),((21,(30,((31,33),(32,34)))),(23,((24,(25,(26,27))),28)))),29))),22))),4),(35,(36,37))));
tree tnt_636 = [&U] (1,2,(((3,((5,7),((6,((8,10),(((((9,(11,12)),14),(13,((15,(17,18)),(16,(19,20))))),((21,(30,((31,(32,33)),34))),(23,((24,(25,(26,27))),28)))),29))),22))),4),(35,(36,37))));
tree tnt_637 = [&U] (1,2,((3,((4,((6,((8,10),(((((9,(11,12)),14),(13,((15,(17,18)),(16,(19,20))))),((21,(30,((31,33),(32,34)))),(23,((24,(25,(26,27))),28)))),29))),22)),(5,7))),(35,(36,37))));
tree tnt_638 = [&U] (1,2,(((3,((5,7),(((6,(8,10)),(((((9,(11,12)),14),(13,((15,(17,18)),(16,(19,20))))),((21,(30,((31,33),(32,34)))),(23,((24,(25,(26,27))),28)))),29)),22))),4),(35,(36,37))));
tree tnt_639 = [&U] (1,2,(((3,((5,7),((6,((8,10),(((((9,(11,12)),14),(13,((15,(17,18)),(16,(19,20))))),((21,(30,((31,32),(33,34)))),(23,((24,(25,(26,27))),28)))),29))),22))),4),(35,(36,37))));
tree tnt_640 = [&U] (1,2,((3,((4,((6,((8,10),(((((9,(11,12)),14),(13,((15,(17,18)),((16,19),20)))),((21,(30,((31,33),(32,34)))),(23,((24,(25,(26,27))),28)))),29))),22)),(5,7))),(35,(36,37))));
tree tnt_641 = [&U] (1,2,((3,(((4,((6,((8,10),(((((9,(11,12)),14),(13,((15,(17,18)),(16,(19,20))))),((21,(30,((31,33),(32,34)))),(23,((24,(25,(26,27))),28)))),29))),22)),7),5)),(35,(36,37))));
tree tnt_642 = [&U] (1,2,(((3,((5,7),(((6,(8,10)),(((((9,(11,12)),14),(13,((15,(17,18)),(16,(19,20))))),((21,(30,(31,((32,34),33)))),(23,((24,(25,(26,27))),28)))),29)),22))),4),(35,(36,37))));
tree tnt_643 = [&U] (1,2,((3,(4,((5,7),((6,((8,10),(((((9,(11,12)),14),(13,((15,(17,18)),(16,(19,20))))),((21,(30,((31,32),(33,34)))),(23,((24,(25,(26,27))),28)))),29))),22)))),(35,(36,37))));
tree tnt_644 = [&U] (1,2,((3,((4,((6,((8,10),(((((9,(11,12)),14),(13,((15,(17,18)),((16,19),20)))),((21,(30,(31,((32,34),33)))),(23,((24,(25,(26,27))),28)))),29))),22)),(5,7))),(35,(36,37))));
tree tnt_645 = [&U] (1,2,((3,(4,(((((5,6),22),8),7),(((9,(((21,(((30,(32,34)),33),31)),(23,(24,(25,(26,27))))),28)),(10,(11,(12,(13,((14,(15,(16,(17,18)))),(19,20))))))),29)))),(35,(36,37))));
tree tnt_646 = [&U] (1,2,((3,(((4,((6,((8,10),(((((9,(11,12)),14),(13,((15,(17,18)),(16,(19,20))))),((21,((23,(24,(25,(26,27)))),28)),((30,32),(31,(33,34))))),29))),22)),7),5)),(35,(36,37))));
tree tnt_647 = [&U] (1,2,((3,(((4,((6,((8,10),(((((9,(11,12)),14),(13,((15,(17,18)),((16,19),20)))),((21,((23,(24,(25,(26,27)))),28)),((30,32),(31,(33,34))))),29))),22)),7),5)),(35,(36,37))));
tree tnt_648 = [&U] (1,2,((3,(((4,((6,((8,10),(((((9,(11,12)),14),(13,((15,(17,18)),(16,(19,20))))),((21,((23,(24,(25,(26,27)))),28)),((30,32),((31,33),34)))),29))),22)),7),5)),(35,(36,37))));
tree tnt_649 = [&U] (1,2,((3,(((4,((6,((8,10),(((((9,(11,12)),14),(13,((15,(17,18)),(16,(19,20))))),((21,((23,(24,(25,(26,27)))),28)),(30,((31,32),(33,34))))),29))),22)),7),5)),(35,(36,37))));
tree tnt_650 = [&U] (1,2,((3,(((4,((6,((8,10),(((((9,(11,12)),14),(13,((15,(17,18)),(16,(19,20))))),((21,(23,((24,(25,(26,27))),28))),((30,32),(31,(33,34))))),29))),22)),7),5)),(35,(36,37))));
tree tnt_651 = [&U] (1,2,((3,(((4,((6,((8,10),(((((9,(11,12)),14),(13,((15,(17,18)),(16,(19,20))))),((21,((30,32),(31,(33,34)))),(23,((24,(25,(26,27))),28)))),29))),22)),7),5)),(35,(36,37))));
tree tnt_652 = [&U] (1,2,((3,(((4,((6,((8,10),(((((9,(11,12)),14),(13,((15,(17,18)),((16,19),20)))),((21,((23,(24,(25,(26,27)))),28)),(30,((31,32),(33,34))))),29))),22)),7),5)),(35,(36,37))));
tree tnt_653 = [&U] (1,2,((3,(((4,((6,((8,10),((((((9,12),11),14),(13,((15,(17,18)),(16,(19,20))))),((21,((23,(24,(25,(26,27)))),28)),(30,((31,32),(33,34))))),29))),22)),7),5)),(35,(36,37))));
tree tnt_654 = [&U] (1,2,((3,(((4,((6,((8,10),(((((9,(11,12)),14),(13,((15,(17,18)),(16,(19,20))))),((21,(23,((24,(25,(26,27))),28))),(30,((31,32),(33,34))))),29))),22)),7),5)),(35,(36,37))));
tree tnt_655 = [&U] (1,2,((3,(((4,((6,((8,10),(((((9,(11,12)),14),(13,((15,(17,18)),(16,(19,20))))),((21,(30,((31,32),(33,34)))),(23,((24,(25,(26,27))),28)))),29))),22)),7),5)),(35,(36,37))));
tree tnt_656 = [&U] (1,2,((3,(4,(5,(6,((7,8),(((((9,12),11),10),(((13,((15,(17,18)),(16,(19,20)))),14),29)),(((21,(30,(31,(32,(33,34))))),(23,((24,(25,(26,27))),28))),22))))))),(35,(36,37))));
tree tnt_657 = [&U] (1,2,((3,(4,(5,(6,((7,8),(((((9,12),11),10),(((13,((15,(17,18)),(16,(19,20)))),14),29)),(((21,(30,((31,(32,33)),34))),(23,((24,(25,(26,27))),28))),22))))))),(35,(36,37))));
tree tnt_658 = [&U] (1,2,((3,(4,(5,(6,((7,8),(((((((9,12),11),10),14),(13,((15,(17,18)),(16,(19,20))))),29),(((21,(30,(31,(32,(33,34))))),(23,((24,(25,(26,27))),28))),22))))))),(35,(36,37))));
tree tnt_659 = [&U] (1,2,((3,(4,(5,(6,((7,8),(((((9,12),11),10),(((13,((15,(17,18)),(16,(19,20)))),14),29)),(((21,(30,(31,((32,33),34)))),(23,((24,(25,(26,27))),28))),22))))))),(35,(36,37))));
tree tnt_660 = [&U] (1,2,((3,(4,(5,(6,((7,8),(((((9,12),11),10),(((13,((15,(17,18)),(16,(19,20)))),14),29)),(((21,(30,(((31,33),34),32))),(23,((24,(25,(26,27))),28))),22))))))),(35,(36,37))));
tree tnt_661 = [&U] (1,2,((3,(4,(5,(6,((7,8),(((((((9,12),11),10),14),(13,((15,(17,18)),(16,(19,20))))),29),(((21,(30,((31,(32,33)),34))),(23,((24,(25,(26,27))),28))),22))))))),(35,(36,37))));
tree tnt_662 = [&U] (1,2,((3,(4,(5,(6,((7,8),(((((((9,12),11),10),14),(13,((15,(17,18)),(16,(19,20))))),29),(((21,(30,((31,(33,34)),32))),(23,((24,(25,(26,27))),28))),22))))))),(35,(36,37))));
tree tnt_663 = [&U] (1,2,((3,(4,(5,(6,((7,8),(((((((9,12),11),10),14),(13,((15,(17,18)),(16,(19,20))))),29),((21,((23,((24,(25,(26,27))),28)),(30,(31,(32,(33,34)))))),22))))))),(35,(36,37))));
tree tnt_664 = [&U] (1,2,((3,(4,(5,(6,((7,8),(((((((9,12),11),10),14),(13,((15,(17,18)),(16,(19,20))))),29),(((21,(30,(31,((32,33),34)))),(23,((24,(25,(26,27))),28))),22))))))),(35,(36,37))));
tree tnt_665 = [&U] (1,2,((3,(4,(5,(6,((7,8),(((((((9,12),11),10),14),(13,((15,(17,18)),(16,(19,20))))),29),((21,((23,((24,(25,(26,27))),28)),(30,(((31,33),34),32)))),22))))))),(35,(36,37))));
tree tnt_666 = [&U] (1,2,((3,(((4,((6,((8,10),((((((9,12),11),14),(13,((15,(17,18)),((16,19),20)))),((21,(23,((24,(25,(26,27))),28))),(30,(31,(32,(33,34)))))),29))),22)),7),5)),(35,(36,37))));
tree tnt_667 = [&U] (1,2,((3,(((4,((6,((8,10),((((((9,12),11),14),(13,((15,(17,18)),(16,(19,20))))),((21,(23,((24,(25,(26,27))),28))),(30,(31,(32,(33,34)))))),29))),22)),7),5)),(35,(36,37))));
tree tnt_668 = [&U] (1,2,((3,(((4,((6,((8,10),(((((9,(11,12)),14),(13,((15,(17,18)),((16,19),20)))),((21,(23,((24,(25,(26,27))),28))),(30,(31,(32,(33,34)))))),29))),22)),7),5)),(35,(36,37))));
tree tnt_669 = [&U] (1,2,((3,(((4,((6,((8,10),((((((9,12),11),14),(13,((15,(17,18)),((16,19),20)))),((21,((23,(24,(25,(26,27)))),28)),(30,(31,(32,(33,34)))))),29))),22)),7),5)),(35,(36,37))));
tree tnt_670 = [&U] (1,2,((3,((4,((6,((8,10),((((((9,12),11),14),(13,((15,(17,18)),((16,19),20)))),((21,(23,((24,(25,(26,27))),28))),(30,(31,(32,(33,34)))))),29))),22)),(5,7))),(35,(36,37))));
tree tnt_671 = [&U] (1,2,((3,(((4,((6,((8,10),((((((9,12),11),14),(13,((15,(17,18)),((16,19),20)))),((21,(30,(31,(32,(33,34))))),(23,((24,(25,(26,27))),28)))),29))),22)),7),5)),(35,(36,37))));
tree tnt_672 = [&U] (1,2,((3,(((4,((6,((8,10),((((((9,12),11),14),(13,((15,(17,18)),(16,(19,20))))),((21,(23,((24,(25,(26,27))),28))),((30,(31,(33,34))),32))),29))),22)),7),5)),(35,(36,37))));
tree tnt_673 = [&U] (1,2,((3,((4,((6,((8,10),((((((9,12),11),14),(13,((15,(17,18)),(16,(19,20))))),((21,(23,((24,(25,(26,27))),28))),(30,(31,(32,(33,34)))))),29))),22)),(5,7))),(35,(36,37))));
tree tnt_674 = [&U] (1,2,((3,((4,((6,((8,10),(((((9,(11,12)),14),(13,((15,(17,18)),((16,19),20)))),((21,(23,((24,(25,(26,27))),28))),(30,(31,(32,(33,34)))))),29))),22)),(5,7))),(35,(36,37))));
tree tnt_675 = [&U] (1,2,((3,(((4,((6,((8,10),(((((9,(11,12)),14),(13,((15,(17,18)),((16,19),20)))),((21,(30,(31,(32,(33,34))))),(23,((24,(25,(26,27))),28)))),29))),22)),7),5)),(35,(36,37))));
tree tnt_676 = [&U] (1,2,((3,(4,(5,(6,((7,((8,10),(((((9,(11,12)),14),(13,((15,(17,18)),(16,(19,20))))),(((((21,31),30),(33,34)),32),(23,((24,(25,(26,27))),28)))),29))),22))))),(35,(36,37))));
tree tnt_677 = [&U] (1,2,((3,(4,(5,(6,((7,((8,10),(((((9,(11,12)),14),(13,((15,(17,18)),((16,19),20)))),(((((21,31),30),(33,34)),32),(23,((24,(25,(26,27))),28)))),29))),22))))),(35,(36,37))));
tree tnt_678 = [&U] (1,2,((3,(4,(5,(6,((7,((8,10),(((((9,(11,12)),14),(13,((15,(17,18)),(16,(19,20))))),(((((21,31),(33,34)),32),30),(23,((24,(25,(26,27))),28)))),29))),22))))),(35,(36,37))));
tree tnt_679 = [&U] (1,2,((3,(4,(5,(6,((7,((8,10),((((((9,12),11),14),(13,((15,(17,18)),((16,19),20)))),(((((21,31),30),(33,34)),32),(23,((24,(25,(26,27))),28)))),29))),22))))),(35,(36,37))));
tree tnt_680 = [&U] (1,2,((3,(4,(5,(6,((7,((8,10),(((((9,(11,12)),14),(13,((15,(17,18)),((16,19),20)))),(((((21,31),(33,34)),32),30),(23,((24,(25,(26,27))),28)))),29))),22))))),(35,(36,37))));
tree tnt_681 = [&U] (1,2,((3,(4,(5,(6,((7,((8,10),((((((9,12),11),14),(13,((15,(17,18)),(16,(19,20))))),(((((21,31),(33,34)),32),30),(23,((24,(25,(26,27))),28)))),29))),22))))),(35,(36,37))));
tree tnt_682 = [&U] (1,2,((3,(4,(5,(6,((7,((8,10),((((((9,12),11),14),(13,((15,(17,18)),((16,19),20)))),(((((21,31),(33,34)),32),30),(23,((24,(25,(26,27))),28)))),29))),22))))),(35,(36,37))));
tree tnt_683 = [&U] (1,2,((3,(4,(5,(6,((7,((8,10),(((((9,(11,12)),14),(13,((15,(17,18)),((16,19),20)))),((21,(30,((31,(33,34)),32))),(23,((24,(25,(26,27))),28)))),29))),22))))),(35,(36,37))));
tree tnt_684 = [&U] (1,2,((3,(4,(5,(6,((7,((8,10),(((((9,(11,12)),14),(13,((15,(17,18)),((16,19),20)))),((21,(23,((24,(25,(26,27))),28))),(30,((31,(33,34)),32)))),29))),22))))),(35,(36,37))));
tree tnt_685 = [&U] (1,2,((3,(4,(5,(6,((7,((8,10),((((((9,12),11),14),(13,((15,(17,18)),(16,(19,20))))),((21,(23,((24,(25,(26,27))),28))),(30,((31,(33,34)),32)))),29))),22))))),(35,(36,37))));
tree tnt_686 = [&U] (1,2,((3,(4,(5,(6,(((7,8),(((((((9,12),11),10),14),(13,((15,(17,18)),(16,(19,20))))),(((((21,31),(33,34)),30),32),(23,((24,(25,(26,27))),28)))),29)),22))))),(35,(36,37))));
tree tnt_687 = [&U] (1,2,((3,(4,(5,(6,(((7,8),(((((((9,12),11),10),14),(13,((15,(17,18)),(16,(19,20))))),((21,(23,((24,(25,(26,27))),28))),((30,(31,(33,34))),32))),29)),22))))),(35,(36,37))));
tree tnt_688 = [&U] (1,2,((3,(4,(5,(6,(((7,8),(((((((9,12),11),10),14),(13,((15,(17,18)),(16,(19,20))))),((21,((30,(31,(33,34))),32)),(23,((24,(25,(26,27))),28)))),29)),22))))),(35,(36,37))));
tree tnt_689 = [&U] (1,2,((3,(4,(5,(6,(((7,8),(((((((9,12),11),10),14),(13,((15,(17,18)),(16,(19,20))))),((21,(23,((24,(25,(26,27))),28))),(30,((31,(33,34)),32)))),29)),22))))),(35,(36,37))));
tree tnt_690 = [&U] (1,2,((3,(4,(5,(6,(((7,8),(((((((9,12),11),10),14),(13,((15,(17,18)),(16,(19,20))))),((21,(23,((24,(25,(26,27))),28))),(30,((31,32),(33,34))))),29)),22))))),(35,(36,37))));
tree tnt_691 = [&U] (1,2,((3,(4,(5,(6,(((7,8),(((((((9,12),11),10),14),(13,((15,(17,18)),(16,(19,20))))),((21,((23,(24,(25,(26,27)))),28)),((30,(31,(33,34))),32))),29)),22))))),(35,(36,37))));
tree tnt_692 = [&U] (1,2,((3,(4,(5,(6,((7,(8,(((((((9,12),11),10),14),(13,((15,(17,18)),(16,(19,20))))),((21,(23,((24,(25,(26,27))),28))),((30,(31,(33,34))),32))),29))),22))))),(35,(36,37))));
tree tnt_693 = [&U] (1,2,((3,(4,(5,(6,(((7,8),(((((((9,12),11),10),14),(13,((15,(17,18)),(16,(19,20))))),((21,((30,((31,33),34)),32)),(23,((24,(25,(26,27))),28)))),29)),22))))),(35,(36,37))));
tree tnt_694 = [&U] (1,2,((3,(4,(5,(6,(((7,8),(((((((9,12),11),10),14),(13,((15,(17,18)),(16,(19,20))))),((21,(30,(31,((32,33),34)))),(23,((24,(25,(26,27))),28)))),29)),22))))),(35,(36,37))));
tree tnt_695 = [&U] (1,2,((3,(4,(5,(6,(((7,8),(((((((9,12),11),10),14),(13,((15,(17,18)),(16,(19,20))))),((21,((23,(24,(25,(26,27)))),28)),(30,((31,(33,34)),32)))),29)),22))))),(35,(36,37))));
tree tnt_696 = [&U] (1,2,((3,(4,((5,7),(((6,(8,10)),(((((9,(11,12)),14),(13,((15,(17,18)),(16,(19,20))))),(((((21,31),30),(33,34)),32),(23,((24,(25,(26,27))),28)))),29)),22)))),(35,(36,37))));
tree tnt_697 = [&U] (1,2,((3,(4,((5,7),((6,((8,10),(((((9,(11,12)),14),(13,((15,(17,18)),(16,(19,20))))),(((((21,31),30),(33,34)),32),(23,((24,(25,(26,27))),28)))),29))),22)))),(35,(36,37))));
tree tnt_698 = [&U] (1,2,((3,(4,((5,7),((6,((8,10),(((((9,(11,12)),14),(13,((15,(17,18)),((16,19),20)))),(((((21,31),30),(33,34)),32),(23,((24,(25,(26,27))),28)))),29))),22)))),(35,(36,37))));
tree tnt_699 = [&U] (1,2,((3,(4,((5,7),((6,((8,10),(((((9,(11,12)),14),(13,((15,(17,18)),(16,(19,20))))),(((((21,31),(33,34)),32),30),(23,((24,(25,(26,27))),28)))),29))),22)))),(35,(36,37))));
tree tnt_700 = [&U] (1,2,((3,(4,((5,7),((6,((8,10),((((((9,12),11),14),(13,((15,(17,18)),((16,19),20)))),(((((21,31),30),(33,34)),32),(23,((24,(25,(26,27))),28)))),29))),22)))),(35,(36,37))));
tree tnt_701 = [&U] (1,2,((3,(4,((5,7),((6,((8,10),(((((9,(11,12)),14),(13,((15,(17,18)),((16,19),20)))),(((((21,31),(33,34)),32),30),(23,((24,(25,(26,27))),28)))),29))),22)))),(35,(36,37))));
tree tnt_702 = [&U] (1,2,(((3,((5,7),((6,((8,10),(((((9,(11,12)),14),(13,((15,(17,18)),((16,19),20)))),(((((21,31),30),(33,34)),32),(23,((24,(25,(26,27))),28)))),29))),22))),4),(35,(36,37))));
tree tnt_703 = [&U] (1,2,((3,((4,((6,((8,10),(((((9,(11,12)),14),(13,((15,(17,18)),((16,19),20)))),(((((21,31),30),(33,34)),32),(23,((24,(25,(26,27))),28)))),29))),22)),(5,7))),(35,(36,37))));
tree tnt_704 = [&U] (1,2,((3,((4,((6,((8,10),(((((9,(11,12)),14),(13,((15,(17,18)),(16,(19,20))))),(((((21,31),(33,34)),32),30),(23,((24,(25,(26,27))),28)))),29))),22)),(5,7))),(35,(36,37))));
tree tnt_705 = [&U] (1,2,((3,(4,((5,7),((6,((8,10),((((((9,12),11),14),(13,((15,(17,18)),((16,19),20)))),(((((21,31),(33,34)),32),30),(23,((24,(25,(26,27))),28)))),29))),22)))),(35,(36,37))));
tree tnt_706 = [&U] (1,2,((3,(4,(5,(6,((7,((8,10),((((((9,12),11),14),(13,((15,(17,18)),((16,19),20)))),((21,(23,((24,(25,(26,27))),28))),(30,(((31,33),34),32)))),29))),22))))),(35,(36,37))));
tree tnt_707 = [&U] (1,2,((3,(4,(5,(6,((7,((8,10),(((((9,(11,12)),14),(13,((15,(17,18)),((16,19),20)))),((21,(23,((24,(25,(26,27))),28))),(30,(((31,33),34),32)))),29))),22))))),(35,(36,37))));
tree tnt_708 = [&U] (1,2,((3,(4,(5,(6,((7,((8,10),((((((9,12),11),14),(13,((15,(17,18)),((16,19),20)))),((21,(30,(((31,33),34),32))),(23,((24,(25,(26,27))),28)))),29))),22))))),(35,(36,37))));
tree tnt_709 = [&U] (1,2,((3,(4,(5,(6,((7,((8,10),((((((9,12),11),14),(13,((15,(17,18)),((16,19),20)))),((21,(23,((24,(25,(26,27))),28))),((30,32),(31,(33,34))))),29))),22))))),(35,(36,37))));
tree tnt_710 = [&U] (1,2,((3,(4,(5,(6,((7,((8,10),((((((9,12),11),14),(13,((15,(17,18)),((16,19),20)))),((21,((30,((31,33),34)),32)),(23,((24,(25,(26,27))),28)))),29))),22))))),(35,(36,37))));
tree tnt_711 = [&U] (1,2,((3,(4,(5,(6,((7,((8,10),((((((9,12),11),14),(13,((15,(17,18)),((16,19),20)))),((21,(23,((24,(25,(26,27))),28))),(30,((31,(33,34)),32)))),29))),22))))),(35,(36,37))));
tree tnt_712 = [&U] (1,2,((3,(4,(5,(6,((7,((8,10),(((((9,(11,12)),14),(13,((15,(17,18)),((16,19),20)))),((21,((23,(24,(25,(26,27)))),28)),(30,(((31,33),34),32)))),29))),22))))),(35,(36,37))));
tree tnt_713 = [&U] (1,2,((3,(4,(5,(6,((7,((8,10),(((((9,(11,12)),14),(13,((15,(17,18)),((16,19),20)))),((21,(30,(((31,33),34),32))),(23,((24,(25,(26,27))),28)))),29))),22))))),(35,(36,37))));
tree tnt_714 = [&U] (1,2,((3,(4,(5,(6,((7,((8,10),(((((9,(11,12)),14),(13,((15,(17,18)),((16,19),20)))),((21,(23,((24,(25,(26,27))),28))),((30,32),(31,(33,34))))),29))),22))))),(35,(36,37))));
tree tnt_715 = [&U] (1,2,((3,(4,(5,(6,((7,((8,10),(((((9,(11,12)),14),(13,((15,(17,18)),((16,19),20)))),((21,((30,((31,33),34)),32)),(23,((24,(25,(26,27))),28)))),29))),22))))),(35,(36,37))));
tree tnt_716 = [&U] (1,2,(((3,((5,7),(((6,(8,10)),(((((9,(11,12)),14),(13,((15,(17,18)),(16,(19,20))))),((((21,31),(33,34)),(30,32)),(23,((24,(25,(26,27))),28)))),29)),22))),4),(35,(36,37))));
tree tnt_717 = [&U] (1,2,((3,(4,((5,7),((6,((8,10),(((((9,(11,12)),14),(13,((15,(17,18)),(16,(19,20))))),((21,(23,((24,(25,(26,27))),28))),((30,32),(31,(33,34))))),29))),22)))),(35,(36,37))));
tree tnt_718 = [&U] (1,2,((3,(4,((5,7),((6,((8,10),(((((9,(11,12)),14),(13,((15,(17,18)),((16,19),20)))),((21,(23,((24,(25,(26,27))),28))),((30,32),(31,(33,34))))),29))),22)))),(35,(36,37))));
tree tnt_719 = [&U] (1,2,((3,(4,((5,7),((6,((8,10),(((((9,(11,12)),14),(13,((15,(17,18)),((16,19),20)))),((21,(23,((24,(25,(26,27))),28))),(30,((31,(33,34)),32)))),29))),22)))),(35,(36,37))));
tree tnt_720 = [&U] (1,2,((3,(4,((5,7),((6,((8,10),(((((9,(11,12)),14),(13,((15,(17,18)),((16,19),20)))),((21,(23,((24,(25,(26,27))),28))),(30,((31,32),(33,34))))),29))),22)))),(35,(36,37))));
tree tnt_721 = [&U] (1,2,(((3,((5,7),((6,((8,10),(((((9,(11,12)),14),(13,((15,(17,18)),((16,19),20)))),((21,(23,((24,(25,(26,27))),28))),((30,32),(31,(33,34))))),29))),22))),4),(35,(36,37))));
tree tnt_722 = [&U] (1,2,((3,((4,((6,((8,10),(((((9,(11,12)),14),(13,((15,(17,18)),((16,19),20)))),((21,(23,((24,(25,(26,27))),28))),((30,32),(31,(33,34))))),29))),22)),(5,7))),(35,(36,37))));
tree tnt_723 = [&U] (1,2,((3,(4,((5,7),((6,((8,10),(((((9,(11,12)),14),(13,((15,(17,18)),((16,19),20)))),((21,(30,((31,(33,34)),32))),(23,((24,(25,(26,27))),28)))),29))),22)))),(35,(36,37))));
tree tnt_724 = [&U] (1,2,((3,(4,((5,7),((6,((8,10),((((((9,12),11),14),(13,((15,(17,18)),((16,19),20)))),((21,(23,((24,(25,(26,27))),28))),(30,((31,(33,34)),32)))),29))),22)))),(35,(36,37))));
tree tnt_725 = [&U] (1,2,((3,((4,((6,((8,10),(((((9,(11,12)),14),(13,((15,(17,18)),((16,19),20)))),((21,(23,((24,(25,(26,27))),28))),(30,((31,(33,34)),32)))),29))),22)),(5,7))),(35,(36,37))));
tree tnt_726 = [&U] (1,2,((3,(4,((5,7),((6,((8,10),((((((9,12),11),14),(13,((15,(17,18)),((16,19),20)))),((21,(23,((24,(25,(26,27))),28))),(30,((31,32),(33,34))))),29))),22)))),(35,(36,37))));
tree tnt_727 = [&U] (1,2,((3,(4,(5,(6,(((7,8),(((((((9,12),11),10),14),(13,((15,(17,18)),(16,(19,20))))),((21,((23,(24,(25,(26,27)))),28)),((30,32),((31,33),34)))),29)),22))))),(35,(36,37))));
tree tnt_728 = [&U] (1,2,((3,(4,(5,(6,((7,8),(((((((9,12),11),10),14),(13,((15,(17,18)),(16,(19,20))))),29),((21,(((23,(24,(25,(26,27)))),28),(30,(((31,33),34),32)))),22))))))),(35,(36,37))));
tree tnt_729 = [&U] (1,2,((3,(4,((5,7),((6,((8,10),((((((9,12),11),14),(13,((15,(17,18)),((16,19),20)))),((21,(30,(31,(32,(33,34))))),(23,((24,(25,(26,27))),28)))),29))),22)))),(35,(36,37))));
tree tnt_730 = [&U] (1,2,((3,((4,((6,((8,10),(((((9,(11,12)),14),(13,((15,(17,18)),((16,19),20)))),(((((21,31),(33,34)),30),32),(23,((24,(25,(26,27))),28)))),29))),22)),(5,7))),(35,(36,37))));
tree tnt_731 = [&U] (1,2,((3,((4,((6,((8,10),((((((9,12),11),14),(13,((15,(17,18)),((16,19),20)))),(((((21,31),(33,34)),30),32),(23,((24,(25,(26,27))),28)))),29))),22)),(5,7))),(35,(36,37))));
tree tnt_732 = [&U] (1,2,((3,((4,((6,((8,10),(((((9,(11,12)),14),(13,((15,(17,18)),((16,19),20)))),((21,((30,(31,(33,34))),32)),(23,((24,(25,(26,27))),28)))),29))),22)),(5,7))),(35,(36,37))));
tree tnt_733 = [&U] (1,2,(((3,((5,7),((6,((8,10),(((((9,(11,12)),14),(13,((15,(17,18)),((16,19),20)))),(((((21,31),(33,34)),30),32),(23,((24,(25,(26,27))),28)))),29))),22))),4),(35,(36,37))));
tree tnt_734 = [&U] (1,2,((3,((4,((6,((8,10),((((((9,12),11),14),(13,((15,(17,18)),(16,(19,20))))),(((((21,31),(33,34)),30),32),(23,((24,(25,(26,27))),28)))),29))),22)),(5,7))),(35,(36,37))));
tree tnt_735 = [&U] (1,2,((3,((4,((6,((8,10),((((((9,12),11),14),(13,((15,(17,18)),((16,19),20)))),((21,(23,((24,(25,(26,27))),28))),((30,(31,(33,34))),32))),29))),22)),(5,7))),(35,(36,37))));
tree tnt_736 = [&U] (1,2,(((3,((5,7),((6,((8,10),((((((9,12),11),14),(13,((15,(17,18)),((16,19),20)))),(((((21,31),(33,34)),30),32),(23,((24,(25,(26,27))),28)))),29))),22))),4),(35,(36,37))));
tree tnt_737 = [&U] (1,2,((3,((4,((6,((8,10),(((((9,(11,12)),14),(13,((15,(17,18)),((16,19),20)))),((21,(30,((31,32),(33,34)))),(23,((24,(25,(26,27))),28)))),29))),22)),(5,7))),(35,(36,37))));
tree tnt_738 = [&U] (1,2,((3,((4,((6,((8,10),((((((9,12),11),14),(13,((15,(17,18)),((16,19),20)))),((21,(23,((24,(25,(26,27))),28))),(30,((31,(33,34)),32)))),29))),22)),(5,7))),(35,(36,37))));
tree tnt_739 = [&U] (1,2,(((3,((5,7),((6,((8,10),((((((9,12),11),14),(13,((15,(17,18)),((16,19),20)))),((21,(23,((24,(25,(26,27))),28))),((30,(31,(33,34))),32))),29))),22))),4),(35,(36,37))));
tree tnt_740 = [&U] (1,2,((3,(4,((((5,6),7),8),(((((((9,12),11),10),14),(13,((15,(17,18)),(16,(19,20))))),29),((21,(((23,(24,(25,(26,27)))),28),(30,(((31,33),34),32)))),22))))),(35,(36,37))));
tree tnt_741 = [&U] (1,2,((3,(4,((((5,6),7),8),(((((9,12),11),10),(((13,((15,(17,18)),(16,(19,20)))),14),29)),((21,(((23,(24,(25,(26,27)))),28),(30,(((31,33),34),32)))),22))))),(35,(36,37))));
tree tnt_742 = [&U] (1,2,((3,(4,(5,(6,(((7,8),(((((((9,12),11),10),14),(13,((15,(17,18)),(16,(19,20))))),((21,((23,(24,(25,(26,27)))),28)),(30,((31,32),(33,34))))),29)),22))))),(35,(36,37))));
tree tnt_743 = [&U] (1,2,((3,(4,(5,(6,((7,(8,(((((((9,12),11),10),14),(13,((15,(17,18)),(16,(19,20))))),((21,((23,(24,(25,(26,27)))),28)),(30,((31,32),(33,34))))),29))),22))))),(35,(36,37))));
tree tnt_744 = [&U] (1,2,((3,(4,(5,(6,((7,(8,(((((((9,12),11),10),14),(13,((15,(17,18)),(16,(19,20))))),((21,((23,(24,(25,(26,27)))),28)),(30,((31,(33,34)),32)))),29))),22))))),(35,(36,37))));
tree tnt_745 = [&U] (1,2,((3,(4,(5,(6,((7,(8,(((((((9,12),11),10),14),(13,((15,(17,18)),(16,(19,20))))),((21,(23,((24,(25,(26,27))),28))),(30,((31,(33,34)),32)))),29))),22))))),(35,(36,37))));
tree tnt_746 = [&U] (1,2,((3,(4,((5,((7,(8,(((((((9,12),11),10),14),(13,((15,(17,18)),(16,(19,20))))),((21,((23,(24,(25,(26,27)))),28)),(30,((31,(33,34)),32)))),29))),22)),6))),(35,(36,37))));
tree tnt_747 = [&U] (1,2,((3,((4,((6,((8,10),(((((9,(11,12)),14),(13,((15,(17,18)),((16,19),20)))),((21,(30,(((31,33),34),32))),(23,((24,(25,(26,27))),28)))),29))),22)),(5,7))),(35,(36,37))));
tree tnt_748 = [&U] (1,2,(((3,((5,7),((6,((8,10),(((((9,(11,12)),14),(13,((15,(17,18)),((16,19),20)))),((21,(30,(((31,33),34),32))),(23,((24,(25,(26,27))),28)))),29))),22))),4),(35,(36,37))));
tree tnt_749 = [&U] (1,2,((3,((4,((6,((8,10),(((((9,(11,12)),14),(13,((15,(17,18)),((16,19),20)))),((21,((23,(24,(25,(26,27)))),28)),(30,(((31,33),34),32)))),29))),22)),(5,7))),(35,(36,37))));
tree tnt_750 = [&U] (1,2,(((3,((5,7),((6,((8,10),(((((9,(11,12)),14),(13,((15,(17,18)),((16,19),20)))),((21,(23,((24,(25,(26,27))),28))),(30,(((31,33),34),32)))),29))),22))),4),(35,(36,37))));
tree tnt_751 = [&U] (1,2,((3,((4,((6,((8,10),(((((9,(11,12)),14),(13,((15,(17,18)),((16,19),20)))),((21,((23,(24,(25,(26,27)))),28)),(30,(31,(32,(33,34)))))),29))),22)),(5,7))),(35,(36,37))));
tree tnt_752 = [&U] (1,2,(((3,((5,7),((6,((8,10),((((((9,12),11),14),(13,((15,(17,18)),((16,19),20)))),((21,(23,((24,(25,(26,27))),28))),(30,(((31,33),34),32)))),29))),22))),4),(35,(36,37))));
tree tnt_753 = [&U] (1,2,((3,((4,((6,((8,10),((((((9,12),11),14),(13,((15,(17,18)),((16,19),20)))),((21,((23,(24,(25,(26,27)))),28)),(30,(31,(32,(33,34)))))),29))),22)),(5,7))),(35,(36,37))));
tree tnt_754 = [&U] (1,2,(((3,((5,7),((6,((8,10),((((((9,12),11),14),(13,((15,(17,18)),((16,19),20)))),((21,(23,((24,(25,(26,27))),28))),(30,(31,(32,(33,34)))))),29))),22))),4),(35,(36,37))));
tree tnt_755 = [&U] (1,2,(((3,((5,7),((6,((8,10),((((((9,12),11),14),(13,((15,(17,18)),((16,19),20)))),((21,(23,((24,(25,(26,27))),28))),(30,((31,(33,34)),32)))),29))),22))),4),(35,(36,37))));
tree tnt_756 = [&U] (1,2,(((3,((5,7),((6,((8,10),((((((9,12),11),14),(13,((15,(17,18)),((16,19),20)))),((21,((23,(24,(25,(26,27)))),28)),(30,(((31,33),34),32)))),29))),22))),4),(35,(36,37))));
tree tnt_757 = [&U] (1,2,((3,(4,((5,7),(((6,(8,10)),(((((9,(11,12)),14),(13,((15,(17,18)),(16,(19,20))))),((21,(30,((31,(32,33)),34))),(23,((24,(25,(26,27))),28)))),29)),22)))),(35,(36,37))));
tree tnt_758 = [&U] (1,2,(((3,((5,7),((6,((8,10),((((((9,12),11),14),(13,((15,(17,18)),(16,(19,20))))),((21,(23,((24,(25,(26,27))),28))),((30,(31,(33,34))),32))),29))),22))),4),(35,(36,37))));
tree tnt_759 = [&U] (1,2,((3,(4,((5,7),((6,((8,10),((((((9,12),11),14),(13,((15,(17,18)),(16,(19,20))))),((21,(23,((24,(25,(26,27))),28))),(30,((31,32),(33,34))))),29))),22)))),(35,(36,37))));
tree tnt_760 = [&U] (1,2,((3,((4,((6,((8,10),((((((9,12),11),14),(13,((15,(17,18)),(16,(19,20))))),((21,((23,(24,(25,(26,27)))),28)),(30,(31,(32,(33,34)))))),29))),22)),(5,7))),(35,(36,37))));
tree tnt_761 = [&U] (1,2,((3,(4,(5,(6,((7,(8,(((((((9,12),11),10),14),(13,((15,(17,18)),(16,(19,20))))),29),((21,(30,(31,((32,33),34)))),(23,((24,(25,(26,27))),28)))))),22))))),(35,(36,37))));
tree tnt_762 = [&U] (1,2,((3,(4,(5,(6,(((7,8),(((((((9,12),11),10),14),(13,((15,(17,18)),(16,(19,20))))),((21,(30,((31,(32,33)),34))),(23,((24,(25,(26,27))),28)))),29)),22))))),(35,(36,37))));
tree tnt_763 = [&U] (1,2,((3,(4,((5,7),((6,((8,10),(((((9,(11,12)),14),(13,((15,(17,18)),(16,(19,20))))),((21,(30,(31,((32,33),34)))),(23,((24,(25,(26,27))),28)))),29))),22)))),(35,(36,37))));
tree tnt_764 = [&U] (1,2,((3,(4,((5,7),((6,((8,10),((((((9,12),11),14),(13,((15,(17,18)),(16,(19,20))))),((21,(30,((31,32),(33,34)))),(23,((24,(25,(26,27))),28)))),29))),22)))),(35,(36,37))));
tree tnt_765 = [&U] (1,2,((3,((4,((6,((8,10),((((((9,12),11),14),(13,((15,(17,18)),((16,19),20)))),((21,(30,((31,(33,34)),32))),(23,((24,(25,(26,27))),28)))),29))),22)),(5,7))),(35,(36,37))));
tree tnt_766 = [&U] (1,2,((3,((4,((6,((8,10),((((((9,12),11),14),(13,((15,(17,18)),((16,19),20)))),((21,((23,(24,(25,(26,27)))),28)),(30,((31,(33,34)),32)))),29))),22)),(5,7))),(35,(36,37))));
tree tnt_767 = [&U] (1,2,((3,(4,(5,(6,((7,((8,10),((((((9,12),11),14),(13,((15,(17,18)),((16,19),20)))),((21,((23,(24,(25,(26,27)))),28)),(30,((31,(33,34)),32)))),29))),22))))),(35,(36,37))));
tree tnt_768 = [&U] (1,2,((3,(4,(5,(6,((7,((8,10),(((((9,(11,12)),14),(13,((15,(17,18)),((16,19),20)))),((21,(30,((31,32),(33,34)))),(23,((24,(25,(26,27))),28)))),29))),22))))),(35,(36,37))));
tree tnt_769 = [&U] (1,2,((3,(4,(5,(6,((7,((8,10),((((((9,12),11),14),(13,((15,(17,18)),((16,19),20)))),((21,(30,(31,((32,33),34)))),(23,((24,(25,(26,27))),28)))),29))),22))))),(35,(36,37))));
tree tnt_770 = [&U] (1,2,((3,(4,(5,(6,(((7,8),(((((((9,12),11),10),14),(13,((15,(17,18)),(16,(19,20))))),29),((21,(30,(31,((32,33),34)))),(23,((24,(25,(26,27))),28))))),22))))),(35,(36,37))));
tree tnt_771 = [&U] (1,2,((3,(4,((5,7),((6,((8,10),((((((9,12),11),14),(13,((15,(17,18)),((16,19),20)))),((21,(30,((31,33),(32,34)))),(23,((24,(25,(26,27))),28)))),29))),22)))),(35,(36,37))));
tree tnt_772 = [&U] (1,2,((3,(4,((5,7),((6,((8,10),((((((9,12),11),14),(13,((15,(17,18)),((16,19),20)))),((21,(23,((24,(25,(26,27))),28))),((30,32),((31,33),34)))),29))),22)))),(35,(36,37))));
tree tnt_773 = [&U] (1,2,((3,(4,(5,(6,(((7,8),(((((((9,12),11),10),14),(13,((15,(17,18)),(16,(19,20))))),((21,(30,((31,33),(32,34)))),(23,((24,(25,(26,27))),28)))),29)),22))))),(35,(36,37))));
tree tnt_774 = [&U] (1,2,((3,(4,(5,(6,((7,((8,10),(((((9,(11,12)),14),(13,((15,(17,18)),((16,19),20)))),((21,(30,(31,((32,34),33)))),(23,((24,(25,(26,27))),28)))),29))),22))))),(35,(36,37))));
tree tnt_775 = [&U] (1,2,((3,(((4,((6,((8,10),(((((9,(11,12)),14),(13,((15,(17,18)),((16,19),20)))),((21,(30,(31,((32,33),34)))),(23,((24,(25,(26,27))),28)))),29))),22)),7),5)),(35,(36,37))));
tree tnt_776 = [&U] (1,2,((3,(((4,((6,((8,10),(((((9,(11,12)),14),(13,((15,(17,18)),((16,19),20)))),((21,(30,((31,32),(33,34)))),(23,((24,(25,(26,27))),28)))),29))),22)),7),5)),(35,(36,37))));
tree tnt_777 = [&U] (1,2,((3,(((4,((6,((8,10),(((((9,(11,12)),14),(13,((15,(17,18)),((16,19),20)))),((21,(30,((31,33),(32,34)))),(23,((24,(25,(26,27))),28)))),29))),22)),7),5)),(35,(36,37))));
tree tnt_778 = [&U] (1,2,((3,(((4,((6,((8,10),(((((9,(11,12)),14),(13,((15,(17,18)),((16,19),20)))),((21,(30,((31,(32,33)),34))),(23,((24,(25,(26,27))),28)))),29))),22)),7),5)),(35,(36,37))));
tree tnt_779 = [&U] (1,2,((3,(4,(5,(6,((7,((8,10),(((((9,(11,12)),14),(13,((15,(17,18)),((16,19),20)))),((21,((23,(24,(25,(26,27)))),28)),((30,32),(31,(33,34))))),29))),22))))),(35,(36,37))));
tree tnt_780 = [&U] (1,2,((3,(4,(5,(6,((7,((8,10),(((((9,(11,12)),14),(13,((15,(17,18)),((16,19),20)))),((21,((23,(24,(25,(26,27)))),28)),(30,((31,(33,34)),32)))),29))),22))))),(35,(36,37))));
tree tnt_781 = [&U] (1,2,((3,(((4,((6,((8,10),((((((9,12),11),14),(13,((15,(17,18)),((16,19),20)))),((21,(30,((31,33),(32,34)))),(23,((24,(25,(26,27))),28)))),29))),22)),7),5)),(35,(36,37))));
tree tnt_782 = [&U] (1,2,((3,(((4,((6,((8,10),((((((9,12),11),14),(13,((15,(17,18)),((16,19),20)))),((21,(30,((31,32),(33,34)))),(23,((24,(25,(26,27))),28)))),29))),22)),7),5)),(35,(36,37))));
tree tnt_783 = [&U] (1,2,(((3,((5,7),((6,((8,10),((((((9,12),11),14),(13,((15,(17,18)),((16,19),20)))),((21,((23,(24,(25,(26,27)))),28)),(30,((31,(33,34)),32)))),29))),22))),4),(35,(36,37))));
tree tnt_784 = [&U] (1,2,((3,(4,((5,7),((6,((8,10),(((((9,(11,12)),14),(13,((15,(17,18)),((16,19),20)))),((21,(30,((31,32),(33,34)))),(23,((24,(25,(26,27))),28)))),29))),22)))),(35,(36,37))));
tree tnt_785 = [&U] (1,2,((3,(4,((5,7),((6,((8,10),(((((9,(11,12)),14),(13,((15,(17,18)),((16,19),20)))),((21,(30,(31,((32,33),34)))),(23,((24,(25,(26,27))),28)))),29))),22)))),(35,(36,37))));
End;
