# Supplementary material for: Returning to the roots: resolution, reproducibility, and robusticity in the phylogenetic inference of Dissorophidae (Amphibia: Temnospondyli)
Source: PeerJ. 2021 Nov 8;9:e12423. doi: 10.7717/peerj.12423 (PMC8582317; doi:10.7717/peerj.12423)
Supplement: Supplemental Information 4 [file peerj-09-12423-s004.zip › new .tre files/P1AC_wildcards manually removed.tre]

#NEXUS 

Begin trees;  [Treefile saved Thursday, August 12, 2021 at 3:00:35 PM Pacific Daylight Time]
[!>
>Processing TREES block from file: ~/Desktop/TNT files/2021 runs/Resubmission 1/P1C.nex
>  Keeping: trees from file (replacing any trees already in memory)
>  93116 trees read from file
>
>  Time used = 5.25 sec (CPU time = 5.37 sec)
]
	Translate
		1 Greererpeton,
		2 Proterogyrinus,
		3 Micromelerpeton_credneri,
		4 Perryella,
		5 Ecolsonia,
		6 Fedexia,
		7 Acheloma,
		8 Phonerpeton,
		9 Rotaryus,
		10 Anconastes,
		11 Tambachia,
		12 Conjunctio,
		13 Cacops_woehri,
		14 Cacops_morrisi,
		15 Cacops_aspidephorus,
		16 Broiliellus_reiszi,
		17 Broiliellus_olsoni,
		18 Diploseira,
		19 Broiliellus_arroyoensis,
		20 Dissorophus,
		21 Broiliellus_brevis,
		22 Broiliellus_texensis,
		23 Eoscopus,
		24 Tersomius_texensis,
		25 Broiliellus_hektotopos,
		26 Doleserpeton,
		27 Pasawioops,
		28 Dendrysekos,
		29 Eryops_megacephalus,
		30 Chenoprosopus_milleri
		;
tree tnt_1 = [&U] (1,2,((3,(4,(((5,((6,(7,8)),(9,(10,11)))),((12,(13,(14,15))),(16,(17,(18,(19,(20,(21,22)))))))),(23,(24,(25,(26,27))))))),(28,(29,30))));
tree tnt_11 = [&U] (1,2,((3,(4,(((((5,((6,(7,8)),(9,(10,11)))),((12,(13,(14,15))),(16,(17,(18,(19,(20,(21,22)))))))),(23,26)),25),(24,27)))),(28,(29,30))));
tree tnt_12 = [&U] (1,2,((3,(4,(((((5,((6,(7,8)),(9,(10,11)))),((12,(13,(14,15))),(16,((17,(19,(20,(21,22)))),18)))),(23,26)),25),(24,27)))),(28,(29,30))));
tree tnt_13 = [&U] (1,2,((3,(4,(((((5,((6,(7,8)),(9,(10,11)))),((12,(13,(14,15))),(16,((17,18),(19,(20,(21,22))))))),(23,26)),25),(24,27)))),(28,(29,30))));
tree tnt_14 = [&U] (1,2,((3,(4,(((((5,((6,(7,8)),(9,(10,11)))),((12,(13,(14,15))),(16,(((17,19),(20,(21,22))),18)))),(23,26)),25),(24,27)))),(28,(29,30))));
tree tnt_15 = [&U] (1,2,((3,(4,(((((5,((6,(7,8)),(9,(10,11)))),((12,(13,(14,15))),(16,(((17,(20,(21,22))),19),18)))),(23,26)),25),(24,27)))),(28,(29,30))));
tree tnt_16 = [&U] (1,2,((3,(4,(((((5,((6,(7,8)),(9,(10,11)))),((12,(13,(14,15))),(16,((((17,(21,22)),20),19),18)))),(23,26)),25),(24,27)))),(28,(29,30))));
tree tnt_21 = [&U] (1,2,((3,(4,(((5,((6,(7,8)),(9,(10,11)))),((12,(13,(14,15))),(16,((17,18),(19,(20,(21,22))))))),(23,(24,(25,(26,27))))))),(28,(29,30))));
tree tnt_24 = [&U] (1,2,((3,(4,(((5,((6,(7,8)),(9,(10,11)))),((12,(13,(14,15))),(16,(((17,19),(20,(21,22))),18)))),(23,(24,(25,(26,27))))))),(28,(29,30))));
tree tnt_25 = [&U] (1,2,((3,(4,(((5,((6,(7,8)),(9,(10,11)))),((12,(13,(14,15))),(16,(((17,(20,(21,22))),19),18)))),(23,(24,(25,(26,27))))))),(28,(29,30))));
tree tnt_26 = [&U] (1,2,((3,(4,(((5,((6,(7,8)),(9,(10,11)))),((12,(13,(14,15))),(16,((((17,(21,22)),20),19),18)))),(23,(24,(25,(26,27))))))),(28,(29,30))));
tree tnt_31 = [&U] (1,2,((3,(4,(((5,((6,((7,8),9)),(10,11))),((12,(13,(14,15))),(16,((17,18),((19,22),(20,21)))))),((23,(25,(26,27))),24)))),(28,(29,30))));
tree tnt_51 = [&U] (1,2,(((3,(((((5,((6,(7,8)),(9,(10,11)))),((12,(13,(14,15))),(16,((((17,(21,22)),20),19),18)))),(23,26)),25),(24,27))),4),(28,(29,30))));
tree tnt_61 = [&U] (1,2,(((3,(((((5,((6,(7,8)),(9,(10,11)))),((12,(13,(14,15))),(16,(17,(18,(19,(20,(21,22)))))))),(23,26)),25),(24,27))),4),(28,(29,30))));
tree tnt_66 = [&U] (1,2,(((3,(((((5,((6,(7,8)),(9,(10,11)))),((12,(13,(14,15))),(16,((17,18),(19,(20,(21,22))))))),(23,26)),25),(24,27))),4),(28,(29,30))));
tree tnt_67 = [&U] (1,2,(((3,(((((5,((6,(7,8)),(9,(10,11)))),((12,(13,(14,15))),(16,((17,(19,(20,(21,22)))),18)))),(23,26)),25),(24,27))),4),(28,(29,30))));
tree tnt_68 = [&U] (1,2,(((3,(((((5,((6,(7,8)),(9,(10,11)))),((12,(13,(14,15))),(16,(((17,(20,(21,22))),19),18)))),(23,26)),25),(24,27))),4),(28,(29,30))));
tree tnt_69 = [&U] (1,2,(((3,(((((5,((6,(7,8)),(9,(10,11)))),((12,(13,(14,15))),(16,(((17,19),(20,(21,22))),18)))),(23,26)),25),(24,27))),4),(28,(29,30))));
tree tnt_70 = [&U] (1,2,(((3,(((((5,((6,(7,8)),(9,(10,11)))),((12,(13,(14,15))),(16,((((17,20),(21,22)),19),18)))),(23,26)),25),(24,27))),4),(28,(29,30))));
tree tnt_81 = [&U] (1,2,((3,((4,(((((5,((6,(7,8)),(9,(10,11)))),((12,(13,(14,15))),(16,((((17,(21,22)),20),19),18)))),23),26),25)),(24,27))),(28,(29,30))));
tree tnt_91 = [&U] (1,2,((3,(4,(((((((5,((6,(7,8)),(9,(10,11)))),((12,(13,(14,15))),(16,(17,(18,(19,(20,(21,22)))))))),23),24),25),27),26))),(28,(29,30))));
tree tnt_95 = [&U] (1,2,((3,(4,(((((((5,((6,(7,8)),(9,(10,11)))),((12,(13,(14,15))),(16,(((17,(20,(21,22))),19),18)))),23),24),25),27),26))),(28,(29,30))));
tree tnt_96 = [&U] (1,2,((3,(4,(((((((5,((6,(7,8)),(9,(10,11)))),((12,(13,(14,15))),(16,(((17,19),(20,(21,22))),18)))),23),24),25),27),26))),(28,(29,30))));
tree tnt_97 = [&U] (1,2,((3,(4,(((((((5,((6,(7,8)),(9,(10,11)))),((12,(13,(14,15))),(16,((((17,20),(21,22)),19),18)))),23),24),25),27),26))),(28,(29,30))));
tree tnt_101 = [&U] (1,2,((3,(4,(((5,((6,((7,8),9)),(10,11))),((12,(13,(14,15))),(16,(17,(18,((19,22),(20,21))))))),((23,(25,(26,27))),24)))),(28,(29,30))));
tree tnt_111 = [&U] (1,2,((3,(((4,(((((5,((6,(7,8)),(9,(10,11)))),((12,(13,(14,15))),(16,((((17,(21,22)),20),19),18)))),23),26),25)),24),27)),(28,(29,30))));
tree tnt_112 = [&U] (1,2,((3,(((4,(((((5,((6,(7,8)),(9,(10,11)))),((12,(13,(14,15))),(16,(17,(18,(19,(20,(21,22)))))))),23),26),25)),24),27)),(28,(29,30))));
tree tnt_114 = [&U] (1,2,((3,(((4,(((((5,((6,(7,8)),(9,(10,11)))),((12,(13,(14,15))),(16,((17,(19,(20,(21,22)))),18)))),23),26),25)),24),27)),(28,(29,30))));
tree tnt_115 = [&U] (1,2,((3,(((4,(((((5,((6,(7,8)),(9,(10,11)))),((12,(13,(14,15))),(16,((17,18),(19,(20,(21,22))))))),23),26),25)),24),27)),(28,(29,30))));
tree tnt_116 = [&U] (1,2,((3,(((4,(((((5,((6,(7,8)),(9,(10,11)))),((12,(13,(14,15))),(16,(((17,(20,(21,22))),19),18)))),23),26),25)),24),27)),(28,(29,30))));
tree tnt_117 = [&U] (1,2,((3,(((4,(((((5,((6,(7,8)),(9,(10,11)))),((12,(13,(14,15))),(16,(((17,19),(20,(21,22))),18)))),23),26),25)),24),27)),(28,(29,30))));
tree tnt_126 = [&U] (1,2,((3,(4,(((((((5,((6,(7,8)),(9,(10,11)))),((12,(13,(14,15))),(16,((17,18),(19,(20,(21,22))))))),23),24),25),27),26))),(28,(29,30))));
tree tnt_127 = [&U] (1,2,((3,(4,(((((((5,((6,(7,8)),(9,(10,11)))),((12,(13,(14,15))),(16,((17,(19,(20,(21,22)))),18)))),23),24),25),27),26))),(28,(29,30))));
tree tnt_131 = [&U] (1,2,((3,(4,(((((5,((6,(7,8)),(9,(10,11)))),((12,(13,(14,15))),(16,(((17,18),(20,21)),(19,22))))),(23,26)),25),(24,27)))),(28,(29,30))));
tree tnt_151 = [&U] (1,2,((3,(4,(((((((5,((6,(7,8)),(9,(10,11)))),((12,(13,(14,15))),(16,((17,(19,(20,(21,22)))),18)))),23),24),25),26),27))),(28,(29,30))));
tree tnt_171 = [&U] (1,2,((3,(4,((((((5,((6,(7,8)),(9,(10,11)))),((12,(13,(14,15))),(16,(((17,19),(20,(21,22))),18)))),(23,24)),25),26),27))),(28,(29,30))));
tree tnt_173 = [&U] (1,2,((3,(4,((((((5,((6,(7,8)),(9,(10,11)))),((12,(13,(14,15))),(16,(((17,(20,(21,22))),19),18)))),(23,24)),25),26),27))),(28,(29,30))));
tree tnt_174 = [&U] (1,2,((3,(4,((((((5,((6,(7,8)),(9,(10,11)))),((12,(13,(14,15))),(16,(17,(18,(19,(20,(21,22)))))))),(23,24)),25),26),27))),(28,(29,30))));
tree tnt_176 = [&U] (1,2,((3,(4,((((((5,((6,(7,8)),(9,(10,11)))),((12,(13,(14,15))),(16,((17,(19,(20,(21,22)))),18)))),(23,24)),25),26),27))),(28,(29,30))));
tree tnt_177 = [&U] (1,2,((3,(4,((((((5,((6,(7,8)),(9,(10,11)))),((12,(13,(14,15))),(16,((17,18),(19,(20,(21,22))))))),(23,24)),25),26),27))),(28,(29,30))));
tree tnt_178 = [&U] (1,2,((3,(4,((((((5,((6,(7,8)),(9,(10,11)))),((12,(13,(14,15))),(16,((((17,20),(21,22)),19),18)))),(23,24)),25),26),27))),(28,(29,30))));
tree tnt_190 = [&U] (1,2,((3,(4,(((((5,((6,(7,8)),(9,(10,11)))),((12,(13,(14,15))),(16,((((17,20),(21,22)),19),18)))),(23,26)),25),(24,27)))),(28,(29,30))));
tree tnt_191 = [&U] (1,2,((3,((4,(((((5,((6,(7,8)),(9,(10,11)))),((12,(13,(14,15))),(16,(17,(18,(19,(20,(21,22)))))))),23),26),25)),(24,27))),(28,(29,30))));
tree tnt_201 = [&U] (1,2,((3,(4,((((((5,((6,(7,8)),(9,(10,11)))),((12,(13,(14,15))),(16,(17,(18,(19,(20,(21,22)))))))),23),26),25),(24,27)))),(28,(29,30))));
tree tnt_217 = [&U] (1,2,((3,(4,(((5,((6,(7,8)),(9,(10,11)))),((12,(13,(14,15))),(16,((17,(19,(20,(21,22)))),18)))),(23,(24,(25,(26,27))))))),(28,(29,30))));
tree tnt_219 = [&U] (1,2,((3,(4,(((5,((6,(7,8)),(9,(10,11)))),((12,(13,(14,15))),(16,((((17,20),(21,22)),19),18)))),(23,(24,(25,(26,27))))))),(28,(29,30))));
tree tnt_222 = [&U] (1,2,(((3,((((((5,((6,(7,8)),(9,(10,11)))),((12,(13,(14,15))),(16,((((17,(21,22)),20),19),18)))),23),26),25),(24,27))),4),(28,(29,30))));
tree tnt_231 = [&U] (1,2,((3,(4,(((5,((6,((7,8),9)),(10,11))),((12,(13,(14,15))),(16,((17,((19,22),(20,21))),18)))),((23,(25,(26,27))),24)))),(28,(29,30))));
tree tnt_251 = [&U] (1,2,(((3,((((((5,((6,(7,8)),(9,(10,11)))),((12,(13,(14,15))),(16,((17,18),(19,(20,(21,22))))))),23),26),25),(24,27))),4),(28,(29,30))));
tree tnt_256 = [&U] (1,2,(((3,((((((5,((6,(7,8)),(9,(10,11)))),((12,(13,(14,15))),(16,((17,(19,(20,(21,22)))),18)))),23),26),25),(24,27))),4),(28,(29,30))));
tree tnt_257 = [&U] (1,2,(((3,((((((5,((6,(7,8)),(9,(10,11)))),((12,(13,(14,15))),(16,(17,(18,(19,(20,(21,22)))))))),23),26),25),(24,27))),4),(28,(29,30))));
tree tnt_259 = [&U] (1,2,(((3,((((((5,((6,(7,8)),(9,(10,11)))),((12,(13,(14,15))),(16,(((17,(20,(21,22))),19),18)))),23),26),25),(24,27))),4),(28,(29,30))));
tree tnt_260 = [&U] (1,2,(((3,((((((5,((6,(7,8)),(9,(10,11)))),((12,(13,(14,15))),(16,(((17,19),(20,(21,22))),18)))),23),26),25),(24,27))),4),(28,(29,30))));
tree tnt_312 = [&U] (1,2,((3,((4,(((((5,((6,(7,8)),((9,10),11))),((12,(13,(14,15))),(16,(17,(18,(19,(20,(21,22)))))))),23),26),25)),(24,27))),(28,(29,30))));
tree tnt_317 = [&U] (1,2,((3,((4,(((((5,((6,(7,8)),(9,(10,11)))),((12,(13,(14,15))),(16,((17,18),(19,(20,(21,22))))))),23),26),25)),(24,27))),(28,(29,30))));
tree tnt_318 = [&U] (1,2,((3,((4,(((((5,((6,(7,8)),(9,(10,11)))),((12,(13,(14,15))),(16,((17,(19,(20,(21,22)))),18)))),23),26),25)),(24,27))),(28,(29,30))));
tree tnt_319 = [&U] (1,2,((3,((4,(((((5,((6,(7,8)),(9,(10,11)))),((12,(13,(14,15))),(16,(((17,(20,(21,22))),19),18)))),23),26),25)),(24,27))),(28,(29,30))));
tree tnt_320 = [&U] (1,2,((3,((4,(((((5,((6,(7,8)),(9,(10,11)))),((12,(13,(14,15))),(16,(((17,19),(20,(21,22))),18)))),23),26),25)),(24,27))),(28,(29,30))));
tree tnt_323 = [&U] (1,2,((3,(((4,(((((5,((6,(7,8)),((9,10),11))),((12,(13,(14,15))),(16,((((17,(21,22)),20),19),18)))),23),26),25)),24),27)),(28,(29,30))));
tree tnt_341 = [&U] (1,2,((3,(4,((((5,((6,(7,8)),(9,(10,11)))),((12,(13,(14,15))),(16,(17,(18,(19,(20,(21,22)))))))),(23,(24,(26,27)))),25))),(28,(29,30))));
tree tnt_345 = [&U] (1,2,((3,(4,((((5,((6,(7,8)),(9,(10,11)))),((12,(13,(14,15))),(16,(((17,(20,(21,22))),19),18)))),(23,(24,(26,27)))),25))),(28,(29,30))));
tree tnt_346 = [&U] (1,2,((3,(4,((((5,((6,(7,8)),(9,(10,11)))),((12,(13,(14,15))),(16,(((17,19),(20,(21,22))),18)))),(23,(24,(26,27)))),25))),(28,(29,30))));
tree tnt_347 = [&U] (1,2,((3,(4,((((5,((6,(7,8)),(9,(10,11)))),((12,(13,(14,15))),(16,((((17,20),(21,22)),19),18)))),(23,(24,(26,27)))),25))),(28,(29,30))));
tree tnt_361 = [&U] (1,2,((3,(4,(((((((5,((6,(7,8)),(9,(10,11)))),((12,(13,(14,15))),(16,(17,(18,(19,(20,(21,22)))))))),23),24),25),26),27))),(28,(29,30))));
tree tnt_363 = [&U] (1,2,((3,(4,(((((((5,((6,(7,8)),(9,(10,11)))),((12,(13,(14,15))),(16,((17,18),(19,(20,(21,22))))))),23),24),25),26),27))),(28,(29,30))));
tree tnt_365 = [&U] (1,2,((3,(4,(((((((5,((6,(7,8)),(9,(10,11)))),((12,(13,(14,15))),(16,(((17,(20,(21,22))),19),18)))),23),24),25),26),27))),(28,(29,30))));
tree tnt_366 = [&U] (1,2,((3,(4,(((((((5,((6,(7,8)),(9,(10,11)))),((12,(13,(14,15))),(16,(((17,19),(20,(21,22))),18)))),23),24),25),26),27))),(28,(29,30))));
tree tnt_367 = [&U] (1,2,((3,(4,(((((((5,((6,(7,8)),(9,(10,11)))),((12,(13,(14,15))),(16,((((17,20),(21,22)),19),18)))),23),24),25),26),27))),(28,(29,30))));
tree tnt_382 = [&U] (1,2,((3,(4,(((((((5,((6,(7,8)),((9,10),11))),((12,(13,(14,15))),(16,(17,(18,(19,(20,(21,22)))))))),23),24),25),26),27))),(28,(29,30))));
tree tnt_401 = [&U] (1,2,((3,(4,((((5,((6,(7,8)),(9,(10,11)))),((12,(13,(14,15))),(16,((17,(19,(20,(21,22)))),18)))),(23,(24,(26,27)))),25))),(28,(29,30))));
tree tnt_402 = [&U] (1,2,((3,(4,((((5,((6,(7,8)),(9,(10,11)))),((12,(13,(14,15))),(16,((17,18),(19,(20,(21,22))))))),(23,(24,(26,27)))),25))),(28,(29,30))));
tree tnt_419 = [&U] (1,2,((3,(4,((((((5,((6,(7,8)),(9,(10,11)))),((12,(13,(14,15))),(16,((17,(19,(20,(21,22)))),18)))),23),26),25),(24,27)))),(28,(29,30))));
tree tnt_431 = [&U] (1,2,((3,(4,((((((5,((6,(7,8)),(9,(10,11)))),((12,(13,(14,15))),(16,((17,18),(19,(20,(21,22))))))),23),26),25),(24,27)))),(28,(29,30))));
tree tnt_437 = [&U] (1,2,((3,(4,((((((5,((6,(7,8)),((9,10),11))),((12,(13,(14,15))),(16,((17,18),(19,(20,(21,22))))))),23),26),25),(24,27)))),(28,(29,30))));
tree tnt_442 = [&U] (1,2,((3,(4,(((((((5,((6,(7,8)),((9,10),11))),((12,(13,(14,15))),(16,((17,18),(19,(20,(21,22))))))),23),24),25),26),27))),(28,(29,30))));
tree tnt_461 = [&U] (1,2,(((3,(((((5,((6,(7,8)),(9,(10,11)))),((12,(13,(14,15))),(16,((((17,18),(20,21)),19),22)))),(23,26)),25),(24,27))),4),(28,(29,30))));
tree tnt_474 = [&U] (1,2,((3,(4,((((((5,((6,(7,8)),(9,(10,11)))),((12,(13,(14,15))),(16,(((17,(20,(21,22))),19),18)))),23),26),25),(24,27)))),(28,(29,30))));
tree tnt_475 = [&U] (1,2,((3,(4,((((((5,((6,(7,8)),(9,(10,11)))),((12,(13,(14,15))),(16,(((17,19),(20,(21,22))),18)))),23),26),25),(24,27)))),(28,(29,30))));
tree tnt_476 = [&U] (1,2,((3,(4,((((((5,((6,(7,8)),(9,(10,11)))),((12,(13,(14,15))),(16,((((17,(21,22)),20),19),18)))),23),26),25),(24,27)))),(28,(29,30))));
tree tnt_544 = [&U] (1,2,((3,((4,(((((5,((6,(7,8)),((9,10),11))),((12,(13,(14,15))),(16,((((17,(21,22)),20),19),18)))),23),26),25)),(24,27))),(28,(29,30))));
tree tnt_603 = [&U] (1,2,(((3,((((((5,((6,(7,8)),((9,10),11))),((12,(13,(14,15))),(16,(17,(18,(19,(20,(21,22)))))))),23),26),25),(24,27))),4),(28,(29,30))));
tree tnt_610 = [&U] (1,2,(((3,((((((5,((6,(7,8)),(9,(10,11)))),((12,(13,(14,15))),(16,((((17,20),(21,22)),19),18)))),23),26),25),(24,27))),4),(28,(29,30))));
tree tnt_651 = [&U] (1,2,((3,(4,(((((((5,((6,(7,8)),(9,(10,11)))),((12,(13,(14,15))),(16,((((17,(21,22)),20),19),18)))),23),24),25),27),26))),(28,(29,30))));
tree tnt_695 = [&U] (1,2,((3,(4,(((((((5,((6,(7,8)),(9,(10,11)))),((12,(13,(14,15))),(16,((((17,(21,22)),20),19),18)))),23),24),25),26),27))),(28,(29,30))));
tree tnt_752 = [&U] (1,2,((3,((4,(((((5,((6,(7,8)),((9,10),11))),((12,(13,(14,15))),(16,((17,18),(19,(20,(21,22))))))),23),26),25)),(24,27))),(28,(29,30))));
tree tnt_753 = [&U] (1,2,((3,((4,(((((5,((6,(7,8)),((9,10),11))),((12,(13,(14,15))),(16,((17,(19,(20,(21,22)))),18)))),23),26),25)),(24,27))),(28,(29,30))));
tree tnt_754 = [&U] (1,2,((3,((4,(((((5,((6,(7,8)),((9,10),11))),((12,(13,(14,15))),(16,(((17,(20,(21,22))),19),18)))),23),26),25)),(24,27))),(28,(29,30))));
tree tnt_755 = [&U] (1,2,((3,((4,(((((5,((6,(7,8)),((9,10),11))),((12,(13,(14,15))),(16,(((17,19),(20,(21,22))),18)))),23),26),25)),(24,27))),(28,(29,30))));
tree tnt_756 = [&U] (1,2,((3,((4,(((((5,((6,(7,8)),((9,10),11))),((12,(13,(14,15))),(16,((((17,20),(21,22)),19),18)))),23),26),25)),(24,27))),(28,(29,30))));
tree tnt_761 = [&U] (1,2,((3,(4,(((((((5,((6,(7,8)),((9,10),11))),((12,(13,(14,15))),(16,(((17,19),(20,(21,22))),18)))),23),24),25),26),27))),(28,(29,30))));
tree tnt_781 = [&U] (1,2,(((3,(((((5,((6,(7,8)),(9,(10,11)))),((12,(13,(14,15))),(16,(((17,18),(20,21)),(19,22))))),(23,26)),25),(24,27))),4),(28,(29,30))));
tree tnt_802 = [&U] (1,2,((3,(4,(((((((5,((6,(7,8)),((9,10),11))),((12,(13,(14,15))),(16,((17,(19,(20,(21,22)))),18)))),23),24),25),26),27))),(28,(29,30))));
tree tnt_1001 = [&U] (1,2,((3,(4,((((((5,((6,(7,8)),(9,(10,11)))),((12,(13,(14,15))),(16,((((17,(21,22)),20),19),18)))),(23,24)),25),26),27))),(28,(29,30))));
tree tnt_1035 = [&U] (1,2,((3,(((4,(((((5,((6,(7,8)),((9,10),11))),((12,(13,(14,15))),(16,(17,(18,(19,(20,(21,22)))))))),23),26),25)),24),27)),(28,(29,30))));
tree tnt_1104 = [&U] (1,2,(((3,((((((5,((6,(7,8)),((9,10),11))),((12,(13,(14,15))),(16,(((17,(20,(21,22))),19),18)))),23),26),25),(24,27))),4),(28,(29,30))));
tree tnt_1141 = [&U] (1,2,((3,(4,((((((5,((6,(7,8)),((9,10),11))),((12,(13,(14,15))),(16,(17,(18,(19,(20,(21,22)))))))),23),26),25),(24,27)))),(28,(29,30))));
tree tnt_1143 = [&U] (1,2,((3,(4,((((((5,((6,(7,8)),((9,10),11))),((12,(13,(14,15))),(16,(((17,19),(20,(21,22))),18)))),23),26),25),(24,27)))),(28,(29,30))));
tree tnt_1144 = [&U] (1,2,((3,(4,((((((5,((6,(7,8)),((9,10),11))),((12,(13,(14,15))),(16,(((17,(20,(21,22))),19),18)))),23),26),25),(24,27)))),(28,(29,30))));
tree tnt_1145 = [&U] (1,2,((3,(4,((((((5,((6,(7,8)),((9,10),11))),((12,(13,(14,15))),(16,((((17,(21,22)),20),19),18)))),23),26),25),(24,27)))),(28,(29,30))));
tree tnt_1291 = [&U] (1,2,((3,(4,((((((5,((6,(7,8)),(9,(10,11)))),((12,(13,(14,15))),(16,((((17,18),(20,21)),19),22)))),(23,24)),25),26),27))),(28,(29,30))));
tree tnt_1362 = [&U] (1,2,((3,(4,(((((((5,((6,(7,8)),((9,10),11))),((12,(13,(14,15))),(16,((((17,(21,22)),20),19),18)))),23),24),25),26),27))),(28,(29,30))));
tree tnt_1411 = [&U] (1,2,(((3,(((((5,((6,(7,8)),(9,(10,11)))),((12,(13,(14,15))),(16,((((17,18),(20,21)),22),19)))),(23,26)),25),(24,27))),4),(28,(29,30))));
tree tnt_1421 = [&U] (1,2,((3,(4,((((5,((6,(7,8)),(9,(10,11)))),((12,(13,(14,15))),(16,((((17,(21,22)),20),19),18)))),(23,(24,(26,27)))),25))),(28,(29,30))));
tree tnt_1583 = [&U] (1,2,((3,(4,(((((((5,((6,(7,8)),((9,10),11))),((12,(13,(14,15))),(16,(((17,(20,(21,22))),19),18)))),23),24),25),26),27))),(28,(29,30))));
tree tnt_1585 = [&U] (1,2,((3,(4,(((((((5,((6,(7,8)),((9,10),11))),((12,(13,(14,15))),(16,((((17,20),(21,22)),19),18)))),23),24),25),26),27))),(28,(29,30))));
tree tnt_1772 = [&U] (1,2,(((3,((((((5,((6,(7,8)),((9,10),11))),((12,(13,(14,15))),(16,((17,18),(19,(20,(21,22))))))),23),26),25),(24,27))),4),(28,(29,30))));
tree tnt_1773 = [&U] (1,2,(((3,((((((5,((6,(7,8)),((9,10),11))),((12,(13,(14,15))),(16,((17,(19,(20,(21,22)))),18)))),23),26),25),(24,27))),4),(28,(29,30))));
tree tnt_1775 = [&U] (1,2,(((3,((((((5,((6,(7,8)),((9,10),11))),((12,(13,(14,15))),(16,(((17,19),(20,(21,22))),18)))),23),26),25),(24,27))),4),(28,(29,30))));
tree tnt_1776 = [&U] (1,2,(((3,((((((5,((6,(7,8)),((9,10),11))),((12,(13,(14,15))),(16,((((17,(21,22)),20),19),18)))),23),26),25),(24,27))),4),(28,(29,30))));
tree tnt_1822 = [&U] (1,2,((3,(4,((((((5,((6,(7,8)),((9,10),11))),((12,(13,(14,15))),(16,((17,(19,(20,(21,22)))),18)))),23),26),25),(24,27)))),(28,(29,30))));
tree tnt_1829 = [&U] (1,2,((3,(4,((((((5,((6,(7,8)),(9,(10,11)))),((12,(13,(14,15))),(16,((((17,20),(21,22)),19),18)))),23),26),25),(24,27)))),(28,(29,30))));
tree tnt_2120 = [&U] (1,2,((3,((4,(((((5,((6,(7,8)),(9,(10,11)))),((12,(13,(14,15))),(16,((((17,20),(21,22)),19),18)))),23),26),25)),(24,27))),(28,(29,30))));
tree tnt_2161 = [&U] (1,2,((3,(4,((((((5,((6,(7,8)),(9,(10,11)))),((12,(13,(14,15))),(16,(((17,18),(20,21)),(19,22))))),(23,24)),25),26),27))),(28,(29,30))));
tree tnt_2634 = [&U] (1,2,((3,(((4,(((((5,((6,(7,8)),((9,10),11))),((12,(13,(14,15))),(16,(((17,(20,(21,22))),19),18)))),23),26),25)),24),27)),(28,(29,30))));
tree tnt_2705 = [&U] (1,2,(((3,((((((5,((6,(7,8)),((9,10),11))),((12,(13,(14,15))),(16,((((17,20),(21,22)),19),18)))),23),26),25),(24,27))),4),(28,(29,30))));
tree tnt_2877 = [&U] (1,2,((3,(((4,(((((5,((6,(7,8)),(9,(10,11)))),((12,(13,(14,15))),(16,((((17,20),(21,22)),19),18)))),23),26),25)),24),27)),(28,(29,30))));
tree tnt_4753 = [&U] (1,2,((3,(((4,(((((5,((6,(7,8)),((9,10),11))),((12,(13,(14,15))),(16,((17,(19,(20,(21,22)))),18)))),23),26),25)),24),27)),(28,(29,30))));
tree tnt_4768 = [&U] (1,2,((3,(((4,(((((5,((6,(7,8)),((9,10),11))),((12,(13,(14,15))),(16,((17,18),(19,(20,(21,22))))))),23),26),25)),24),27)),(28,(29,30))));
tree tnt_4798 = [&U] (1,2,((3,(((4,(((((5,((6,(7,8)),((9,10),11))),((12,(13,(14,15))),(16,(((17,19),(20,(21,22))),18)))),23),26),25)),24),27)),(28,(29,30))));
tree tnt_8105 = [&U] (1,2,((3,(4,((((((5,((6,(7,8)),((9,10),11))),((12,(13,(14,15))),(16,((((17,20),(21,22)),19),18)))),23),26),25),(24,27)))),(28,(29,30))));
tree tnt_8419 = [&U] (1,2,((3,(4,(((((5,((6,(7,8)),(9,(10,11)))),((12,(13,(14,15))),(16,((((17,18),(20,21)),19),22)))),(23,26)),25),(24,27)))),(28,(29,30))));
tree tnt_11562 = [&U] (1,2,((3,(((4,(((((5,((6,(7,8)),((9,10),11))),((12,(13,(14,15))),(16,((((17,20),(21,22)),19),18)))),23),26),25)),24),27)),(28,(29,30))));
End;
