# Supplementary material for: Returning to the roots: resolution, reproducibility, and robusticity in the phylogenetic inference of Dissorophidae (Amphibia: Temnospondyli)
Source: PeerJ. 2021 Nov 8;9:e12423. doi: 10.7717/peerj.12423 (PMC8582317; doi:10.7717/peerj.12423)
Supplement: Supplemental Information 4 [file peerj-09-12423-s004.zip › new .tre files/P9A_all taxa.tre]

#NEXUS 

Begin trees;  [Treefile saved Saturday, August 14, 2021 at 8:39:57 PM Pacific Daylight Time]
[!>
>Processing TREES block from file: ~/Desktop/TNT files/2021 runs/Resubmission 1/P9A_all_real.nex
>  Keeping: trees from file (replacing any trees already in memory)
>  23 trees read from file
>
>  Time used = 0.00 sec (CPU time = 0.01 sec)
]
	Translate
		1 Dendrysekos_helogenes,
		2 Sclerocephalus_haeuseri,
		3 Micromelerpeton_credneri,
		4 Platyrhinops_lyelli,
		5 Doleserpeton_annectens,
		6 Acheloma_dunni,
		7 Phonerpeton_pricei,
		8 Anconastes_vesperus,
		9 Tambachia_trogallas,
		10 Fedexia_striegeli,
		11 Ecolsonia_cutlerensis,
		12 Platyhystrix_rugosus,
		13 Aspidosaurus_binasser,
		14 Diploseira_angusta,
		15 Broiliellus_olsoni,
		16 Broiliellus_reiszi,
		17 Dissorophus_multicinctus,
		18 Broiliellus_texensis,
		19 Broiliellus_brevis,
		20 Anakamacops_petrolicus,
		21 Cacops_aspidephorus,
		22 Cacops_morrisi,
		23 Cacops_woehri,
		24 Kamacops_acervalis,
		25 Zygosaurus_lucius,
		26 Conjunctio_multidens,
		27 Scapanops_neglecta,
		28 Brevidorsum_profundum,
		29 Reiszerpeton_renascentis
		;
tree tnt_1 = [&U] (1,2,(3,((4,5),((((6,7),(8,9)),(10,11)),(12,(13,((((14,(15,(16,(17,(18,19))))),((20,(21,(22,23))),(24,25))),(26,27)),(28,29))))))));
tree tnt_2 = [&U] (1,2,(3,((4,5),((((6,7),(8,9)),(10,11)),(12,(13,((((14,((15,(17,(18,19))),16)),((20,(21,(22,23))),(24,25))),(26,27)),(28,29))))))));
tree tnt_3 = [&U] (1,2,(3,((4,5),((((6,7),(8,9)),(10,11)),(12,(13,(((14,((15,(17,(18,19))),16)),((20,(21,(22,23))),(24,25))),((26,27),(28,29)))))))));
tree tnt_4 = [&U] (1,2,(3,((4,5),((((6,7),(8,9)),(10,11)),(12,(13,((((14,(((15,(18,19)),17),16)),((20,(21,(22,23))),(24,25))),(26,27)),(28,29))))))));
tree tnt_5 = [&U] (1,2,(3,((4,5),((((6,7),(8,9)),(10,11)),(12,(13,(((14,(((15,(18,19)),17),16)),((20,(21,(22,23))),(24,25))),((26,27),(28,29)))))))));
tree tnt_6 = [&U] (1,2,(3,((4,5),((((6,7),(8,9)),(10,11)),(12,(13,((((14,((15,(18,19)),17)),16),((20,(21,(22,23))),(24,25))),((26,27),(28,29)))))))));
tree tnt_7 = [&U] (1,2,(3,((4,5),((((6,7),(8,9)),(10,11)),(12,(13,((((14,((((15,19),18),17),16)),((20,(21,(22,23))),(24,25))),(26,27)),(28,29))))))));
tree tnt_8 = [&U] (1,2,(3,((4,5),((((6,7),(8,9)),(10,11)),(12,(13,(((14,((((15,19),18),17),16)),((20,(21,(22,23))),(24,25))),((26,27),(28,29)))))))));
tree tnt_9 = [&U] (1,2,(3,((4,5),((((6,7),(8,9)),(10,11)),(12,(13,(((((14,(15,(16,(17,(18,19))))),26),27),((20,(21,(22,23))),(24,25))),(28,29))))))));
tree tnt_10 = [&U] (1,2,(3,((4,5),((((6,7),(8,9)),(10,11)),(12,(13,(((((14,(15,(16,(17,(18,19))))),26),27),(28,29)),((20,(21,(22,23))),(24,25)))))))));
tree tnt_11 = [&U] (1,2,(3,((4,5),((((6,7),(8,9)),(10,11)),(12,(13,((((14,(15,(16,(17,(18,19))))),(26,27)),((20,(21,(22,23))),(24,25))),(28,29))))))));
tree tnt_12 = [&U] (1,2,(3,((4,5),((((6,7),(8,9)),(10,11)),(12,(13,((((14,(15,(16,(17,(18,19))))),(26,27)),(28,29)),((20,(21,(22,23))),(24,25)))))))));
tree tnt_13 = [&U] (1,2,(3,((4,5),((((6,7),(8,9)),(10,11)),(12,(13,(((14,(((15,(16,(17,(18,19)))),29),28)),(26,27)),((20,(21,(22,23))),(24,25)))))))));
tree tnt_14 = [&U] (1,2,(3,((4,5),((((6,7),(8,9)),(10,11)),(12,(13,((((14,((15,(17,(18,19))),16)),(26,27)),((20,(21,(22,23))),(24,25))),(28,29))))))));
tree tnt_15 = [&U] (1,2,(3,((4,5),((((6,7),(8,9)),(10,11)),(12,(13,((((14,((15,(17,(18,19))),16)),(26,27)),(28,29)),((20,(21,(22,23))),(24,25)))))))));
tree tnt_16 = [&U] (1,2,(3,((4,5),((((6,7),(8,9)),(10,11)),(12,(13,(((14,(((15,(17,(18,19))),16),(28,29))),(26,27)),((20,(21,(22,23))),(24,25)))))))));
tree tnt_17 = [&U] (1,2,(3,((4,5),((((6,7),(8,9)),(10,11)),(12,(13,((((14,(((15,(18,19)),17),16)),(26,27)),((20,(21,(22,23))),(24,25))),(28,29))))))));
tree tnt_18 = [&U] (1,2,(3,((4,5),((((6,7),(8,9)),(10,11)),(12,(13,((((14,(((15,(18,19)),17),16)),(26,27)),(28,29)),((20,(21,(22,23))),(24,25)))))))));
tree tnt_19 = [&U] (1,2,(3,((4,5),((((6,7),(8,9)),(10,11)),(12,(13,(((((14,((15,(18,19)),17)),16),(26,27)),(28,29)),((20,(21,(22,23))),(24,25)))))))));
tree tnt_20 = [&U] (1,2,(3,((4,5),((((6,7),(8,9)),(10,11)),(12,(13,(((14,((((15,(18,19)),17),16),(28,29))),(26,27)),((20,(21,(22,23))),(24,25)))))))));
tree tnt_21 = [&U] (1,2,(3,((4,5),((((6,7),(8,9)),(10,11)),(12,(13,((((14,((((15,19),18),17),16)),(26,27)),((20,(21,(22,23))),(24,25))),(28,29))))))));
tree tnt_22 = [&U] (1,2,(3,((4,5),((((6,7),(8,9)),(10,11)),(12,(13,((((14,((((15,19),18),17),16)),(26,27)),(28,29)),((20,(21,(22,23))),(24,25)))))))));
tree tnt_23 = [&U] (1,2,(3,((4,5),((((6,7),(8,9)),(10,11)),(12,(13,(((14,(((((15,19),18),17),16),(28,29))),(26,27)),((20,(21,(22,23))),(24,25)))))))));
End;
