# Supplementary material for: Returning to the roots: resolution, reproducibility, and robusticity in the phylogenetic inference of Dissorophidae (Amphibia: Temnospondyli)
Source: PeerJ. 2021 Nov 8;9:e12423. doi: 10.7717/peerj.12423 (PMC8582317; doi:10.7717/peerj.12423)
Supplement: Supplemental Information 4 [file peerj-09-12423-s004.zip › new .tre files/P4R.tre]

#NEXUS 

Begin trees;  [Treefile saved Saturday, August 14, 2021 at 9:52:42 AM Pacific Daylight Time]
[!>Tree(s) input to PAUP* as user-defined tree(s)
>
>40 trees read from TREES block; time used = 0.00 sec (CPU time = 0.00 sec)
]
	Translate
		1 Greererpeton,
		2 Dendrysekos,
		3 Micromelerpeton_credneri,
		4 Doleserpeton,
		5 Eoscopus,
		6 Fedexia,
		7 Acheloma,
		8 Phonerpeton,
		9 Ecolsonia,
		10 Anconastes,
		11 Tambachia,
		12 FMNH_673,
		13 OMNH79338,
		14 OMNH73206c,
		15 OMNH53077,
		16 OMNH73206a,
		17 OMNH53073,
		18 UMMP3417,
		19 FMNHUC900,
		20 OMNH73206b,
		21 OMNH79339,
		22 OMNH73216,
		23 BMRP2007.3.5,
		24 ICGAGS_V365,
		25 IVPP_V23862,
		26 Kamacops_reconstructed,
		27 UCMP_40103,
		28 CM_91215,
		29 Dissorophus,
		30 Broiliellus_brevis,
		31 Eryops_megacephalus,
		32 Chenoprosopus_milleri
		;
tree tnt_1 = [&U] (1,(2,(3,(4,(5,(((6,(7,8)),(9,(10,11))),(12,((((13,(((14,(15,16)),((17,(18,19)),(20,21))),(22,23))),(24,(25,26))),(27,28)),(29,30)))))))),(31,32));
tree tnt_2 = [&U] (1,(2,(3,(4,(5,(((6,(7,8)),(9,(10,11))),(12,((((13,((((14,(15,16)),((17,(18,19)),20)),21),(22,23))),(24,(25,26))),(27,28)),(29,30)))))))),(31,32));
tree tnt_3 = [&U] (1,(2,(3,(4,(5,(((6,(7,8)),(9,(10,11))),(12,((((13,(((14,(15,16)),(((17,(18,19)),20),21)),(22,23))),(24,(25,26))),(27,28)),(29,30)))))))),(31,32));
tree tnt_4 = [&U] (1,(2,(3,(4,(5,(((6,(7,8)),(9,(10,11))),(12,((((13,((((14,(15,16)),21),((17,(18,19)),20)),(22,23))),(24,(25,26))),(27,28)),(29,30)))))))),(31,32));
tree tnt_5 = [&U] (1,(2,(3,(4,(5,(((6,(7,8)),(9,(10,11))),(12,((((13,(((14,((15,16),21)),((17,(18,19)),20)),(22,23))),(24,(25,26))),(27,28)),(29,30)))))))),(31,32));
tree tnt_6 = [&U] (1,(2,(3,(4,(5,(((6,(7,8)),(9,(10,11))),(12,((((13,(((14,(15,16)),((17,((18,19),24)),(20,21))),(22,23))),(25,26)),(27,28)),(29,30)))))))),(31,32));
tree tnt_7 = [&U] (1,((2,(3,(4,(5,(((6,(7,8)),(9,(10,11))),(12,((((13,(((14,(15,16)),((17,(18,19)),(20,21))),(22,23))),(24,(25,26))),(27,28)),(29,30)))))))),31),32);
tree tnt_8 = [&U] (1,(2,(3,(4,(5,(((6,(7,8)),(9,(10,11))),(12,((((13,((((14,(15,16)),((17,((18,19),24)),20)),21),(22,23))),(25,26)),(27,28)),(29,30)))))))),(31,32));
tree tnt_9 = [&U] (1,((2,(3,(4,(5,(((6,(7,8)),(9,(10,11))),(12,((((13,((((14,(15,16)),((17,(18,19)),20)),21),(22,23))),(24,(25,26))),(27,28)),(29,30)))))))),31),32);
tree tnt_10 = [&U] (1,(2,(3,(4,(5,(((6,(7,8)),(9,(10,11))),(12,((((13,(((14,(15,16)),(((17,((18,19),24)),20),21)),(22,23))),(25,26)),(27,28)),(29,30)))))))),(31,32));
tree tnt_11 = [&U] (1,(2,(31,32)),(3,((4,5),(((6,(7,8)),(9,(10,11))),(12,((((13,((((14,16),15),(((17,(18,(19,24))),20),21)),(22,23))),(25,26)),(27,28)),(29,30)))))));
tree tnt_12 = [&U] (1,(2,(31,32)),(3,((4,5),(((6,(7,8)),(9,(10,11))),(12,((((13,(((((14,16),15),21),((17,(18,(19,24))),20)),(22,23))),(25,26)),(27,28)),(29,30)))))));
tree tnt_13 = [&U] (1,(2,(31,32)),(3,((4,5),(((6,(7,8)),(9,(10,11))),(12,((((13,(((((14,16),15),((17,(18,(19,24))),20)),21),(22,23))),(25,26)),(27,28)),(29,30)))))));
tree tnt_14 = [&U] (1,(2,(31,32)),(3,((4,5),(((6,(7,8)),(9,(10,11))),(12,((((13,((((14,16),(15,21)),((17,(18,(19,24))),20)),(22,23))),(25,26)),(27,28)),(29,30)))))));
tree tnt_15 = [&U] (1,(2,(31,32)),(3,((4,5),(((6,(7,8)),(9,(10,11))),(12,((((13,((((14,16),15),(((17,(18,19)),20),21)),(22,23))),(24,(25,26))),(27,28)),(29,30)))))));
tree tnt_16 = [&U] (1,(2,(31,32)),(3,((4,5),(((6,(7,8)),(9,(10,11))),(12,((((13,((((14,16),15),(((17,(18,(19,24))),21),20)),(22,23))),(25,26)),(27,28)),(29,30)))))));
tree tnt_17 = [&U] (1,(2,(31,32)),(3,((4,5),(((6,(7,8)),(9,(10,11))),(12,((((13,(((((14,16),15),21),((17,(18,19)),20)),(22,23))),(24,(25,26))),(27,28)),(29,30)))))));
tree tnt_18 = [&U] (1,(2,(31,32)),(3,((4,5),(((6,(7,8)),(9,(10,11))),(12,((((13,(((((14,16),15),((17,(18,19)),20)),21),(22,23))),(24,(25,26))),(27,28)),(29,30)))))));
tree tnt_19 = [&U] (1,(2,(31,32)),(3,((4,5),(((6,(7,8)),(9,(10,11))),(12,((((13,((((14,16),(15,21)),((17,(18,19)),20)),(22,23))),(24,(25,26))),(27,28)),(29,30)))))));
tree tnt_20 = [&U] (1,(2,(31,32)),(3,((4,5),(((6,(7,8)),(9,(10,11))),(12,((((13,((((14,16),15),(((17,(18,19)),21),20)),(22,23))),(24,(25,26))),(27,28)),(29,30)))))));
tree tnt_21 = [&U] (1,(2,(3,(4,(5,(((6,(7,8)),(9,(10,11))),(12,((((13,(((14,((15,21),16)),((17,((18,24),19)),20)),(22,23))),(25,26)),(27,28)),(29,30)))))))),(31,32));
tree tnt_22 = [&U] (1,(2,(3,(4,(5,(((6,(7,8)),(9,(10,11))),(12,((((13,((((14,(15,16)),21),((17,((18,24),19)),20)),(22,23))),(25,26)),(27,28)),(29,30)))))))),(31,32));
tree tnt_23 = [&U] (1,((2,(3,(4,(5,(((6,(7,8)),(9,(10,11))),(12,((((13,(((14,((15,21),16)),((17,((18,24),19)),20)),(22,23))),(25,26)),(27,28)),(29,30)))))))),31),32);
tree tnt_24 = [&U] (1,((2,(3,(4,(5,(((6,(7,8)),(9,(10,11))),(12,((((13,((((14,(15,16)),21),((17,((18,24),19)),20)),(22,23))),(25,26)),(27,28)),(29,30)))))))),31),32);
tree tnt_25 = [&U] (1,((2,(3,(4,(5,(((6,(7,8)),(9,(10,11))),(12,((((13,((((14,(15,16)),((17,((18,24),19)),20)),21),(22,23))),(25,26)),(27,28)),(29,30)))))))),31),32);
tree tnt_26 = [&U] (1,((2,(3,(4,(5,(((6,(7,8)),(9,(10,11))),(12,((((13,(((14,(15,16)),(((17,((18,24),19)),20),21)),(22,23))),(25,26)),(27,28)),(29,30)))))))),31),32);
tree tnt_27 = [&U] (1,((2,(3,(4,(5,(((6,(7,8)),(9,(10,11))),(12,((((13,(((14,(15,16)),(((17,((18,24),19)),21),20)),(22,23))),(25,26)),(27,28)),(29,30)))))))),31),32);
tree tnt_28 = [&U] (1,((2,(3,(4,(5,(((6,(7,8)),(9,(10,11))),(12,((((13,(((14,((15,21),16)),((17,(18,19)),20)),(22,23))),(24,(25,26))),(27,28)),(29,30)))))))),31),32);
tree tnt_29 = [&U] (1,((2,(3,(4,(5,(((6,(7,8)),(9,(10,11))),(12,((((13,((((14,(15,16)),21),((17,(18,19)),20)),(22,23))),(24,(25,26))),(27,28)),(29,30)))))))),31),32);
tree tnt_30 = [&U] (1,((2,(3,(4,(5,(((6,(7,8)),(9,(10,11))),(12,((((13,(((14,(15,16)),(((17,(18,19)),20),21)),(22,23))),(24,(25,26))),(27,28)),(29,30)))))))),31),32);
tree tnt_31 = [&U] (1,(2,((3,((4,5),(((6,(7,8)),(9,(10,11))),(12,((((13,(((14,(15,16)),((17,(18,19)),(20,21))),(22,23))),((24,26),25)),(27,28)),(29,30)))))),31)),32);
tree tnt_32 = [&U] (1,(2,((3,((4,5),(((6,(7,8)),(9,(10,11))),(12,((((13,((((14,(15,16)),((17,(18,19)),20)),21),(22,23))),((24,26),25)),(27,28)),(29,30)))))),31)),32);
tree tnt_33 = [&U] (1,(2,((3,((4,5),(((6,(7,8)),(9,(10,11))),(12,((((13,(((14,(15,16)),(((17,(18,19)),20),21)),(22,23))),((24,26),25)),(27,28)),(29,30)))))),31)),32);
tree tnt_34 = [&U] (1,(2,((3,((4,5),(((6,(7,8)),(9,(10,11))),(12,((((13,((((14,(15,16)),21),((17,(18,19)),20)),(22,23))),((24,26),25)),(27,28)),(29,30)))))),31)),32);
tree tnt_35 = [&U] (1,(2,((3,((4,5),(((6,(7,8)),(9,(10,11))),(12,((((13,(((14,((15,16),21)),((17,(18,19)),20)),(22,23))),((24,26),25)),(27,28)),(29,30)))))),31)),32);
tree tnt_36 = [&U] (1,(2,((3,((4,5),(((6,(7,8)),(9,(10,11))),(12,((((13,(((14,(15,16)),((17,((18,19),24)),(20,21))),(22,23))),(25,26)),(27,28)),(29,30)))))),31)),32);
tree tnt_37 = [&U] (1,(2,((3,((4,5),(((6,(7,8)),(9,(10,11))),(12,((((13,((((14,(15,16)),((17,((18,19),24)),20)),21),(22,23))),(25,26)),(27,28)),(29,30)))))),31)),32);
tree tnt_38 = [&U] (1,(2,((3,((4,5),(((6,(7,8)),(9,(10,11))),(12,((((13,(((14,(15,16)),(((17,((18,19),24)),20),21)),(22,23))),(25,26)),(27,28)),(29,30)))))),31)),32);
tree tnt_39 = [&U] (1,(2,((3,((4,5),(((6,(7,8)),(9,(10,11))),(12,((((13,((((14,(15,16)),21),((17,((18,19),24)),20)),(22,23))),(25,26)),(27,28)),(29,30)))))),31)),32);
tree tnt_40 = [&U] (1,(2,((3,((4,5),(((6,(7,8)),(9,(10,11))),(12,((((13,(((14,((15,16),21)),((17,((18,19),24)),20)),(22,23))),(25,26)),(27,28)),(29,30)))))),31)),32);
End;
