# Supplementary material for: Returning to the roots: resolution, reproducibility, and robusticity in the phylogenetic inference of Dissorophidae (Amphibia: Temnospondyli)
Source: PeerJ. 2021 Nov 8;9:e12423. doi: 10.7717/peerj.12423 (PMC8582317; doi:10.7717/peerj.12423)
Supplement: Supplemental Information 4 [file peerj-09-12423-s004.zip › new .tre files/P9A_no_wildcards.tre]

#NEXUS 

Begin trees;  [Treefile saved Saturday, August 14, 2021 at 6:31:45 PM Pacific Daylight Time]
[!>Tree(s) input to PAUP* as user-defined tree(s)
>
>1 tree read from TREES block; time used = 0.01 sec (CPU time = 0.00 sec)
]
	Translate
		1 Dendrysekos_helogenes,
		2 Sclerocephalus_haeuseri,
		3 Micromelerpeton_credneri,
		4 Platyrhinops_lyelli,
		5 Doleserpeton_annectens,
		6 Acheloma_dunni,
		7 Phonerpeton_pricei,
		8 Anconastes_vesperus,
		9 Tambachia_trogallas,
		10 Fedexia_striegeli,
		11 Ecolsonia_cutlerensis,
		12 Platyhystrix_rugosus,
		13 Aspidosaurus_binasser,
		14 Broiliellus_reiszi,
		15 Diploseira_angusta,
		16 Dissorophus_multicinctus,
		17 Broiliellus_olsoni,
		18 Broiliellus_texensis,
		19 Broiliellus_brevis,
		20 Cacops_woehri,
		21 Cacops_morrisi,
		22 Cacops_aspidephorus,
		23 Anakamacops_petrolicus,
		24 Kamacops_acervalis,
		25 Zygosaurus_lucius
		;
tree tnt_1 = [&U] (1,2,(3,((4,5),((((6,7),(8,9)),(10,11)),(12,(13,((14,(15,(16,(17,(18,19))))),((20,(21,22)),(23,(24,25))))))))));
End;
