# Supplementary material for: Returning to the roots: resolution, reproducibility, and robusticity in the phylogenetic inference of Dissorophidae (Amphibia: Temnospondyli)
Source: PeerJ. 2021 Nov 8;9:e12423. doi: 10.7717/peerj.12423 (PMC8582317; doi:10.7717/peerj.12423)
Supplement: Supplemental Information 4 [file peerj-09-12423-s004.zip › new .tre files/P6.tre]

#NEXUS 

Begin trees;  [Treefile saved Saturday, August 14, 2021 at 9:50:40 AM Pacific Daylight Time]
[!>
>Processing TREES block from file: ~/Desktop/TNT files/2021 runs/Resubmission 1/P6.nex
>  Keeping: trees from file (replacing any trees already in memory)
>  19 trees read from file
>
>  Time used = 0.03 sec (CPU time = 0.02 sec)
]
	Translate
		1 Greererpeton,
		2 Proterogyrinus,
		3 Micromelerpeton_credneri,
		4 Perryella,
		5 Broiliellus_hektotopos,
		6 Reiszerpeton,
		7 Ecolsonia,
		8 Fedexia,
		9 Acheloma,
		10 Phonerpeton,
		11 Rotaryus,
		12 Anconastes,
		13 Tambachia,
		14 Actiobates,
		15 Platyhystrix,
		16 Mordex,
		17 Mattauschia,
		18 Aspidosaurus_chiton,
		19 Brevidorsum,
		20 Aspidosaurus_binasser,
		21 Conjunctio,
		22 Nooxobeia,
		23 Zygosaurus,
		24 Cacops_woehri,
		25 Cacops_morrisi,
		26 Cacops_aspidephorus,
		27 Anakamacops,
		28 Kamacops_reconstructed,
		29 Scapanops,
		30 Broiliellus_reiszi,
		31 Diploseira,
		32 Broiliellus_arroyoensis,
		33 Dissorophus,
		34 Broiliellus_brevis,
		35 Broiliellus_texensis,
		36 Broiliellus_olsoni,
		37 Aspidosaurus_novomexicanus,
		38 Iratusaurus,
		39 Doleserpeton,
		40 Palodromeus,
		41 Eoscopus,
		42 Tersomius_texensis,
		43 Pasawioops,
		44 Dendrysekos,
		45 Parioxys_bolli,
		46 Eryops_megacephalus,
		47 Chenoprosopus_milleri
		;
tree tnt_1 = [&U] (2,((3,((((((((7,(12,13)),(8,((9,10),11))),(14,(16,17))),((24,25),(33,34))),41),42),43),39)),44),(46,47));
tree tnt_2 = [&U] (2,((3,(((((((((7,(12,13)),((9,10),11)),8),(14,(16,17))),((24,25),(33,34))),41),42),43),39)),44),(46,47));
tree tnt_3 = [&U] (2,((3,(((((((7,(12,13)),(8,((9,10),11))),(14,(16,17))),((24,25),(33,34))),41),39),(42,43))),44),(46,47));
tree tnt_4 = [&U] (2,((3,((((((((7,(12,13)),((8,(9,10)),11)),(14,(16,17))),((24,25),(33,34))),41),42),43),39)),44),(46,47));
tree tnt_5 = [&U] (2,((3,(((((((((7,(12,13)),(8,((9,10),11))),(16,17)),14),((24,25),(33,34))),41),42),43),39)),44),(46,47));
tree tnt_6 = [&U] (2,((3,((((((((((7,(12,13)),((9,10),11)),8),(16,17)),14),((24,25),(33,34))),41),42),43),39)),44),(46,47));
tree tnt_7 = [&U] (2,((3,((((((((7,(12,13)),((9,10),11)),8),(14,(16,17))),((24,25),(33,34))),41),39),(42,43))),44),(46,47));
tree tnt_8 = [&U] (2,((3,(((((((7,(12,13)),((8,(9,10)),11)),(14,(16,17))),((24,25),(33,34))),41),39),(42,43))),44),(46,47));
tree tnt_9 = [&U] (2,((3,((((((((7,(12,13)),(8,((9,10),11))),(16,17)),14),((24,25),(33,34))),41),39),(42,43))),44),(46,47));
tree tnt_10 = [&U] (2,((3,(((((((((7,(12,13)),((9,10),11)),8),(16,17)),14),((24,25),(33,34))),41),39),(42,43))),44),(46,47));
tree tnt_11 = [&U] (2,((3,((((((((((7,(12,13)),(8,(9,10))),(11,16)),14),17),((24,25),(33,34))),41),42),43),39)),44),(46,47));
tree tnt_12 = [&U] (2,((3,(((((((((7,(12,13)),(8,(9,10))),(11,16)),14),17),((24,25),(33,34))),41),39),(42,43))),44),(46,47));
tree tnt_13 = [&U] (2,((3,(((((((((7,(8,(9,10))),(11,16)),((12,13),14)),17),((24,25),(33,34))),41),42),43),39)),44),(46,47));
tree tnt_14 = [&U] (2,((3,((((((((7,(8,(9,10))),(11,16)),((12,13),14)),17),((24,25),(33,34))),41),39),(42,43))),44),(46,47));
tree tnt_15 = [&U] (2,((3,((((((((7,(8,(9,10))),(11,(12,13))),(14,(16,17))),((24,25),(33,34))),41),42),43),39)),44),(46,47));
tree tnt_16 = [&U] (2,((3,(((((((7,((8,(9,10)),(11,(12,13)))),(14,(16,17))),((24,25),(33,34))),41),42),43),39)),44),(46,47));
tree tnt_17 = [&U] (2,((3,(((((((7,(8,(9,10))),(11,(12,13))),(14,(16,17))),((24,25),(33,34))),41),39),(42,43))),44),(46,47));
tree tnt_18 = [&U] (2,((3,((((((7,((8,(9,10)),(11,(12,13)))),(14,(16,17))),((24,25),(33,34))),41),39),(42,43))),44),(46,47));
tree tnt_19 = [&U] (2,((3,((((((((7,((24,25),(33,34))),(11,16)),((12,13),14)),(8,(9,10))),17),41),39),(42,43))),44),(46,47));
End;
