# Supplementary material for: Returning to the roots: resolution, reproducibility, and robusticity in the phylogenetic inference of Dissorophidae (Amphibia: Temnospondyli)
Source: PeerJ. 2021 Nov 8;9:e12423. doi: 10.7717/peerj.12423 (PMC8582317; doi:10.7717/peerj.12423)
Supplement: Supplemental Information 4 [file peerj-09-12423-s004.zip › new .tre files/P1AR_all taxa.tre]

#NEXUS 

Begin trees;  [Treefile saved Saturday, August 14, 2021 at 9:43:04 AM Pacific Daylight Time]
[!>Tree(s) input to PAUP* as user-defined tree(s)
>
>21646 trees read from TREES block; time used = 5.84 sec (CPU time = 4.18 sec)
]
	Translate
		1 Greererpeton,
		2 Proterogyrinus,
		3 Micromelerpeton_credneri,
		4 Perryella,
		5 Broiliellus_hektotopos,
		6 Reiszerpeton,
		7 Ecolsonia,
		8 Fedexia,
		9 Acheloma,
		10 Phonerpeton,
		11 Rotaryus,
		12 Anconastes,
		13 Tambachia,
		14 Actiobates,
		15 Platyhystrix,
		16 Mordex,
		17 Mattauschia,
		18 Aspidosaurus_chiton,
		19 Brevidorsum,
		20 Aspidosaurus_binasser,
		21 Conjunctio,
		22 Nooxobeia,
		23 Zygosaurus,
		24 Cacops_woehri,
		25 Cacops_morrisi,
		26 Cacops_aspidephorus,
		27 Anakamacops,
		28 Kamacops_reconstructed,
		29 Scapanops,
		30 Broiliellus_reiszi,
		31 Diploseira,
		32 Broiliellus_arroyoensis,
		33 Dissorophus,
		34 Broiliellus_brevis,
		35 Broiliellus_texensis,
		36 Broiliellus_olsoni,
		37 Aspidosaurus_novomexicanus,
		38 Iratusaurus,
		39 Doleserpeton,
		40 Palodromeus,
		41 Eoscopus,
		42 Tersomius_texensis,
		43 Pasawioops,
		44 Dendrysekos,
		45 Parioxys_bolli,
		46 Eryops_megacephalus,
		47 Chenoprosopus_milleri
		;
tree tnt_1 = [&U] (1,2,((3,(4,((5,((6,(((7,((8,(9,10)),(11,(12,13)))),(14,(15,(16,17)))),(18,(19,((20,(21,(22,(23,((24,(25,26)),(27,28)))))),(29,(30,((31,(32,(33,(34,35)))),(36,37))))))))),((38,39),(40,41)))),(42,43)))),(44,(45,(46,47)))));
tree tnt_2 = [&U] (1,2,((3,(4,((5,((6,(((7,((8,(9,10)),(11,(12,13)))),(14,(15,(16,17)))),(18,(19,((20,(21,(22,(23,((24,(25,26)),(27,28)))))),(29,(30,((31,((32,(33,(34,35))),36)),37)))))))),((38,39),(40,41)))),(42,43)))),(44,(45,(46,47)))));
tree tnt_3 = [&U] (1,2,((3,(4,((5,((6,(((7,((8,(9,10)),(11,(12,13)))),(14,(15,(16,17)))),(18,(19,((20,(21,(22,(23,((24,(25,26)),(27,28)))))),(29,(30,(((31,36),(32,(33,(34,35)))),37)))))))),((38,39),(40,41)))),(42,43)))),(44,(45,(46,47)))));
tree tnt_4 = [&U] (1,2,((3,(4,((5,((6,(((7,((8,(9,10)),(11,(12,13)))),(14,(15,(16,17)))),(18,(19,((20,(21,(22,(23,((24,(25,26)),(27,28)))))),(29,(30,((31,((32,36),(33,(34,35)))),37)))))))),((38,39),(40,41)))),(42,43)))),(44,(45,(46,47)))));
tree tnt_5 = [&U] (1,2,((3,(4,((5,((6,(((7,((8,(9,10)),(11,(12,13)))),(14,(15,(16,17)))),(18,(19,((20,(21,(22,(23,((24,(25,26)),(27,28)))))),(29,(30,((31,(32,((33,(34,35)),36))),37)))))))),((38,39),(40,41)))),(42,43)))),(44,(45,(46,47)))));
tree tnt_6 = [&U] (1,2,((3,(4,((5,((6,(((7,((8,(9,10)),(11,(12,13)))),(14,(15,(16,17)))),(18,(19,((20,(21,(22,(23,((24,(25,26)),(27,28)))))),(29,(30,((31,(32,(33,((34,35),36)))),37)))))))),((38,39),(40,41)))),(42,43)))),(44,(45,(46,47)))));
tree tnt_7 = [&U] (1,2,((3,(4,((5,((6,(((7,((8,(9,10)),(11,(12,13)))),(14,(15,(16,17)))),(((18,(20,(21,(22,(23,((24,(25,26)),(27,28))))))),(29,(30,((31,(32,(33,(34,35)))),(36,37))))),19))),((38,39),(40,41)))),(42,43)))),(44,(45,(46,47)))));
tree tnt_8 = [&U] (1,2,((3,(4,((5,((6,(((7,((8,(9,10)),(11,(12,13)))),(14,(15,(16,17)))),(18,(19,((20,(21,(22,(23,((24,(25,26)),(27,28)))))),(29,(30,(((31,(32,(33,(34,35)))),36),37)))))))),((38,39),(40,41)))),(42,43)))),(44,(45,(46,47)))));
tree tnt_9 = [&U] (1,2,((3,(4,((5,((6,(((7,((8,(9,10)),(11,(12,13)))),(14,((15,17),16))),(18,(19,((20,(21,(22,(23,((24,(25,26)),(27,28)))))),(29,(30,((31,(32,(33,(34,35)))),(36,37))))))))),((38,39),(40,41)))),(42,43)))),(44,(45,(46,47)))));
tree tnt_10 = [&U] (1,2,((3,(4,((5,((6,(((7,((8,(9,10)),(11,(12,13)))),(14,(15,(16,17)))),((18,(19,((20,(21,(23,((24,(25,26)),(27,28))))),(29,(30,((31,(32,(33,(34,35)))),(36,37))))))),22))),((38,39),(40,41)))),(42,43)))),(44,(45,(46,47)))));
tree tnt_11 = [&U] (1,2,((3,(4,((((5,((6,(((7,((8,(9,10)),(11,(12,13)))),(14,(((15,17),16),40))),((18,19),((20,(21,(22,(23,((24,(25,26)),(27,28)))))),(29,(30,(((31,(32,(33,(34,35)))),36),37))))))),(41,42))),38),39),43))),(44,((45,46),47))));
tree tnt_12 = [&U] (1,2,((3,(4,((((5,((6,(((7,((8,(9,10)),(11,(12,13)))),(14,(((15,17),16),40))),((18,19),(20,(((21,(22,(23,((24,(25,26)),(27,28))))),(30,(((31,(32,(33,(34,35)))),36),37))),29))))),(41,42))),38),39),43))),(44,((45,46),47))));
tree tnt_13 = [&U] (1,2,((3,(4,((((5,((6,(((7,((8,(9,10)),(11,(12,13)))),(14,(((15,17),16),40))),((18,19),(((20,(21,(22,(23,((24,(25,26)),(27,28)))))),29),(30,(((31,(32,(33,(34,35)))),36),37)))))),(41,42))),38),39),43))),(44,((45,46),47))));
tree tnt_14 = [&U] (1,2,((3,(4,((((5,((6,(((7,((8,(9,10)),(11,(12,13)))),(14,(((15,17),16),40))),((18,19),((((20,(22,(23,((24,(25,26)),(27,28))))),21),29),(30,(((31,(32,(33,(34,35)))),36),37)))))),(41,42))),38),39),43))),(44,((45,46),47))));
tree tnt_15 = [&U] (1,2,((3,(4,((((5,((6,(((7,((8,(9,10)),(11,(12,13)))),(14,(((15,17),16),40))),((18,19),((20,(21,(22,(23,((24,(25,26)),(27,28)))))),(29,(30,((31,(32,(33,(34,35)))),(36,37)))))))),(41,42))),38),39),43))),(44,((45,46),47))));
tree tnt_16 = [&U] (1,2,((3,(4,((((5,((6,(((7,((8,(9,10)),(11,(12,13)))),(14,(((15,17),16),40))),((18,19),((20,(21,(22,(((23,27),28),(24,(25,26)))))),(29,(30,(((31,(32,(33,(34,35)))),36),37))))))),(41,42))),38),39),43))),(44,((45,46),47))));
tree tnt_17 = [&U] (1,2,((3,(4,((((5,((6,(((7,((8,(9,10)),(11,(12,13)))),(14,(((15,17),16),40))),((18,19),((20,(21,(22,(23,((24,(25,26)),(27,28)))))),(29,(30,((31,(32,((33,(34,35)),36))),37))))))),(41,42))),38),39),43))),(44,((45,46),47))));
tree tnt_18 = [&U] (1,2,((3,(4,((((5,((6,(((7,((8,(9,10)),(11,(12,13)))),(14,(((15,17),16),40))),((18,19),((20,(21,(22,(23,((24,(25,26)),(27,28)))))),(29,(30,((31,((32,36),(33,(34,35)))),37))))))),(41,42))),38),39),43))),(44,((45,46),47))));
tree tnt_19 = [&U] (1,2,((3,(4,((((5,((6,(((7,((8,(9,10)),(11,(12,13)))),(14,(((15,17),16),40))),((18,19),((20,(21,(22,(23,((24,(25,26)),(27,28)))))),(29,(30,((31,(32,((33,36),(34,35)))),37))))))),(41,42))),38),39),43))),(44,((45,46),47))));
tree tnt_20 = [&U] (1,2,((3,(4,((((5,((6,(((7,((8,(9,10)),(11,(12,13)))),(14,(((15,17),16),40))),(((18,(20,(21,(22,(23,((24,(25,26)),(27,28))))))),(29,(30,(((31,(32,(33,(34,35)))),36),37)))),19))),(41,42))),38),39),43))),(44,((45,46),47))));
tree tnt_21 = [&U] (1,2,((3,(4,((((5,(39,43)),42),41),(6,(((7,((8,(9,10)),(11,(12,13)))),(14,(((15,17),16),40))),((18,((((20,((22,(((23,27),28),(24,(25,26)))),38)),21),29),(30,(((31,36),(32,(33,(34,35)))),37)))),19)))))),(44,(45,(46,47)))));
tree tnt_22 = [&U] (1,2,((3,(4,((((5,(39,43)),42),41),(6,(((7,((8,(9,10)),(11,(12,13)))),(14,(((15,17),16),40))),((18,((((20,((22,(((23,27),28),(24,(25,26)))),38)),21),29),(30,(((31,(32,(33,(34,35)))),37),36)))),19)))))),(44,(45,(46,47)))));
tree tnt_23 = [&U] (1,2,((3,(4,((((5,(39,43)),42),41),(6,(((7,((8,(9,10)),(11,(12,13)))),(14,(((15,17),16),40))),((18,((((20,((22,(((23,27),28),(24,(25,26)))),38)),21),29),(30,(((31,(32,(33,(34,35)))),36),37)))),19)))))),(44,(45,(46,47)))));
tree tnt_24 = [&U] (1,2,((3,(4,((((5,(39,43)),42),41),(6,(((7,((8,(9,10)),(11,(12,13)))),(14,(((15,17),16),40))),((18,((((20,((22,(((23,27),28),(24,(25,26)))),38)),21),29),(30,((31,((32,36),(33,(34,35)))),37)))),19)))))),(44,(45,(46,47)))));
tree tnt_25 = [&U] (1,2,((3,(4,((((5,(39,43)),42),41),(6,(((7,((8,(9,10)),(11,(12,13)))),(14,(((15,17),16),40))),((18,((((20,((22,(((23,27),28),(24,(25,26)))),38)),21),29),(30,((31,(32,((33,(34,35)),36))),37)))),19)))))),(44,(45,(46,47)))));
tree tnt_26 = [&U] (1,2,((3,(4,((((5,(39,43)),42),41),(6,(((7,((8,(9,10)),(11,(12,13)))),(14,(((15,17),16),40))),((18,((((20,((22,(((23,27),28),(24,(25,26)))),38)),21),29),(30,((31,(32,(33,((34,35),36)))),37)))),19)))))),(44,(45,(46,47)))));
tree tnt_27 = [&U] (1,2,((3,(4,((((5,(39,43)),42),41),(6,(((7,((8,(9,10)),(11,(12,13)))),(14,(((15,17),16),40))),(((18,((((20,((((23,27),28),(24,(25,26))),38)),21),29),(30,(((31,36),(32,(33,(34,35)))),37)))),19),22)))))),(44,(45,(46,47)))));
tree tnt_28 = [&U] (1,2,((3,(4,((((5,(39,43)),42),41),(6,(((7,(((8,(9,10)),(11,(12,13))),45)),(14,(((15,17),16),40))),((18,((((20,((22,(((23,27),28),(24,(25,26)))),38)),21),29),(30,(((31,36),(32,(33,(34,35)))),37)))),19)))))),(44,(46,47))));
tree tnt_29 = [&U] (1,2,((3,(4,((((5,(39,43)),42),41),(6,(((7,((8,(9,10)),((11,(12,13)),45))),(14,(((15,17),16),40))),((18,((((20,((22,(((23,27),28),(24,(25,26)))),38)),21),29),(30,(((31,36),(32,(33,(34,35)))),37)))),19)))))),(44,(46,47))));
tree tnt_30 = [&U] (1,2,((3,(4,((((5,(39,43)),42),41),(6,(((7,(((8,(9,10)),45),(11,(12,13)))),(14,(((15,17),16),40))),((18,((((20,((22,(((23,27),28),(24,(25,26)))),38)),21),29),(30,(((31,36),(32,(33,(34,35)))),37)))),19)))))),(44,(46,47))));
tree tnt_31 = [&U] (1,2,((3,(4,((((5,(39,43)),41),42),(6,(((((7,(((8,((9,10),11)),14),(12,13))),17),16),40),(15,(((18,(((20,((21,((((((23,27),28),26),25),38),24)),29)),(30,(31,(((32,35),(33,34)),36)))),22)),19),37))))))),(44,(45,(46,47)))));
tree tnt_32 = [&U] (1,2,((3,(4,((((5,(39,43)),41),42),(6,(((((7,(((8,((9,10),11)),14),(12,13))),17),16),40),(15,(18,((19,(((20,((21,((((((23,27),28),26),25),38),24)),29)),(30,(31,(((32,35),(33,34)),36)))),22)),37)))))))),(44,(45,(46,47)))));
tree tnt_33 = [&U] (1,2,((3,(4,((((5,(39,43)),41),42),(6,(((((7,(((8,((9,10),11)),14),(12,13))),17),16),40),(15,((18,(19,(((20,((21,((((((23,27),28),26),25),38),24)),29)),(30,(31,(((32,35),(33,34)),36)))),22))),37))))))),(44,(45,(46,47)))));
tree tnt_34 = [&U] (1,2,((3,(4,((((5,(39,43)),41),42),(6,(((((7,(((8,((9,10),11)),14),(12,13))),17),16),40),(15,(((((18,(20,((21,((((((23,27),28),26),25),38),24)),29))),(30,(31,(((32,35),(33,34)),36)))),22),19),37))))))),(44,(45,(46,47)))));
tree tnt_35 = [&U] (1,2,((3,(4,((((5,(39,43)),41),42),(6,(((((7,(((8,((9,10),11)),14),(12,13))),17),16),40),(15,((((18,((20,((21,((((((23,27),28),26),25),38),24)),29)),(30,(31,(((32,35),(33,34)),36))))),19),37),22))))))),(44,(45,(46,47)))));
tree tnt_36 = [&U] (1,2,((3,(4,((((5,(39,43)),41),42),(6,(((((7,(((8,((9,10),11)),14),(12,13))),17),16),40),(15,((((18,((20,((21,((((((23,27),28),26),25),38),24)),29)),(30,(31,(((32,35),(33,34)),36))))),19),22),37))))))),(44,(45,(46,47)))));
tree tnt_37 = [&U] (1,2,((3,(4,((((5,(39,43)),41),42),(6,(((((7,(((8,((9,10),11)),14),(12,13))),17),16),40),(15,(((18,((20,((21,((22,(((((23,27),28),26),25),38)),24)),29)),(30,(31,(((32,35),(33,34)),36))))),19),37))))))),(44,(45,(46,47)))));
tree tnt_38 = [&U] (1,2,((3,(4,((((5,(39,43)),41),42),(6,(((((7,((((8,((9,10),11)),14),(12,13)),45)),17),16),40),(15,(((18,(((20,((21,((((((23,27),28),26),25),38),24)),29)),(30,(31,(((32,35),(33,34)),36)))),22)),19),37))))))),(44,(46,47))));
tree tnt_39 = [&U] (1,2,((3,(4,((((5,(39,43)),41),42),(6,(((((7,(((8,((9,10),11)),14),((12,13),45))),17),16),40),(15,(((18,(((20,((21,((((((23,27),28),26),25),38),24)),29)),(30,(31,(((32,35),(33,34)),36)))),22)),19),37))))))),(44,(46,47))));
tree tnt_40 = [&U] (1,2,((3,(4,((((5,(39,43)),41),42),(6,(((((7,((((8,((9,10),11)),14),45),(12,13))),17),16),40),(15,(((18,(((20,((21,((((((23,27),28),26),25),38),24)),29)),(30,(31,(((32,35),(33,34)),36)))),22)),19),37))))))),(44,(46,47))));
tree tnt_41 = [&U] (1,2,((3,(4,((((5,(39,43)),41),42),(6,(((((7,(((8,((9,10),11)),14),(12,13))),17),16),40),(15,(((18,((((20,((22,38),(((23,27),28),(24,(25,26))))),21),29),(30,((31,36),((32,35),(33,34)))))),19),37))))))),(44,(45,(46,47)))));
tree tnt_42 = [&U] (1,2,((3,(4,((((5,(39,43)),41),42),(6,(((((7,(((8,((9,10),11)),14),(12,13))),17),16),40),(15,(((18,((((20,((22,38),(23,((24,(25,26)),(27,28))))),21),29),(30,((31,36),((32,35),(33,34)))))),19),37))))))),(44,(45,(46,47)))));
tree tnt_43 = [&U] (1,2,((3,(4,((((5,(39,43)),41),42),(6,(((((7,(((8,((9,10),11)),14),(12,13))),17),16),40),(15,(18,((19,((((20,((22,38),(((23,27),28),(24,(25,26))))),21),29),(30,((31,36),((32,35),(33,34)))))),37)))))))),(44,(45,(46,47)))));
tree tnt_44 = [&U] (1,2,((3,(4,((((5,(39,43)),41),42),(6,(((((7,(((8,((9,10),11)),14),(12,13))),17),16),40),(15,((18,(19,((((20,((22,38),(((23,27),28),(24,(25,26))))),21),29),(30,((31,36),((32,35),(33,34))))))),37))))))),(44,(45,(46,47)))));
tree tnt_45 = [&U] (1,2,((3,(4,((((5,(39,43)),41),42),(6,(((((7,(((8,((9,10),11)),14),(12,13))),17),16),40),(15,((((18,((((20,((((23,27),28),(24,(25,26))),38)),21),29),(30,((31,36),((32,35),(33,34)))))),19),37),22))))))),(44,(45,(46,47)))));
tree tnt_46 = [&U] (1,2,((3,(4,((((5,(39,43)),41),42),(6,(((((7,(((8,((9,10),11)),14),(12,13))),17),16),40),(15,((((18,((((20,((((23,27),28),(24,(25,26))),38)),21),29),(30,((31,36),((32,35),(33,34)))))),19),22),37))))))),(44,(45,(46,47)))));
tree tnt_47 = [&U] (1,2,((3,(4,((((5,(39,43)),41),42),(6,(((((7,(((8,((9,10),11)),14),(12,13))),17),16),40),(15,(((18,((((20,((((23,27),28),(24,(25,26))),38)),21),29),(30,((31,36),((32,35),(33,34)))))),(19,22)),37))))))),(44,(45,(46,47)))));
tree tnt_48 = [&U] (1,2,((3,(4,((((5,(39,43)),41),42),(6,(((((7,((((8,((9,10),11)),14),(12,13)),45)),17),16),40),(15,(((18,((((20,((22,38),(((23,27),28),(24,(25,26))))),21),29),(30,((31,36),((32,35),(33,34)))))),19),37))))))),(44,(46,47))));
tree tnt_49 = [&U] (1,2,((3,(4,((((5,(39,43)),41),42),(6,(((((7,((((8,((9,10),11)),14),45),(12,13))),17),16),40),(15,(((18,((((20,((22,38),(((23,27),28),(24,(25,26))))),21),29),(30,((31,36),((32,35),(33,34)))))),19),37))))))),(44,(46,47))));
tree tnt_50 = [&U] (1,2,((3,(4,((((5,(39,43)),41),42),(6,(((((7,(((8,((9,10),11)),14),((12,13),45))),17),16),40),(15,(((18,((((20,((22,38),(((23,27),28),(24,(25,26))))),21),29),(30,((31,36),((32,35),(33,34)))))),19),37))))))),(44,(46,47))));
tree tnt_51 = [&U] (1,2,(((3,((5,((6,(((7,((8,((9,45),10)),(11,(12,13)))),(14,(15,(16,17)))),(18,(19,(((20,(21,(((22,((((23,27),28),26),25)),38),24))),29),(30,((31,(32,(33,((34,35),36)))),37))))))),(39,(40,41)))),(42,43))),4),(44,(46,47))));
tree tnt_52 = [&U] (1,2,(((3,((5,((6,(((7,((8,((9,45),10)),(11,(12,13)))),(14,((15,17),16))),(18,(19,(((20,(21,(((22,((((23,27),28),26),25)),38),24))),29),(30,((31,(32,(33,((34,35),36)))),37))))))),(39,(40,41)))),(42,43))),4),(44,(46,47))));
tree tnt_53 = [&U] (1,2,(((3,((5,((6,(((7,((8,((9,45),10)),(11,(12,13)))),(14,(15,(16,17)))),((18,(19,(((20,(21,((((((23,27),28),26),25),38),24))),29),(30,((31,(32,(33,((34,35),36)))),37))))),22))),(39,(40,41)))),(42,43))),4),(44,(46,47))));
tree tnt_54 = [&U] (1,2,(((3,((5,((6,(((7,((8,(9,10)),(11,(12,13)))),(14,(15,(16,17)))),(18,(19,(((20,(21,(((22,((((23,27),28),26),25)),38),24))),29),(30,((31,(32,(33,((34,35),36)))),37))))))),(39,(40,41)))),(42,43))),4),(44,(45,(46,47)))));
tree tnt_55 = [&U] (1,2,(((3,((5,((6,(((7,(((8,(9,10)),(11,(12,13))),45)),(14,(15,(16,17)))),(18,(19,(((20,(21,(((22,((((23,27),28),26),25)),38),24))),29),(30,((31,(32,(33,((34,35),36)))),37))))))),(39,(40,41)))),(42,43))),4),(44,(46,47))));
tree tnt_56 = [&U] (1,2,(((3,((5,((6,(((7,(((8,(9,10)),45),(11,(12,13)))),(14,(15,(16,17)))),(18,(19,(((20,(21,(((22,((((23,27),28),26),25)),38),24))),29),(30,((31,(32,(33,((34,35),36)))),37))))))),(39,(40,41)))),(42,43))),4),(44,(46,47))));
tree tnt_57 = [&U] (1,2,(((3,((5,((6,(((7,((8,(9,10)),((11,(12,13)),45))),(14,(15,(16,17)))),(18,(19,(((20,(21,(((22,((((23,27),28),26),25)),38),24))),29),(30,((31,(32,(33,((34,35),36)))),37))))))),(39,(40,41)))),(42,43))),4),(44,(46,47))));
tree tnt_58 = [&U] (1,2,(((3,((5,((6,(((7,((8,((9,10),45)),(11,(12,13)))),(14,(15,(16,17)))),(18,(19,(((20,(21,(((22,((((23,27),28),26),25)),38),24))),29),(30,((31,(32,(33,((34,35),36)))),37))))))),(39,(40,41)))),(42,43))),4),(44,(46,47))));
tree tnt_59 = [&U] (1,2,(((3,((5,((6,(((7,(((8,45),(9,10)),(11,(12,13)))),(14,(15,(16,17)))),(18,(19,(((20,(21,(((22,((((23,27),28),26),25)),38),24))),29),(30,((31,(32,(33,((34,35),36)))),37))))))),(39,(40,41)))),(42,43))),4),(44,(46,47))));
tree tnt_60 = [&U] (1,2,(((3,((5,((6,(((7,((8,(9,10)),(11,((12,13),45)))),(14,(15,(16,17)))),(18,(19,(((20,(21,(((22,((((23,27),28),26),25)),38),24))),29),(30,((31,(32,(33,((34,35),36)))),37))))))),(39,(40,41)))),(42,43))),4),(44,(46,47))));
tree tnt_61 = [&U] (1,2,(((3,((5,((6,(((7,((8,(9,10)),(11,(12,13)))),(14,((15,17),16))),((18,(20,((((21,(((23,27),28),(24,(25,26)))),(30,((31,(32,(33,(34,35)))),(36,37)))),29),22))),19))),((38,39),(40,41)))),(42,43))),4),(44,((45,46),47))));
tree tnt_62 = [&U] (1,2,((3,(4,((5,((6,(((7,((8,(9,10)),(11,(12,13)))),(14,((15,17),16))),((18,(20,((((21,(((23,27),28),(24,(25,26)))),(30,((31,(32,(33,(34,35)))),(36,37)))),29),22))),19))),((38,39),(40,41)))),(42,43)))),(44,((45,46),47))));
tree tnt_63 = [&U] (1,2,(((3,((5,((6,(((7,((8,(9,10)),(11,(12,13)))),(14,((15,17),16))),((18,19),((20,(((21,(((23,27),28),(24,(25,26)))),(30,((31,(32,(33,(34,35)))),(36,37)))),29)),22)))),((38,39),(40,41)))),(42,43))),4),(44,((45,46),47))));
tree tnt_64 = [&U] (1,2,(((3,((5,((6,(((7,((8,(9,10)),(11,(12,13)))),(14,(15,(16,17)))),((18,(20,((((21,(((23,27),28),(24,(25,26)))),(30,((31,(32,(33,(34,35)))),(36,37)))),29),22))),19))),((38,39),(40,41)))),(42,43))),4),(44,((45,46),47))));
tree tnt_65 = [&U] (1,2,(((3,((5,((6,(((7,((8,(9,10)),(11,(12,13)))),(14,((15,17),16))),((18,(20,((((21,(23,((24,(25,26)),(27,28)))),(30,((31,(32,(33,(34,35)))),(36,37)))),29),22))),19))),((38,39),(40,41)))),(42,43))),4),(44,((45,46),47))));
tree tnt_66 = [&U] (1,2,(((3,((5,((6,(((7,((8,(9,10)),(11,(12,13)))),(14,((15,17),16))),((18,(20,((((21,(((23,27),28),(24,(25,26)))),(30,(((31,36),(32,(33,(34,35)))),37))),29),22))),19))),((38,39),(40,41)))),(42,43))),4),(44,((45,46),47))));
tree tnt_67 = [&U] (1,2,(((3,((5,((6,(((7,((8,(9,10)),(11,(12,13)))),(14,((15,17),16))),((18,(20,((((21,(((23,27),28),(24,(25,26)))),(30,((31,((32,(33,(34,35))),36)),37))),29),22))),19))),((38,39),(40,41)))),(42,43))),4),(44,((45,46),47))));
tree tnt_68 = [&U] (1,2,(((3,((5,((6,(((7,((8,(9,10)),(11,(12,13)))),(14,((15,17),16))),((18,(20,((((21,(((23,27),28),(24,(25,26)))),(30,((31,(32,((33,(34,35)),36))),37))),29),22))),19))),((38,39),(40,41)))),(42,43))),4),(44,((45,46),47))));
tree tnt_69 = [&U] (1,2,(((3,((5,((6,(((7,((8,(9,10)),(11,(12,13)))),(14,((15,17),16))),((18,(20,((((21,(((23,27),28),(24,(25,26)))),(30,((31,((32,36),(33,(34,35)))),37))),29),22))),19))),((38,39),(40,41)))),(42,43))),4),(44,((45,46),47))));
tree tnt_70 = [&U] (1,2,(((3,((5,((6,(((7,((8,(9,10)),(11,(12,13)))),(14,((15,17),16))),((18,(20,((((21,(((23,27),28),(24,(25,26)))),(30,((31,(32,((33,36),(34,35)))),37))),29),22))),19))),((38,39),(40,41)))),(42,43))),4),(44,((45,46),47))));
tree tnt_71 = [&U] (1,2,(((3,((5,((6,(((7,((8,(9,10)),(11,(12,13)))),(14,((15,17),16))),(((18,(20,(((21,(((23,27),28),(24,(25,26)))),(30,((31,((32,(33,(34,35))),36)),37))),29))),22),19))),((38,39),(40,41)))),(42,43))),4),(44,(45,(46,47)))));
tree tnt_72 = [&U] (1,2,(((3,((5,((6,(((7,((8,(9,10)),(11,(12,13)))),(14,(15,(16,17)))),(((18,(20,(((21,(((23,27),28),(24,(25,26)))),(30,((31,((32,(33,(34,35))),36)),37))),29))),22),19))),((38,39),(40,41)))),(42,43))),4),(44,(45,(46,47)))));
tree tnt_73 = [&U] (1,2,(((3,((5,((6,(((7,((8,(9,10)),(11,(12,13)))),(14,((15,17),16))),((18,(20,(((21,(22,(((23,27),28),(24,(25,26))))),(30,((31,((32,(33,(34,35))),36)),37))),29))),19))),((38,39),(40,41)))),(42,43))),4),(44,(45,(46,47)))));
tree tnt_74 = [&U] (1,2,(((3,((5,((6,(((7,(((8,(9,10)),(11,(12,13))),45)),(14,((15,17),16))),(((18,(20,(((21,(((23,27),28),(24,(25,26)))),(30,((31,((32,(33,(34,35))),36)),37))),29))),22),19))),((38,39),(40,41)))),(42,43))),4),(44,(46,47))));
tree tnt_75 = [&U] (1,2,(((3,((5,((6,(((7,((8,(9,10)),((11,(12,13)),45))),(14,((15,17),16))),(((18,(20,(((21,(((23,27),28),(24,(25,26)))),(30,((31,((32,(33,(34,35))),36)),37))),29))),22),19))),((38,39),(40,41)))),(42,43))),4),(44,(46,47))));
tree tnt_76 = [&U] (1,2,(((3,((5,((6,(((7,(((8,(9,10)),45),(11,(12,13)))),(14,((15,17),16))),(((18,(20,(((21,(((23,27),28),(24,(25,26)))),(30,((31,((32,(33,(34,35))),36)),37))),29))),22),19))),((38,39),(40,41)))),(42,43))),4),(44,(46,47))));
tree tnt_77 = [&U] (1,2,(((3,((5,((6,(((7,((8,(9,10)),(11,((12,13),45)))),(14,((15,17),16))),(((18,(20,(((21,(((23,27),28),(24,(25,26)))),(30,((31,((32,(33,(34,35))),36)),37))),29))),22),19))),((38,39),(40,41)))),(42,43))),4),(44,(46,47))));
tree tnt_78 = [&U] (1,2,(((3,((5,((6,(((7,((8,(9,10)),((11,45),(12,13)))),(14,((15,17),16))),(((18,(20,(((21,(((23,27),28),(24,(25,26)))),(30,((31,((32,(33,(34,35))),36)),37))),29))),22),19))),((38,39),(40,41)))),(42,43))),4),(44,(46,47))));
tree tnt_79 = [&U] (1,2,(((3,((5,((6,(((7,(((8,45),(9,10)),(11,(12,13)))),(14,((15,17),16))),(((18,(20,(((21,(((23,27),28),(24,(25,26)))),(30,((31,((32,(33,(34,35))),36)),37))),29))),22),19))),((38,39),(40,41)))),(42,43))),4),(44,(46,47))));
tree tnt_80 = [&U] (1,2,(((3,((5,((6,(((7,((8,((9,10),45)),(11,(12,13)))),(14,((15,17),16))),(((18,(20,(((21,(((23,27),28),(24,(25,26)))),(30,((31,((32,(33,(34,35))),36)),37))),29))),22),19))),((38,39),(40,41)))),(42,43))),4),(44,(46,47))));
tree tnt_81 = [&U] (1,2,(((3,((5,((6,(((7,((8,(9,10)),(11,(12,13)))),(14,(15,(16,17)))),((18,22),(19,(((20,(21,((((((23,27),28),26),25),38),24))),29),(30,(((31,36),(32,(33,(34,35)))),37))))))),(39,(40,41)))),(42,43))),4),(44,(45,(46,47)))));
tree tnt_82 = [&U] (1,2,(((3,((5,((6,(((7,((8,(9,10)),(11,(12,13)))),(14,((15,17),16))),((18,22),(19,(((20,(21,((((((23,27),28),26),25),38),24))),29),(30,(((31,36),(32,(33,(34,35)))),37))))))),(39,(40,41)))),(42,43))),4),(44,(45,(46,47)))));
tree tnt_83 = [&U] (1,2,(((3,((5,((6,(((7,((8,(9,10)),(11,(12,13)))),(14,(15,(16,17)))),((18,22),(19,(((20,(21,((((((23,27),28),26),25),38),24))),29),(30,((31,((32,(33,(34,35))),36)),37))))))),(39,(40,41)))),(42,43))),4),(44,(45,(46,47)))));
tree tnt_84 = [&U] (1,2,(((3,((5,((6,(((7,((8,(9,10)),(11,(12,13)))),(14,(15,(16,17)))),((18,22),(19,(((20,(21,((((((23,27),28),26),25),38),24))),29),(30,(((31,(32,(33,(34,35)))),37),36))))))),(39,(40,41)))),(42,43))),4),(44,(45,(46,47)))));
tree tnt_85 = [&U] (1,2,(((3,((5,((6,(((7,((8,(9,10)),(11,(12,13)))),(14,(15,(16,17)))),((18,22),(19,(((20,(21,((((((23,27),28),26),25),38),24))),29),(30,(((31,(32,(33,(34,35)))),36),37))))))),(39,(40,41)))),(42,43))),4),(44,(45,(46,47)))));
tree tnt_86 = [&U] (1,2,(((3,((5,((6,(((7,((8,(9,10)),(11,(12,13)))),(14,(15,(16,17)))),((18,22),(19,(((20,(21,((((((23,27),28),26),25),38),24))),29),(30,((31,(32,((33,(34,35)),36))),37))))))),(39,(40,41)))),(42,43))),4),(44,(45,(46,47)))));
tree tnt_87 = [&U] (1,2,(((3,((5,((6,(((7,((8,(9,10)),(11,(12,13)))),(14,(15,(16,17)))),((18,22),(19,(((20,(21,((((((23,27),28),26),25),38),24))),29),(30,((31,((32,36),(33,(34,35)))),37))))))),(39,(40,41)))),(42,43))),4),(44,(45,(46,47)))));
tree tnt_88 = [&U] (1,2,(((3,((5,((6,(((7,((8,(9,10)),(11,(12,13)))),(14,(15,(16,17)))),((18,22),(19,(((20,(21,((((((23,27),28),26),25),38),24))),29),(30,((31,(32,((33,36),(34,35)))),37))))))),(39,(40,41)))),(42,43))),4),(44,(45,(46,47)))));
tree tnt_89 = [&U] (1,2,(((3,((5,((6,(((7,((8,(9,10)),(11,(12,13)))),(14,(15,(16,17)))),(18,(19,(((20,(21,((22,(((((23,27),28),26),25),38)),24))),29),(30,(((31,36),(32,(33,(34,35)))),37))))))),(39,(40,41)))),(42,43))),4),(44,(45,(46,47)))));
tree tnt_90 = [&U] (1,2,(((3,((5,((6,(((7,(((8,(9,10)),(11,(12,13))),45)),(14,(15,(16,17)))),((18,22),(19,(((20,(21,((((((23,27),28),26),25),38),24))),29),(30,(((31,36),(32,(33,(34,35)))),37))))))),(39,(40,41)))),(42,43))),4),(44,(46,47))));
tree tnt_91 = [&U] (1,2,((3,((4,(5,(((6,(((7,((8,(9,10)),(11,(12,13)))),(14,(15,(16,17)))),((18,(((20,(21,(((22,((((23,27),28),26),25)),38),24))),29),(30,((31,(32,(33,((34,35),36)))),37)))),19))),(40,41)),39))),(42,43))),(44,(45,(46,47)))));
tree tnt_92 = [&U] (1,2,((3,((4,(5,(((6,(((7,((8,(9,10)),(11,(12,13)))),(14,((15,17),16))),((18,(((20,(21,(((22,((((23,27),28),26),25)),38),24))),29),(30,((31,(32,(33,((34,35),36)))),37)))),19))),(40,41)),39))),(42,43))),(44,(45,(46,47)))));
tree tnt_93 = [&U] (1,2,((3,((4,(5,(((6,(((7,(((8,(9,10)),(11,(12,13))),45)),(14,(15,(16,17)))),((18,(((20,(21,(((22,((((23,27),28),26),25)),38),24))),29),(30,((31,(32,(33,((34,35),36)))),37)))),19))),(40,41)),39))),(42,43))),(44,(46,47))));
tree tnt_94 = [&U] (1,2,((3,((4,(5,(((6,(((7,((8,(9,10)),((11,(12,13)),45))),(14,(15,(16,17)))),((18,(((20,(21,(((22,((((23,27),28),26),25)),38),24))),29),(30,((31,(32,(33,((34,35),36)))),37)))),19))),(40,41)),39))),(42,43))),(44,(46,47))));
tree tnt_95 = [&U] (1,2,((3,((4,(5,(((6,(((7,(((8,(9,10)),45),(11,(12,13)))),(14,(15,(16,17)))),((18,(((20,(21,(((22,((((23,27),28),26),25)),38),24))),29),(30,((31,(32,(33,((34,35),36)))),37)))),19))),(40,41)),39))),(42,43))),(44,(46,47))));
tree tnt_96 = [&U] (1,2,((3,((4,(5,(((6,(((7,((8,(9,10)),(11,((12,13),45)))),(14,(15,(16,17)))),((18,(((20,(21,(((22,((((23,27),28),26),25)),38),24))),29),(30,((31,(32,(33,((34,35),36)))),37)))),19))),(40,41)),39))),(42,43))),(44,(46,47))));
tree tnt_97 = [&U] (1,2,((3,((4,(5,(((6,(((7,((8,(9,10)),((11,45),(12,13)))),(14,(15,(16,17)))),((18,(((20,(21,(((22,((((23,27),28),26),25)),38),24))),29),(30,((31,(32,(33,((34,35),36)))),37)))),19))),(40,41)),39))),(42,43))),(44,(46,47))));
tree tnt_98 = [&U] (1,2,((3,((4,(5,(((6,(((7,(((8,45),(9,10)),(11,(12,13)))),(14,(15,(16,17)))),((18,(((20,(21,(((22,((((23,27),28),26),25)),38),24))),29),(30,((31,(32,(33,((34,35),36)))),37)))),19))),(40,41)),39))),(42,43))),(44,(46,47))));
tree tnt_99 = [&U] (1,2,((3,((4,(5,(((6,(((7,((8,((9,10),45)),(11,(12,13)))),(14,(15,(16,17)))),((18,(((20,(21,(((22,((((23,27),28),26),25)),38),24))),29),(30,((31,(32,(33,((34,35),36)))),37)))),19))),(40,41)),39))),(42,43))),(44,(46,47))));
tree tnt_100 = [&U] (1,2,((3,((4,(5,(((6,(((7,((8,(9,10)),(11,(12,(13,45))))),(14,(15,(16,17)))),((18,(((20,(21,(((22,((((23,27),28),26),25)),38),24))),29),(30,((31,(32,(33,((34,35),36)))),37)))),19))),(40,41)),39))),(42,43))),(44,(46,47))));
tree tnt_101 = [&U] (1,2,((3,(4,((((5,((6,(((7,((8,(9,10)),(11,(12,13)))),(14,(((15,17),16),40))),(18,(19,((20,(21,(22,(((23,27),28),(24,(25,26)))))),(29,(30,((31,(32,(33,((34,35),36)))),37)))))))),(41,42))),38),39),43))),(44,(45,(46,47)))));
tree tnt_102 = [&U] (1,2,((3,(4,((((5,((6,(((7,((8,(9,10)),(11,(12,13)))),(14,(((15,17),16),40))),(18,(19,(20,(((21,(22,(((23,27),28),(24,(25,26))))),(30,((31,(32,(33,((34,35),36)))),37))),29)))))),(41,42))),38),39),43))),(44,(45,(46,47)))));
tree tnt_103 = [&U] (1,2,((3,(4,((((5,((6,(((7,((8,(9,10)),(11,(12,13)))),(14,(((15,17),16),40))),(18,(19,(((20,(21,(22,(((23,27),28),(24,(25,26)))))),29),(30,((31,(32,(33,((34,35),36)))),37))))))),(41,42))),38),39),43))),(44,(45,(46,47)))));
tree tnt_104 = [&U] (1,2,((3,(4,((((5,((6,(((7,((8,(9,10)),(11,(12,13)))),(14,(((15,17),16),40))),(18,(19,((((20,(22,(((23,27),28),(24,(25,26))))),21),29),(30,((31,(32,(33,((34,35),36)))),37))))))),(41,42))),38),39),43))),(44,(45,(46,47)))));
tree tnt_105 = [&U] (1,2,((3,(4,((((5,((6,(((7,((8,(9,10)),(11,(12,13)))),(14,(((15,17),16),40))),(18,(19,((20,(21,(22,(((23,27),28),(24,(25,26)))))),(29,(30,(((31,(32,(33,(34,35)))),37),36)))))))),(41,42))),38),39),43))),(44,(45,(46,47)))));
tree tnt_106 = [&U] (1,2,((3,(4,((((5,((6,(((7,((8,(9,10)),(11,(12,13)))),(14,(((15,17),16),40))),(18,(19,((20,(21,(22,(((23,27),28),(24,(25,26)))))),(29,(30,(((31,36),(32,(33,(34,35)))),37)))))))),(41,42))),38),39),43))),(44,(45,(46,47)))));
tree tnt_107 = [&U] (1,2,((3,(4,((((5,((6,(((7,((8,(9,10)),(11,(12,13)))),(14,(((15,17),16),40))),(18,(19,((20,(21,(22,(((23,27),28),(24,(25,26)))))),(29,(30,((31,((32,(33,(34,35))),36)),37)))))))),(41,42))),38),39),43))),(44,(45,(46,47)))));
tree tnt_108 = [&U] (1,2,((3,(4,((((5,((6,(((7,((8,(9,10)),(11,(12,13)))),(14,(((15,17),16),40))),(18,(19,((20,(21,(22,(((23,27),28),(24,(25,26)))))),(29,(30,((31,(32,((33,(34,35)),36))),37)))))))),(41,42))),38),39),43))),(44,(45,(46,47)))));
tree tnt_109 = [&U] (1,2,((3,(4,((((5,((6,(((7,((8,(9,10)),(11,(12,13)))),(14,(((15,17),16),40))),(18,(19,((20,(21,(22,(((23,27),28),(24,(25,26)))))),(29,(30,((31,((32,36),(33,(34,35)))),37)))))))),(41,42))),38),39),43))),(44,(45,(46,47)))));
tree tnt_110 = [&U] (1,2,((3,(4,((((5,((6,(((7,((8,(9,10)),(11,(12,13)))),(14,(((15,17),16),40))),(((18,(20,(21,(22,(((23,27),28),(24,(25,26))))))),(29,(30,((31,(32,(33,((34,35),36)))),37)))),19))),(41,42))),38),39),43))),(44,(45,(46,47)))));
tree tnt_111 = [&U] (1,2,(((3,((5,((6,(((7,((8,(9,10)),(11,(12,13)))),(14,(15,(16,17)))),(18,(19,(20,(((21,((22,((24,(25,26)),(27,28))),23)),(30,((31,(32,((33,36),(34,35)))),37))),29)))))),((38,39),(40,41)))),(42,43))),4),(44,(45,(46,47)))));
tree tnt_112 = [&U] (1,2,((3,(4,((5,((6,(((7,((8,(9,10)),(11,(12,13)))),(14,(15,(16,17)))),(18,(19,(20,(((21,((22,((24,(25,26)),(27,28))),23)),(30,((31,(32,((33,36),(34,35)))),37))),29)))))),((38,39),(40,41)))),(42,43)))),(44,(45,(46,47)))));
tree tnt_113 = [&U] (1,2,(((3,((5,((6,(((7,((8,(9,10)),(11,(12,13)))),(14,(15,(16,17)))),(18,(19,((20,(21,((22,((24,(25,26)),(27,28))),23))),(29,(30,((31,(32,((33,36),(34,35)))),37)))))))),((38,39),(40,41)))),(42,43))),4),(44,(45,(46,47)))));
tree tnt_114 = [&U] (1,2,(((3,((5,((6,(((7,((8,(9,10)),(11,(12,13)))),(14,((15,17),16))),(18,(19,(20,(((21,((22,((24,(25,26)),(27,28))),23)),(30,((31,(32,((33,36),(34,35)))),37))),29)))))),((38,39),(40,41)))),(42,43))),4),(44,(45,(46,47)))));
tree tnt_115 = [&U] (1,2,(((3,((5,((6,(((7,((8,(9,10)),(11,(12,13)))),(14,(15,(16,17)))),(18,(19,(20,(((21,(22,(((23,27),28),(24,(25,26))))),(30,((31,(32,((33,36),(34,35)))),37))),29)))))),((38,39),(40,41)))),(42,43))),4),(44,(45,(46,47)))));
tree tnt_116 = [&U] (1,2,(((3,((5,((6,(((7,((8,(9,10)),(11,(12,13)))),(14,(15,(16,17)))),(18,(19,(20,(((21,((22,((24,(25,26)),(27,28))),23)),(30,(((31,(32,(33,(34,35)))),37),36))),29)))))),((38,39),(40,41)))),(42,43))),4),(44,(45,(46,47)))));
tree tnt_117 = [&U] (1,2,(((3,((5,((6,(((7,((8,(9,10)),(11,(12,13)))),(14,(15,(16,17)))),(18,(19,(20,(((21,((22,((24,(25,26)),(27,28))),23)),(30,(((31,(32,(33,(34,35)))),36),37))),29)))))),((38,39),(40,41)))),(42,43))),4),(44,(45,(46,47)))));
tree tnt_118 = [&U] (1,2,(((3,((5,((6,(((7,((8,(9,10)),(11,(12,13)))),(14,(15,(16,17)))),(18,(19,(20,(((21,((22,((24,(25,26)),(27,28))),23)),(30,(((31,36),(32,(33,(34,35)))),37))),29)))))),((38,39),(40,41)))),(42,43))),4),(44,(45,(46,47)))));
tree tnt_119 = [&U] (1,2,(((3,((5,((6,(((7,((8,(9,10)),(11,(12,13)))),(14,(15,(16,17)))),(18,(19,(20,(((21,((22,((24,(25,26)),(27,28))),23)),(30,((31,((32,(33,(34,35))),36)),37))),29)))))),((38,39),(40,41)))),(42,43))),4),(44,(45,(46,47)))));
tree tnt_120 = [&U] (1,2,(((3,((5,((6,(((7,((8,(9,10)),(11,(12,13)))),(14,(15,(16,17)))),(18,(19,(20,(((21,((22,((24,(25,26)),(27,28))),23)),(30,((31,(32,((33,(34,35)),36))),37))),29)))))),((38,39),(40,41)))),(42,43))),4),(44,(45,(46,47)))));
tree tnt_121 = [&U] (1,2,((3,(4,((5,((6,(((7,((8,(9,10)),(11,(12,13)))),(14,((15,17),16))),((18,((20,(21,(22,(23,((24,(25,26)),(27,28)))))),(29,(30,((((31,36),(33,34)),(32,35)),37))))),19))),((38,39),(40,41)))),(42,43)))),(44,(45,(46,47)))));
tree tnt_122 = [&U] (1,2,((3,(4,((5,((6,(((7,((8,(9,10)),(11,(12,13)))),(14,((15,17),16))),((18,19),((20,(21,(22,(23,((24,(25,26)),(27,28)))))),(29,(30,((((31,36),(33,34)),(32,35)),37))))))),((38,39),(40,41)))),(42,43)))),(44,(45,(46,47)))));
tree tnt_123 = [&U] (1,2,((3,(4,((5,((6,(((7,((8,(9,10)),(11,(12,13)))),(14,(15,(16,17)))),((18,((20,(21,(22,(23,((24,(25,26)),(27,28)))))),(29,(30,((((31,36),(33,34)),(32,35)),37))))),19))),((38,39),(40,41)))),(42,43)))),(44,(45,(46,47)))));
tree tnt_124 = [&U] (1,2,((3,(4,((5,((6,(((7,((8,(9,10)),(11,(12,13)))),(14,((15,17),16))),((18,((20,(21,(22,(((23,27),28),(24,(25,26)))))),(29,(30,((((31,36),(33,34)),(32,35)),37))))),19))),((38,39),(40,41)))),(42,43)))),(44,(45,(46,47)))));
tree tnt_125 = [&U] (1,2,((3,(4,((5,((6,(((7,((8,(9,10)),(11,(12,13)))),(14,((15,17),16))),(((18,((20,(21,(23,((24,(25,26)),(27,28))))),(29,(30,((((31,36),(33,34)),(32,35)),37))))),19),22))),((38,39),(40,41)))),(42,43)))),(44,(45,(46,47)))));
tree tnt_126 = [&U] (1,2,((3,(4,((5,((6,(((7,((8,(9,10)),(11,(12,13)))),(14,((15,17),16))),((18,(((20,(21,(23,((24,(25,26)),(27,28))))),(29,(30,((((31,36),(33,34)),(32,35)),37)))),22)),19))),((38,39),(40,41)))),(42,43)))),(44,(45,(46,47)))));
tree tnt_127 = [&U] (1,2,((3,(4,((5,((6,(((7,(((8,(9,10)),(11,(12,13))),45)),(14,((15,17),16))),((18,((20,(21,(22,(23,((24,(25,26)),(27,28)))))),(29,(30,((((31,36),(33,34)),(32,35)),37))))),19))),((38,39),(40,41)))),(42,43)))),(44,(46,47))));
tree tnt_128 = [&U] (1,2,((3,(4,((5,((6,(((7,((8,(9,10)),((11,(12,13)),45))),(14,((15,17),16))),((18,((20,(21,(22,(23,((24,(25,26)),(27,28)))))),(29,(30,((((31,36),(33,34)),(32,35)),37))))),19))),((38,39),(40,41)))),(42,43)))),(44,(46,47))));
tree tnt_129 = [&U] (1,2,((3,(4,((5,((6,(((7,(((8,(9,10)),45),(11,(12,13)))),(14,((15,17),16))),((18,((20,(21,(22,(23,((24,(25,26)),(27,28)))))),(29,(30,((((31,36),(33,34)),(32,35)),37))))),19))),((38,39),(40,41)))),(42,43)))),(44,(46,47))));
tree tnt_130 = [&U] (1,2,((3,(4,((5,((6,(((7,((8,(9,10)),((11,45),(12,13)))),(14,((15,17),16))),((18,((20,(21,(22,(23,((24,(25,26)),(27,28)))))),(29,(30,((((31,36),(33,34)),(32,35)),37))))),19))),((38,39),(40,41)))),(42,43)))),(44,(46,47))));
tree tnt_131 = [&U] (1,2,(((3,((5,((6,(((7,((8,(9,10)),(11,(12,13)))),(14,(15,(16,17)))),(18,(19,(20,((((21,(((23,27),28),(24,(25,26)))),(30,((31,(32,(33,((34,35),36)))),37))),29),22)))))),((38,39),(40,41)))),(42,43))),4),(44,(45,(46,47)))));
tree tnt_132 = [&U] (1,2,(((3,((5,((6,(((7,((8,(9,10)),(11,(12,13)))),(14,(15,(16,17)))),((18,19),((20,(((21,(((23,27),28),(24,(25,26)))),(30,((31,(32,(33,((34,35),36)))),37))),29)),22)))),((38,39),(40,41)))),(42,43))),4),(44,(45,(46,47)))));
tree tnt_133 = [&U] (1,2,(((3,((5,((6,(((7,((8,(9,10)),(11,(12,13)))),(14,(15,(16,17)))),(18,(19,(20,((((21,(23,((24,(25,26)),(27,28)))),(30,((31,(32,(33,((34,35),36)))),37))),29),22)))))),((38,39),(40,41)))),(42,43))),4),(44,(45,(46,47)))));
tree tnt_134 = [&U] (1,2,(((3,((5,((6,(((7,((8,(9,10)),(11,(12,13)))),(14,(15,(16,17)))),(18,(19,(20,((((21,(((23,27),28),(24,(25,26)))),(30,(((31,(32,(33,(34,35)))),36),37))),29),22)))))),((38,39),(40,41)))),(42,43))),4),(44,(45,(46,47)))));
tree tnt_135 = [&U] (1,2,(((3,((5,((6,(((7,((8,(9,10)),(11,(12,13)))),(14,(15,(16,17)))),(18,(19,(20,((((21,(((23,27),28),(24,(25,26)))),(30,(((31,36),(32,(33,(34,35)))),37))),29),22)))))),((38,39),(40,41)))),(42,43))),4),(44,(45,(46,47)))));
tree tnt_136 = [&U] (1,2,(((3,((5,((6,(((7,((8,(9,10)),(11,(12,13)))),(14,(15,(16,17)))),(18,(19,(20,((((21,(((23,27),28),(24,(25,26)))),(30,((31,((32,(33,(34,35))),36)),37))),29),22)))))),((38,39),(40,41)))),(42,43))),4),(44,(45,(46,47)))));
tree tnt_137 = [&U] (1,2,(((3,((5,((6,(((7,((8,(9,10)),(11,(12,13)))),(14,(15,(16,17)))),(18,(19,(20,((((21,(((23,27),28),(24,(25,26)))),(30,((31,(32,((33,(34,35)),36))),37))),29),22)))))),((38,39),(40,41)))),(42,43))),4),(44,(45,(46,47)))));
tree tnt_138 = [&U] (1,2,(((3,((5,((6,(((7,((8,(9,10)),(11,(12,13)))),(14,(15,(16,17)))),(18,(19,(20,((((21,(((23,27),28),(24,(25,26)))),(30,((31,((32,36),(33,(34,35)))),37))),29),22)))))),((38,39),(40,41)))),(42,43))),4),(44,(45,(46,47)))));
tree tnt_139 = [&U] (1,2,(((3,((5,((6,(((7,((8,(9,10)),(11,(12,13)))),(14,(15,(16,17)))),((18,(19,(20,(((21,(((23,27),28),(24,(25,26)))),(30,((31,(32,(33,((34,35),36)))),37))),29)))),22))),((38,39),(40,41)))),(42,43))),4),(44,(45,(46,47)))));
tree tnt_140 = [&U] (1,2,(((3,((5,((6,(((7,(((8,(9,10)),(11,(12,13))),45)),(14,(15,(16,17)))),(18,(19,(20,((((21,(((23,27),28),(24,(25,26)))),(30,((31,(32,(33,((34,35),36)))),37))),29),22)))))),((38,39),(40,41)))),(42,43))),4),(44,(46,47))));
tree tnt_141 = [&U] (1,2,((3,(4,((((5,(39,43)),42),41),(6,(((7,((8,(9,10)),((11,45),(12,13)))),(14,(((15,17),16),40))),(18,(19,((((20,((22,(((23,27),28),(24,(25,26)))),38)),21),29),(30,(((31,(32,(33,(34,35)))),37),36)))))))))),(44,(46,47))));
tree tnt_142 = [&U] (1,2,((3,(4,((((5,(39,43)),42),41),(6,(((7,((8,(9,10)),((11,45),(12,13)))),(14,(((15,17),16),40))),(18,(19,((((20,((22,(((23,27),28),(24,(25,26)))),38)),21),29),(30,(((31,(32,(33,(34,35)))),36),37)))))))))),(44,(46,47))));
tree tnt_143 = [&U] (1,2,((3,(4,((((5,(39,43)),42),41),(6,(((7,((8,(9,10)),((11,45),(12,13)))),(14,(((15,17),16),40))),((18,(19,((((20,((((23,27),28),(24,(25,26))),38)),21),29),(30,(((31,(32,(33,(34,35)))),37),36))))),22)))))),(44,(46,47))));
tree tnt_144 = [&U] (1,2,((3,(4,((((5,(39,43)),42),41),(6,(((7,(((8,(9,10)),(11,(12,13))),45)),(14,(((15,17),16),40))),(18,(19,((((20,((22,(((23,27),28),(24,(25,26)))),38)),21),29),(30,(((31,(32,(33,(34,35)))),37),36)))))))))),(44,(46,47))));
tree tnt_145 = [&U] (1,2,((3,(4,((((5,(39,43)),42),41),(6,(((7,((8,(9,10)),((11,(12,13)),45))),(14,(((15,17),16),40))),(18,(19,((((20,((22,(((23,27),28),(24,(25,26)))),38)),21),29),(30,(((31,(32,(33,(34,35)))),37),36)))))))))),(44,(46,47))));
tree tnt_146 = [&U] (1,2,((3,(4,((((5,(39,43)),42),41),(6,(((7,(((8,(9,10)),45),(11,(12,13)))),(14,(((15,17),16),40))),(18,(19,((((20,((22,(((23,27),28),(24,(25,26)))),38)),21),29),(30,(((31,(32,(33,(34,35)))),37),36)))))))))),(44,(46,47))));
tree tnt_147 = [&U] (1,2,((3,(4,((((5,(39,43)),42),41),(6,(((7,(((8,45),(9,10)),(11,(12,13)))),(14,(((15,17),16),40))),(18,(19,((((20,((22,(((23,27),28),(24,(25,26)))),38)),21),29),(30,(((31,(32,(33,(34,35)))),37),36)))))))))),(44,(46,47))));
tree tnt_148 = [&U] (1,2,((3,(4,((((5,(39,43)),42),41),(6,(((7,((8,((9,10),45)),(11,(12,13)))),(14,(((15,17),16),40))),(18,(19,((((20,((22,(((23,27),28),(24,(25,26)))),38)),21),29),(30,(((31,(32,(33,(34,35)))),37),36)))))))))),(44,(46,47))));
tree tnt_149 = [&U] (1,2,((3,(4,((((5,(39,43)),42),41),(6,(((7,((8,(9,10)),(11,(12,(13,45))))),(14,(((15,17),16),40))),(18,(19,((((20,((22,(((23,27),28),(24,(25,26)))),38)),21),29),(30,(((31,(32,(33,(34,35)))),37),36)))))))))),(44,(46,47))));
tree tnt_150 = [&U] (1,2,((3,(4,((((5,(39,43)),42),41),(6,(((7,((8,(9,(10,45))),(11,(12,13)))),(14,(((15,17),16),40))),(18,(19,((((20,((22,(((23,27),28),(24,(25,26)))),38)),21),29),(30,(((31,(32,(33,(34,35)))),37),36)))))))))),(44,(46,47))));
tree tnt_151 = [&U] (1,2,((3,(4,((((5,((6,(((7,((8,(9,10)),(11,(12,13)))),(14,(((15,17),16),40))),((18,19),(((20,(21,(22,(((23,27),28),(24,(25,26)))))),29),(30,((31,((32,36),(33,(34,35)))),37)))))),(41,42))),38),39),43))),(44,(45,(46,47)))));
tree tnt_152 = [&U] (1,2,((3,(4,((((5,((6,(((7,((8,(9,10)),(11,(12,13)))),(14,(((15,17),16),40))),((18,19),(((20,(21,((22,((24,(25,26)),(27,28))),23))),29),(30,((31,((32,36),(33,(34,35)))),37)))))),(41,42))),38),39),43))),(44,(45,(46,47)))));
tree tnt_153 = [&U] (1,2,((3,(4,((((5,((6,(((7,((8,(9,10)),(11,(12,13)))),(14,(((15,17),16),40))),((18,19),(((20,(21,(22,(((23,27),28),(24,(25,26)))))),29),(30,((31,(32,((33,(34,35)),36))),37)))))),(41,42))),38),39),43))),(44,(45,(46,47)))));
tree tnt_154 = [&U] (1,2,((3,(4,((((5,((6,(((7,((8,(9,10)),(11,(12,13)))),(14,(((15,17),16),40))),((18,19),(((20,(21,(22,(((23,27),28),(24,(25,26)))))),29),(30,(((31,(32,(33,(34,35)))),37),36)))))),(41,42))),38),39),43))),(44,(45,(46,47)))));
tree tnt_155 = [&U] (1,2,((3,(4,((((5,((6,(((7,((8,(9,10)),(11,(12,13)))),(14,(((15,17),16),40))),((18,19),(((20,(21,(22,(((23,27),28),(24,(25,26)))))),29),(30,(((31,(32,(33,(34,35)))),36),37)))))),(41,42))),38),39),43))),(44,(45,(46,47)))));
tree tnt_156 = [&U] (1,2,((3,(4,((((5,((6,(((7,((8,(9,10)),(11,(12,13)))),(14,(((15,17),16),40))),((18,19),(((20,(21,(22,(((23,27),28),(24,(25,26)))))),29),(30,((31,((32,(33,(34,35))),36)),37)))))),(41,42))),38),39),43))),(44,(45,(46,47)))));
tree tnt_157 = [&U] (1,2,((3,(4,((((5,((6,(((7,((8,(9,10)),(11,(12,13)))),(14,(((15,17),16),40))),((18,19),(((20,(21,(22,(((23,27),28),(24,(25,26)))))),29),(30,(((31,36),(32,(33,(34,35)))),37)))))),(41,42))),38),39),43))),(44,(45,(46,47)))));
tree tnt_158 = [&U] (1,2,((3,(4,((((5,((6,(((7,((8,(9,10)),(11,(12,13)))),(14,(((15,17),16),40))),((18,19),((((20,(22,(((23,27),28),(24,(25,26))))),21),29),(30,((31,((32,36),(33,(34,35)))),37)))))),(41,42))),38),39),43))),(44,(45,(46,47)))));
tree tnt_159 = [&U] (1,2,((3,(4,((((5,((6,(((7,(((8,(9,10)),(11,(12,13))),45)),(14,(((15,17),16),40))),((18,19),(((20,(21,(22,(((23,27),28),(24,(25,26)))))),29),(30,((31,((32,36),(33,(34,35)))),37)))))),(41,42))),38),39),43))),(44,(46,47))));
tree tnt_160 = [&U] (1,2,((3,(4,((((5,((6,(((7,((8,(9,10)),((11,(12,13)),45))),(14,(((15,17),16),40))),((18,19),(((20,(21,(22,(((23,27),28),(24,(25,26)))))),29),(30,((31,((32,36),(33,(34,35)))),37)))))),(41,42))),38),39),43))),(44,(46,47))));
tree tnt_161 = [&U] (1,2,((3,(4,((5,((6,(((7,((8,(9,10)),(11,(12,13)))),(14,(15,(16,17)))),((18,(((20,(21,(((22,38),((((23,27),28),26),25)),24))),29),(30,((31,(32,(33,(34,35)))),(36,37))))),19))),(39,(40,41)))),(42,43)))),(44,(45,(46,47)))));
tree tnt_162 = [&U] (1,2,((3,(4,((5,((6,(((7,((8,(9,10)),(11,(12,13)))),(14,((15,17),16))),((18,(((20,(21,(((22,38),((((23,27),28),26),25)),24))),29),(30,((31,(32,(33,(34,35)))),(36,37))))),19))),(39,(40,41)))),(42,43)))),(44,(45,(46,47)))));
tree tnt_163 = [&U] (1,2,((3,(4,((5,((6,(((7,((8,(9,10)),(11,(12,13)))),(14,(15,(16,17)))),((18,(((20,(21,(((22,38),((((23,27),28),26),25)),24))),29),(30,(((31,36),(32,(33,(34,35)))),37)))),19))),(39,(40,41)))),(42,43)))),(44,(45,(46,47)))));
tree tnt_164 = [&U] (1,2,((3,(4,((5,((6,(((7,((8,(9,10)),(11,(12,13)))),(14,(15,(16,17)))),((18,(((20,(21,(((22,38),((((23,27),28),26),25)),24))),29),(30,((31,((32,(33,(34,35))),36)),37)))),19))),(39,(40,41)))),(42,43)))),(44,(45,(46,47)))));
tree tnt_165 = [&U] (1,2,((3,(4,((5,((6,(((7,((8,(9,10)),(11,(12,13)))),(14,(15,(16,17)))),((18,(((20,(21,(((22,38),((((23,27),28),26),25)),24))),29),(30,((31,(32,((33,(34,35)),36))),37)))),19))),(39,(40,41)))),(42,43)))),(44,(45,(46,47)))));
tree tnt_166 = [&U] (1,2,((3,(4,((5,((6,(((7,((8,(9,10)),(11,(12,13)))),(14,(15,(16,17)))),((18,(((20,(21,(((22,38),((((23,27),28),26),25)),24))),29),(30,((31,((32,36),(33,(34,35)))),37)))),19))),(39,(40,41)))),(42,43)))),(44,(45,(46,47)))));
tree tnt_167 = [&U] (1,2,((3,(4,((5,((6,(((7,((8,(9,10)),(11,(12,13)))),(14,(15,(16,17)))),((18,(((20,(21,(((22,38),((((23,27),28),26),25)),24))),29),(30,((31,(32,((33,36),(34,35)))),37)))),19))),(39,(40,41)))),(42,43)))),(44,(45,(46,47)))));
tree tnt_168 = [&U] (1,2,((3,(4,((5,((6,(((7,((8,(9,10)),(11,(12,13)))),(14,(15,(16,17)))),((18,(((20,(21,(((22,38),((((23,27),28),26),25)),24))),29),(30,(((31,(32,(33,(34,35)))),36),37)))),19))),(39,(40,41)))),(42,43)))),(44,(45,(46,47)))));
tree tnt_169 = [&U] (1,2,((3,(4,((5,((6,(((7,((8,(9,10)),(11,(12,13)))),(14,(15,(16,17)))),(((18,(((20,(21,((((((23,27),28),26),25),38),24))),29),(30,((31,(32,(33,(34,35)))),(36,37))))),19),22))),(39,(40,41)))),(42,43)))),(44,(45,(46,47)))));
tree tnt_170 = [&U] (1,2,((3,(4,((5,((6,(((7,(((8,(9,10)),(11,(12,13))),45)),(14,(15,(16,17)))),((18,(((20,(21,(((22,38),((((23,27),28),26),25)),24))),29),(30,((31,(32,(33,(34,35)))),(36,37))))),19))),(39,(40,41)))),(42,43)))),(44,(46,47))));
tree tnt_171 = [&U] (1,2,(((3,((5,((6,(((7,(((8,45),(9,10)),(11,(12,13)))),(14,((15,17),16))),(((18,(29,(30,((31,((32,(33,(34,35))),36)),37)))),(20,(21,(22,(((23,27),28),(24,(25,26))))))),19))),((38,39),(40,41)))),(42,43))),4),(44,(46,47))));
tree tnt_172 = [&U] (1,2,(((3,((5,((6,(((7,(((8,45),(9,10)),(11,(12,13)))),(14,((15,17),16))),((18,(((20,(21,(22,(((23,27),28),(24,(25,26)))))),29),(30,((31,((32,(33,(34,35))),36)),37)))),19))),((38,39),(40,41)))),(42,43))),4),(44,(46,47))));
tree tnt_173 = [&U] (1,2,(((3,((5,((6,(((7,(((8,45),(9,10)),(11,(12,13)))),(14,((15,17),16))),((18,((((20,(22,(((23,27),28),(24,(25,26))))),21),29),(30,((31,((32,(33,(34,35))),36)),37)))),19))),((38,39),(40,41)))),(42,43))),4),(44,(46,47))));
tree tnt_174 = [&U] (1,2,(((3,((5,((6,(((7,(((8,45),(9,10)),(11,(12,13)))),(14,((15,17),16))),(((18,(29,(30,(((31,36),(32,(33,(34,35)))),37)))),(20,(21,(22,(((23,27),28),(24,(25,26))))))),19))),((38,39),(40,41)))),(42,43))),4),(44,(46,47))));
tree tnt_175 = [&U] (1,2,(((3,((5,((6,(((7,((8,((9,10),45)),(11,(12,13)))),(14,((15,17),16))),(((18,(29,(30,((31,((32,(33,(34,35))),36)),37)))),(20,(21,(22,(((23,27),28),(24,(25,26))))))),19))),((38,39),(40,41)))),(42,43))),4),(44,(46,47))));
tree tnt_176 = [&U] (1,2,(((3,((5,((6,(((7,(((8,45),(9,10)),(11,(12,13)))),(14,(15,(16,17)))),(((18,(29,(30,((31,((32,(33,(34,35))),36)),37)))),(20,(21,(22,(((23,27),28),(24,(25,26))))))),19))),((38,39),(40,41)))),(42,43))),4),(44,(46,47))));
tree tnt_177 = [&U] (1,2,(((3,((5,((6,(((7,(((8,45),(9,10)),(11,(12,13)))),(14,((15,17),16))),(((18,(29,(30,((31,((32,(33,(34,35))),36)),37)))),(20,(21,((22,((24,(25,26)),(27,28))),23)))),19))),((38,39),(40,41)))),(42,43))),4),(44,(46,47))));
tree tnt_178 = [&U] (1,2,(((3,((5,((6,(((7,(((8,45),(9,10)),(11,(12,13)))),(14,((15,17),16))),(((18,(29,(30,(((31,(32,(33,(34,35)))),37),36)))),(20,(21,(22,(((23,27),28),(24,(25,26))))))),19))),((38,39),(40,41)))),(42,43))),4),(44,(46,47))));
tree tnt_179 = [&U] (1,2,(((3,((5,((6,(((7,(((8,45),(9,10)),(11,(12,13)))),(14,((15,17),16))),(((18,(29,(30,(((31,(32,(33,(34,35)))),36),37)))),(20,(21,(22,(((23,27),28),(24,(25,26))))))),19))),((38,39),(40,41)))),(42,43))),4),(44,(46,47))));
tree tnt_180 = [&U] (1,2,(((3,((5,((6,(((7,(((8,45),(9,10)),(11,(12,13)))),(14,((15,17),16))),(((18,(29,(30,((31,(32,((33,36),(34,35)))),37)))),(20,(21,(22,(((23,27),28),(24,(25,26))))))),19))),((38,39),(40,41)))),(42,43))),4),(44,(46,47))));
tree tnt_181 = [&U] (1,2,((3,(((4,(5,(((6,(((7,((8,(9,10)),(11,(12,13)))),(14,((15,17),16))),((18,(((20,(21,(((22,((((23,27),28),26),25)),38),24))),29),(30,(((31,(32,(33,(34,35)))),36),37)))),19))),(40,41)),39))),42),43)),(44,((45,46),47))));
tree tnt_182 = [&U] (1,2,((3,(((4,(5,(((6,(((7,((8,(9,10)),(11,(12,13)))),(14,((15,17),16))),((18,(((20,(21,(((22,((((23,27),28),26),25)),38),24))),29),(30,((31,(32,(33,(34,35)))),(36,37))))),19))),(40,41)),39))),42),43)),(44,((45,46),47))));
tree tnt_183 = [&U] (1,2,((3,(((4,(5,(((6,(((7,((8,(9,10)),((11,12),13))),(14,((15,17),16))),((18,(((20,(21,(((22,((((23,27),28),26),25)),38),24))),29),(30,(((31,(32,(33,(34,35)))),36),37)))),19))),(40,41)),39))),42),43)),(44,((45,46),47))));
tree tnt_184 = [&U] (1,2,((3,(((4,(5,(((6,(((7,((8,(9,10)),(11,(12,13)))),(14,(15,(16,17)))),((18,(((20,(21,(((22,((((23,27),28),26),25)),38),24))),29),(30,(((31,(32,(33,(34,35)))),36),37)))),19))),(40,41)),39))),42),43)),(44,((45,46),47))));
tree tnt_185 = [&U] (1,2,((3,(((4,(5,(((6,(((7,((8,(9,10)),(11,(12,13)))),(14,((15,17),16))),((18,(((20,(21,(((22,((((23,27),28),26),25)),38),24))),29),(30,((31,(32,((33,(34,35)),36))),37)))),19))),(40,41)),39))),42),43)),(44,((45,46),47))));
tree tnt_186 = [&U] (1,2,((3,(((4,(5,(((6,(((7,((8,(9,10)),(11,(12,13)))),(14,((15,17),16))),((18,(((20,(21,(((22,((((23,27),28),26),25)),38),24))),29),(30,((31,((32,36),(33,(34,35)))),37)))),19))),(40,41)),39))),42),43)),(44,((45,46),47))));
tree tnt_187 = [&U] (1,2,((3,(((4,(5,(((6,(((7,((8,(9,10)),(11,(12,13)))),(14,((15,17),16))),((18,(((20,(21,(((22,((((23,27),28),26),25)),38),24))),29),(30,((31,(32,((33,36),(34,35)))),37)))),19))),(40,41)),39))),42),43)),(44,((45,46),47))));
tree tnt_188 = [&U] (1,2,((3,(((4,(5,(((6,(((7,(((8,(9,10)),(11,(12,13))),45)),(14,((15,17),16))),((18,(((20,(21,(((22,((((23,27),28),26),25)),38),24))),29),(30,(((31,(32,(33,(34,35)))),36),37)))),19))),(40,41)),39))),42),43)),(44,(46,47))));
tree tnt_189 = [&U] (1,2,((3,(((4,(5,(((6,(((7,((8,(9,10)),((11,(12,13)),45))),(14,((15,17),16))),((18,(((20,(21,(((22,((((23,27),28),26),25)),38),24))),29),(30,(((31,(32,(33,(34,35)))),36),37)))),19))),(40,41)),39))),42),43)),(44,(46,47))));
tree tnt_190 = [&U] (1,2,((3,(((4,(5,(((6,(((7,(((8,(9,10)),45),(11,(12,13)))),(14,((15,17),16))),((18,(((20,(21,(((22,((((23,27),28),26),25)),38),24))),29),(30,(((31,(32,(33,(34,35)))),36),37)))),19))),(40,41)),39))),42),43)),(44,(46,47))));
tree tnt_191 = [&U] (1,2,((3,(4,(((5,((6,(((7,((8,(9,10)),(11,(12,13)))),(14,(((15,17),16),40))),(18,(19,((((20,((22,38),(23,((24,(25,26)),(27,28))))),21),29),(30,(((31,(32,(33,(34,35)))),37),36))))))),(41,42))),39),43))),(44,(45,(46,47)))));
tree tnt_192 = [&U] (1,2,((3,(4,(((5,(((6,(((7,((8,(9,10)),(11,(12,13)))),(14,(((15,17),16),40))),(18,(19,((((20,((22,38),(23,((24,(25,26)),(27,28))))),21),29),(30,(((31,(32,(33,(34,35)))),37),36))))))),41),42)),39),43))),(44,(45,(46,47)))));
tree tnt_193 = [&U] (1,2,((3,(4,(((5,((6,(((7,((8,(9,10)),(11,(12,13)))),(14,(((15,17),16),40))),(18,(19,((((20,((22,38),(((23,27),28),(24,(25,26))))),21),29),(30,(((31,(32,(33,(34,35)))),37),36))))))),(41,42))),39),43))),(44,(45,(46,47)))));
tree tnt_194 = [&U] (1,2,((3,(4,((((5,((6,(((7,((8,(9,10)),(11,(12,13)))),(14,(((15,17),16),40))),(18,(19,((((20,(22,(23,((24,(25,26)),(27,28))))),21),29),(30,(((31,(32,(33,(34,35)))),37),36))))))),(41,42))),38),39),43))),(44,(45,(46,47)))));
tree tnt_195 = [&U] (1,2,((3,(4,(((5,((6,(((7,((8,(9,10)),(11,(12,13)))),(14,(((15,17),16),40))),(18,(19,((((20,((22,(23,((24,(25,26)),(27,28)))),38)),21),29),(30,(((31,(32,(33,(34,35)))),37),36))))))),(41,42))),39),43))),(44,(45,(46,47)))));
tree tnt_196 = [&U] (1,2,((3,(4,(((5,((6,(((7,((8,(9,10)),(11,(12,13)))),(14,(((15,17),16),40))),(18,(19,((((20,((22,38),(23,((24,(25,26)),(27,28))))),21),29),(30,(((31,36),(32,(33,(34,35)))),37))))))),(41,42))),39),43))),(44,(45,(46,47)))));
tree tnt_197 = [&U] (1,2,((3,(4,(((5,((6,(((7,((8,(9,10)),(11,(12,13)))),(14,(((15,17),16),40))),(18,(19,((((20,((22,38),(23,((24,(25,26)),(27,28))))),21),29),(30,((31,((32,(33,(34,35))),36)),37))))))),(41,42))),39),43))),(44,(45,(46,47)))));
tree tnt_198 = [&U] (1,2,((3,(4,(((5,((6,(((7,((8,(9,10)),(11,(12,13)))),(14,(((15,17),16),40))),(18,(19,((((20,((22,38),(23,((24,(25,26)),(27,28))))),21),29),(30,((31,(32,((33,(34,35)),36))),37))))))),(41,42))),39),43))),(44,(45,(46,47)))));
tree tnt_199 = [&U] (1,2,((3,(4,(((5,((6,(((7,((8,(9,10)),(11,(12,13)))),(14,(((15,17),16),40))),(18,(19,((((20,((22,38),(23,((24,(25,26)),(27,28))))),21),29),(30,((31,((32,36),(33,(34,35)))),37))))))),(41,42))),39),43))),(44,(45,(46,47)))));
tree tnt_200 = [&U] (1,2,((3,(4,(((5,((6,(((7,((8,(9,10)),(11,(12,13)))),(14,(((15,17),16),40))),(18,(19,((((20,((22,38),(23,((24,(25,26)),(27,28))))),21),29),(30,((31,(32,((33,36),(34,35)))),37))))))),(41,42))),39),43))),(44,(45,(46,47)))));
tree tnt_201 = [&U] (1,2,((3,(4,((((5,(39,43)),41),42),(6,(((((7,(((8,((9,(10,45)),11)),14),(12,13))),17),16),40),(15,((18,(19,((((20,((22,(((23,27),28),(24,(25,26)))),38)),21),29),(30,(31,(((32,35),(33,34)),36)))))),37))))))),(44,(46,47))));
tree tnt_202 = [&U] (1,2,((3,(4,((((5,(39,43)),41),42),(6,(((((7,(((8,((9,(10,45)),11)),14),(12,13))),17),16),40),(15,(18,((19,((((20,((22,(((23,27),28),(24,(25,26)))),38)),21),29),(30,(31,(((32,35),(33,34)),36))))),37)))))))),(44,(46,47))));
tree tnt_203 = [&U] (1,2,((3,(4,((((5,(39,43)),41),42),(6,(((((7,(((8,((9,(10,45)),11)),14),(12,13))),17),16),40),(15,(((18,(19,((((20,((((23,27),28),(24,(25,26))),38)),21),29),(30,(31,(((32,35),(33,34)),36)))))),37),22))))))),(44,(46,47))));
tree tnt_204 = [&U] (1,2,((3,(4,((((5,(39,43)),41),42),(6,(((((7,((((8,((9,10),11)),14),(12,13)),45)),17),16),40),(15,((18,(19,((((20,((22,(((23,27),28),(24,(25,26)))),38)),21),29),(30,(31,(((32,35),(33,34)),36)))))),37))))))),(44,(46,47))));
tree tnt_205 = [&U] (1,2,((3,(4,((((5,(39,43)),41),42),(6,(((((7,((((8,((9,10),11)),14),45),(12,13))),17),16),40),(15,((18,(19,((((20,((22,(((23,27),28),(24,(25,26)))),38)),21),29),(30,(31,(((32,35),(33,34)),36)))))),37))))))),(44,(46,47))));
tree tnt_206 = [&U] (1,2,((3,(4,((((5,(39,43)),41),42),(6,(((((7,(((8,((9,10),11)),14),((12,13),45))),17),16),40),(15,((18,(19,((((20,((22,(((23,27),28),(24,(25,26)))),38)),21),29),(30,(31,(((32,35),(33,34)),36)))))),37))))))),(44,(46,47))));
tree tnt_207 = [&U] (1,2,((3,(4,((((5,(39,43)),41),42),(6,(((((7,((((8,((9,10),11)),45),14),(12,13))),17),16),40),(15,((18,(19,((((20,((22,(((23,27),28),(24,(25,26)))),38)),21),29),(30,(31,(((32,35),(33,34)),36)))))),37))))))),(44,(46,47))));
tree tnt_208 = [&U] (1,2,((3,(4,((((5,(39,43)),41),42),(6,(((((7,(((8,((9,10),11)),(14,45)),(12,13))),17),16),40),(15,((18,(19,((((20,((22,(((23,27),28),(24,(25,26)))),38)),21),29),(30,(31,(((32,35),(33,34)),36)))))),37))))))),(44,(46,47))));
tree tnt_209 = [&U] (1,2,((3,(4,((((5,(39,43)),41),42),(6,(((((7,(((8,((9,10),11)),14),(12,(13,45)))),17),16),40),(15,((18,(19,((((20,((22,(((23,27),28),(24,(25,26)))),38)),21),29),(30,(31,(((32,35),(33,34)),36)))))),37))))))),(44,(46,47))));
tree tnt_210 = [&U] (1,2,((3,(4,((((5,(39,43)),41),42),(6,(((((7,(((8,(((9,10),11),45)),14),(12,13))),17),16),40),(15,((18,(19,((((20,((22,(((23,27),28),(24,(25,26)))),38)),21),29),(30,(31,(((32,35),(33,34)),36)))))),37))))))),(44,(46,47))));
tree tnt_211 = [&U] (1,2,(((3,((5,(((6,(((7,((8,(9,10)),(11,(12,13)))),(14,(((15,17),16),40))),((18,(((20,(21,(((22,((((23,27),28),26),25)),38),24))),29),(30,(((31,36),(32,(33,(34,35)))),37)))),19))),41),39)),(42,43))),4),(44,(45,(46,47)))));
tree tnt_212 = [&U] (1,2,(((3,((5,(((6,(((7,((8,(9,10)),(11,(12,13)))),(14,(((15,17),16),40))),((18,(((20,(21,(((22,((((23,27),28),26),25)),38),24))),29),(30,((31,((32,(33,(34,35))),36)),37)))),19))),41),39)),(42,43))),4),(44,(45,(46,47)))));
tree tnt_213 = [&U] (1,2,(((3,((5,(((6,(((7,((8,(9,10)),(11,(12,13)))),(14,(((15,17),16),40))),((18,(((20,(21,(((22,((((23,27),28),26),25)),38),24))),29),(30,(((31,(32,(33,(34,35)))),37),36)))),19))),41),39)),(42,43))),4),(44,(45,(46,47)))));
tree tnt_214 = [&U] (1,2,(((3,((5,(((6,(((7,((8,(9,10)),(11,(12,13)))),(14,(((15,17),16),40))),((18,(((20,(21,(((22,((((23,27),28),26),25)),38),24))),29),(30,(((31,(32,(33,(34,35)))),36),37)))),19))),41),39)),(42,43))),4),(44,(45,(46,47)))));
tree tnt_215 = [&U] (1,2,(((3,((5,(((6,(((7,((8,(9,10)),(11,(12,13)))),(14,(((15,17),16),40))),((18,(((20,(21,(((22,((((23,27),28),26),25)),38),24))),29),(30,((31,(32,((33,(34,35)),36))),37)))),19))),41),39)),(42,43))),4),(44,(45,(46,47)))));
tree tnt_216 = [&U] (1,2,(((3,((5,(((6,(((7,((8,(9,10)),(11,(12,13)))),(14,(((15,17),16),40))),((18,(((20,(21,(((22,((((23,27),28),26),25)),38),24))),29),(30,((31,((32,36),(33,(34,35)))),37)))),19))),41),39)),(42,43))),4),(44,(45,(46,47)))));
tree tnt_217 = [&U] (1,2,(((3,((5,(((6,(((7,((8,(9,10)),(11,(12,13)))),(14,(((15,17),16),40))),((18,(((20,(21,(((22,((((23,27),28),26),25)),38),24))),29),(30,((31,(32,((33,36),(34,35)))),37)))),19))),41),39)),(42,43))),4),(44,(45,(46,47)))));
tree tnt_218 = [&U] (1,2,(((3,((5,(((6,(((7,(((8,(9,10)),(11,(12,13))),45)),(14,(((15,17),16),40))),((18,(((20,(21,(((22,((((23,27),28),26),25)),38),24))),29),(30,(((31,36),(32,(33,(34,35)))),37)))),19))),41),39)),(42,43))),4),(44,(46,47))));
tree tnt_219 = [&U] (1,2,(((3,((5,(((6,(((7,((8,(9,10)),((11,(12,13)),45))),(14,(((15,17),16),40))),((18,(((20,(21,(((22,((((23,27),28),26),25)),38),24))),29),(30,(((31,36),(32,(33,(34,35)))),37)))),19))),41),39)),(42,43))),4),(44,(46,47))));
tree tnt_220 = [&U] (1,2,(((3,((5,(((6,(((7,(((8,(9,10)),45),(11,(12,13)))),(14,(((15,17),16),40))),((18,(((20,(21,(((22,((((23,27),28),26),25)),38),24))),29),(30,(((31,36),(32,(33,(34,35)))),37)))),19))),41),39)),(42,43))),4),(44,(46,47))));
tree tnt_221 = [&U] (1,2,(((3,((5,(((6,(((7,((8,(9,10)),(11,(12,13)))),(14,(15,(16,17)))),(18,(19,(((20,(21,(((22,38),((((23,27),28),26),25)),24))),29),(30,((31,(32,(33,((34,35),36)))),37))))))),(40,41)),39)),(42,43))),4),(44,(45,(46,47)))));
tree tnt_222 = [&U] (1,2,(((3,((5,(((6,(((7,((8,(9,10)),(11,(12,13)))),(14,((15,17),16))),(18,(19,(((20,(21,(((22,38),((((23,27),28),26),25)),24))),29),(30,((31,(32,(33,((34,35),36)))),37))))))),(40,41)),39)),(42,43))),4),(44,(45,(46,47)))));
tree tnt_223 = [&U] (1,2,(((3,((5,(((6,(((7,(((8,(9,10)),(11,(12,13))),45)),(14,(15,(16,17)))),(18,(19,(((20,(21,(((22,38),((((23,27),28),26),25)),24))),29),(30,((31,(32,(33,((34,35),36)))),37))))))),(40,41)),39)),(42,43))),4),(44,(46,47))));
tree tnt_224 = [&U] (1,2,(((3,((5,(((6,(((7,((8,(9,10)),((11,(12,13)),45))),(14,(15,(16,17)))),(18,(19,(((20,(21,(((22,38),((((23,27),28),26),25)),24))),29),(30,((31,(32,(33,((34,35),36)))),37))))))),(40,41)),39)),(42,43))),4),(44,(46,47))));
tree tnt_225 = [&U] (1,2,(((3,((5,(((6,(((7,(((8,(9,10)),45),(11,(12,13)))),(14,(15,(16,17)))),(18,(19,(((20,(21,(((22,38),((((23,27),28),26),25)),24))),29),(30,((31,(32,(33,((34,35),36)))),37))))))),(40,41)),39)),(42,43))),4),(44,(46,47))));
tree tnt_226 = [&U] (1,2,(((3,((5,(((6,(((7,((8,(9,10)),(11,((12,13),45)))),(14,(15,(16,17)))),(18,(19,(((20,(21,(((22,38),((((23,27),28),26),25)),24))),29),(30,((31,(32,(33,((34,35),36)))),37))))))),(40,41)),39)),(42,43))),4),(44,(46,47))));
tree tnt_227 = [&U] (1,2,(((3,((5,(((6,(((7,((8,(9,10)),((11,45),(12,13)))),(14,(15,(16,17)))),(18,(19,(((20,(21,(((22,38),((((23,27),28),26),25)),24))),29),(30,((31,(32,(33,((34,35),36)))),37))))))),(40,41)),39)),(42,43))),4),(44,(46,47))));
tree tnt_228 = [&U] (1,2,(((3,((5,(((6,(((7,(((8,45),(9,10)),(11,(12,13)))),(14,(15,(16,17)))),(18,(19,(((20,(21,(((22,38),((((23,27),28),26),25)),24))),29),(30,((31,(32,(33,((34,35),36)))),37))))))),(40,41)),39)),(42,43))),4),(44,(46,47))));
tree tnt_229 = [&U] (1,2,(((3,((5,(((6,(((7,((8,((9,10),45)),(11,(12,13)))),(14,(15,(16,17)))),(18,(19,(((20,(21,(((22,38),((((23,27),28),26),25)),24))),29),(30,((31,(32,(33,((34,35),36)))),37))))))),(40,41)),39)),(42,43))),4),(44,(46,47))));
tree tnt_230 = [&U] (1,2,(((3,((5,(((6,(((7,((8,(9,10)),(11,(12,(13,45))))),(14,(15,(16,17)))),(18,(19,(((20,(21,(((22,38),((((23,27),28),26),25)),24))),29),(30,((31,(32,(33,((34,35),36)))),37))))))),(40,41)),39)),(42,43))),4),(44,(46,47))));
tree tnt_231 = [&U] (1,2,((3,(4,(((5,(((6,(((7,((8,(9,10)),(11,(12,13)))),(14,((15,17),16))),((18,((((20,((22,(((23,27),28),(24,(25,26)))),38)),21),29),(30,(((31,(32,(33,(34,35)))),37),36)))),19))),(40,41)),42)),39),43))),(44,(45,(46,47)))));
tree tnt_232 = [&U] (1,2,((3,(4,(((5,(((6,(((7,((8,(9,10)),(11,(12,13)))),(14,((15,17),16))),((18,((((20,((22,(((23,27),28),(24,(25,26)))),38)),21),29),(30,(((31,36),(32,(33,(34,35)))),37)))),19))),(40,41)),42)),39),43))),(44,(45,(46,47)))));
tree tnt_233 = [&U] (1,2,((3,(4,(((5,(((6,(((7,((8,(9,10)),(11,(12,13)))),(14,((15,17),16))),((18,((((20,((22,(((23,27),28),(24,(25,26)))),38)),21),29),(30,((31,((32,(33,(34,35))),36)),37)))),19))),(40,41)),42)),39),43))),(44,(45,(46,47)))));
tree tnt_234 = [&U] (1,2,((3,(4,(((5,(((6,(((7,((8,(9,10)),(11,(12,13)))),(14,((15,17),16))),((18,((((20,((22,(((23,27),28),(24,(25,26)))),38)),21),29),(30,((31,(32,((33,(34,35)),36))),37)))),19))),(40,41)),42)),39),43))),(44,(45,(46,47)))));
tree tnt_235 = [&U] (1,2,((3,(4,(((5,(((6,(((7,((8,(9,10)),(11,(12,13)))),(14,((15,17),16))),((18,((((20,((22,(((23,27),28),(24,(25,26)))),38)),21),29),(30,((31,((32,36),(33,(34,35)))),37)))),19))),(40,41)),42)),39),43))),(44,(45,(46,47)))));
tree tnt_236 = [&U] (1,2,((3,(4,(((5,(((6,(((7,((8,(9,10)),(11,(12,13)))),(14,((15,17),16))),((18,((((20,((22,(((23,27),28),(24,(25,26)))),38)),21),29),(30,((31,(32,((33,36),(34,35)))),37)))),19))),(40,41)),42)),39),43))),(44,(45,(46,47)))));
tree tnt_237 = [&U] (1,2,((3,(4,(((5,(((6,(((7,((8,(9,10)),(11,(12,13)))),(14,((15,17),16))),((18,((((20,((22,(((23,27),28),(24,(25,26)))),38)),21),29),(30,(((31,(32,(33,(34,35)))),36),37)))),19))),(40,41)),42)),39),43))),(44,(45,(46,47)))));
tree tnt_238 = [&U] (1,2,((3,(4,(((5,(((6,(((7,((8,(9,10)),(11,(12,13)))),(14,(15,(16,17)))),((18,((((20,((22,(((23,27),28),(24,(25,26)))),38)),21),29),(30,(((31,(32,(33,(34,35)))),37),36)))),19))),(40,41)),42)),39),43))),(44,(45,(46,47)))));
tree tnt_239 = [&U] (1,2,((3,(4,(((5,(((6,(((7,(((8,(9,10)),(11,(12,13))),45)),(14,((15,17),16))),((18,((((20,((22,(((23,27),28),(24,(25,26)))),38)),21),29),(30,(((31,(32,(33,(34,35)))),37),36)))),19))),(40,41)),42)),39),43))),(44,(46,47))));
tree tnt_240 = [&U] (1,2,((3,(4,(((5,(((6,(((7,((8,(9,10)),((11,(12,13)),45))),(14,((15,17),16))),((18,((((20,((22,(((23,27),28),(24,(25,26)))),38)),21),29),(30,(((31,(32,(33,(34,35)))),37),36)))),19))),(40,41)),42)),39),43))),(44,(46,47))));
tree tnt_241 = [&U] (1,2,((3,(4,((5,((6,(((7,((8,(9,(10,45))),(11,(12,13)))),(14,(15,(16,17)))),(18,(19,((((20,(22,(((23,27),28),(24,(25,26))))),21),29),(30,((31,(32,((33,36),(34,35)))),37))))))),((38,39),(40,41)))),(42,43)))),(44,(46,47))));
tree tnt_242 = [&U] (1,2,((3,(4,((5,((6,(((7,((8,(9,(10,45))),(11,(12,13)))),(14,(15,(16,17)))),(18,(19,((((20,(22,(((23,27),28),(24,(25,26))))),21),29),(30,(((31,(32,(33,(34,35)))),37),36))))))),((38,39),(40,41)))),(42,43)))),(44,(46,47))));
tree tnt_243 = [&U] (1,2,((3,(4,((5,((6,(((7,((8,(9,(10,45))),(11,(12,13)))),(14,(15,(16,17)))),(18,(19,((((20,(22,(((23,27),28),(24,(25,26))))),21),29),(30,(((31,(32,(33,(34,35)))),36),37))))))),((38,39),(40,41)))),(42,43)))),(44,(46,47))));
tree tnt_244 = [&U] (1,2,((3,(4,((5,((6,(((7,((8,(9,(10,45))),(11,(12,13)))),(14,(15,(16,17)))),(18,(19,((((20,(22,(((23,27),28),(24,(25,26))))),21),29),(30,(((31,36),(32,(33,(34,35)))),37))))))),((38,39),(40,41)))),(42,43)))),(44,(46,47))));
tree tnt_245 = [&U] (1,2,((3,(4,((5,((6,(((7,((8,(9,(10,45))),(11,(12,13)))),(14,(15,(16,17)))),(18,(19,((((20,(22,(((23,27),28),(24,(25,26))))),21),29),(30,((31,((32,(33,(34,35))),36)),37))))))),((38,39),(40,41)))),(42,43)))),(44,(46,47))));
tree tnt_246 = [&U] (1,2,((3,(4,((5,((6,(((7,((8,(9,(10,45))),(11,(12,13)))),(14,(15,(16,17)))),(18,(19,((((20,(22,(((23,27),28),(24,(25,26))))),21),29),(30,((31,(32,((33,(34,35)),36))),37))))))),((38,39),(40,41)))),(42,43)))),(44,(46,47))));
tree tnt_247 = [&U] (1,2,((3,(4,((5,((6,(((7,((8,(9,(10,45))),(11,(12,13)))),(14,(15,(16,17)))),(18,(19,((((20,(22,(((23,27),28),(24,(25,26))))),21),29),(30,((31,((32,36),(33,(34,35)))),37))))))),((38,39),(40,41)))),(42,43)))),(44,(46,47))));
tree tnt_248 = [&U] (1,2,((3,(4,((5,((6,(((7,((8,(9,(10,45))),(11,(12,13)))),(14,(15,(16,17)))),(18,(19,(((20,(21,(22,(((23,27),28),(24,(25,26)))))),29),(30,((31,(32,((33,36),(34,35)))),37))))))),((38,39),(40,41)))),(42,43)))),(44,(46,47))));
tree tnt_249 = [&U] (1,2,((3,(4,((5,((6,(((7,((8,(9,(10,45))),(11,(12,13)))),(14,((15,17),16))),(18,(19,((((20,(22,(((23,27),28),(24,(25,26))))),21),29),(30,((31,(32,((33,36),(34,35)))),37))))))),((38,39),(40,41)))),(42,43)))),(44,(46,47))));
tree tnt_250 = [&U] (1,2,((3,(4,((5,((6,(((7,((8,(9,(10,45))),(11,(12,13)))),(14,(15,(16,17)))),((18,(19,((((20,(((23,27),28),(24,(25,26)))),21),29),(30,((31,(32,((33,36),(34,35)))),37))))),22))),((38,39),(40,41)))),(42,43)))),(44,(46,47))));
tree tnt_251 = [&U] (1,2,((3,(4,((((5,(39,43)),41),42),(6,(((((7,(((8,((9,(10,45)),11)),14),(12,13))),17),16),40),(15,(((18,((((20,(22,((23,((24,(25,26)),(27,28))),38))),21),29),(30,((31,((32,35),(33,34))),36)))),19),37))))))),(44,(46,47))));
tree tnt_252 = [&U] (1,2,((3,(4,((((5,(39,43)),41),42),(6,(((((7,(((8,((9,(10,45)),11)),14),(12,13))),17),16),40),(15,(18,((19,((((20,(22,((23,((24,(25,26)),(27,28))),38))),21),29),(30,((31,((32,35),(33,34))),36)))),37)))))))),(44,(46,47))));
tree tnt_253 = [&U] (1,2,((3,(4,((((5,(39,43)),41),42),(6,(((((7,(((8,((9,(10,45)),11)),14),(12,13))),17),16),40),(15,((18,(19,((((20,(22,((23,((24,(25,26)),(27,28))),38))),21),29),(30,((31,((32,35),(33,34))),36))))),37))))))),(44,(46,47))));
tree tnt_254 = [&U] (1,2,((3,(4,((((5,(39,43)),41),42),(6,(((((7,(((8,((9,(10,45)),11)),14),(12,13))),17),16),40),(15,((((18,((((20,((23,((24,(25,26)),(27,28))),38)),21),29),(30,((31,((32,35),(33,34))),36)))),19),37),22))))))),(44,(46,47))));
tree tnt_255 = [&U] (1,2,((3,(4,((((5,(39,43)),41),42),(6,(((((7,(((8,((9,(10,45)),11)),14),(12,13))),17),16),40),(15,((((18,((((20,((23,((24,(25,26)),(27,28))),38)),21),29),(30,((31,((32,35),(33,34))),36)))),19),22),37))))))),(44,(46,47))));
tree tnt_256 = [&U] (1,2,((3,(4,((((5,(39,43)),41),42),(6,(((((7,(((8,((9,(10,45)),11)),14),(12,13))),17),16),40),(15,(((18,((((20,((23,((24,(25,26)),(27,28))),38)),21),29),(30,((31,((32,35),(33,34))),36)))),(19,22)),37))))))),(44,(46,47))));
tree tnt_257 = [&U] (1,2,((3,(4,((((5,(39,43)),41),42),(6,(((((7,(((8,((9,(10,45)),11)),14),(12,13))),17),16),40),(15,(((18,((((20,(((22,((24,(25,26)),(27,28))),23),38)),21),29),(30,((31,((32,35),(33,34))),36)))),19),37))))))),(44,(46,47))));
tree tnt_258 = [&U] (1,2,((3,(4,((((5,(39,43)),41),42),(6,(((((7,((((8,((9,10),11)),14),(12,13)),45)),17),16),40),(15,(((18,((((20,(22,((23,((24,(25,26)),(27,28))),38))),21),29),(30,((31,((32,35),(33,34))),36)))),19),37))))))),(44,(46,47))));
tree tnt_259 = [&U] (1,2,((3,(4,((((5,(39,43)),41),42),(6,(((((7,((((8,((9,10),11)),14),45),(12,13))),17),16),40),(15,(((18,((((20,(22,((23,((24,(25,26)),(27,28))),38))),21),29),(30,((31,((32,35),(33,34))),36)))),19),37))))))),(44,(46,47))));
tree tnt_260 = [&U] (1,2,((3,(4,((((5,(39,43)),41),42),(6,(((((7,(((8,((9,10),11)),14),((12,13),45))),17),16),40),(15,(((18,((((20,(22,((23,((24,(25,26)),(27,28))),38))),21),29),(30,((31,((32,35),(33,34))),36)))),19),37))))))),(44,(46,47))));
tree tnt_261 = [&U] (1,2,((3,(4,(((5,(((6,(((7,((8,((9,45),10)),(11,(12,13)))),(14,(15,(16,17)))),((18,((((20,((22,38),(23,((24,(25,26)),(27,28))))),21),29),(30,(((31,(32,(33,(34,35)))),37),36)))),19))),(40,41)),42)),39),43))),(44,(46,47))));
tree tnt_262 = [&U] (1,2,((3,(4,(((5,(((6,(((7,((8,((9,45),10)),((11,12),13))),(14,(15,(16,17)))),((18,((((20,((22,38),(23,((24,(25,26)),(27,28))))),21),29),(30,(((31,(32,(33,(34,35)))),37),36)))),19))),(40,41)),42)),39),43))),(44,(46,47))));
tree tnt_263 = [&U] (1,2,((3,(4,(((5,(((6,(((7,((8,((9,45),10)),(11,(12,13)))),(14,((15,17),16))),((18,((((20,((22,38),(23,((24,(25,26)),(27,28))))),21),29),(30,(((31,(32,(33,(34,35)))),37),36)))),19))),(40,41)),42)),39),43))),(44,(46,47))));
tree tnt_264 = [&U] (1,2,((3,(4,(((5,(((6,(((7,((8,((9,45),10)),(11,(12,13)))),(14,(15,(16,17)))),((18,((((20,((22,38),(((23,27),28),(24,(25,26))))),21),29),(30,(((31,(32,(33,(34,35)))),37),36)))),19))),(40,41)),42)),39),43))),(44,(46,47))));
tree tnt_265 = [&U] (1,2,((3,(4,(((5,(((6,(((7,((8,((9,45),10)),(11,(12,13)))),(14,(15,(16,17)))),((18,((((20,((22,(23,((24,(25,26)),(27,28)))),38)),21),29),(30,(((31,(32,(33,(34,35)))),37),36)))),19))),(40,41)),42)),39),43))),(44,(46,47))));
tree tnt_266 = [&U] (1,2,((3,(4,(((5,(((6,(((7,((8,((9,45),10)),(11,(12,13)))),(14,(15,(16,17)))),((18,((((20,((22,38),(23,((24,(25,26)),(27,28))))),21),29),(30,(((31,36),(32,(33,(34,35)))),37)))),19))),(40,41)),42)),39),43))),(44,(46,47))));
tree tnt_267 = [&U] (1,2,((3,(4,(((5,(((6,(((7,((8,((9,45),10)),(11,(12,13)))),(14,(15,(16,17)))),((18,((((20,((22,38),(23,((24,(25,26)),(27,28))))),21),29),(30,((31,((32,(33,(34,35))),36)),37)))),19))),(40,41)),42)),39),43))),(44,(46,47))));
tree tnt_268 = [&U] (1,2,((3,(4,(((5,(((6,(((7,((8,((9,45),10)),(11,(12,13)))),(14,(15,(16,17)))),((18,((((20,((22,38),(23,((24,(25,26)),(27,28))))),21),29),(30,((31,(32,((33,(34,35)),36))),37)))),19))),(40,41)),42)),39),43))),(44,(46,47))));
tree tnt_269 = [&U] (1,2,((3,(4,(((5,(((6,(((7,((8,((9,45),10)),(11,(12,13)))),(14,(15,(16,17)))),((18,((((20,((22,38),(23,((24,(25,26)),(27,28))))),21),29),(30,((31,((32,36),(33,(34,35)))),37)))),19))),(40,41)),42)),39),43))),(44,(46,47))));
tree tnt_270 = [&U] (1,2,((3,(4,(((5,(((6,(((7,((8,((9,45),10)),(11,(12,13)))),(14,(15,(16,17)))),((18,((((20,((22,38),(23,((24,(25,26)),(27,28))))),21),29),(30,((31,(32,((33,36),(34,35)))),37)))),19))),(40,41)),42)),39),43))),(44,(46,47))));
tree tnt_271 = [&U] (1,2,((3,(4,((5,((6,(((7,((8,(9,(10,45))),(11,(12,13)))),(14,(15,(16,17)))),((((18,(29,(30,((((31,36),(33,34)),(32,35)),37)))),(20,(21,(((23,27),28),(24,(25,26)))))),22),19))),((38,39),(40,41)))),(42,43)))),(44,(46,47))));
tree tnt_272 = [&U] (1,2,((3,(4,((5,((6,(((7,((8,(9,(10,45))),(11,(12,13)))),(14,((15,17),16))),((((18,(29,(30,((((31,36),(33,34)),(32,35)),37)))),(20,(21,(((23,27),28),(24,(25,26)))))),22),19))),((38,39),(40,41)))),(42,43)))),(44,(46,47))));
tree tnt_273 = [&U] (1,2,((3,(4,((5,((6,(((7,((8,(9,(10,45))),(11,(12,13)))),(14,(15,(16,17)))),((((18,(29,(30,((((31,36),(33,34)),(32,35)),37)))),(20,(21,(23,((24,(25,26)),(27,28)))))),22),19))),((38,39),(40,41)))),(42,43)))),(44,(46,47))));
tree tnt_274 = [&U] (1,2,((3,(4,((5,((6,(((7,((8,(9,(10,45))),(11,(12,13)))),(14,(15,(16,17)))),(18,(19,(((20,(21,(((23,27),28),(24,(25,26))))),(29,(30,((((31,36),(33,34)),(32,35)),37)))),22))))),((38,39),(40,41)))),(42,43)))),(44,(46,47))));
tree tnt_275 = [&U] (1,2,((3,(4,((5,((6,(((7,((8,(9,(10,45))),(11,(12,13)))),(14,(15,(16,17)))),(((18,((20,(21,(((23,27),28),(24,(25,26))))),(29,(30,((((31,36),(33,34)),(32,35)),37))))),22),19))),((38,39),(40,41)))),(42,43)))),(44,(46,47))));
tree tnt_276 = [&U] (1,2,((3,(4,((5,((6,(((7,((8,(9,(10,45))),(11,(12,13)))),(14,(15,(16,17)))),(((18,(29,(30,((((31,36),(33,34)),(32,35)),37)))),(20,(21,(22,(((23,27),28),(24,(25,26))))))),19))),((38,39),(40,41)))),(42,43)))),(44,(46,47))));
tree tnt_277 = [&U] (1,2,((3,(4,((5,((6,(((7,((8,(9,10)),(11,(12,13)))),(14,(15,(16,17)))),((((18,(29,(30,((((31,36),(33,34)),(32,35)),37)))),(20,(21,(((23,27),28),(24,(25,26)))))),22),19))),((38,39),(40,41)))),(42,43)))),(44,(45,(46,47)))));
tree tnt_278 = [&U] (1,2,((3,(4,((5,((6,(((7,(((8,(9,10)),(11,(12,13))),45)),(14,(15,(16,17)))),((((18,(29,(30,((((31,36),(33,34)),(32,35)),37)))),(20,(21,(((23,27),28),(24,(25,26)))))),22),19))),((38,39),(40,41)))),(42,43)))),(44,(46,47))));
tree tnt_279 = [&U] (1,2,((3,(4,((5,((6,(((7,((8,(9,10)),((11,(12,13)),45))),(14,(15,(16,17)))),((((18,(29,(30,((((31,36),(33,34)),(32,35)),37)))),(20,(21,(((23,27),28),(24,(25,26)))))),22),19))),((38,39),(40,41)))),(42,43)))),(44,(46,47))));
tree tnt_280 = [&U] (1,2,((3,(4,((5,((6,(((7,(((8,(9,10)),45),(11,(12,13)))),(14,(15,(16,17)))),((((18,(29,(30,((((31,36),(33,34)),(32,35)),37)))),(20,(21,(((23,27),28),(24,(25,26)))))),22),19))),((38,39),(40,41)))),(42,43)))),(44,(46,47))));
tree tnt_281 = [&U] (1,2,(((3,((5,(((6,(((7,(((8,45),(9,10)),(11,(12,13)))),(14,(((15,17),16),40))),(18,(19,((((20,((22,(((23,27),28),(24,(25,26)))),38)),21),29),(30,(((31,(32,(33,(34,35)))),36),37))))))),41),39)),(42,43))),4),(44,(46,47))));
tree tnt_282 = [&U] (1,2,(((3,((5,(((6,(((7,(((8,45),(9,10)),(11,(12,13)))),(14,(((15,17),16),40))),(18,(19,((((20,((22,(((23,27),28),(24,(25,26)))),38)),21),29),(30,(((31,(32,(33,(34,35)))),37),36))))))),41),39)),(42,43))),4),(44,(46,47))));
tree tnt_283 = [&U] (1,2,(((3,((5,(((6,(((7,(((8,45),(9,10)),(11,(12,13)))),(14,(((15,17),16),40))),(18,(19,((((20,((22,(((23,27),28),(24,(25,26)))),38)),21),29),(30,((31,(32,((33,(34,35)),36))),37))))))),41),39)),(42,43))),4),(44,(46,47))));
tree tnt_284 = [&U] (1,2,(((3,((5,(((6,(((7,(((8,45),(9,10)),(11,(12,13)))),(14,(((15,17),16),40))),(18,(19,((((20,((22,(((23,27),28),(24,(25,26)))),38)),21),29),(30,((31,((32,36),(33,(34,35)))),37))))))),41),39)),(42,43))),4),(44,(46,47))));
tree tnt_285 = [&U] (1,2,(((3,((5,(((6,(((7,(((8,45),(9,10)),(11,(12,13)))),(14,(((15,17),16),40))),(18,(19,((((20,((22,(((23,27),28),(24,(25,26)))),38)),21),29),(30,((31,(32,(33,((34,35),36)))),37))))))),41),39)),(42,43))),4),(44,(46,47))));
tree tnt_286 = [&U] (1,2,(((3,((5,(((6,(((7,((8,(9,10)),(11,(12,13)))),(14,(((15,17),16),40))),(18,(19,((((20,((22,(((23,27),28),(24,(25,26)))),38)),21),29),(30,(((31,(32,(33,(34,35)))),36),37))))))),41),39)),(42,43))),4),(44,(45,(46,47)))));
tree tnt_287 = [&U] (1,2,(((3,((5,(((6,(((7,(((8,(9,10)),(11,(12,13))),45)),(14,(((15,17),16),40))),(18,(19,((((20,((22,(((23,27),28),(24,(25,26)))),38)),21),29),(30,(((31,(32,(33,(34,35)))),36),37))))))),41),39)),(42,43))),4),(44,(46,47))));
tree tnt_288 = [&U] (1,2,(((3,((5,(((6,(((7,(((8,(9,10)),45),(11,(12,13)))),(14,(((15,17),16),40))),(18,(19,((((20,((22,(((23,27),28),(24,(25,26)))),38)),21),29),(30,(((31,(32,(33,(34,35)))),36),37))))))),41),39)),(42,43))),4),(44,(46,47))));
tree tnt_289 = [&U] (1,2,(((3,((5,(((6,(((7,((8,(9,10)),((11,(12,13)),45))),(14,(((15,17),16),40))),(18,(19,((((20,((22,(((23,27),28),(24,(25,26)))),38)),21),29),(30,(((31,(32,(33,(34,35)))),36),37))))))),41),39)),(42,43))),4),(44,(46,47))));
tree tnt_290 = [&U] (1,2,(((3,((5,(((6,(((7,((8,(9,10)),(11,((12,13),45)))),(14,(((15,17),16),40))),(18,(19,((((20,((22,(((23,27),28),(24,(25,26)))),38)),21),29),(30,(((31,(32,(33,(34,35)))),36),37))))))),41),39)),(42,43))),4),(44,(46,47))));
tree tnt_291 = [&U] (1,2,(((3,((5,(((6,(((7,(((8,(9,10)),(11,(12,13))),45)),(14,(((15,17),16),40))),((18,(((20,(21,((22,(((((23,27),28),26),25),38)),24))),29),(30,((31,((32,(33,(34,35))),36)),37)))),19))),41),39)),(42,43))),4),(44,(46,47))));
tree tnt_292 = [&U] (1,2,(((3,((5,(((6,(((7,((8,(9,10)),(11,((12,13),45)))),(14,(((15,17),16),40))),((18,(((20,(21,((22,(((((23,27),28),26),25),38)),24))),29),(30,((31,((32,(33,(34,35))),36)),37)))),19))),41),39)),(42,43))),4),(44,(46,47))));
tree tnt_293 = [&U] (1,2,(((3,((5,(((6,(((7,((8,(9,10)),((11,45),(12,13)))),(14,(((15,17),16),40))),((18,(((20,(21,((22,(((((23,27),28),26),25),38)),24))),29),(30,((31,((32,(33,(34,35))),36)),37)))),19))),41),39)),(42,43))),4),(44,(46,47))));
tree tnt_294 = [&U] (1,2,(((3,((5,(((6,(((7,(((8,45),(9,10)),(11,(12,13)))),(14,(((15,17),16),40))),((18,(((20,(21,((22,(((((23,27),28),26),25),38)),24))),29),(30,((31,((32,(33,(34,35))),36)),37)))),19))),41),39)),(42,43))),4),(44,(46,47))));
tree tnt_295 = [&U] (1,2,(((3,((5,(((6,(((7,((8,((9,10),45)),(11,(12,13)))),(14,(((15,17),16),40))),((18,(((20,(21,((22,(((((23,27),28),26),25),38)),24))),29),(30,((31,((32,(33,(34,35))),36)),37)))),19))),41),39)),(42,43))),4),(44,(46,47))));
tree tnt_296 = [&U] (1,2,(((3,((5,(((6,(((7,((8,(9,10)),(11,(12,(13,45))))),(14,(((15,17),16),40))),((18,(((20,(21,((22,(((((23,27),28),26),25),38)),24))),29),(30,((31,((32,(33,(34,35))),36)),37)))),19))),41),39)),(42,43))),4),(44,(46,47))));
tree tnt_297 = [&U] (1,2,(((3,((5,(((6,(((7,((8,(9,(10,45))),(11,(12,13)))),(14,(((15,17),16),40))),((18,(((20,(21,((22,(((((23,27),28),26),25),38)),24))),29),(30,((31,((32,(33,(34,35))),36)),37)))),19))),41),39)),(42,43))),4),(44,(46,47))));
tree tnt_298 = [&U] (1,2,(((3,((5,(((6,(((7,(((8,(9,10)),(11,(12,13))),45)),(14,((15,17),16))),((18,(((20,(21,((22,(((((23,27),28),26),25),38)),24))),29),(30,((31,((32,(33,(34,35))),36)),37)))),19))),(40,41)),39)),(42,43))),4),(44,(46,47))));
tree tnt_299 = [&U] (1,2,((3,(4,((5,(((6,(((7,(((8,(9,10)),(11,(12,13))),45)),(14,(((15,17),16),40))),((18,(((20,(21,((22,(((((23,27),28),26),25),38)),24))),29),(30,((31,((32,(33,(34,35))),36)),37)))),19))),41),39)),(42,43)))),(44,(46,47))));
tree tnt_300 = [&U] (1,2,(((3,((5,(((6,(((7,((8,(9,10)),((11,(12,13)),45))),(14,(((15,17),16),40))),((18,(((20,(21,((22,(((((23,27),28),26),25),38)),24))),29),(30,((31,((32,(33,(34,35))),36)),37)))),19))),41),39)),(42,43))),4),(44,(46,47))));
tree tnt_301 = [&U] (1,2,((3,(((4,(5,(((6,(((7,((8,((9,10),45)),(11,(12,13)))),(14,(15,(16,17)))),((18,((((20,(22,((((23,27),28),(24,(25,26))),38))),21),29),(30,((31,(32,(33,((34,35),36)))),37)))),19))),(40,41)),39))),42),43)),(44,(46,47))));
tree tnt_302 = [&U] (1,2,((3,(((4,(5,(((6,(((7,((8,((9,10),45)),((11,12),13))),(14,(15,(16,17)))),((18,((((20,(22,((((23,27),28),(24,(25,26))),38))),21),29),(30,((31,(32,(33,((34,35),36)))),37)))),19))),(40,41)),39))),42),43)),(44,(46,47))));
tree tnt_303 = [&U] (1,2,((3,(((4,(5,(((6,(((7,((8,((9,10),45)),(11,(12,13)))),(14,((15,17),16))),((18,((((20,(22,((((23,27),28),(24,(25,26))),38))),21),29),(30,((31,(32,(33,((34,35),36)))),37)))),19))),(40,41)),39))),42),43)),(44,(46,47))));
tree tnt_304 = [&U] (1,2,((3,(((4,(5,(((6,(((7,((8,((9,10),45)),(11,(12,13)))),(14,(15,(16,17)))),((18,((((20,(22,((23,((24,(25,26)),(27,28))),38))),21),29),(30,((31,(32,(33,((34,35),36)))),37)))),19))),(40,41)),39))),42),43)),(44,(46,47))));
tree tnt_305 = [&U] (1,2,((3,(((4,(5,(((6,(((7,((8,((9,10),45)),(11,(12,13)))),(14,(15,(16,17)))),((18,((((20,(22,((((23,27),28),(24,(25,26))),38))),21),29),(30,(((31,(32,(33,(34,35)))),37),36)))),19))),(40,41)),39))),42),43)),(44,(46,47))));
tree tnt_306 = [&U] (1,2,((3,(((4,(5,(((6,(((7,((8,((9,10),45)),(11,(12,13)))),(14,(15,(16,17)))),((18,((((20,(22,((((23,27),28),(24,(25,26))),38))),21),29),(30,(((31,(32,(33,(34,35)))),36),37)))),19))),(40,41)),39))),42),43)),(44,(46,47))));
tree tnt_307 = [&U] (1,2,((3,(((4,(5,(((6,(((7,((8,((9,10),45)),(11,(12,13)))),(14,(15,(16,17)))),((18,((((20,(22,((((23,27),28),(24,(25,26))),38))),21),29),(30,(((31,36),(32,(33,(34,35)))),37)))),19))),(40,41)),39))),42),43)),(44,(46,47))));
tree tnt_308 = [&U] (1,2,((3,(((4,(5,(((6,(((7,((8,((9,10),45)),(11,(12,13)))),(14,(15,(16,17)))),((18,((((20,(22,((((23,27),28),(24,(25,26))),38))),21),29),(30,((31,((32,(33,(34,35))),36)),37)))),19))),(40,41)),39))),42),43)),(44,(46,47))));
tree tnt_309 = [&U] (1,2,((3,(((4,(5,(((6,(((7,((8,((9,10),45)),(11,(12,13)))),(14,(15,(16,17)))),((18,((((20,(22,((((23,27),28),(24,(25,26))),38))),21),29),(30,((31,(32,((33,(34,35)),36))),37)))),19))),(40,41)),39))),42),43)),(44,(46,47))));
tree tnt_310 = [&U] (1,2,((3,(((4,(5,(((6,(((7,((8,((9,10),45)),(11,(12,13)))),(14,(15,(16,17)))),((18,((((20,(22,((((23,27),28),(24,(25,26))),38))),21),29),(30,((31,((32,36),(33,(34,35)))),37)))),19))),(40,41)),39))),42),43)),(44,(46,47))));
tree tnt_311 = [&U] (1,2,((3,(4,(((5,((6,(((7,((8,(9,10)),(11,(12,13)))),(14,(((15,17),16),40))),((18,(((20,(21,(((22,((((23,27),28),26),25)),38),24))),29),(30,(((31,(32,(33,(34,35)))),36),37)))),19))),(41,42))),39),43))),(44,(45,(46,47)))));
tree tnt_312 = [&U] (1,2,((3,(4,(((5,((6,(((7,((8,(9,10)),(11,(12,13)))),(14,(((15,17),16),40))),((18,(((20,(21,(((22,((((23,27),28),26),25)),38),24))),29),(30,((31,(32,(33,(34,35)))),(36,37))))),19))),(41,42))),39),43))),(44,(45,(46,47)))));
tree tnt_313 = [&U] (1,2,((3,(4,(((5,((6,(((7,((8,(9,10)),(11,(12,13)))),(14,(((15,17),16),40))),((18,(((20,(21,(((22,((((23,27),28),26),25)),38),24))),29),(30,((31,(32,((33,(34,35)),36))),37)))),19))),(41,42))),39),43))),(44,(45,(46,47)))));
tree tnt_314 = [&U] (1,2,((3,(4,(((5,((6,(((7,((8,(9,10)),(11,(12,13)))),(14,(((15,17),16),40))),((18,(((20,(21,(((22,((((23,27),28),26),25)),38),24))),29),(30,((31,((32,36),(33,(34,35)))),37)))),19))),(41,42))),39),43))),(44,(45,(46,47)))));
tree tnt_315 = [&U] (1,2,((3,(4,(((5,((6,(((7,((8,(9,10)),(11,(12,13)))),(14,(((15,17),16),40))),((18,(((20,(21,(((22,((((23,27),28),26),25)),38),24))),29),(30,((31,(32,((33,36),(34,35)))),37)))),19))),(41,42))),39),43))),(44,(45,(46,47)))));
tree tnt_316 = [&U] (1,2,((3,(4,(((5,((6,(((7,(((8,(9,10)),(11,(12,13))),45)),(14,(((15,17),16),40))),((18,(((20,(21,(((22,((((23,27),28),26),25)),38),24))),29),(30,(((31,(32,(33,(34,35)))),36),37)))),19))),(41,42))),39),43))),(44,(46,47))));
tree tnt_317 = [&U] (1,2,((3,(4,(((5,((6,(((7,((8,(9,10)),((11,(12,13)),45))),(14,(((15,17),16),40))),((18,(((20,(21,(((22,((((23,27),28),26),25)),38),24))),29),(30,(((31,(32,(33,(34,35)))),36),37)))),19))),(41,42))),39),43))),(44,(46,47))));
tree tnt_318 = [&U] (1,2,((3,(4,(((5,((6,(((7,(((8,(9,10)),45),(11,(12,13)))),(14,(((15,17),16),40))),((18,(((20,(21,(((22,((((23,27),28),26),25)),38),24))),29),(30,(((31,(32,(33,(34,35)))),36),37)))),19))),(41,42))),39),43))),(44,(46,47))));
tree tnt_319 = [&U] (1,2,((3,(4,(((5,((6,(((7,((8,(9,10)),((11,45),(12,13)))),(14,(((15,17),16),40))),((18,(((20,(21,(((22,((((23,27),28),26),25)),38),24))),29),(30,(((31,(32,(33,(34,35)))),36),37)))),19))),(41,42))),39),43))),(44,(46,47))));
tree tnt_320 = [&U] (1,2,((3,(4,(((5,((6,(((7,((8,(9,10)),(11,((12,13),45)))),(14,(((15,17),16),40))),((18,(((20,(21,(((22,((((23,27),28),26),25)),38),24))),29),(30,(((31,(32,(33,(34,35)))),36),37)))),19))),(41,42))),39),43))),(44,(46,47))));
tree tnt_321 = [&U] (1,2,((3,(4,((5,((6,(((7,((8,(9,10)),(11,(12,13)))),(14,((15,17),16))),(18,(19,((20,(21,(22,(23,((24,(25,26)),(27,28)))))),(29,(30,(((31,(32,(33,(34,35)))),36),37)))))))),((38,39),(40,41)))),(42,43)))),(44,(45,(46,47)))));
tree tnt_322 = [&U] (1,2,((3,(4,((5,((6,(((7,((8,(9,10)),(11,(12,13)))),(14,((15,17),16))),((18,(19,((20,(21,(23,((24,(25,26)),(27,28))))),(29,(30,(((31,(32,(33,(34,35)))),36),37)))))),22))),((38,39),(40,41)))),(42,43)))),(44,(45,(46,47)))));
tree tnt_323 = [&U] (1,2,((3,(4,((5,((6,(((7,((8,(9,10)),(11,(12,13)))),(14,((15,17),16))),((18,((20,(21,(22,(23,((24,(25,26)),(27,28)))))),(29,(30,(((31,(32,(33,(34,35)))),36),37))))),19))),((38,39),(40,41)))),(42,43)))),(44,(45,(46,47)))));
tree tnt_324 = [&U] (1,2,((3,(4,((5,((6,(((7,(((8,(9,10)),(11,(12,13))),45)),(14,((15,17),16))),(18,(19,((20,(21,(22,(23,((24,(25,26)),(27,28)))))),(29,(30,(((31,(32,(33,(34,35)))),36),37)))))))),((38,39),(40,41)))),(42,43)))),(44,(46,47))));
tree tnt_325 = [&U] (1,2,((3,(4,((5,((6,(((7,((8,(9,10)),((11,(12,13)),45))),(14,((15,17),16))),(18,(19,((20,(21,(22,(23,((24,(25,26)),(27,28)))))),(29,(30,(((31,(32,(33,(34,35)))),36),37)))))))),((38,39),(40,41)))),(42,43)))),(44,(46,47))));
tree tnt_326 = [&U] (1,2,((3,(4,((5,((6,(((7,(((8,(9,10)),45),(11,(12,13)))),(14,((15,17),16))),(18,(19,((20,(21,(22,(23,((24,(25,26)),(27,28)))))),(29,(30,(((31,(32,(33,(34,35)))),36),37)))))))),((38,39),(40,41)))),(42,43)))),(44,(46,47))));
tree tnt_327 = [&U] (1,2,((3,(4,((5,((6,(((7,((8,(9,10)),(11,((12,13),45)))),(14,((15,17),16))),(18,(19,((20,(21,(22,(23,((24,(25,26)),(27,28)))))),(29,(30,(((31,(32,(33,(34,35)))),36),37)))))))),((38,39),(40,41)))),(42,43)))),(44,(46,47))));
tree tnt_328 = [&U] (1,2,((3,(4,((5,((6,(((7,((8,(9,10)),((11,45),(12,13)))),(14,((15,17),16))),(18,(19,((20,(21,(22,(23,((24,(25,26)),(27,28)))))),(29,(30,(((31,(32,(33,(34,35)))),36),37)))))))),((38,39),(40,41)))),(42,43)))),(44,(46,47))));
tree tnt_329 = [&U] (1,2,((3,(4,((5,((6,(((7,(((8,45),(9,10)),(11,(12,13)))),(14,((15,17),16))),(18,(19,((20,(21,(22,(23,((24,(25,26)),(27,28)))))),(29,(30,(((31,(32,(33,(34,35)))),36),37)))))))),((38,39),(40,41)))),(42,43)))),(44,(46,47))));
tree tnt_330 = [&U] (1,2,((3,(4,((5,((6,(((7,((8,((9,10),45)),(11,(12,13)))),(14,((15,17),16))),(18,(19,((20,(21,(22,(23,((24,(25,26)),(27,28)))))),(29,(30,(((31,(32,(33,(34,35)))),36),37)))))))),((38,39),(40,41)))),(42,43)))),(44,(46,47))));
tree tnt_331 = [&U] (1,2,((3,(4,(((5,(((6,(((7,((8,(9,10)),((11,12),13))),(14,((15,17),16))),(18,(19,((((20,(((22,23),((24,(25,26)),(27,28))),38)),21),29),(30,(((31,(32,(33,(34,35)))),37),36))))))),(40,41)),42)),39),43))),(44,(45,(46,47)))));
tree tnt_332 = [&U] (1,2,((3,(4,(((5,(((6,(((7,((8,(9,10)),((11,12),13))),(14,((15,17),16))),(18,(19,((((20,((22,(((23,27),28),(24,(25,26)))),38)),21),29),(30,(((31,(32,(33,(34,35)))),37),36))))))),(40,41)),42)),39),43))),(44,(45,(46,47)))));
tree tnt_333 = [&U] (1,2,((3,(4,(((5,(((6,(((7,((8,(9,10)),((11,12),13))),(14,((15,17),16))),(18,(19,((((20,(((22,23),((24,(25,26)),(27,28))),38)),21),29),(30,(((31,36),(32,(33,(34,35)))),37))))))),(40,41)),42)),39),43))),(44,(45,(46,47)))));
tree tnt_334 = [&U] (1,2,((3,(4,(((5,(((6,(((7,((8,(9,10)),((11,12),13))),(14,((15,17),16))),(18,(19,((((20,(((22,23),((24,(25,26)),(27,28))),38)),21),29),(30,((31,((32,(33,(34,35))),36)),37))))))),(40,41)),42)),39),43))),(44,(45,(46,47)))));
tree tnt_335 = [&U] (1,2,((3,(4,(((5,(((6,(((7,((8,(9,10)),((11,12),13))),(14,((15,17),16))),(18,(19,((((20,(((22,23),((24,(25,26)),(27,28))),38)),21),29),(30,((31,(32,((33,(34,35)),36))),37))))))),(40,41)),42)),39),43))),(44,(45,(46,47)))));
tree tnt_336 = [&U] (1,2,((3,(4,(((5,(((6,(((7,((8,(9,10)),((11,12),13))),(14,((15,17),16))),(18,(19,((((20,(((22,23),((24,(25,26)),(27,28))),38)),21),29),(30,((31,((32,36),(33,(34,35)))),37))))))),(40,41)),42)),39),43))),(44,(45,(46,47)))));
tree tnt_337 = [&U] (1,2,((3,(4,(((5,(((6,(((7,((8,(9,10)),((11,12),13))),(14,((15,17),16))),(18,(19,((((20,(((22,23),((24,(25,26)),(27,28))),38)),21),29),(30,((31,(32,((33,36),(34,35)))),37))))))),(40,41)),42)),39),43))),(44,(45,(46,47)))));
tree tnt_338 = [&U] (1,2,((3,(4,(((5,(((6,(((7,((8,(9,10)),((11,12),13))),(14,((15,17),16))),(18,(19,((((20,(((22,23),((24,(25,26)),(27,28))),38)),21),29),(30,(((31,(32,(33,(34,35)))),36),37))))))),(40,41)),42)),39),43))),(44,(45,(46,47)))));
tree tnt_339 = [&U] (1,2,((3,(4,(((5,(((6,(((7,((8,(9,10)),((11,12),13))),(14,(15,(16,17)))),(18,(19,((((20,(((22,23),((24,(25,26)),(27,28))),38)),21),29),(30,(((31,(32,(33,(34,35)))),37),36))))))),(40,41)),42)),39),43))),(44,(45,(46,47)))));
tree tnt_340 = [&U] (1,2,((3,(4,(((5,(((6,(((7,((8,(9,10)),((11,12),13))),(14,((15,17),16))),(18,(19,((((20,(22,((23,((24,(25,26)),(27,28))),38))),21),29),(30,(((31,(32,(33,(34,35)))),37),36))))))),(40,41)),42)),39),43))),(44,(45,(46,47)))));
tree tnt_341 = [&U] (1,2,((3,(4,((((5,(39,43)),42),41),(6,(((7,((8,(9,10)),(11,(12,13)))),(14,(((15,17),16),40))),(18,(19,((((20,((22,(23,((24,(25,26)),(27,28)))),38)),21),29),(30,(((31,(32,(33,(34,35)))),37),36)))))))))),(44,(45,(46,47)))));
tree tnt_342 = [&U] (1,2,((3,(4,((((5,(39,43)),42),41),(6,(((7,((8,(9,10)),(11,(12,13)))),(14,(((15,17),16),40))),(18,(19,((((20,((22,(23,((24,(25,26)),(27,28)))),38)),21),29),(30,(((31,(32,(33,(34,35)))),36),37)))))))))),(44,(45,(46,47)))));
tree tnt_343 = [&U] (1,2,((3,(4,((((5,(39,43)),42),41),(6,(((7,((8,(9,10)),(11,(12,13)))),(14,(((15,17),16),40))),((18,(19,((((20,((23,((24,(25,26)),(27,28))),38)),21),29),(30,(((31,(32,(33,(34,35)))),37),36))))),22)))))),(44,(45,(46,47)))));
tree tnt_344 = [&U] (1,2,((3,(4,((((5,(39,43)),42),41),(6,(((7,((8,(9,10)),(11,(12,13)))),(14,(((15,17),16),40))),(18,(19,((((20,(22,((23,((24,(25,26)),(27,28))),38))),21),29),(30,(((31,(32,(33,(34,35)))),37),36)))))))))),(44,(45,(46,47)))));
tree tnt_345 = [&U] (1,2,((3,(4,((((5,(39,43)),42),41),(6,(((7,(((8,(9,10)),(11,(12,13))),45)),(14,(((15,17),16),40))),(18,(19,((((20,((22,(23,((24,(25,26)),(27,28)))),38)),21),29),(30,(((31,(32,(33,(34,35)))),37),36)))))))))),(44,(46,47))));
tree tnt_346 = [&U] (1,2,((3,(4,((((5,(39,43)),42),41),(6,(((7,((8,(9,10)),((11,(12,13)),45))),(14,(((15,17),16),40))),(18,(19,((((20,((22,(23,((24,(25,26)),(27,28)))),38)),21),29),(30,(((31,(32,(33,(34,35)))),37),36)))))))))),(44,(46,47))));
tree tnt_347 = [&U] (1,2,((3,(4,((((5,(39,43)),42),41),(6,(((7,(((8,(9,10)),45),(11,(12,13)))),(14,(((15,17),16),40))),(18,(19,((((20,((22,(23,((24,(25,26)),(27,28)))),38)),21),29),(30,(((31,(32,(33,(34,35)))),37),36)))))))))),(44,(46,47))));
tree tnt_348 = [&U] (1,2,((3,(4,((((5,(39,43)),42),41),(6,(((7,((8,(9,10)),(11,((12,13),45)))),(14,(((15,17),16),40))),(18,(19,((((20,((22,(23,((24,(25,26)),(27,28)))),38)),21),29),(30,(((31,(32,(33,(34,35)))),37),36)))))))))),(44,(46,47))));
tree tnt_349 = [&U] (1,2,((3,(4,((((5,(39,43)),42),41),(6,(((7,((8,(9,10)),((11,45),(12,13)))),(14,(((15,17),16),40))),(18,(19,((((20,((22,(23,((24,(25,26)),(27,28)))),38)),21),29),(30,(((31,(32,(33,(34,35)))),37),36)))))))))),(44,(46,47))));
tree tnt_350 = [&U] (1,2,((3,(4,((((5,(39,43)),42),41),(6,(((7,(((8,45),(9,10)),(11,(12,13)))),(14,(((15,17),16),40))),(18,(19,((((20,((22,(23,((24,(25,26)),(27,28)))),38)),21),29),(30,(((31,(32,(33,(34,35)))),37),36)))))))))),(44,(46,47))));
tree tnt_351 = [&U] (1,2,(((3,((5,((6,(((7,((8,((9,45),10)),(11,(12,13)))),(14,((15,17),16))),(18,(19,((20,(21,((22,((24,(25,26)),(27,28))),23))),(29,(30,(((((31,36),(33,34)),32),35),37)))))))),((38,39),(40,41)))),(42,43))),4),(44,(46,47))));
tree tnt_352 = [&U] (1,2,(((3,((5,((6,(((7,((8,((9,45),10)),(11,(12,13)))),(14,(15,(16,17)))),(18,(19,((20,(21,((22,((24,(25,26)),(27,28))),23))),(29,(30,(((((31,36),(33,34)),32),35),37)))))))),((38,39),(40,41)))),(42,43))),4),(44,(46,47))));
tree tnt_353 = [&U] (1,2,(((3,((5,((6,(((7,((8,((9,45),10)),(11,(12,13)))),(14,((15,17),16))),(18,(19,((20,(21,(22,(((23,27),28),(24,(25,26)))))),(29,(30,(((((31,36),(33,34)),32),35),37)))))))),((38,39),(40,41)))),(42,43))),4),(44,(46,47))));
tree tnt_354 = [&U] (1,2,(((3,((5,((6,(((7,((8,((9,45),10)),(11,(12,13)))),(14,((15,17),16))),(((18,(20,(21,((22,((24,(25,26)),(27,28))),23)))),(29,(30,(((((31,36),(33,34)),32),35),37)))),19))),((38,39),(40,41)))),(42,43))),4),(44,(46,47))));
tree tnt_355 = [&U] (1,2,(((3,((5,((6,(((7,((8,((9,45),10)),(11,(12,13)))),(14,((15,17),16))),((18,(19,((20,(21,(23,((24,(25,26)),(27,28))))),(29,(30,(((((31,36),(33,34)),32),35),37)))))),22))),((38,39),(40,41)))),(42,43))),4),(44,(46,47))));
tree tnt_356 = [&U] (1,2,(((3,((5,((6,(((7,((8,((9,45),10)),(11,(12,13)))),(14,((15,17),16))),((18,((20,(21,((22,((24,(25,26)),(27,28))),23))),(29,(30,(((((31,36),(33,34)),32),35),37))))),19))),((38,39),(40,41)))),(42,43))),4),(44,(46,47))));
tree tnt_357 = [&U] (1,2,(((3,((5,((6,(((7,((8,(9,10)),(11,(12,13)))),(14,((15,17),16))),(18,(19,((20,(21,((22,((24,(25,26)),(27,28))),23))),(29,(30,(((((31,36),(33,34)),32),35),37)))))))),((38,39),(40,41)))),(42,43))),4),(44,(45,(46,47)))));
tree tnt_358 = [&U] (1,2,(((3,((5,((6,(((7,(((8,(9,10)),(11,(12,13))),45)),(14,((15,17),16))),(18,(19,((20,(21,((22,((24,(25,26)),(27,28))),23))),(29,(30,(((((31,36),(33,34)),32),35),37)))))))),((38,39),(40,41)))),(42,43))),4),(44,(46,47))));
tree tnt_359 = [&U] (1,2,(((3,((5,((6,(((7,(((8,(9,10)),45),(11,(12,13)))),(14,((15,17),16))),(18,(19,((20,(21,((22,((24,(25,26)),(27,28))),23))),(29,(30,(((((31,36),(33,34)),32),35),37)))))))),((38,39),(40,41)))),(42,43))),4),(44,(46,47))));
tree tnt_360 = [&U] (1,2,(((3,((5,((6,(((7,((8,(9,10)),((11,(12,13)),45))),(14,((15,17),16))),(18,(19,((20,(21,((22,((24,(25,26)),(27,28))),23))),(29,(30,(((((31,36),(33,34)),32),35),37)))))))),((38,39),(40,41)))),(42,43))),4),(44,(46,47))));
tree tnt_361 = [&U] (1,2,((3,(4,((5,((6,(((7,((8,(9,10)),(11,(12,13)))),(14,(15,(16,17)))),(((18,22),(((20,(21,(23,((24,(25,26)),(27,28))))),29),(30,(((31,(32,(33,(34,35)))),36),37)))),19))),((38,39),(40,41)))),(42,43)))),(44,(45,(46,47)))));
tree tnt_362 = [&U] (1,2,((3,(4,((5,((6,(((7,((8,(9,10)),(11,(12,13)))),(14,((15,17),16))),(((18,22),(((20,(21,(23,((24,(25,26)),(27,28))))),29),(30,(((31,(32,(33,(34,35)))),36),37)))),19))),((38,39),(40,41)))),(42,43)))),(44,(45,(46,47)))));
tree tnt_363 = [&U] (1,2,((3,(4,((5,((6,(((7,((8,(9,10)),(11,(12,13)))),(14,(15,(16,17)))),((18,(((20,(21,(22,(23,((24,(25,26)),(27,28)))))),29),(30,(((31,(32,(33,(34,35)))),36),37)))),19))),((38,39),(40,41)))),(42,43)))),(44,(45,(46,47)))));
tree tnt_364 = [&U] (1,2,((3,(4,((5,((6,(((7,(((8,(9,10)),(11,(12,13))),45)),(14,(15,(16,17)))),(((18,22),(((20,(21,(23,((24,(25,26)),(27,28))))),29),(30,(((31,(32,(33,(34,35)))),36),37)))),19))),((38,39),(40,41)))),(42,43)))),(44,(46,47))));
tree tnt_365 = [&U] (1,2,((3,(4,((5,((6,(((7,((8,(9,10)),((11,(12,13)),45))),(14,(15,(16,17)))),(((18,22),(((20,(21,(23,((24,(25,26)),(27,28))))),29),(30,(((31,(32,(33,(34,35)))),36),37)))),19))),((38,39),(40,41)))),(42,43)))),(44,(46,47))));
tree tnt_366 = [&U] (1,2,((3,(4,((5,((6,(((7,(((8,(9,10)),45),(11,(12,13)))),(14,(15,(16,17)))),(((18,22),(((20,(21,(23,((24,(25,26)),(27,28))))),29),(30,(((31,(32,(33,(34,35)))),36),37)))),19))),((38,39),(40,41)))),(42,43)))),(44,(46,47))));
tree tnt_367 = [&U] (1,2,((3,(4,((5,((6,(((7,((8,(9,10)),(11,((12,13),45)))),(14,(15,(16,17)))),(((18,22),(((20,(21,(23,((24,(25,26)),(27,28))))),29),(30,(((31,(32,(33,(34,35)))),36),37)))),19))),((38,39),(40,41)))),(42,43)))),(44,(46,47))));
tree tnt_368 = [&U] (1,2,((3,(4,((5,((6,(((7,((8,(9,10)),((11,45),(12,13)))),(14,(15,(16,17)))),(((18,22),(((20,(21,(23,((24,(25,26)),(27,28))))),29),(30,(((31,(32,(33,(34,35)))),36),37)))),19))),((38,39),(40,41)))),(42,43)))),(44,(46,47))));
tree tnt_369 = [&U] (1,2,((3,(4,((5,((6,(((7,(((8,45),(9,10)),(11,(12,13)))),(14,(15,(16,17)))),(((18,22),(((20,(21,(23,((24,(25,26)),(27,28))))),29),(30,(((31,(32,(33,(34,35)))),36),37)))),19))),((38,39),(40,41)))),(42,43)))),(44,(46,47))));
tree tnt_370 = [&U] (1,2,((3,(4,((5,((6,(((7,((8,((9,10),45)),(11,(12,13)))),(14,(15,(16,17)))),(((18,22),(((20,(21,(23,((24,(25,26)),(27,28))))),29),(30,(((31,(32,(33,(34,35)))),36),37)))),19))),((38,39),(40,41)))),(42,43)))),(44,(46,47))));
tree tnt_371 = [&U] (1,2,((3,(4,((5,((6,(((7,(((8,(9,10)),(11,(12,13))),45)),(14,(15,(16,17)))),((((18,(29,(30,((31,(32,((33,36),(34,35)))),37)))),(20,(21,(((23,27),28),(24,(25,26)))))),19),22))),((38,39),(40,41)))),(42,43)))),(44,(46,47))));
tree tnt_372 = [&U] (1,2,((3,(4,((5,((6,(((7,(((8,(9,10)),(11,(12,13))),45)),(14,((15,17),16))),((((18,(29,(30,((31,(32,((33,36),(34,35)))),37)))),(20,(21,(((23,27),28),(24,(25,26)))))),19),22))),((38,39),(40,41)))),(42,43)))),(44,(46,47))));
tree tnt_373 = [&U] (1,2,((3,(4,((5,((6,(((7,(((8,(9,10)),(11,(12,13))),45)),(14,(15,(16,17)))),(((18,(29,(30,((31,(32,((33,36),(34,35)))),37)))),(20,(21,(22,(((23,27),28),(24,(25,26))))))),19))),((38,39),(40,41)))),(42,43)))),(44,(46,47))));
tree tnt_374 = [&U] (1,2,((3,(4,((5,((6,(((7,((8,(9,10)),(11,(12,13)))),(14,(15,(16,17)))),((((18,(29,(30,((31,(32,((33,36),(34,35)))),37)))),(20,(21,(((23,27),28),(24,(25,26)))))),19),22))),((38,39),(40,41)))),(42,43)))),(44,(45,(46,47)))));
tree tnt_375 = [&U] (1,2,((3,(4,((5,((6,(((7,((8,(9,10)),(11,((12,13),45)))),(14,(15,(16,17)))),((((18,(29,(30,((31,(32,((33,36),(34,35)))),37)))),(20,(21,(((23,27),28),(24,(25,26)))))),19),22))),((38,39),(40,41)))),(42,43)))),(44,(46,47))));
tree tnt_376 = [&U] (1,2,((3,(4,((5,((6,(((7,((8,(9,10)),((11,45),(12,13)))),(14,(15,(16,17)))),((((18,(29,(30,((31,(32,((33,36),(34,35)))),37)))),(20,(21,(((23,27),28),(24,(25,26)))))),19),22))),((38,39),(40,41)))),(42,43)))),(44,(46,47))));
tree tnt_377 = [&U] (1,2,((3,(4,((5,((6,(((7,(((8,45),(9,10)),(11,(12,13)))),(14,(15,(16,17)))),((((18,(29,(30,((31,(32,((33,36),(34,35)))),37)))),(20,(21,(((23,27),28),(24,(25,26)))))),19),22))),((38,39),(40,41)))),(42,43)))),(44,(46,47))));
tree tnt_378 = [&U] (1,2,((3,(4,((5,((6,(((7,((8,((9,10),45)),(11,(12,13)))),(14,(15,(16,17)))),((((18,(29,(30,((31,(32,((33,36),(34,35)))),37)))),(20,(21,(((23,27),28),(24,(25,26)))))),19),22))),((38,39),(40,41)))),(42,43)))),(44,(46,47))));
tree tnt_379 = [&U] (1,2,((3,(4,((5,((6,(((7,((8,(9,10)),(11,(12,(13,45))))),(14,(15,(16,17)))),((((18,(29,(30,((31,(32,((33,36),(34,35)))),37)))),(20,(21,(((23,27),28),(24,(25,26)))))),19),22))),((38,39),(40,41)))),(42,43)))),(44,(46,47))));
tree tnt_380 = [&U] (1,2,((3,(4,((5,((6,(((7,((8,(9,(10,45))),(11,(12,13)))),(14,(15,(16,17)))),((((18,(29,(30,((31,(32,((33,36),(34,35)))),37)))),(20,(21,(((23,27),28),(24,(25,26)))))),19),22))),((38,39),(40,41)))),(42,43)))),(44,(46,47))));
tree tnt_381 = [&U] (1,2,((3,(4,(((5,((6,(((7,((8,(9,10)),(11,(12,13)))),(14,(((15,17),16),40))),(18,(19,((((20,((22,(((23,27),28),(24,(25,26)))),38)),21),29),(30,((31,((32,36),(33,(34,35)))),37))))))),(41,42))),39),43))),(44,(45,(46,47)))));
tree tnt_382 = [&U] (1,2,((3,(4,(((5,((6,(((7,((8,(9,10)),(11,(12,13)))),(14,(((15,17),16),40))),(18,(19,((((20,((22,(((23,27),28),(24,(25,26)))),38)),21),29),(30,((31,(32,((33,(34,35)),36))),37))))))),(41,42))),39),43))),(44,(45,(46,47)))));
tree tnt_383 = [&U] (1,2,((3,(4,(((5,((6,(((7,((8,(9,10)),(11,(12,13)))),(14,(((15,17),16),40))),(18,(19,((((20,((22,(((23,27),28),(24,(25,26)))),38)),21),29),(30,(((31,(32,(33,(34,35)))),36),37))))))),(41,42))),39),43))),(44,(45,(46,47)))));
tree tnt_384 = [&U] (1,2,((3,(4,(((5,((6,(((7,((8,(9,10)),(11,(12,13)))),(14,(((15,17),16),40))),(18,(19,((((20,((22,(((23,27),28),(24,(25,26)))),38)),21),29),(30,((31,((32,(33,(34,35))),36)),37))))))),(41,42))),39),43))),(44,(45,(46,47)))));
tree tnt_385 = [&U] (1,2,((3,(4,(((5,((6,(((7,((8,(9,10)),(11,(12,13)))),(14,(((15,17),16),40))),(18,(19,((((20,((22,(((23,27),28),(24,(25,26)))),38)),21),29),(30,(((31,36),(32,(33,(34,35)))),37))))))),(41,42))),39),43))),(44,(45,(46,47)))));
tree tnt_386 = [&U] (1,2,((3,(4,(((5,((6,(((7,((8,(9,10)),(11,(12,13)))),(14,(((15,17),16),40))),(18,(19,((((20,((22,(((23,27),28),(24,(25,26)))),38)),21),29),(30,((31,(32,((33,36),(34,35)))),37))))))),(41,42))),39),43))),(44,(45,(46,47)))));
tree tnt_387 = [&U] (1,2,((3,(4,(((5,((6,(((7,(((8,(9,10)),(11,(12,13))),45)),(14,(((15,17),16),40))),(18,(19,((((20,((22,(((23,27),28),(24,(25,26)))),38)),21),29),(30,((31,((32,36),(33,(34,35)))),37))))))),(41,42))),39),43))),(44,(46,47))));
tree tnt_388 = [&U] (1,2,((3,(4,(((5,((6,(((7,((8,(9,10)),((11,(12,13)),45))),(14,(((15,17),16),40))),(18,(19,((((20,((22,(((23,27),28),(24,(25,26)))),38)),21),29),(30,((31,((32,36),(33,(34,35)))),37))))))),(41,42))),39),43))),(44,(46,47))));
tree tnt_389 = [&U] (1,2,((3,(4,(((5,((6,(((7,(((8,(9,10)),45),(11,(12,13)))),(14,(((15,17),16),40))),(18,(19,((((20,((22,(((23,27),28),(24,(25,26)))),38)),21),29),(30,((31,((32,36),(33,(34,35)))),37))))))),(41,42))),39),43))),(44,(46,47))));
tree tnt_390 = [&U] (1,2,((3,(4,(((5,((6,(((7,((8,(9,10)),(11,((12,13),45)))),(14,(((15,17),16),40))),(18,(19,((((20,((22,(((23,27),28),(24,(25,26)))),38)),21),29),(30,((31,((32,36),(33,(34,35)))),37))))))),(41,42))),39),43))),(44,(46,47))));
tree tnt_391 = [&U] (1,2,((3,(4,((5,((6,(((7,((8,(9,10)),(11,(12,(13,45))))),(14,((15,17),16))),(18,(19,(((20,(21,(((22,38),((((23,27),28),26),25)),24))),29),(30,((31,(32,(33,((34,35),36)))),37))))))),(39,(40,41)))),(42,43)))),(44,(46,47))));
tree tnt_392 = [&U] (1,2,((3,(4,((5,(((6,(((7,((8,(9,10)),(11,(12,(13,45))))),(14,((15,17),16))),(18,(19,(((20,(21,(((22,38),((((23,27),28),26),25)),24))),29),(30,((31,(32,(33,((34,35),36)))),37))))))),(40,41)),39)),(42,43)))),(44,(46,47))));
tree tnt_393 = [&U] (1,2,((3,(4,((5,((6,(((7,((8,(9,10)),(11,(12,(13,45))))),(14,(15,(16,17)))),(18,(19,(((20,(21,(((22,38),((((23,27),28),26),25)),24))),29),(30,((31,(32,(33,((34,35),36)))),37))))))),(39,(40,41)))),(42,43)))),(44,(46,47))));
tree tnt_394 = [&U] (1,2,((3,(4,((5,((6,(((7,((8,(9,10)),(11,(12,(13,45))))),(14,((15,17),16))),(18,(19,(((20,(21,(((22,38),((((23,27),28),26),25)),24))),29),(30,(((31,(32,(33,(34,35)))),37),36))))))),(39,(40,41)))),(42,43)))),(44,(46,47))));
tree tnt_395 = [&U] (1,2,((3,(4,((5,((6,(((7,((8,(9,10)),(11,(12,(13,45))))),(14,((15,17),16))),(18,(19,(((20,(21,(((22,38),((((23,27),28),26),25)),24))),29),(30,(((31,(32,(33,(34,35)))),36),37))))))),(39,(40,41)))),(42,43)))),(44,(46,47))));
tree tnt_396 = [&U] (1,2,((3,(4,((5,((6,(((7,((8,(9,10)),(11,(12,(13,45))))),(14,((15,17),16))),(18,(19,(((20,(21,(((22,38),((((23,27),28),26),25)),24))),29),(30,(((31,36),(32,(33,(34,35)))),37))))))),(39,(40,41)))),(42,43)))),(44,(46,47))));
tree tnt_397 = [&U] (1,2,((3,(4,((5,((6,(((7,((8,(9,10)),(11,(12,(13,45))))),(14,((15,17),16))),(18,(19,(((20,(21,(((22,38),((((23,27),28),26),25)),24))),29),(30,((31,((32,(33,(34,35))),36)),37))))))),(39,(40,41)))),(42,43)))),(44,(46,47))));
tree tnt_398 = [&U] (1,2,((3,(4,((5,((6,(((7,((8,(9,10)),(11,(12,(13,45))))),(14,((15,17),16))),(18,(19,(((20,(21,(((22,38),((((23,27),28),26),25)),24))),29),(30,((31,(32,((33,(34,35)),36))),37))))))),(39,(40,41)))),(42,43)))),(44,(46,47))));
tree tnt_399 = [&U] (1,2,((3,(4,((5,((6,(((7,((8,(9,10)),(11,(12,(13,45))))),(14,((15,17),16))),(18,(19,(((20,(21,(((22,38),((((23,27),28),26),25)),24))),29),(30,((31,((32,36),(33,(34,35)))),37))))))),(39,(40,41)))),(42,43)))),(44,(46,47))));
tree tnt_400 = [&U] (1,2,((3,(4,((5,((6,(((7,((8,(9,10)),(11,(12,(13,45))))),(14,((15,17),16))),((18,(19,(((20,(21,((((((23,27),28),26),25),38),24))),29),(30,((31,(32,(33,((34,35),36)))),37))))),22))),(39,(40,41)))),(42,43)))),(44,(46,47))));
tree tnt_401 = [&U] (1,2,((3,(4,((((5,((6,(((7,((8,(9,10)),(11,(12,13)))),(14,(((15,17),16),40))),(((18,(29,(30,(((31,(32,(33,(34,35)))),36),37)))),(20,(21,(22,(((23,27),28),(24,(25,26))))))),19))),(41,42))),38),39),43))),(44,(45,(46,47)))));
tree tnt_402 = [&U] (1,2,((3,(4,((((5,((6,(((7,(((8,(9,10)),(11,(12,13))),45)),(14,(((15,17),16),40))),(((18,(29,(30,(((31,(32,(33,(34,35)))),36),37)))),(20,(21,(22,(((23,27),28),(24,(25,26))))))),19))),(41,42))),38),39),43))),(44,(46,47))));
tree tnt_403 = [&U] (1,2,((3,(4,((((5,((6,(((7,((8,(9,10)),((11,(12,13)),45))),(14,(((15,17),16),40))),(((18,(29,(30,(((31,(32,(33,(34,35)))),36),37)))),(20,(21,(22,(((23,27),28),(24,(25,26))))))),19))),(41,42))),38),39),43))),(44,(46,47))));
tree tnt_404 = [&U] (1,2,((3,(4,((((5,((6,(((7,(((8,(9,10)),45),(11,(12,13)))),(14,(((15,17),16),40))),(((18,(29,(30,(((31,(32,(33,(34,35)))),36),37)))),(20,(21,(22,(((23,27),28),(24,(25,26))))))),19))),(41,42))),38),39),43))),(44,(46,47))));
tree tnt_405 = [&U] (1,2,((3,(4,((((5,((6,(((7,((8,(9,10)),(11,((12,13),45)))),(14,(((15,17),16),40))),(((18,(29,(30,(((31,(32,(33,(34,35)))),36),37)))),(20,(21,(22,(((23,27),28),(24,(25,26))))))),19))),(41,42))),38),39),43))),(44,(46,47))));
tree tnt_406 = [&U] (1,2,((3,(4,((((5,((6,(((7,((8,(9,10)),((11,45),(12,13)))),(14,(((15,17),16),40))),(((18,(29,(30,(((31,(32,(33,(34,35)))),36),37)))),(20,(21,(22,(((23,27),28),(24,(25,26))))))),19))),(41,42))),38),39),43))),(44,(46,47))));
tree tnt_407 = [&U] (1,2,((3,(4,((((5,((6,(((7,(((8,45),(9,10)),(11,(12,13)))),(14,(((15,17),16),40))),(((18,(29,(30,(((31,(32,(33,(34,35)))),36),37)))),(20,(21,(22,(((23,27),28),(24,(25,26))))))),19))),(41,42))),38),39),43))),(44,(46,47))));
tree tnt_408 = [&U] (1,2,((3,(4,((((5,((6,(((7,((8,((9,10),45)),(11,(12,13)))),(14,(((15,17),16),40))),(((18,(29,(30,(((31,(32,(33,(34,35)))),36),37)))),(20,(21,(22,(((23,27),28),(24,(25,26))))))),19))),(41,42))),38),39),43))),(44,(46,47))));
tree tnt_409 = [&U] (1,2,((3,(4,((((5,((6,(((7,((8,(9,10)),(11,(12,(13,45))))),(14,(((15,17),16),40))),(((18,(29,(30,(((31,(32,(33,(34,35)))),36),37)))),(20,(21,(22,(((23,27),28),(24,(25,26))))))),19))),(41,42))),38),39),43))),(44,(46,47))));
tree tnt_410 = [&U] (1,2,((3,(4,((((5,((6,(((7,((8,(9,(10,45))),(11,(12,13)))),(14,(((15,17),16),40))),(((18,(29,(30,(((31,(32,(33,(34,35)))),36),37)))),(20,(21,(22,(((23,27),28),(24,(25,26))))))),19))),(41,42))),38),39),43))),(44,(46,47))));
tree tnt_411 = [&U] (1,2,(((3,((5,((6,(((7,((8,(9,10)),(11,(12,13)))),(14,((15,17),16))),((18,22),(19,(20,(((21,(((23,27),28),(24,(25,26)))),(30,(((31,(32,(33,(34,35)))),37),36))),29)))))),((38,39),(40,41)))),(42,43))),4),(44,(45,(46,47)))));
tree tnt_412 = [&U] (1,2,((3,(4,((5,((6,(((7,((8,(9,10)),(11,(12,13)))),(14,((15,17),16))),((18,22),(19,(20,(((21,(((23,27),28),(24,(25,26)))),(30,(((31,(32,(33,(34,35)))),37),36))),29)))))),((38,39),(40,41)))),(42,43)))),(44,(45,(46,47)))));
tree tnt_413 = [&U] (1,2,(((3,((5,((6,(((7,((8,(9,10)),(11,(12,13)))),(14,((15,17),16))),((18,22),(19,((20,(21,(((23,27),28),(24,(25,26))))),(29,(30,(((31,(32,(33,(34,35)))),37),36)))))))),((38,39),(40,41)))),(42,43))),4),(44,(45,(46,47)))));
tree tnt_414 = [&U] (1,2,(((3,((5,((6,(((7,((8,(9,10)),(11,(12,13)))),(14,(15,(16,17)))),((18,22),(19,(20,(((21,(((23,27),28),(24,(25,26)))),(30,(((31,(32,(33,(34,35)))),37),36))),29)))))),((38,39),(40,41)))),(42,43))),4),(44,(45,(46,47)))));
tree tnt_415 = [&U] (1,2,(((3,((5,((6,(((7,((8,(9,10)),(11,(12,13)))),(14,((15,17),16))),((18,22),(19,(20,(((21,(23,((24,(25,26)),(27,28)))),(30,(((31,(32,(33,(34,35)))),37),36))),29)))))),((38,39),(40,41)))),(42,43))),4),(44,(45,(46,47)))));
tree tnt_416 = [&U] (1,2,(((3,((5,((6,(((7,((8,(9,10)),(11,(12,13)))),(14,((15,17),16))),((18,22),(19,(20,(((21,(((23,27),28),(24,(25,26)))),(30,(((31,36),(32,(33,(34,35)))),37))),29)))))),((38,39),(40,41)))),(42,43))),4),(44,(45,(46,47)))));
tree tnt_417 = [&U] (1,2,(((3,((5,((6,(((7,((8,(9,10)),(11,(12,13)))),(14,((15,17),16))),((18,22),(19,(20,(((21,(((23,27),28),(24,(25,26)))),(30,((31,(32,((33,(34,35)),36))),37))),29)))))),((38,39),(40,41)))),(42,43))),4),(44,(45,(46,47)))));
tree tnt_418 = [&U] (1,2,(((3,((5,((6,(((7,((8,(9,10)),(11,(12,13)))),(14,((15,17),16))),((18,22),(19,(20,(((21,(((23,27),28),(24,(25,26)))),(30,((31,((32,36),(33,(34,35)))),37))),29)))))),((38,39),(40,41)))),(42,43))),4),(44,(45,(46,47)))));
tree tnt_419 = [&U] (1,2,(((3,((5,((6,(((7,((8,(9,10)),(11,(12,13)))),(14,((15,17),16))),((18,22),(19,(20,(((21,(((23,27),28),(24,(25,26)))),(30,((31,(32,((33,36),(34,35)))),37))),29)))))),((38,39),(40,41)))),(42,43))),4),(44,(45,(46,47)))));
tree tnt_420 = [&U] (1,2,(((3,((5,((6,(((7,((8,(9,10)),(11,(12,13)))),(14,((15,17),16))),((18,22),(19,(20,(((21,(((23,27),28),(24,(25,26)))),(30,(((31,(32,(33,(34,35)))),36),37))),29)))))),((38,39),(40,41)))),(42,43))),4),(44,(45,(46,47)))));
tree tnt_421 = [&U] (1,2,((3,(4,((((5,(39,43)),41),42),(6,(((((7,(((8,((9,10),11)),14),(12,13))),17),16),40),(15,((((18,(20,((21,(((22,((((23,27),28),26),25)),38),24)),29))),(30,((31,((32,35),(33,34))),36))),19),37))))))),(44,((45,47),46))));
tree tnt_422 = [&U] (1,2,((3,(4,((((5,(39,43)),41),42),(6,(((((7,(((8,((9,10),11)),14),(12,13))),17),16),40),(15,(18,((19,((20,((21,(((22,((((23,27),28),26),25)),38),24)),29)),(30,((31,((32,35),(33,34))),36)))),37)))))))),(44,((45,47),46))));
tree tnt_423 = [&U] (1,2,((3,(4,((((5,(39,43)),41),42),(6,(((((7,(((8,((9,10),11)),14),(12,13))),17),16),40),(15,((18,(19,((20,((21,(((22,((((23,27),28),26),25)),38),24)),29)),(30,((31,((32,35),(33,34))),36))))),37))))))),(44,((45,47),46))));
tree tnt_424 = [&U] (1,2,((3,(4,((((5,(39,43)),41),42),(6,(((((7,(((8,((9,10),11)),14),(12,13))),17),16),40),(15,(((18,19),((20,((21,(((22,((((23,27),28),26),25)),38),24)),29)),(30,((31,((32,35),(33,34))),36)))),37))))))),(44,((45,47),46))));
tree tnt_425 = [&U] (1,2,((3,(4,((((5,(39,43)),41),42),(6,(((((7,(((8,((9,10),11)),14),(12,13))),17),16),40),(15,(((((18,(20,((21,((((((23,27),28),26),25),38),24)),29))),(30,((31,((32,35),(33,34))),36))),19),37),22))))))),(44,((45,47),46))));
tree tnt_426 = [&U] (1,2,((3,(4,((((5,(39,43)),41),42),(6,(((((7,(((8,((9,10),11)),14),(12,13))),17),16),40),(15,(((((18,(20,((21,((((((23,27),28),26),25),38),24)),29))),(30,((31,((32,35),(33,34))),36))),19),22),37))))))),(44,((45,47),46))));
tree tnt_427 = [&U] (1,2,((3,(4,((((5,(39,43)),41),42),(6,(((((7,((((8,((9,10),11)),14),(12,13)),45)),17),16),40),(15,((((18,(20,((21,(((22,((((23,27),28),26),25)),38),24)),29))),(30,((31,((32,35),(33,34))),36))),19),37))))))),(44,(46,47))));
tree tnt_428 = [&U] (1,2,((3,(4,((((5,(39,43)),41),42),(6,(((((7,((((8,((9,10),11)),14),45),(12,13))),17),16),40),(15,((((18,(20,((21,(((22,((((23,27),28),26),25)),38),24)),29))),(30,((31,((32,35),(33,34))),36))),19),37))))))),(44,(46,47))));
tree tnt_429 = [&U] (1,2,((3,(4,((((5,(39,43)),41),42),(6,(((((7,(((8,((9,10),11)),14),((12,13),45))),17),16),40),(15,((((18,(20,((21,(((22,((((23,27),28),26),25)),38),24)),29))),(30,((31,((32,35),(33,34))),36))),19),37))))))),(44,(46,47))));
tree tnt_430 = [&U] (1,2,((3,(4,((((5,(39,43)),41),42),(6,(((((7,((((8,((9,10),11)),45),14),(12,13))),17),16),40),(15,((((18,(20,((21,(((22,((((23,27),28),26),25)),38),24)),29))),(30,((31,((32,35),(33,34))),36))),19),37))))))),(44,(46,47))));
tree tnt_431 = [&U] (1,2,((3,(((4,(5,(((6,(((7,((8,(9,10)),(11,(12,13)))),(14,(15,(16,17)))),((18,((((20,(((22,((24,(25,26)),(27,28))),23),38)),21),29),(30,(((31,36),(32,(33,(34,35)))),37)))),19))),(40,41)),39))),42),43)),(44,(45,(46,47)))));
tree tnt_432 = [&U] (1,2,((3,(((4,(5,(((6,(((7,((8,(9,10)),(11,(12,13)))),(14,(15,(16,17)))),((18,((((20,(((22,((24,(25,26)),(27,28))),23),38)),21),29),(30,(((31,(32,(33,(34,35)))),37),36)))),19))),(40,41)),39))),42),43)),(44,(45,(46,47)))));
tree tnt_433 = [&U] (1,2,((3,(((4,(5,(((6,(((7,((8,(9,10)),(11,(12,13)))),(14,(15,(16,17)))),((18,((((20,(((22,((24,(25,26)),(27,28))),23),38)),21),29),(30,(((31,(32,(33,(34,35)))),36),37)))),19))),(40,41)),39))),42),43)),(44,(45,(46,47)))));
tree tnt_434 = [&U] (1,2,((3,(((4,(5,(((6,(((7,((8,(9,10)),(11,(12,13)))),(14,(15,(16,17)))),((18,((((20,(((22,((24,(25,26)),(27,28))),23),38)),21),29),(30,((31,(32,((33,(34,35)),36))),37)))),19))),(40,41)),39))),42),43)),(44,(45,(46,47)))));
tree tnt_435 = [&U] (1,2,((3,(((4,(5,(((6,(((7,((8,(9,10)),(11,(12,13)))),(14,(15,(16,17)))),((18,((((20,(((22,((24,(25,26)),(27,28))),23),38)),21),29),(30,((31,((32,36),(33,(34,35)))),37)))),19))),(40,41)),39))),42),43)),(44,(45,(46,47)))));
tree tnt_436 = [&U] (1,2,((3,(((4,(5,(((6,(((7,((8,(9,10)),(11,(12,13)))),(14,(15,(16,17)))),((18,((((20,(((22,((24,(25,26)),(27,28))),23),38)),21),29),(30,((31,(32,(33,((34,35),36)))),37)))),19))),(40,41)),39))),42),43)),(44,(45,(46,47)))));
tree tnt_437 = [&U] (1,2,((3,(((4,(5,(((6,(((7,((8,(9,10)),(11,(12,13)))),(14,((15,17),16))),((18,((((20,(((22,((24,(25,26)),(27,28))),23),38)),21),29),(30,(((31,36),(32,(33,(34,35)))),37)))),19))),(40,41)),39))),42),43)),(44,(45,(46,47)))));
tree tnt_438 = [&U] (1,2,((3,(((4,(5,(((6,(((7,((8,(9,10)),(11,(12,13)))),(14,(15,(16,17)))),((18,((((20,(22,((23,((24,(25,26)),(27,28))),38))),21),29),(30,(((31,36),(32,(33,(34,35)))),37)))),19))),(40,41)),39))),42),43)),(44,(45,(46,47)))));
tree tnt_439 = [&U] (1,2,((3,(((4,(5,(((6,(((7,((8,(9,10)),(11,(12,13)))),(14,(15,(16,17)))),((18,((((20,((22,(23,((24,(25,26)),(27,28)))),38)),21),29),(30,(((31,36),(32,(33,(34,35)))),37)))),19))),(40,41)),39))),42),43)),(44,(45,(46,47)))));
tree tnt_440 = [&U] (1,2,((3,(((4,(5,(((6,(((7,(((8,(9,10)),(11,(12,13))),45)),(14,(15,(16,17)))),((18,((((20,(((22,((24,(25,26)),(27,28))),23),38)),21),29),(30,(((31,36),(32,(33,(34,35)))),37)))),19))),(40,41)),39))),42),43)),(44,(46,47))));
tree tnt_441 = [&U] (1,2,((3,(4,((((5,(39,43)),41),42),(6,(((((7,(((8,((9,10),11)),14),(12,13))),17),16),40),(15,(18,(((19,((((20,((((23,27),28),(24,(25,26))),38)),21),29),(30,((31,((32,35),(33,34))),36)))),37),22)))))))),(44,(45,(46,47)))));
tree tnt_442 = [&U] (1,2,((3,(4,((((5,(39,43)),41),42),(6,(((((7,(((8,((9,10),11)),14),(12,13))),17),16),40),(15,(18,((19,(((((20,((((23,27),28),(24,(25,26))),38)),21),29),(30,((31,((32,35),(33,34))),36))),22)),37)))))))),(44,(45,(46,47)))));
tree tnt_443 = [&U] (1,2,((3,(4,((((5,(39,43)),41),42),(6,(((((7,((((8,((9,10),11)),14),(12,13)),45)),17),16),40),(15,(18,(((19,((((20,((((23,27),28),(24,(25,26))),38)),21),29),(30,((31,((32,35),(33,34))),36)))),37),22)))))))),(44,(46,47))));
tree tnt_444 = [&U] (1,2,((3,(4,((((5,(39,43)),41),42),(6,(((((7,(((8,((9,10),11)),14),((12,13),45))),17),16),40),(15,(18,(((19,((((20,((((23,27),28),(24,(25,26))),38)),21),29),(30,((31,((32,35),(33,34))),36)))),37),22)))))))),(44,(46,47))));
tree tnt_445 = [&U] (1,2,((3,(4,((((5,(39,43)),41),42),(6,(((((7,((((8,((9,10),11)),14),45),(12,13))),17),16),40),(15,(18,(((19,((((20,((((23,27),28),(24,(25,26))),38)),21),29),(30,((31,((32,35),(33,34))),36)))),37),22)))))))),(44,(46,47))));
tree tnt_446 = [&U] (1,2,((3,(4,((((5,(39,43)),41),42),(6,(((((7,(((8,((9,10),11)),14),(12,(13,45)))),17),16),40),(15,(18,(((19,((((20,((((23,27),28),(24,(25,26))),38)),21),29),(30,((31,((32,35),(33,34))),36)))),37),22)))))))),(44,(46,47))));
tree tnt_447 = [&U] (1,2,((3,(4,((((5,(39,43)),41),42),(6,(((((7,(((8,((9,10),11)),(14,45)),(12,13))),17),16),40),(15,(18,(((19,((((20,((((23,27),28),(24,(25,26))),38)),21),29),(30,((31,((32,35),(33,34))),36)))),37),22)))))))),(44,(46,47))));
tree tnt_448 = [&U] (1,2,((3,(4,((((5,(39,43)),41),42),(6,(((((7,((((8,((9,10),11)),45),14),(12,13))),17),16),40),(15,(18,(((19,((((20,((((23,27),28),(24,(25,26))),38)),21),29),(30,((31,((32,35),(33,34))),36)))),37),22)))))))),(44,(46,47))));
tree tnt_449 = [&U] (1,2,((3,(4,((((5,(39,43)),41),42),(6,(((((7,((((8,45),((9,10),11)),14),(12,13))),17),16),40),(15,(18,(((19,((((20,((((23,27),28),(24,(25,26))),38)),21),29),(30,((31,((32,35),(33,34))),36)))),37),22)))))))),(44,(46,47))));
tree tnt_450 = [&U] (1,2,((3,(4,((((5,(39,43)),41),42),(6,(((((7,(((8,(((9,10),11),45)),14),(12,13))),17),16),40),(15,(18,(((19,((((20,((((23,27),28),(24,(25,26))),38)),21),29),(30,((31,((32,35),(33,34))),36)))),37),22)))))))),(44,(46,47))));
tree tnt_451 = [&U] (1,2,(((3,((5,(((6,(((7,((8,(9,10)),((11,12),(13,45)))),(14,(15,(16,17)))),(18,(19,((((20,((22,(((23,27),28),(24,(25,26)))),38)),21),29),(30,((31,(32,((33,(34,35)),36))),37))))))),(40,41)),39)),(42,43))),4),(44,(46,47))));
tree tnt_452 = [&U] (1,2,(((3,((5,(((6,(((7,((8,(9,10)),((11,12),(13,45)))),(14,(15,(16,17)))),(18,(19,((((20,((22,(((23,27),28),(24,(25,26)))),38)),21),29),(30,(((31,(32,(33,(34,35)))),37),36))))))),(40,41)),39)),(42,43))),4),(44,(46,47))));
tree tnt_453 = [&U] (1,2,(((3,((5,(((6,(((7,((8,(9,10)),((11,12),(13,45)))),(14,(15,(16,17)))),(18,(19,((((20,((22,(((23,27),28),(24,(25,26)))),38)),21),29),(30,(((31,(32,(33,(34,35)))),36),37))))))),(40,41)),39)),(42,43))),4),(44,(46,47))));
tree tnt_454 = [&U] (1,2,(((3,((5,(((6,(((7,((8,(9,10)),((11,12),(13,45)))),(14,(15,(16,17)))),(18,(19,((((20,((22,(((23,27),28),(24,(25,26)))),38)),21),29),(30,(((31,36),(32,(33,(34,35)))),37))))))),(40,41)),39)),(42,43))),4),(44,(46,47))));
tree tnt_455 = [&U] (1,2,(((3,((5,(((6,(((7,((8,(9,10)),((11,12),(13,45)))),(14,(15,(16,17)))),(18,(19,((((20,((22,(((23,27),28),(24,(25,26)))),38)),21),29),(30,((31,((32,(33,(34,35))),36)),37))))))),(40,41)),39)),(42,43))),4),(44,(46,47))));
tree tnt_456 = [&U] (1,2,(((3,((5,(((6,(((7,((8,(9,10)),((11,12),(13,45)))),(14,((15,17),16))),(18,(19,((((20,((22,(((23,27),28),(24,(25,26)))),38)),21),29),(30,((31,(32,((33,(34,35)),36))),37))))))),(40,41)),39)),(42,43))),4),(44,(46,47))));
tree tnt_457 = [&U] (1,2,(((3,((5,(((6,(((7,((8,(9,10)),((11,12),13))),(14,(15,(16,17)))),(18,(19,((((20,((22,(((23,27),28),(24,(25,26)))),38)),21),29),(30,((31,(32,((33,(34,35)),36))),37))))))),(40,41)),39)),(42,43))),4),(44,(45,(46,47)))));
tree tnt_458 = [&U] (1,2,(((3,((5,(((6,(((7,(((8,(9,10)),((11,12),13)),45)),(14,(15,(16,17)))),(18,(19,((((20,((22,(((23,27),28),(24,(25,26)))),38)),21),29),(30,((31,(32,((33,(34,35)),36))),37))))))),(40,41)),39)),(42,43))),4),(44,(46,47))));
tree tnt_459 = [&U] (1,2,(((3,((5,(((6,(((7,((8,(9,10)),(((11,12),13),45))),(14,(15,(16,17)))),(18,(19,((((20,((22,(((23,27),28),(24,(25,26)))),38)),21),29),(30,((31,(32,((33,(34,35)),36))),37))))))),(40,41)),39)),(42,43))),4),(44,(46,47))));
tree tnt_460 = [&U] (1,2,(((3,((5,(((6,(((7,(((8,(9,10)),45),((11,12),13))),(14,(15,(16,17)))),(18,(19,((((20,((22,(((23,27),28),(24,(25,26)))),38)),21),29),(30,((31,(32,((33,(34,35)),36))),37))))))),(40,41)),39)),(42,43))),4),(44,(46,47))));
tree tnt_461 = [&U] (1,2,((3,(4,(((5,(((6,(((7,((8,(9,10)),(11,(12,13)))),(14,(((15,17),16),40))),(18,(19,((((20,(22,((((23,27),28),(24,(25,26))),38))),21),29),(30,((31,((32,36),(33,(34,35)))),37))))))),41),42)),43),39))),(44,(45,(46,47)))));
tree tnt_462 = [&U] (1,2,((3,(4,(((5,(((6,(((7,((8,(9,10)),(11,(12,13)))),(14,(((15,17),16),40))),((18,(19,((((20,((((23,27),28),(24,(25,26))),38)),21),29),(30,((31,((32,36),(33,(34,35)))),37))))),22))),41),42)),43),39))),(44,(45,(46,47)))));
tree tnt_463 = [&U] (1,2,((3,(4,(((5,(((6,(((7,(((8,(9,10)),(11,(12,13))),45)),(14,(((15,17),16),40))),(18,(19,((((20,(22,((((23,27),28),(24,(25,26))),38))),21),29),(30,((31,((32,36),(33,(34,35)))),37))))))),41),42)),43),39))),(44,(46,47))));
tree tnt_464 = [&U] (1,2,((3,(4,(((5,(((6,(((7,((8,(9,10)),((11,(12,13)),45))),(14,(((15,17),16),40))),(18,(19,((((20,(22,((((23,27),28),(24,(25,26))),38))),21),29),(30,((31,((32,36),(33,(34,35)))),37))))))),41),42)),43),39))),(44,(46,47))));
tree tnt_465 = [&U] (1,2,((3,(4,(((5,(((6,(((7,(((8,(9,10)),45),(11,(12,13)))),(14,(((15,17),16),40))),(18,(19,((((20,(22,((((23,27),28),(24,(25,26))),38))),21),29),(30,((31,((32,36),(33,(34,35)))),37))))))),41),42)),43),39))),(44,(46,47))));
tree tnt_466 = [&U] (1,2,((3,(4,(((5,(((6,(((7,((8,(9,10)),(11,((12,13),45)))),(14,(((15,17),16),40))),(18,(19,((((20,(22,((((23,27),28),(24,(25,26))),38))),21),29),(30,((31,((32,36),(33,(34,35)))),37))))))),41),42)),43),39))),(44,(46,47))));
tree tnt_467 = [&U] (1,2,((3,(4,(((5,(((6,(((7,((8,(9,10)),((11,45),(12,13)))),(14,(((15,17),16),40))),(18,(19,((((20,(22,((((23,27),28),(24,(25,26))),38))),21),29),(30,((31,((32,36),(33,(34,35)))),37))))))),41),42)),43),39))),(44,(46,47))));
tree tnt_468 = [&U] (1,2,((3,(4,(((5,(((6,(((7,(((8,45),(9,10)),(11,(12,13)))),(14,(((15,17),16),40))),(18,(19,((((20,(22,((((23,27),28),(24,(25,26))),38))),21),29),(30,((31,((32,36),(33,(34,35)))),37))))))),41),42)),43),39))),(44,(46,47))));
tree tnt_469 = [&U] (1,2,((3,(4,(((5,(((6,(((7,((8,((9,10),45)),(11,(12,13)))),(14,(((15,17),16),40))),(18,(19,((((20,(22,((((23,27),28),(24,(25,26))),38))),21),29),(30,((31,((32,36),(33,(34,35)))),37))))))),41),42)),43),39))),(44,(46,47))));
tree tnt_470 = [&U] (1,2,((3,(4,(((5,(((6,(((7,((8,(9,10)),(11,(12,(13,45))))),(14,(((15,17),16),40))),(18,(19,((((20,(22,((((23,27),28),(24,(25,26))),38))),21),29),(30,((31,((32,36),(33,(34,35)))),37))))))),41),42)),43),39))),(44,(46,47))));
tree tnt_471 = [&U] (1,2,(((3,((5,((6,(((7,((8,(9,10)),(11,(12,13)))),(14,((15,17),16))),((18,(((20,(21,((22,((24,(25,26)),(27,28))),23))),29),(30,(((31,(32,(33,(34,35)))),37),36)))),19))),((38,39),(40,41)))),(42,43))),4),(44,(45,(46,47)))));
tree tnt_472 = [&U] (1,2,(((3,((5,((6,(((7,((8,(9,10)),(11,(12,13)))),(14,(15,(16,17)))),((18,(((20,(21,((22,((24,(25,26)),(27,28))),23))),29),(30,(((31,(32,(33,(34,35)))),37),36)))),19))),((38,39),(40,41)))),(42,43))),4),(44,(45,(46,47)))));
tree tnt_473 = [&U] (1,2,(((3,((5,((6,(((7,((8,(9,10)),(11,(12,13)))),(14,((15,17),16))),((18,(((20,(21,(22,(((23,27),28),(24,(25,26)))))),29),(30,(((31,(32,(33,(34,35)))),37),36)))),19))),((38,39),(40,41)))),(42,43))),4),(44,(45,(46,47)))));
tree tnt_474 = [&U] (1,2,(((3,((5,((6,(((7,((8,(9,10)),(11,(12,13)))),(14,((15,17),16))),((18,(((20,(21,((22,((24,(25,26)),(27,28))),23))),29),(30,(((31,36),(32,(33,(34,35)))),37)))),19))),((38,39),(40,41)))),(42,43))),4),(44,(45,(46,47)))));
tree tnt_475 = [&U] (1,2,(((3,((5,((6,(((7,((8,(9,10)),(11,(12,13)))),(14,((15,17),16))),((18,(((20,(21,((22,((24,(25,26)),(27,28))),23))),29),(30,((31,((32,(33,(34,35))),36)),37)))),19))),((38,39),(40,41)))),(42,43))),4),(44,(45,(46,47)))));
tree tnt_476 = [&U] (1,2,(((3,((5,((6,(((7,((8,(9,10)),(11,(12,13)))),(14,((15,17),16))),((18,(((20,(21,((22,((24,(25,26)),(27,28))),23))),29),(30,((31,(32,((33,(34,35)),36))),37)))),19))),((38,39),(40,41)))),(42,43))),4),(44,(45,(46,47)))));
tree tnt_477 = [&U] (1,2,(((3,((5,((6,(((7,((8,(9,10)),(11,(12,13)))),(14,((15,17),16))),((18,(((20,(21,((22,((24,(25,26)),(27,28))),23))),29),(30,((31,((32,36),(33,(34,35)))),37)))),19))),((38,39),(40,41)))),(42,43))),4),(44,(45,(46,47)))));
tree tnt_478 = [&U] (1,2,(((3,((5,((6,(((7,((8,(9,10)),(11,(12,13)))),(14,((15,17),16))),((18,(((20,(21,((22,((24,(25,26)),(27,28))),23))),29),(30,((31,(32,((33,36),(34,35)))),37)))),19))),((38,39),(40,41)))),(42,43))),4),(44,(45,(46,47)))));
tree tnt_479 = [&U] (1,2,(((3,((5,((6,(((7,((8,(9,10)),(11,(12,13)))),(14,((15,17),16))),((18,((((20,((22,((24,(25,26)),(27,28))),23)),21),29),(30,(((31,(32,(33,(34,35)))),37),36)))),19))),((38,39),(40,41)))),(42,43))),4),(44,(45,(46,47)))));
tree tnt_480 = [&U] (1,2,(((3,((5,((6,(((7,((8,(9,10)),(11,(12,13)))),(14,((15,17),16))),((18,(((20,(21,((22,((24,(25,26)),(27,28))),23))),29),(30,(((31,(32,(33,(34,35)))),36),37)))),19))),((38,39),(40,41)))),(42,43))),4),(44,(45,(46,47)))));
tree tnt_481 = [&U] (1,2,((3,(4,((((5,(39,43)),41),42),(6,(((((7,(((8,((9,10),11)),14),(12,13))),17),16),40),(15,(18,((19,((((20,(((22,((24,(25,26)),(27,28))),23),38)),21),29),(30,(31,(((32,35),(33,34)),36))))),37)))))))),(44,(45,(46,47)))));
tree tnt_482 = [&U] (1,2,((3,(4,((((5,(39,43)),41),42),(6,(((((7,(((8,((9,10),11)),14),(12,13))),17),16),40),(15,(((18,19),((((20,(((22,((24,(25,26)),(27,28))),23),38)),21),29),(30,(31,(((32,35),(33,34)),36))))),37))))))),(44,(45,(46,47)))));
tree tnt_483 = [&U] (1,2,((3,(4,((((5,(39,43)),41),42),(6,(((((7,(((8,((9,10),11)),14),(12,13))),17),16),40),(15,((18,(19,((((20,(((22,((24,(25,26)),(27,28))),23),38)),21),29),(30,(31,(((32,35),(33,34)),36)))))),37))))))),(44,(45,(46,47)))));
tree tnt_484 = [&U] (1,2,((3,(4,((((5,(39,43)),41),42),(6,(((((7,(((8,((9,10),11)),14),(12,13))),17),16),40),(15,((18,((19,((((20,((23,((24,(25,26)),(27,28))),38)),21),29),(30,(31,(((32,35),(33,34)),36))))),37)),22))))))),(44,(45,(46,47)))));
tree tnt_485 = [&U] (1,2,((3,(4,((((5,(39,43)),41),42),(6,(((((7,(((8,((9,10),11)),14),(12,13))),17),16),40),(15,(18,(((19,((((20,((23,((24,(25,26)),(27,28))),38)),21),29),(30,(31,(((32,35),(33,34)),36))))),22),37)))))))),(44,(45,(46,47)))));
tree tnt_486 = [&U] (1,2,((3,(4,((((5,(39,43)),41),42),(6,(((((7,(((8,((9,10),11)),14),(12,13))),17),16),40),(15,(18,((19,(((((20,((23,((24,(25,26)),(27,28))),38)),21),29),(30,(31,(((32,35),(33,34)),36)))),22)),37)))))))),(44,(45,(46,47)))));
tree tnt_487 = [&U] (1,2,((3,(4,((((5,(39,43)),41),42),(6,(((((7,(((8,((9,10),11)),14),(12,13))),17),16),40),(15,(18,((19,((((20,(22,((23,((24,(25,26)),(27,28))),38))),21),29),(30,(31,(((32,35),(33,34)),36))))),37)))))))),(44,(45,(46,47)))));
tree tnt_488 = [&U] (1,2,((3,(4,((((5,(39,43)),41),42),(6,(((((7,(((8,((9,10),11)),14),(12,13))),17),16),40),(15,(18,((19,((((20,((22,(23,((24,(25,26)),(27,28)))),38)),21),29),(30,(31,(((32,35),(33,34)),36))))),37)))))))),(44,(45,(46,47)))));
tree tnt_489 = [&U] (1,2,((3,(4,((((5,(39,43)),41),42),(6,(((((7,((((8,((9,10),11)),14),(12,13)),45)),17),16),40),(15,(18,((19,((((20,(((22,((24,(25,26)),(27,28))),23),38)),21),29),(30,(31,(((32,35),(33,34)),36))))),37)))))))),(44,(46,47))));
tree tnt_490 = [&U] (1,2,((3,(4,((((5,(39,43)),41),42),(6,(((((7,((((8,((9,10),11)),14),45),(12,13))),17),16),40),(15,(18,((19,((((20,(((22,((24,(25,26)),(27,28))),23),38)),21),29),(30,(31,(((32,35),(33,34)),36))))),37)))))))),(44,(46,47))));
tree tnt_491 = [&U] (1,2,((3,(4,((5,((6,(((7,((8,(9,10)),(11,(12,13)))),(14,(15,(16,17)))),((18,((((20,(22,(((23,27),28),(24,(25,26))))),21),29),(30,(((31,36),(32,(33,(34,35)))),37)))),19))),((38,39),(40,41)))),(42,43)))),(44,(45,(46,47)))));
tree tnt_492 = [&U] (1,2,((3,(4,((5,((6,(((7,((8,(9,10)),(11,(12,13)))),(14,((15,17),16))),((18,((((20,(22,(((23,27),28),(24,(25,26))))),21),29),(30,(((31,36),(32,(33,(34,35)))),37)))),19))),((38,39),(40,41)))),(42,43)))),(44,(45,(46,47)))));
tree tnt_493 = [&U] (1,2,((3,(4,((5,((6,(((7,((8,(9,10)),(11,(12,13)))),(14,(15,(16,17)))),(((18,((((20,(((23,27),28),(24,(25,26)))),21),29),(30,(((31,36),(32,(33,(34,35)))),37)))),19),22))),((38,39),(40,41)))),(42,43)))),(44,(45,(46,47)))));
tree tnt_494 = [&U] (1,2,((3,(4,((5,((6,(((7,(((8,(9,10)),(11,(12,13))),45)),(14,(15,(16,17)))),((18,((((20,(22,(((23,27),28),(24,(25,26))))),21),29),(30,(((31,36),(32,(33,(34,35)))),37)))),19))),((38,39),(40,41)))),(42,43)))),(44,(46,47))));
tree tnt_495 = [&U] (1,2,((3,(4,((5,((6,(((7,((8,(9,10)),((11,(12,13)),45))),(14,(15,(16,17)))),((18,((((20,(22,(((23,27),28),(24,(25,26))))),21),29),(30,(((31,36),(32,(33,(34,35)))),37)))),19))),((38,39),(40,41)))),(42,43)))),(44,(46,47))));
tree tnt_496 = [&U] (1,2,((3,(4,((5,((6,(((7,(((8,(9,10)),45),(11,(12,13)))),(14,(15,(16,17)))),((18,((((20,(22,(((23,27),28),(24,(25,26))))),21),29),(30,(((31,36),(32,(33,(34,35)))),37)))),19))),((38,39),(40,41)))),(42,43)))),(44,(46,47))));
tree tnt_497 = [&U] (1,2,((3,(4,((5,((6,(((7,((8,(9,10)),(11,((12,13),45)))),(14,(15,(16,17)))),((18,((((20,(22,(((23,27),28),(24,(25,26))))),21),29),(30,(((31,36),(32,(33,(34,35)))),37)))),19))),((38,39),(40,41)))),(42,43)))),(44,(46,47))));
tree tnt_498 = [&U] (1,2,((3,(4,((5,((6,(((7,((8,(9,10)),((11,45),(12,13)))),(14,(15,(16,17)))),((18,((((20,(22,(((23,27),28),(24,(25,26))))),21),29),(30,(((31,36),(32,(33,(34,35)))),37)))),19))),((38,39),(40,41)))),(42,43)))),(44,(46,47))));
tree tnt_499 = [&U] (1,2,((3,(4,((5,((6,(((7,(((8,45),(9,10)),(11,(12,13)))),(14,(15,(16,17)))),((18,((((20,(22,(((23,27),28),(24,(25,26))))),21),29),(30,(((31,36),(32,(33,(34,35)))),37)))),19))),((38,39),(40,41)))),(42,43)))),(44,(46,47))));
tree tnt_500 = [&U] (1,2,((3,(4,((5,((6,(((7,((8,((9,10),45)),(11,(12,13)))),(14,(15,(16,17)))),((18,((((20,(22,(((23,27),28),(24,(25,26))))),21),29),(30,(((31,36),(32,(33,(34,35)))),37)))),19))),((38,39),(40,41)))),(42,43)))),(44,(46,47))));
tree tnt_501 = [&U] (1,2,(((3,((5,((6,(((7,((8,(9,10)),(11,(12,13)))),(14,((15,17),16))),(18,(19,((20,(21,(22,(((23,27),28),(24,(25,26)))))),(29,(30,(((31,(32,(33,(34,35)))),37),36)))))))),((38,39),(40,41)))),(42,43))),4),(44,((45,47),46))));
tree tnt_502 = [&U] (1,2,(((3,((5,((6,(((7,((8,(9,10)),(11,(12,13)))),(14,(15,(16,17)))),(18,(19,((20,(21,(22,(((23,27),28),(24,(25,26)))))),(29,(30,(((31,(32,(33,(34,35)))),37),36)))))))),((38,39),(40,41)))),(42,43))),4),(44,((45,47),46))));
tree tnt_503 = [&U] (1,2,(((3,((5,((6,(((7,((8,(9,10)),(11,(12,13)))),(14,((15,17),16))),(18,(19,((20,(21,((22,((24,(25,26)),(27,28))),23))),(29,(30,(((31,(32,(33,(34,35)))),37),36)))))))),((38,39),(40,41)))),(42,43))),4),(44,((45,47),46))));
tree tnt_504 = [&U] (1,2,(((3,((5,((6,(((7,((8,(9,10)),(11,(12,13)))),(14,((15,17),16))),(18,(19,((20,(21,(22,(((23,27),28),(24,(25,26)))))),(29,(30,(((31,36),(32,(33,(34,35)))),37)))))))),((38,39),(40,41)))),(42,43))),4),(44,((45,47),46))));
tree tnt_505 = [&U] (1,2,(((3,((5,((6,(((7,((8,(9,10)),(11,(12,13)))),(14,((15,17),16))),(18,(19,((20,(21,(22,(((23,27),28),(24,(25,26)))))),(29,(30,((31,((32,(33,(34,35))),36)),37)))))))),((38,39),(40,41)))),(42,43))),4),(44,((45,47),46))));
tree tnt_506 = [&U] (1,2,(((3,((5,((6,(((7,((8,(9,10)),(11,(12,13)))),(14,((15,17),16))),(18,(19,((20,(21,(22,(((23,27),28),(24,(25,26)))))),(29,(30,((31,(32,((33,(34,35)),36))),37)))))))),((38,39),(40,41)))),(42,43))),4),(44,((45,47),46))));
tree tnt_507 = [&U] (1,2,(((3,((5,((6,(((7,((8,(9,10)),(11,(12,13)))),(14,((15,17),16))),(18,(19,((20,(21,(22,(((23,27),28),(24,(25,26)))))),(29,(30,((31,((32,36),(33,(34,35)))),37)))))))),((38,39),(40,41)))),(42,43))),4),(44,((45,47),46))));
tree tnt_508 = [&U] (1,2,(((3,((5,((6,(((7,((8,(9,10)),(11,(12,13)))),(14,((15,17),16))),(18,(19,((20,(21,(22,(((23,27),28),(24,(25,26)))))),(29,(30,((31,(32,((33,36),(34,35)))),37)))))))),((38,39),(40,41)))),(42,43))),4),(44,((45,47),46))));
tree tnt_509 = [&U] (1,2,(((3,((5,((6,(((7,((8,(9,10)),(11,(12,13)))),(14,((15,17),16))),(((18,(20,(21,(22,(((23,27),28),(24,(25,26))))))),(29,(30,(((31,(32,(33,(34,35)))),37),36)))),19))),((38,39),(40,41)))),(42,43))),4),(44,((45,47),46))));
tree tnt_510 = [&U] (1,2,(((3,((5,((6,(((7,((8,(9,10)),(11,(12,13)))),(14,((15,17),16))),(18,(19,((20,(21,(22,(((23,27),28),(24,(25,26)))))),(29,(30,(((31,(32,(33,(34,35)))),36),37)))))))),((38,39),(40,41)))),(42,43))),4),(44,((45,47),46))));
tree tnt_511 = [&U] (1,2,((3,(4,(5,((6,(((7,((8,(9,10)),(11,(12,13)))),(14,(((15,17),16),40))),(18,(19,(((20,(21,(((22,((((23,27),28),26),25)),38),24))),29),(30,(((31,(32,(33,(34,35)))),36),37))))))),(((39,43),42),41))))),(44,(45,(46,47)))));
tree tnt_512 = [&U] (1,2,((3,(4,(5,((6,(((7,((8,(9,10)),(11,(12,13)))),(14,(((15,17),16),40))),((18,(19,(((20,(21,((((((23,27),28),26),25),38),24))),29),(30,(((31,(32,(33,(34,35)))),36),37))))),22))),(((39,43),42),41))))),(44,(45,(46,47)))));
tree tnt_513 = [&U] (1,2,((3,(4,(5,((6,(((7,(((8,(9,10)),(11,(12,13))),45)),(14,(((15,17),16),40))),(18,(19,(((20,(21,(((22,((((23,27),28),26),25)),38),24))),29),(30,(((31,(32,(33,(34,35)))),36),37))))))),(((39,43),42),41))))),(44,(46,47))));
tree tnt_514 = [&U] (1,2,((3,(4,(5,((6,(((7,((8,(9,10)),((11,(12,13)),45))),(14,(((15,17),16),40))),(18,(19,(((20,(21,(((22,((((23,27),28),26),25)),38),24))),29),(30,(((31,(32,(33,(34,35)))),36),37))))))),(((39,43),42),41))))),(44,(46,47))));
tree tnt_515 = [&U] (1,2,((3,(4,(5,((6,(((7,(((8,(9,10)),45),(11,(12,13)))),(14,(((15,17),16),40))),(18,(19,(((20,(21,(((22,((((23,27),28),26),25)),38),24))),29),(30,(((31,(32,(33,(34,35)))),36),37))))))),(((39,43),42),41))))),(44,(46,47))));
tree tnt_516 = [&U] (1,2,((3,(4,(5,((6,(((7,((8,(9,10)),(11,((12,13),45)))),(14,(((15,17),16),40))),(18,(19,(((20,(21,(((22,((((23,27),28),26),25)),38),24))),29),(30,(((31,(32,(33,(34,35)))),36),37))))))),(((39,43),42),41))))),(44,(46,47))));
tree tnt_517 = [&U] (1,2,((3,(4,(5,((6,(((7,((8,(9,10)),((11,45),(12,13)))),(14,(((15,17),16),40))),(18,(19,(((20,(21,(((22,((((23,27),28),26),25)),38),24))),29),(30,(((31,(32,(33,(34,35)))),36),37))))))),(((39,43),42),41))))),(44,(46,47))));
tree tnt_518 = [&U] (1,2,((3,(4,(5,((6,(((7,(((8,45),(9,10)),(11,(12,13)))),(14,(((15,17),16),40))),(18,(19,(((20,(21,(((22,((((23,27),28),26),25)),38),24))),29),(30,(((31,(32,(33,(34,35)))),36),37))))))),(((39,43),42),41))))),(44,(46,47))));
tree tnt_519 = [&U] (1,2,((3,(4,(5,((6,(((7,((8,((9,10),45)),(11,(12,13)))),(14,(((15,17),16),40))),(18,(19,(((20,(21,(((22,((((23,27),28),26),25)),38),24))),29),(30,(((31,(32,(33,(34,35)))),36),37))))))),(((39,43),42),41))))),(44,(46,47))));
tree tnt_520 = [&U] (1,2,((3,(4,(5,((6,(((7,((8,(9,10)),(11,(12,(13,45))))),(14,(((15,17),16),40))),(18,(19,(((20,(21,(((22,((((23,27),28),26),25)),38),24))),29),(30,(((31,(32,(33,(34,35)))),36),37))))))),(((39,43),42),41))))),(44,(46,47))));
tree tnt_521 = [&U] (1,2,((3,(4,((((5,(39,43)),42),41),(6,(((7,((8,(9,10)),(11,(12,13)))),(14,(((15,17),16),40))),((18,(((20,(21,(((22,((((23,27),28),26),25)),38),24))),29),(30,((31,(32,(33,((34,35),36)))),37)))),19)))))),(44,(45,(46,47)))));
tree tnt_522 = [&U] (1,2,((3,(4,((((5,(39,43)),42),41),(6,(((7,((8,(9,10)),(11,(12,13)))),(14,(((15,17),16),40))),((18,(((20,(21,(((22,((((23,27),28),26),25)),38),24))),29),(30,(((31,(32,(33,(34,35)))),37),36)))),19)))))),(44,(45,(46,47)))));
tree tnt_523 = [&U] (1,2,((3,(4,((((5,(39,43)),42),41),(6,(((7,((8,(9,10)),(11,(12,13)))),(14,(((15,17),16),40))),((18,(((20,(21,(((22,((((23,27),28),26),25)),38),24))),29),(30,(((31,(32,(33,(34,35)))),36),37)))),19)))))),(44,(45,(46,47)))));
tree tnt_524 = [&U] (1,2,((3,(4,((((5,(39,43)),42),41),(6,(((7,((8,(9,10)),(11,(12,13)))),(14,(((15,17),16),40))),((18,(((20,(21,(((22,((((23,27),28),26),25)),38),24))),29),(30,(((31,36),(32,(33,(34,35)))),37)))),19)))))),(44,(45,(46,47)))));
tree tnt_525 = [&U] (1,2,((3,(4,((((5,(39,43)),42),41),(6,(((7,((8,(9,10)),(11,(12,13)))),(14,(((15,17),16),40))),((18,(((20,(21,(((22,((((23,27),28),26),25)),38),24))),29),(30,((31,((32,(33,(34,35))),36)),37)))),19)))))),(44,(45,(46,47)))));
tree tnt_526 = [&U] (1,2,((3,(4,((((5,(39,43)),42),41),(6,(((7,((8,(9,10)),(11,(12,13)))),(14,(((15,17),16),40))),((18,(((20,(21,(((22,((((23,27),28),26),25)),38),24))),29),(30,((31,(32,((33,(34,35)),36))),37)))),19)))))),(44,(45,(46,47)))));
tree tnt_527 = [&U] (1,2,((3,(4,((((5,(39,43)),42),41),(6,(((7,((8,(9,10)),(11,(12,13)))),(14,(((15,17),16),40))),((18,(((20,(21,(((22,((((23,27),28),26),25)),38),24))),29),(30,((31,((32,36),(33,(34,35)))),37)))),19)))))),(44,(45,(46,47)))));
tree tnt_528 = [&U] (1,2,((3,(4,((((5,(39,43)),42),41),(6,(((7,((8,(9,10)),(11,(12,13)))),(14,(((15,17),16),40))),(((18,(((20,(21,((((((23,27),28),26),25),38),24))),29),(30,((31,(32,(33,((34,35),36)))),37)))),19),22)))))),(44,(45,(46,47)))));
tree tnt_529 = [&U] (1,2,((3,(4,((((5,(39,43)),42),41),(6,(((7,(((8,(9,10)),(11,(12,13))),45)),(14,(((15,17),16),40))),((18,(((20,(21,(((22,((((23,27),28),26),25)),38),24))),29),(30,((31,(32,(33,((34,35),36)))),37)))),19)))))),(44,(46,47))));
tree tnt_530 = [&U] (1,2,((3,(4,((((5,(39,43)),42),41),(6,(((7,((8,(9,10)),((11,(12,13)),45))),(14,(((15,17),16),40))),((18,(((20,(21,(((22,((((23,27),28),26),25)),38),24))),29),(30,((31,(32,(33,((34,35),36)))),37)))),19)))))),(44,(46,47))));
tree tnt_531 = [&U] (1,2,((3,(4,((((5,((6,(((7,((8,(9,10)),(11,(12,13)))),(14,(((15,17),16),40))),((18,(20,(((21,(22,(((23,27),28),(24,(25,26))))),(30,(((31,36),(32,(33,(34,35)))),37))),29))),19))),(41,42))),38),39),43))),(44,(45,(46,47)))));
tree tnt_532 = [&U] (1,2,((3,(4,((((5,((6,(((7,(((8,(9,10)),(11,(12,13))),45)),(14,(((15,17),16),40))),((18,(20,(((21,(22,(((23,27),28),(24,(25,26))))),(30,(((31,36),(32,(33,(34,35)))),37))),29))),19))),(41,42))),38),39),43))),(44,(46,47))));
tree tnt_533 = [&U] (1,2,((3,(4,((((5,((6,(((7,((8,(9,10)),((11,(12,13)),45))),(14,(((15,17),16),40))),((18,(20,(((21,(22,(((23,27),28),(24,(25,26))))),(30,(((31,36),(32,(33,(34,35)))),37))),29))),19))),(41,42))),38),39),43))),(44,(46,47))));
tree tnt_534 = [&U] (1,2,((3,(4,((((5,((6,(((7,(((8,(9,10)),45),(11,(12,13)))),(14,(((15,17),16),40))),((18,(20,(((21,(22,(((23,27),28),(24,(25,26))))),(30,(((31,36),(32,(33,(34,35)))),37))),29))),19))),(41,42))),38),39),43))),(44,(46,47))));
tree tnt_535 = [&U] (1,2,((3,(4,((((5,((6,(((7,((8,(9,10)),(11,((12,13),45)))),(14,(((15,17),16),40))),((18,(20,(((21,(22,(((23,27),28),(24,(25,26))))),(30,(((31,36),(32,(33,(34,35)))),37))),29))),19))),(41,42))),38),39),43))),(44,(46,47))));
tree tnt_536 = [&U] (1,2,((3,(4,((((5,((6,(((7,((8,(9,10)),((11,45),(12,13)))),(14,(((15,17),16),40))),((18,(20,(((21,(22,(((23,27),28),(24,(25,26))))),(30,(((31,36),(32,(33,(34,35)))),37))),29))),19))),(41,42))),38),39),43))),(44,(46,47))));
tree tnt_537 = [&U] (1,2,((3,(4,((((5,((6,(((7,(((8,45),(9,10)),(11,(12,13)))),(14,(((15,17),16),40))),((18,(20,(((21,(22,(((23,27),28),(24,(25,26))))),(30,(((31,36),(32,(33,(34,35)))),37))),29))),19))),(41,42))),38),39),43))),(44,(46,47))));
tree tnt_538 = [&U] (1,2,((3,(4,((((5,((6,(((7,((8,((9,10),45)),(11,(12,13)))),(14,(((15,17),16),40))),((18,(20,(((21,(22,(((23,27),28),(24,(25,26))))),(30,(((31,36),(32,(33,(34,35)))),37))),29))),19))),(41,42))),38),39),43))),(44,(46,47))));
tree tnt_539 = [&U] (1,2,((3,(4,((((5,((6,(((7,((8,(9,10)),(11,(12,(13,45))))),(14,(((15,17),16),40))),((18,(20,(((21,(22,(((23,27),28),(24,(25,26))))),(30,(((31,36),(32,(33,(34,35)))),37))),29))),19))),(41,42))),38),39),43))),(44,(46,47))));
tree tnt_540 = [&U] (1,2,((3,(4,((((5,((6,(((7,((8,(9,(10,45))),(11,(12,13)))),(14,(((15,17),16),40))),((18,(20,(((21,(22,(((23,27),28),(24,(25,26))))),(30,(((31,36),(32,(33,(34,35)))),37))),29))),19))),(41,42))),38),39),43))),(44,(46,47))));
tree tnt_541 = [&U] (1,2,((3,(4,((((5,(39,43)),42),41),(6,(((7,(((8,(9,10)),45),(11,(12,13)))),(14,(((15,17),16),40))),(((18,((((20,((23,((24,(25,26)),(27,28))),38)),21),29),(30,((31,(32,(33,((34,35),36)))),37)))),19),22)))))),(44,(46,47))));
tree tnt_542 = [&U] (1,2,((3,(4,((((5,(39,43)),42),41),(6,(((7,(((8,(9,10)),45),(11,(12,13)))),(14,(((15,17),16),40))),(((18,((((20,((23,((24,(25,26)),(27,28))),38)),21),29),(30,(((31,(32,(33,(34,35)))),37),36)))),19),22)))))),(44,(46,47))));
tree tnt_543 = [&U] (1,2,((3,(4,((((5,(39,43)),42),41),(6,(((7,(((8,(9,10)),45),(11,(12,13)))),(14,(((15,17),16),40))),(((18,((((20,((23,((24,(25,26)),(27,28))),38)),21),29),(30,(((31,(32,(33,(34,35)))),36),37)))),19),22)))))),(44,(46,47))));
tree tnt_544 = [&U] (1,2,((3,(4,((((5,(39,43)),42),41),(6,(((7,(((8,(9,10)),45),(11,(12,13)))),(14,(((15,17),16),40))),(((18,((((20,((23,((24,(25,26)),(27,28))),38)),21),29),(30,(((31,36),(32,(33,(34,35)))),37)))),19),22)))))),(44,(46,47))));
tree tnt_545 = [&U] (1,2,((3,(4,((((5,(39,43)),42),41),(6,(((7,(((8,(9,10)),45),(11,(12,13)))),(14,(((15,17),16),40))),(((18,((((20,((23,((24,(25,26)),(27,28))),38)),21),29),(30,((31,((32,(33,(34,35))),36)),37)))),19),22)))))),(44,(46,47))));
tree tnt_546 = [&U] (1,2,((3,(4,((((5,(39,43)),42),41),(6,(((7,(((8,(9,10)),45),(11,(12,13)))),(14,(((15,17),16),40))),(((18,((((20,((23,((24,(25,26)),(27,28))),38)),21),29),(30,((31,(32,((33,(34,35)),36))),37)))),19),22)))))),(44,(46,47))));
tree tnt_547 = [&U] (1,2,((3,(4,((((5,(39,43)),42),41),(6,(((7,(((8,(9,10)),45),(11,(12,13)))),(14,(((15,17),16),40))),(((18,((((20,((23,((24,(25,26)),(27,28))),38)),21),29),(30,((31,((32,36),(33,(34,35)))),37)))),19),22)))))),(44,(46,47))));
tree tnt_548 = [&U] (1,2,((3,(4,((((5,(39,43)),42),41),(6,(((7,(((8,(9,10)),45),(11,(12,13)))),(14,(((15,17),16),40))),((18,((((20,(22,((23,((24,(25,26)),(27,28))),38))),21),29),(30,((31,(32,(33,((34,35),36)))),37)))),19)))))),(44,(46,47))));
tree tnt_549 = [&U] (1,2,((3,(4,((((5,(39,43)),42),41),(6,(((7,(((8,(9,10)),45),(11,(12,13)))),(14,(((15,17),16),40))),((18,((((20,((22,(23,((24,(25,26)),(27,28)))),38)),21),29),(30,((31,(32,(33,((34,35),36)))),37)))),19)))))),(44,(46,47))));
tree tnt_550 = [&U] (1,2,((3,(4,((((5,(39,43)),42),41),(6,(((7,(((8,(9,10)),45),(11,(12,13)))),(14,(((15,17),16),40))),((18,((((20,(((22,((24,(25,26)),(27,28))),23),38)),21),29),(30,((31,(32,(33,((34,35),36)))),37)))),19)))))),(44,(46,47))));
tree tnt_551 = [&U] (1,2,((3,(4,((((5,(39,43)),41),42),(6,(((((7,(((8,((9,10),(11,45))),14),(12,13))),17),16),40),(15,(18,((19,((((20,(21,((((((23,27),28),26),25),38),24))),29),(30,((31,36),((32,35),(33,34))))),22)),37)))))))),(44,(46,47))));
tree tnt_552 = [&U] (1,2,((3,(4,((((5,(39,43)),41),42),(6,(((((7,(((8,((9,10),(11,45))),14),(12,13))),17),16),40),(15,(((18,19),((((20,(21,((((((23,27),28),26),25),38),24))),29),(30,((31,36),((32,35),(33,34))))),22)),37))))))),(44,(46,47))));
tree tnt_553 = [&U] (1,2,((3,(4,((((5,(39,43)),41),42),(6,(((((7,(((8,((9,10),(11,45))),14),(12,13))),17),16),40),(15,((18,(19,((((20,(21,((((((23,27),28),26),25),38),24))),29),(30,((31,36),((32,35),(33,34))))),22))),37))))))),(44,(46,47))));
tree tnt_554 = [&U] (1,2,((3,(4,((((5,(39,43)),41),42),(6,(((((7,(((8,((9,10),(11,45))),14),(12,13))),17),16),40),(15,((18,((19,(((20,(21,((((((23,27),28),26),25),38),24))),29),(30,((31,36),((32,35),(33,34)))))),37)),22))))))),(44,(46,47))));
tree tnt_555 = [&U] (1,2,((3,(4,((((5,(39,43)),41),42),(6,(((((7,(((8,((9,10),(11,45))),14),(12,13))),17),16),40),(15,(18,((19,(((20,(21,((22,(((((23,27),28),26),25),38)),24))),29),(30,((31,36),((32,35),(33,34)))))),37)))))))),(44,(46,47))));
tree tnt_556 = [&U] (1,2,((3,(4,((((5,(39,43)),41),42),(6,(((((7,((((8,((9,10),11)),14),(12,13)),45)),17),16),40),(15,(18,((19,((((20,(21,((((((23,27),28),26),25),38),24))),29),(30,((31,36),((32,35),(33,34))))),22)),37)))))))),(44,(46,47))));
tree tnt_557 = [&U] (1,2,((3,(4,((((5,(39,43)),41),42),(6,(((((7,((((8,((9,10),11)),14),45),(12,13))),17),16),40),(15,(18,((19,((((20,(21,((((((23,27),28),26),25),38),24))),29),(30,((31,36),((32,35),(33,34))))),22)),37)))))))),(44,(46,47))));
tree tnt_558 = [&U] (1,2,((3,(4,((((5,(39,43)),41),42),(6,(((((7,(((8,((9,10),11)),14),((12,13),45))),17),16),40),(15,(18,((19,((((20,(21,((((((23,27),28),26),25),38),24))),29),(30,((31,36),((32,35),(33,34))))),22)),37)))))))),(44,(46,47))));
tree tnt_559 = [&U] (1,2,((3,(4,((((5,(39,43)),41),42),(6,(((((7,((((8,((9,10),11)),45),14),(12,13))),17),16),40),(15,(18,((19,((((20,(21,((((((23,27),28),26),25),38),24))),29),(30,((31,36),((32,35),(33,34))))),22)),37)))))))),(44,(46,47))));
tree tnt_560 = [&U] (1,2,((3,(4,((((5,(39,43)),41),42),(6,(((((7,(((8,((9,10),11)),(14,45)),(12,13))),17),16),40),(15,(18,((19,((((20,(21,((((((23,27),28),26),25),38),24))),29),(30,((31,36),((32,35),(33,34))))),22)),37)))))))),(44,(46,47))));
tree tnt_561 = [&U] (1,2,(((3,((5,(((6,(((7,((8,(9,10)),(11,(12,13)))),(14,((15,17),16))),((18,(((20,(21,(((22,((((23,27),28),26),25)),38),24))),29),(30,((31,((32,(33,(34,35))),36)),37)))),19))),(40,41)),39)),(42,43))),4),(44,(45,(46,47)))));
tree tnt_562 = [&U] (1,2,(((3,((5,(((6,(((7,((8,(9,10)),(11,(12,13)))),(14,(15,(16,17)))),((18,(((20,(21,(((22,((((23,27),28),26),25)),38),24))),29),(30,((31,((32,(33,(34,35))),36)),37)))),19))),(40,41)),39)),(42,43))),4),(44,(45,(46,47)))));
tree tnt_563 = [&U] (1,2,(((3,((5,(((6,(((7,((8,(9,10)),((11,(12,13)),45))),(14,((15,17),16))),((18,(((20,(21,(((22,((((23,27),28),26),25)),38),24))),29),(30,((31,((32,(33,(34,35))),36)),37)))),19))),(40,41)),39)),(42,43))),4),(44,(46,47))));
tree tnt_564 = [&U] (1,2,(((3,((5,(((6,(((7,(((8,(9,10)),45),(11,(12,13)))),(14,((15,17),16))),((18,(((20,(21,(((22,((((23,27),28),26),25)),38),24))),29),(30,((31,((32,(33,(34,35))),36)),37)))),19))),(40,41)),39)),(42,43))),4),(44,(46,47))));
tree tnt_565 = [&U] (1,2,(((3,((5,(((6,(((7,((8,(9,10)),(11,((12,13),45)))),(14,((15,17),16))),((18,(((20,(21,(((22,((((23,27),28),26),25)),38),24))),29),(30,((31,((32,(33,(34,35))),36)),37)))),19))),(40,41)),39)),(42,43))),4),(44,(46,47))));
tree tnt_566 = [&U] (1,2,(((3,((5,(((6,(((7,((8,(9,10)),((11,45),(12,13)))),(14,((15,17),16))),((18,(((20,(21,(((22,((((23,27),28),26),25)),38),24))),29),(30,((31,((32,(33,(34,35))),36)),37)))),19))),(40,41)),39)),(42,43))),4),(44,(46,47))));
tree tnt_567 = [&U] (1,2,(((3,((5,(((6,(((7,(((8,45),(9,10)),(11,(12,13)))),(14,((15,17),16))),((18,(((20,(21,(((22,((((23,27),28),26),25)),38),24))),29),(30,((31,((32,(33,(34,35))),36)),37)))),19))),(40,41)),39)),(42,43))),4),(44,(46,47))));
tree tnt_568 = [&U] (1,2,(((3,((5,(((6,(((7,((8,((9,10),45)),(11,(12,13)))),(14,((15,17),16))),((18,(((20,(21,(((22,((((23,27),28),26),25)),38),24))),29),(30,((31,((32,(33,(34,35))),36)),37)))),19))),(40,41)),39)),(42,43))),4),(44,(46,47))));
tree tnt_569 = [&U] (1,2,(((3,((5,(((6,(((7,((8,(9,10)),(11,(12,(13,45))))),(14,((15,17),16))),((18,(((20,(21,(((22,((((23,27),28),26),25)),38),24))),29),(30,((31,((32,(33,(34,35))),36)),37)))),19))),(40,41)),39)),(42,43))),4),(44,(46,47))));
tree tnt_570 = [&U] (1,2,(((3,((5,(((6,(((7,((8,(9,(10,45))),(11,(12,13)))),(14,((15,17),16))),((18,(((20,(21,(((22,((((23,27),28),26),25)),38),24))),29),(30,((31,((32,(33,(34,35))),36)),37)))),19))),(40,41)),39)),(42,43))),4),(44,(46,47))));
tree tnt_571 = [&U] (1,2,((3,(4,((((5,(39,43)),42),41),(6,(((7,((8,(9,10)),(11,(12,13)))),(14,(((15,17),16),40))),((18,19),((((20,(((22,((24,(25,26)),(27,28))),23),38)),21),29),(30,((31,(32,(33,((34,35),36)))),37))))))))),(44,(45,(46,47)))));
tree tnt_572 = [&U] (1,2,((3,(4,((((5,(39,43)),42),41),(6,(((7,((8,(9,10)),(11,(12,13)))),(14,(((15,17),16),40))),((18,19),((((20,(((22,((24,(25,26)),(27,28))),23),38)),21),29),(30,(((31,(32,(33,(34,35)))),37),36))))))))),(44,(45,(46,47)))));
tree tnt_573 = [&U] (1,2,((3,(4,((((5,(39,43)),42),41),(6,(((7,((8,(9,10)),(11,(12,13)))),(14,(((15,17),16),40))),((18,19),((((20,(((22,((24,(25,26)),(27,28))),23),38)),21),29),(30,(((31,(32,(33,(34,35)))),36),37))))))))),(44,(45,(46,47)))));
tree tnt_574 = [&U] (1,2,((3,(4,((((5,(39,43)),42),41),(6,(((7,((8,(9,10)),(11,(12,13)))),(14,(((15,17),16),40))),((18,19),((((20,(((22,((24,(25,26)),(27,28))),23),38)),21),29),(30,(((31,36),(32,(33,(34,35)))),37))))))))),(44,(45,(46,47)))));
tree tnt_575 = [&U] (1,2,((3,(4,((((5,(39,43)),42),41),(6,(((7,((8,(9,10)),(11,(12,13)))),(14,(((15,17),16),40))),((18,19),((((20,(((22,((24,(25,26)),(27,28))),23),38)),21),29),(30,((31,((32,(33,(34,35))),36)),37))))))))),(44,(45,(46,47)))));
tree tnt_576 = [&U] (1,2,((3,(4,((((5,(39,43)),42),41),(6,(((7,((8,(9,10)),(11,(12,13)))),(14,(((15,17),16),40))),((18,19),((((20,(((22,((24,(25,26)),(27,28))),23),38)),21),29),(30,((31,(32,((33,(34,35)),36))),37))))))))),(44,(45,(46,47)))));
tree tnt_577 = [&U] (1,2,((3,(4,((((5,(39,43)),42),41),(6,(((7,((8,(9,10)),(11,(12,13)))),(14,(((15,17),16),40))),((18,19),((((20,(((22,((24,(25,26)),(27,28))),23),38)),21),29),(30,((31,((32,36),(33,(34,35)))),37))))))))),(44,(45,(46,47)))));
tree tnt_578 = [&U] (1,2,((3,(4,((((5,(39,43)),42),41),(6,(((7,((8,(9,10)),(11,(12,13)))),(14,(((15,17),16),40))),(((18,19),((((20,((23,((24,(25,26)),(27,28))),38)),21),29),(30,((31,(32,(33,((34,35),36)))),37)))),22)))))),(44,(45,(46,47)))));
tree tnt_579 = [&U] (1,2,((3,(4,((((5,(39,43)),42),41),(6,(((7,((8,(9,10)),(11,(12,13)))),(14,(((15,17),16),40))),((18,19),((((20,(22,((23,((24,(25,26)),(27,28))),38))),21),29),(30,((31,(32,(33,((34,35),36)))),37))))))))),(44,(45,(46,47)))));
tree tnt_580 = [&U] (1,2,((3,(4,((((5,(39,43)),42),41),(6,(((7,((8,(9,10)),(11,(12,13)))),(14,(((15,17),16),40))),((18,19),((((20,((22,(23,((24,(25,26)),(27,28)))),38)),21),29),(30,((31,(32,(33,((34,35),36)))),37))))))))),(44,(45,(46,47)))));
tree tnt_581 = [&U] (1,2,((3,(4,(((5,(((6,(((7,((8,(9,10)),(11,(12,13)))),(14,(15,(16,17)))),((18,((((20,((22,(((23,27),28),(24,(25,26)))),38)),21),29),(30,((31,(32,(33,((34,35),36)))),37)))),19))),(40,41)),42)),39),43))),(44,(45,(46,47)))));
tree tnt_582 = [&U] (1,2,((3,(4,(((5,(((6,(((7,((8,(9,10)),(11,(12,13)))),(14,(15,(16,17)))),((18,((((20,((22,(((23,27),28),(24,(25,26)))),38)),21),29),(30,(((31,(32,(33,(34,35)))),36),37)))),19))),(40,41)),42)),39),43))),(44,(45,(46,47)))));
tree tnt_583 = [&U] (1,2,((3,(4,(((5,(((6,(((7,((8,(9,10)),(11,(12,13)))),(14,(15,(16,17)))),((18,((((20,((22,(((23,27),28),(24,(25,26)))),38)),21),29),(30,(((31,36),(32,(33,(34,35)))),37)))),19))),(40,41)),42)),39),43))),(44,(45,(46,47)))));
tree tnt_584 = [&U] (1,2,((3,(4,(((5,(((6,(((7,((8,(9,10)),(11,(12,13)))),(14,(15,(16,17)))),((18,((((20,((22,(((23,27),28),(24,(25,26)))),38)),21),29),(30,((31,((32,(33,(34,35))),36)),37)))),19))),(40,41)),42)),39),43))),(44,(45,(46,47)))));
tree tnt_585 = [&U] (1,2,((3,(4,(((5,(((6,(((7,((8,(9,10)),(11,(12,13)))),(14,(15,(16,17)))),((18,((((20,((22,(((23,27),28),(24,(25,26)))),38)),21),29),(30,((31,(32,((33,(34,35)),36))),37)))),19))),(40,41)),42)),39),43))),(44,(45,(46,47)))));
tree tnt_586 = [&U] (1,2,((3,(4,(((5,(((6,(((7,((8,(9,10)),(11,(12,13)))),(14,(15,(16,17)))),((18,((((20,((22,(((23,27),28),(24,(25,26)))),38)),21),29),(30,((31,((32,36),(33,(34,35)))),37)))),19))),(40,41)),42)),39),43))),(44,(45,(46,47)))));
tree tnt_587 = [&U] (1,2,((3,(4,(((5,(((6,(((7,(((8,(9,10)),(11,(12,13))),45)),(14,(15,(16,17)))),((18,((((20,((22,(((23,27),28),(24,(25,26)))),38)),21),29),(30,((31,(32,(33,((34,35),36)))),37)))),19))),(40,41)),42)),39),43))),(44,(46,47))));
tree tnt_588 = [&U] (1,2,((3,(4,(((5,(((6,(((7,((8,(9,10)),((11,(12,13)),45))),(14,(15,(16,17)))),((18,((((20,((22,(((23,27),28),(24,(25,26)))),38)),21),29),(30,((31,(32,(33,((34,35),36)))),37)))),19))),(40,41)),42)),39),43))),(44,(46,47))));
tree tnt_589 = [&U] (1,2,((3,(4,(((5,(((6,(((7,(((8,(9,10)),45),(11,(12,13)))),(14,(15,(16,17)))),((18,((((20,((22,(((23,27),28),(24,(25,26)))),38)),21),29),(30,((31,(32,(33,((34,35),36)))),37)))),19))),(40,41)),42)),39),43))),(44,(46,47))));
tree tnt_590 = [&U] (1,2,((3,(4,(((5,(((6,(((7,((8,(9,10)),(11,((12,13),45)))),(14,(15,(16,17)))),((18,((((20,((22,(((23,27),28),(24,(25,26)))),38)),21),29),(30,((31,(32,(33,((34,35),36)))),37)))),19))),(40,41)),42)),39),43))),(44,(46,47))));
tree tnt_591 = [&U] (1,2,((3,(4,((((5,(39,43)),41),42),(6,(((((7,(((8,((9,10),11)),14),(12,(13,45)))),17),16),40),(15,(18,((19,((((20,(((22,((24,(25,26)),(27,28))),23),38)),21),29),(30,((31,((32,35),(33,34))),36)))),37)))))))),(44,(46,47))));
tree tnt_592 = [&U] (1,2,((3,(4,((((5,(39,43)),41),42),(6,(((((7,(((8,((9,10),11)),14),(12,(13,45)))),17),16),40),(15,(18,((19,((((20,((22,(((23,27),28),(24,(25,26)))),38)),21),29),(30,((31,((32,35),(33,34))),36)))),37)))))))),(44,(46,47))));
tree tnt_593 = [&U] (1,2,((3,(4,((((5,(39,43)),41),42),(6,(((((7,(((8,((9,10),11)),14),(12,(13,45)))),17),16),40),(15,(((18,19),((((20,(((22,((24,(25,26)),(27,28))),23),38)),21),29),(30,((31,((32,35),(33,34))),36)))),37))))))),(44,(46,47))));
tree tnt_594 = [&U] (1,2,((3,(4,((((5,(39,43)),41),42),(6,(((((7,(((8,((9,10),11)),14),(12,(13,45)))),17),16),40),(15,((18,(19,((((20,(((22,((24,(25,26)),(27,28))),23),38)),21),29),(30,((31,((32,35),(33,34))),36))))),37))))))),(44,(46,47))));
tree tnt_595 = [&U] (1,2,((3,(4,((((5,(39,43)),41),42),(6,(((((7,(((8,((9,10),11)),14),(12,(13,45)))),17),16),40),(15,((18,((19,((((20,((23,((24,(25,26)),(27,28))),38)),21),29),(30,((31,((32,35),(33,34))),36)))),37)),22))))))),(44,(46,47))));
tree tnt_596 = [&U] (1,2,((3,(4,((((5,(39,43)),41),42),(6,(((((7,(((8,((9,10),11)),14),(12,(13,45)))),17),16),40),(15,(18,(((19,((((20,((23,((24,(25,26)),(27,28))),38)),21),29),(30,((31,((32,35),(33,34))),36)))),22),37)))))))),(44,(46,47))));
tree tnt_597 = [&U] (1,2,((3,(4,((((5,(39,43)),41),42),(6,(((((7,(((8,((9,10),11)),14),(12,(13,45)))),17),16),40),(15,(18,((19,(((((20,((23,((24,(25,26)),(27,28))),38)),21),29),(30,((31,((32,35),(33,34))),36))),22)),37)))))))),(44,(46,47))));
tree tnt_598 = [&U] (1,2,((3,(4,((((5,(39,43)),41),42),(6,(((((7,(((8,((9,10),11)),14),(12,(13,45)))),17),16),40),(15,(18,((19,((((20,(22,((23,((24,(25,26)),(27,28))),38))),21),29),(30,((31,((32,35),(33,34))),36)))),37)))))))),(44,(46,47))));
tree tnt_599 = [&U] (1,2,((3,(4,((((5,(39,43)),41),42),(6,(((((7,(((8,((9,10),11)),14),(12,(13,45)))),17),16),40),(15,(18,((19,((((20,((22,(23,((24,(25,26)),(27,28)))),38)),21),29),(30,((31,((32,35),(33,34))),36)))),37)))))))),(44,(46,47))));
tree tnt_600 = [&U] (1,2,((3,(4,((((5,(39,43)),41),42),(6,(((((7,(((8,((9,10),11)),14),((12,13),45))),17),16),40),(15,(18,((19,((((20,(((22,((24,(25,26)),(27,28))),23),38)),21),29),(30,((31,((32,35),(33,34))),36)))),37)))))))),(44,(46,47))));
tree tnt_601 = [&U] (1,2,((3,(4,((((5,((6,(((7,((8,(9,10)),(11,(12,13)))),(14,(((15,17),16),40))),((18,19),(20,(((21,(22,(23,((24,(25,26)),(27,28))))),(30,((31,((32,36),(33,(34,35)))),37))),29))))),(41,42))),38),39),43))),(44,(45,(46,47)))));
tree tnt_602 = [&U] (1,2,((3,(4,((((5,((6,(((7,((8,(9,10)),(11,(12,13)))),(14,(((15,17),16),40))),((18,19),(20,(((21,(22,(((23,27),28),(24,(25,26))))),(30,((31,((32,36),(33,(34,35)))),37))),29))))),(41,42))),38),39),43))),(44,(45,(46,47)))));
tree tnt_603 = [&U] (1,2,((3,(4,((((5,((6,(((7,((8,(9,10)),(11,(12,13)))),(14,(((15,17),16),40))),((18,19),(20,(((21,(22,(23,((24,(25,26)),(27,28))))),(30,((31,(32,((33,(34,35)),36))),37))),29))))),(41,42))),38),39),43))),(44,(45,(46,47)))));
tree tnt_604 = [&U] (1,2,((3,(4,((((5,((6,(((7,((8,(9,10)),(11,(12,13)))),(14,(((15,17),16),40))),((18,19),(20,(((21,(22,(23,((24,(25,26)),(27,28))))),(30,(((31,(32,(33,(34,35)))),37),36))),29))))),(41,42))),38),39),43))),(44,(45,(46,47)))));
tree tnt_605 = [&U] (1,2,((3,(4,((((5,((6,(((7,((8,(9,10)),(11,(12,13)))),(14,(((15,17),16),40))),((18,19),(20,(((21,(22,(23,((24,(25,26)),(27,28))))),(30,((31,((32,(33,(34,35))),36)),37))),29))))),(41,42))),38),39),43))),(44,(45,(46,47)))));
tree tnt_606 = [&U] (1,2,((3,(4,((((5,((6,(((7,((8,(9,10)),(11,(12,13)))),(14,(((15,17),16),40))),((18,19),(20,(((21,(22,(23,((24,(25,26)),(27,28))))),(30,(((31,36),(32,(33,(34,35)))),37))),29))))),(41,42))),38),39),43))),(44,(45,(46,47)))));
tree tnt_607 = [&U] (1,2,((3,(4,((((5,((6,(((7,((8,(9,10)),(11,(12,13)))),(14,(((15,17),16),40))),((18,19),(20,(((21,(22,(23,((24,(25,26)),(27,28))))),(30,((31,(32,((33,36),(34,35)))),37))),29))))),(41,42))),38),39),43))),(44,(45,(46,47)))));
tree tnt_608 = [&U] (1,2,((3,(4,((((5,((6,(((7,(((8,(9,10)),(11,(12,13))),45)),(14,(((15,17),16),40))),((18,19),(20,(((21,(22,(23,((24,(25,26)),(27,28))))),(30,((31,((32,36),(33,(34,35)))),37))),29))))),(41,42))),38),39),43))),(44,(46,47))));
tree tnt_609 = [&U] (1,2,((3,(4,((((5,((6,(((7,((8,(9,10)),((11,(12,13)),45))),(14,(((15,17),16),40))),((18,19),(20,(((21,(22,(23,((24,(25,26)),(27,28))))),(30,((31,((32,36),(33,(34,35)))),37))),29))))),(41,42))),38),39),43))),(44,(46,47))));
tree tnt_610 = [&U] (1,2,((3,(4,((((5,((6,(((7,(((8,(9,10)),45),(11,(12,13)))),(14,(((15,17),16),40))),((18,19),(20,(((21,(22,(23,((24,(25,26)),(27,28))))),(30,((31,((32,36),(33,(34,35)))),37))),29))))),(41,42))),38),39),43))),(44,(46,47))));
tree tnt_611 = [&U] (1,2,((3,(4,((((5,((6,(((7,((8,(9,10)),(11,((12,45),13)))),(14,(((15,17),16),40))),(18,(19,(((20,(21,(22,(((23,27),28),(24,(25,26)))))),29),(30,(((31,36),(32,(33,(34,35)))),37))))))),(41,42))),38),39),43))),(44,(46,47))));
tree tnt_612 = [&U] (1,2,((3,(4,((((5,((6,(((7,(((8,(9,10)),(11,(12,13))),45)),(14,(((15,17),16),40))),(18,(19,(((20,(21,(22,(((23,27),28),(24,(25,26)))))),29),(30,(((31,36),(32,(33,(34,35)))),37))))))),(41,42))),38),39),43))),(44,(46,47))));
tree tnt_613 = [&U] (1,2,((3,(4,((((5,((6,(((7,((8,(9,10)),((11,(12,13)),45))),(14,(((15,17),16),40))),(18,(19,(((20,(21,(22,(((23,27),28),(24,(25,26)))))),29),(30,(((31,36),(32,(33,(34,35)))),37))))))),(41,42))),38),39),43))),(44,(46,47))));
tree tnt_614 = [&U] (1,2,((3,(4,((((5,((6,(((7,(((8,(9,10)),45),(11,(12,13)))),(14,(((15,17),16),40))),(18,(19,(((20,(21,(22,(((23,27),28),(24,(25,26)))))),29),(30,(((31,36),(32,(33,(34,35)))),37))))))),(41,42))),38),39),43))),(44,(46,47))));
tree tnt_615 = [&U] (1,2,((3,(4,((((5,((6,(((7,((8,(9,10)),(11,((12,13),45)))),(14,(((15,17),16),40))),(18,(19,(((20,(21,(22,(((23,27),28),(24,(25,26)))))),29),(30,(((31,36),(32,(33,(34,35)))),37))))))),(41,42))),38),39),43))),(44,(46,47))));
tree tnt_616 = [&U] (1,2,((3,(4,((((5,((6,(((7,((8,(9,10)),((11,45),(12,13)))),(14,(((15,17),16),40))),(18,(19,(((20,(21,(22,(((23,27),28),(24,(25,26)))))),29),(30,(((31,36),(32,(33,(34,35)))),37))))))),(41,42))),38),39),43))),(44,(46,47))));
tree tnt_617 = [&U] (1,2,((3,(4,((((5,((6,(((7,(((8,45),(9,10)),(11,(12,13)))),(14,(((15,17),16),40))),(18,(19,(((20,(21,(22,(((23,27),28),(24,(25,26)))))),29),(30,(((31,36),(32,(33,(34,35)))),37))))))),(41,42))),38),39),43))),(44,(46,47))));
tree tnt_618 = [&U] (1,2,((3,(4,((((5,((6,(((7,((8,((9,10),45)),(11,(12,13)))),(14,(((15,17),16),40))),(18,(19,(((20,(21,(22,(((23,27),28),(24,(25,26)))))),29),(30,(((31,36),(32,(33,(34,35)))),37))))))),(41,42))),38),39),43))),(44,(46,47))));
tree tnt_619 = [&U] (1,2,((3,(4,((((5,((6,(((7,((8,(9,(10,45))),(11,(12,13)))),(14,(((15,17),16),40))),(18,(19,(((20,(21,(22,(((23,27),28),(24,(25,26)))))),29),(30,(((31,36),(32,(33,(34,35)))),37))))))),(41,42))),38),39),43))),(44,(46,47))));
tree tnt_620 = [&U] (1,2,((3,(4,((((5,((6,(((7,((8,(9,10)),(11,((12,45),13)))),(14,(((15,17),16),40))),(18,(19,((20,(21,(22,(((23,27),28),(24,(25,26)))))),(29,(30,(((31,36),(32,(33,(34,35)))),37)))))))),(41,42))),38),39),43))),(44,(46,47))));
tree tnt_621 = [&U] (1,2,(((3,((5,((6,(((7,((8,(9,10)),(11,(12,13)))),(14,((15,17),16))),((18,(19,((20,(21,(23,((24,(25,26)),(27,28))))),(29,(30,((((31,36),(33,34)),(32,35)),37)))))),22))),((38,39),(40,41)))),(42,43))),4),(44,(45,(46,47)))));
tree tnt_622 = [&U] (1,2,(((3,((5,((6,(((7,((8,(9,10)),(11,(12,13)))),(14,(15,(16,17)))),((18,(19,((20,(21,(23,((24,(25,26)),(27,28))))),(29,(30,((((31,36),(33,34)),(32,35)),37)))))),22))),((38,39),(40,41)))),(42,43))),4),(44,(45,(46,47)))));
tree tnt_623 = [&U] (1,2,(((3,((5,((6,(((7,((8,(9,10)),(11,(12,13)))),(14,((15,17),16))),((18,(19,((20,(21,(((23,27),28),(24,(25,26))))),(29,(30,((((31,36),(33,34)),(32,35)),37)))))),22))),((38,39),(40,41)))),(42,43))),4),(44,(45,(46,47)))));
tree tnt_624 = [&U] (1,2,(((3,((5,((6,(((7,((8,(9,10)),(11,(12,13)))),(14,((15,17),16))),((((18,(29,(30,((((31,36),(33,34)),(32,35)),37)))),(20,(21,(23,((24,(25,26)),(27,28)))))),19),22))),((38,39),(40,41)))),(42,43))),4),(44,(45,(46,47)))));
tree tnt_625 = [&U] (1,2,(((3,((5,((6,(((7,((8,(9,10)),(11,(12,13)))),(14,((15,17),16))),(((18,((20,(21,(23,((24,(25,26)),(27,28))))),(29,(30,((((31,36),(33,34)),(32,35)),37))))),22),19))),((38,39),(40,41)))),(42,43))),4),(44,(45,(46,47)))));
tree tnt_626 = [&U] (1,2,(((3,((5,((6,(((7,(((8,(9,10)),(11,(12,13))),45)),(14,((15,17),16))),((18,(19,((20,(21,(23,((24,(25,26)),(27,28))))),(29,(30,((((31,36),(33,34)),(32,35)),37)))))),22))),((38,39),(40,41)))),(42,43))),4),(44,(46,47))));
tree tnt_627 = [&U] (1,2,(((3,((5,((6,(((7,((8,(9,10)),((11,(12,13)),45))),(14,((15,17),16))),((18,(19,((20,(21,(23,((24,(25,26)),(27,28))))),(29,(30,((((31,36),(33,34)),(32,35)),37)))))),22))),((38,39),(40,41)))),(42,43))),4),(44,(46,47))));
tree tnt_628 = [&U] (1,2,(((3,((5,((6,(((7,(((8,(9,10)),45),(11,(12,13)))),(14,((15,17),16))),((18,(19,((20,(21,(23,((24,(25,26)),(27,28))))),(29,(30,((((31,36),(33,34)),(32,35)),37)))))),22))),((38,39),(40,41)))),(42,43))),4),(44,(46,47))));
tree tnt_629 = [&U] (1,2,(((3,((5,((6,(((7,((8,(9,10)),((11,45),(12,13)))),(14,((15,17),16))),((18,(19,((20,(21,(23,((24,(25,26)),(27,28))))),(29,(30,((((31,36),(33,34)),(32,35)),37)))))),22))),((38,39),(40,41)))),(42,43))),4),(44,(46,47))));
tree tnt_630 = [&U] (1,2,(((3,((5,((6,(((7,((8,(9,10)),(11,((12,13),45)))),(14,((15,17),16))),((18,(19,((20,(21,(23,((24,(25,26)),(27,28))))),(29,(30,((((31,36),(33,34)),(32,35)),37)))))),22))),((38,39),(40,41)))),(42,43))),4),(44,(46,47))));
tree tnt_631 = [&U] (1,2,((3,(4,((5,((6,(((7,(((8,45),(9,10)),(11,(12,13)))),(14,(15,(16,17)))),(18,(19,(20,(((21,(22,(23,((24,(25,26)),(27,28))))),(30,((31,((32,36),(33,(34,35)))),37))),29)))))),((38,39),(40,41)))),(42,43)))),(44,(46,47))));
tree tnt_632 = [&U] (1,2,((3,(4,((5,((6,(((7,(((8,45),(9,10)),(11,(12,13)))),(14,((15,17),16))),(18,(19,(20,(((21,(22,(23,((24,(25,26)),(27,28))))),(30,((31,((32,36),(33,(34,35)))),37))),29)))))),((38,39),(40,41)))),(42,43)))),(44,(46,47))));
tree tnt_633 = [&U] (1,2,((3,(4,((5,((6,(((7,(((8,45),(9,10)),(11,(12,13)))),(14,(15,(16,17)))),((18,(19,(20,(((21,(23,((24,(25,26)),(27,28)))),(30,((31,((32,36),(33,(34,35)))),37))),29)))),22))),((38,39),(40,41)))),(42,43)))),(44,(46,47))));
tree tnt_634 = [&U] (1,2,((3,(4,((5,((6,(((7,(((8,45),(9,10)),(11,(12,13)))),(14,(15,(16,17)))),(18,(19,((20,(((21,(23,((24,(25,26)),(27,28)))),(30,((31,((32,36),(33,(34,35)))),37))),29)),22))))),((38,39),(40,41)))),(42,43)))),(44,(46,47))));
tree tnt_635 = [&U] (1,2,((3,(4,((5,((6,(((7,(((8,45),(9,10)),(11,(12,13)))),(14,(15,(16,17)))),(18,(19,(20,((((21,(23,((24,(25,26)),(27,28)))),(30,((31,((32,36),(33,(34,35)))),37))),29),22)))))),((38,39),(40,41)))),(42,43)))),(44,(46,47))));
tree tnt_636 = [&U] (1,2,((3,(4,((5,((6,(((7,((8,(9,10)),(11,(12,13)))),(14,(15,(16,17)))),(18,(19,(20,(((21,(22,(23,((24,(25,26)),(27,28))))),(30,((31,((32,36),(33,(34,35)))),37))),29)))))),((38,39),(40,41)))),(42,43)))),(44,(45,(46,47)))));
tree tnt_637 = [&U] (1,2,((3,(4,((5,((6,(((7,(((8,(9,10)),(11,(12,13))),45)),(14,(15,(16,17)))),(18,(19,(20,(((21,(22,(23,((24,(25,26)),(27,28))))),(30,((31,((32,36),(33,(34,35)))),37))),29)))))),((38,39),(40,41)))),(42,43)))),(44,(46,47))));
tree tnt_638 = [&U] (1,2,((3,(4,((5,((6,(((7,(((8,(9,10)),45),(11,(12,13)))),(14,(15,(16,17)))),(18,(19,(20,(((21,(22,(23,((24,(25,26)),(27,28))))),(30,((31,((32,36),(33,(34,35)))),37))),29)))))),((38,39),(40,41)))),(42,43)))),(44,(46,47))));
tree tnt_639 = [&U] (1,2,((3,(4,((5,((6,(((7,((8,(9,10)),((11,(12,13)),45))),(14,(15,(16,17)))),(18,(19,(20,(((21,(22,(23,((24,(25,26)),(27,28))))),(30,((31,((32,36),(33,(34,35)))),37))),29)))))),((38,39),(40,41)))),(42,43)))),(44,(46,47))));
tree tnt_640 = [&U] (1,2,((3,(4,((5,((6,(((7,((8,(9,10)),(11,((12,13),45)))),(14,(15,(16,17)))),(18,(19,(20,(((21,(22,(23,((24,(25,26)),(27,28))))),(30,((31,((32,36),(33,(34,35)))),37))),29)))))),((38,39),(40,41)))),(42,43)))),(44,(46,47))));
tree tnt_641 = [&U] (1,2,((3,(4,(((5,(((6,(((7,((8,(9,10)),(11,(12,13)))),(14,(15,(16,17)))),(18,(19,((((20,((22,(23,((24,(25,26)),(27,28)))),38)),21),29),(30,((31,((32,(33,(34,35))),36)),37))))))),(40,41)),42)),39),43))),(44,((45,46),47))));
tree tnt_642 = [&U] (1,2,((3,(4,(((5,(((6,(((7,((8,(9,10)),((11,12),13))),(14,(15,(16,17)))),(18,(19,((((20,((22,(23,((24,(25,26)),(27,28)))),38)),21),29),(30,((31,((32,(33,(34,35))),36)),37))))))),(40,41)),42)),39),43))),(44,((45,46),47))));
tree tnt_643 = [&U] (1,2,((3,(4,(((5,(((6,(((7,((8,(9,10)),(11,(12,13)))),(14,((15,17),16))),(18,(19,((((20,((22,(23,((24,(25,26)),(27,28)))),38)),21),29),(30,((31,((32,(33,(34,35))),36)),37))))))),(40,41)),42)),39),43))),(44,((45,46),47))));
tree tnt_644 = [&U] (1,2,((3,(4,(((5,(((6,(((7,((8,(9,10)),(11,(12,13)))),(14,(15,(16,17)))),(18,(19,((((20,((22,(23,((24,(25,26)),(27,28)))),38)),21),29),(30,(((31,(32,(33,(34,35)))),37),36))))))),(40,41)),42)),39),43))),(44,((45,46),47))));
tree tnt_645 = [&U] (1,2,((3,(4,(((5,(((6,(((7,((8,(9,10)),(11,(12,13)))),(14,(15,(16,17)))),(18,(19,((((20,((22,(23,((24,(25,26)),(27,28)))),38)),21),29),(30,(((31,(32,(33,(34,35)))),36),37))))))),(40,41)),42)),39),43))),(44,((45,46),47))));
tree tnt_646 = [&U] (1,2,((3,(4,(((5,(((6,(((7,((8,(9,10)),(11,(12,13)))),(14,(15,(16,17)))),(18,(19,((((20,((22,(23,((24,(25,26)),(27,28)))),38)),21),29),(30,((31,(32,((33,36),(34,35)))),37))))))),(40,41)),42)),39),43))),(44,((45,46),47))));
tree tnt_647 = [&U] (1,2,((3,(4,(((5,(((6,(((7,((8,(9,10)),(11,(12,13)))),(14,(15,(16,17)))),(18,(19,((((20,(22,((23,((24,(25,26)),(27,28))),38))),21),29),(30,((31,((32,(33,(34,35))),36)),37))))))),(40,41)),42)),39),43))),(44,((45,46),47))));
tree tnt_648 = [&U] (1,2,((3,(4,(((5,(((6,(((7,(((8,(9,10)),(11,(12,13))),45)),(14,(15,(16,17)))),(18,(19,((((20,((22,(23,((24,(25,26)),(27,28)))),38)),21),29),(30,((31,((32,(33,(34,35))),36)),37))))))),(40,41)),42)),39),43))),(44,(46,47))));
tree tnt_649 = [&U] (1,2,((3,(4,(((5,(((6,(((7,((8,(9,10)),((11,(12,13)),45))),(14,(15,(16,17)))),(18,(19,((((20,((22,(23,((24,(25,26)),(27,28)))),38)),21),29),(30,((31,((32,(33,(34,35))),36)),37))))))),(40,41)),42)),39),43))),(44,(46,47))));
tree tnt_650 = [&U] (1,2,((3,(4,(((5,(((6,(((7,(((8,(9,10)),45),(11,(12,13)))),(14,(15,(16,17)))),(18,(19,((((20,((22,(23,((24,(25,26)),(27,28)))),38)),21),29),(30,((31,((32,(33,(34,35))),36)),37))))))),(40,41)),42)),39),43))),(44,(46,47))));
tree tnt_651 = [&U] (1,2,(((3,((5,((6,(((7,((8,(9,10)),(11,(12,13)))),(14,(15,(16,17)))),((18,((((20,((22,(((23,27),28),(24,(25,26)))),38)),21),29),(30,(((31,(32,(33,(34,35)))),36),37)))),19))),(39,(40,41)))),(42,43))),4),(44,(45,(46,47)))));
tree tnt_652 = [&U] (1,2,(((3,((5,((6,(((7,((8,(9,10)),(11,(12,13)))),(14,(15,(16,17)))),((18,((((20,((22,(((23,27),28),(24,(25,26)))),38)),21),29),(30,((31,(32,(33,(34,35)))),(36,37))))),19))),(39,(40,41)))),(42,43))),4),(44,(45,(46,47)))));
tree tnt_653 = [&U] (1,2,(((3,((5,((6,(((7,((8,(9,10)),(11,(12,13)))),(14,((15,17),16))),((18,((((20,((22,(((23,27),28),(24,(25,26)))),38)),21),29),(30,(((31,(32,(33,(34,35)))),36),37)))),19))),(39,(40,41)))),(42,43))),4),(44,(45,(46,47)))));
tree tnt_654 = [&U] (1,2,(((3,((5,((6,(((7,((8,(9,10)),(11,(12,13)))),(14,(15,(16,17)))),((18,((((20,(((22,((24,(25,26)),(27,28))),23),38)),21),29),(30,(((31,(32,(33,(34,35)))),36),37)))),19))),(39,(40,41)))),(42,43))),4),(44,(45,(46,47)))));
tree tnt_655 = [&U] (1,2,(((3,((5,((6,(((7,((8,(9,10)),(11,(12,13)))),(14,(15,(16,17)))),((18,((((20,((22,(23,((24,(25,26)),(27,28)))),38)),21),29),(30,(((31,(32,(33,(34,35)))),36),37)))),19))),(39,(40,41)))),(42,43))),4),(44,(45,(46,47)))));
tree tnt_656 = [&U] (1,2,(((3,((5,((6,(((7,((8,(9,10)),(11,(12,13)))),(14,(15,(16,17)))),((18,((((20,(22,(((23,27),28),(24,(25,26))))),21),29),(30,(((31,(32,(33,(34,35)))),36),37)))),19))),((38,39),(40,41)))),(42,43))),4),(44,(45,(46,47)))));
tree tnt_657 = [&U] (1,2,(((3,((5,((6,(((7,((8,(9,10)),(11,(12,13)))),(14,(15,(16,17)))),((18,((((20,((22,(((23,27),28),(24,(25,26)))),38)),21),29),(30,((31,(32,((33,(34,35)),36))),37)))),19))),(39,(40,41)))),(42,43))),4),(44,(45,(46,47)))));
tree tnt_658 = [&U] (1,2,(((3,((5,((6,(((7,((8,(9,10)),(11,(12,13)))),(14,(15,(16,17)))),((18,((((20,((22,(((23,27),28),(24,(25,26)))),38)),21),29),(30,((31,((32,36),(33,(34,35)))),37)))),19))),(39,(40,41)))),(42,43))),4),(44,(45,(46,47)))));
tree tnt_659 = [&U] (1,2,(((3,((5,((6,(((7,((8,(9,10)),(11,(12,13)))),(14,(15,(16,17)))),((18,((((20,((22,(((23,27),28),(24,(25,26)))),38)),21),29),(30,((31,(32,((33,36),(34,35)))),37)))),19))),(39,(40,41)))),(42,43))),4),(44,(45,(46,47)))));
tree tnt_660 = [&U] (1,2,(((3,((5,((6,(((7,((8,(9,10)),(11,(12,13)))),(14,(15,(16,17)))),(((18,((((20,((((23,27),28),(24,(25,26))),38)),21),29),(30,(((31,(32,(33,(34,35)))),36),37)))),19),22))),(39,(40,41)))),(42,43))),4),(44,(45,(46,47)))));
tree tnt_661 = [&U] (1,2,(((3,((5,((6,(((7,((8,((9,45),10)),(11,(12,13)))),(14,(15,(16,17)))),(((18,(((20,(21,((((((23,27),28),26),25),38),24))),29),(30,(((31,(32,(33,(34,35)))),37),36)))),22),19))),(39,(40,41)))),(42,43))),4),(44,(46,47))));
tree tnt_662 = [&U] (1,2,(((3,((5,((6,(((7,((8,((9,45),10)),(11,(12,13)))),(14,(15,(16,17)))),(((18,(((20,(21,((((((23,27),28),26),25),38),24))),29),(30,(((31,36),(32,(33,(34,35)))),37)))),22),19))),(39,(40,41)))),(42,43))),4),(44,(46,47))));
tree tnt_663 = [&U] (1,2,(((3,((5,((6,(((7,((8,((9,45),10)),(11,(12,13)))),(14,(15,(16,17)))),(((18,(((20,(21,((((((23,27),28),26),25),38),24))),29),(30,((31,((32,(33,(34,35))),36)),37)))),22),19))),(39,(40,41)))),(42,43))),4),(44,(46,47))));
tree tnt_664 = [&U] (1,2,(((3,((5,((6,(((7,((8,((9,45),10)),(11,(12,13)))),(14,(15,(16,17)))),(((18,(((20,(21,((((((23,27),28),26),25),38),24))),29),(30,((31,(32,((33,(34,35)),36))),37)))),22),19))),(39,(40,41)))),(42,43))),4),(44,(46,47))));
tree tnt_665 = [&U] (1,2,(((3,((5,((6,(((7,((8,((9,45),10)),(11,(12,13)))),(14,(15,(16,17)))),(((18,(((20,(21,((((((23,27),28),26),25),38),24))),29),(30,((31,((32,36),(33,(34,35)))),37)))),22),19))),(39,(40,41)))),(42,43))),4),(44,(46,47))));
tree tnt_666 = [&U] (1,2,(((3,((5,((6,(((7,((8,((9,45),10)),(11,(12,13)))),(14,(15,(16,17)))),(((18,(((20,(21,((((((23,27),28),26),25),38),24))),29),(30,(((31,(32,(33,(34,35)))),36),37)))),22),19))),(39,(40,41)))),(42,43))),4),(44,(46,47))));
tree tnt_667 = [&U] (1,2,(((3,((5,((6,(((7,((8,((9,45),10)),(11,(12,13)))),(14,((15,17),16))),(((18,(((20,(21,((((((23,27),28),26),25),38),24))),29),(30,(((31,(32,(33,(34,35)))),37),36)))),22),19))),(39,(40,41)))),(42,43))),4),(44,(46,47))));
tree tnt_668 = [&U] (1,2,(((3,((5,((6,(((7,((8,((9,45),10)),(11,(12,13)))),(14,(15,(16,17)))),((18,(((20,(21,((22,(((((23,27),28),26),25),38)),24))),29),(30,(((31,(32,(33,(34,35)))),37),36)))),19))),(39,(40,41)))),(42,43))),4),(44,(46,47))));
tree tnt_669 = [&U] (1,2,(((3,((5,((6,(((7,(((8,(9,10)),(11,(12,13))),45)),(14,(15,(16,17)))),(((18,(((20,(21,((((((23,27),28),26),25),38),24))),29),(30,(((31,(32,(33,(34,35)))),37),36)))),22),19))),(39,(40,41)))),(42,43))),4),(44,(46,47))));
tree tnt_670 = [&U] (1,2,(((3,((5,((6,(((7,(((8,(9,10)),45),(11,(12,13)))),(14,(15,(16,17)))),(((18,(((20,(21,((((((23,27),28),26),25),38),24))),29),(30,(((31,(32,(33,(34,35)))),37),36)))),22),19))),(39,(40,41)))),(42,43))),4),(44,(46,47))));
tree tnt_671 = [&U] (1,2,((3,(4,((((5,(39,43)),42),41),(6,(((7,((8,(9,10)),(11,(12,13)))),(14,(((15,17),16),40))),((18,(((((20,((((23,27),28),(24,(25,26))),38)),21),29),(30,((31,(32,((33,36),(34,35)))),37))),22)),19)))))),(44,(45,(46,47)))));
tree tnt_672 = [&U] (1,2,((3,(4,((((5,(39,43)),42),41),(6,(((7,(((8,(9,10)),(11,(12,13))),45)),(14,(((15,17),16),40))),((18,(((((20,((((23,27),28),(24,(25,26))),38)),21),29),(30,((31,(32,((33,36),(34,35)))),37))),22)),19)))))),(44,(46,47))));
tree tnt_673 = [&U] (1,2,((3,(4,((((5,(39,43)),42),41),(6,(((7,((8,(9,10)),((11,(12,13)),45))),(14,(((15,17),16),40))),((18,(((((20,((((23,27),28),(24,(25,26))),38)),21),29),(30,((31,(32,((33,36),(34,35)))),37))),22)),19)))))),(44,(46,47))));
tree tnt_674 = [&U] (1,2,((3,(4,((((5,(39,43)),42),41),(6,(((7,(((8,(9,10)),45),(11,(12,13)))),(14,(((15,17),16),40))),((18,(((((20,((((23,27),28),(24,(25,26))),38)),21),29),(30,((31,(32,((33,36),(34,35)))),37))),22)),19)))))),(44,(46,47))));
tree tnt_675 = [&U] (1,2,((3,(4,((((5,(39,43)),42),41),(6,(((7,((8,(9,10)),(11,((12,13),45)))),(14,(((15,17),16),40))),((18,(((((20,((((23,27),28),(24,(25,26))),38)),21),29),(30,((31,(32,((33,36),(34,35)))),37))),22)),19)))))),(44,(46,47))));
tree tnt_676 = [&U] (1,2,((3,(4,((((5,(39,43)),42),41),(6,(((7,((8,(9,10)),((11,45),(12,13)))),(14,(((15,17),16),40))),((18,(((((20,((((23,27),28),(24,(25,26))),38)),21),29),(30,((31,(32,((33,36),(34,35)))),37))),22)),19)))))),(44,(46,47))));
tree tnt_677 = [&U] (1,2,((3,(4,((((5,(39,43)),42),41),(6,(((7,(((8,45),(9,10)),(11,(12,13)))),(14,(((15,17),16),40))),((18,(((((20,((((23,27),28),(24,(25,26))),38)),21),29),(30,((31,(32,((33,36),(34,35)))),37))),22)),19)))))),(44,(46,47))));
tree tnt_678 = [&U] (1,2,((3,(4,((((5,(39,43)),42),41),(6,(((7,((8,((9,10),45)),(11,(12,13)))),(14,(((15,17),16),40))),((18,(((((20,((((23,27),28),(24,(25,26))),38)),21),29),(30,((31,(32,((33,36),(34,35)))),37))),22)),19)))))),(44,(46,47))));
tree tnt_679 = [&U] (1,2,((3,(4,((((5,(39,43)),42),41),(6,(((7,((8,(9,10)),(11,(12,(13,45))))),(14,(((15,17),16),40))),((18,(((((20,((((23,27),28),(24,(25,26))),38)),21),29),(30,((31,(32,((33,36),(34,35)))),37))),22)),19)))))),(44,(46,47))));
tree tnt_680 = [&U] (1,2,((3,(4,((((5,(39,43)),42),41),(6,(((7,((8,(9,(10,45))),(11,(12,13)))),(14,(((15,17),16),40))),((18,(((((20,((((23,27),28),(24,(25,26))),38)),21),29),(30,((31,(32,((33,36),(34,35)))),37))),22)),19)))))),(44,(46,47))));
tree tnt_681 = [&U] (1,2,((3,(4,((((5,(39,43)),41),42),(6,(((((7,(((8,((9,(10,45)),11)),14),(12,13))),17),16),40),(15,(((18,(((20,(21,(((22,((((23,27),28),26),25)),38),24))),29),(30,((31,36),((32,35),(33,34)))))),19),37))))))),(44,(46,47))));
tree tnt_682 = [&U] (1,2,((3,(4,((((5,(39,43)),41),42),(6,(((((7,(((8,((9,(10,45)),11)),14),(12,13))),17),16),40),(15,(18,((19,(((20,(21,(((22,((((23,27),28),26),25)),38),24))),29),(30,((31,36),((32,35),(33,34)))))),37)))))))),(44,(46,47))));
tree tnt_683 = [&U] (1,2,((3,(4,((((5,(39,43)),41),42),(6,(((((7,(((8,((9,(10,45)),11)),14),(12,13))),17),16),40),(15,((18,(19,(((20,(21,(((22,((((23,27),28),26),25)),38),24))),29),(30,((31,36),((32,35),(33,34))))))),37))))))),(44,(46,47))));
tree tnt_684 = [&U] (1,2,((3,(4,((((5,(39,43)),41),42),(6,(((((7,(((8,((9,(10,45)),11)),14),(12,13))),17),16),40),(15,(((18,((20,((21,(((22,((((23,27),28),26),25)),38),24)),29)),(30,((31,36),((32,35),(33,34)))))),19),37))))))),(44,(46,47))));
tree tnt_685 = [&U] (1,2,((3,(4,((((5,(39,43)),41),42),(6,(((((7,(((8,((9,(10,45)),11)),14),(12,13))),17),16),40),(15,((((18,(((20,(21,((((((23,27),28),26),25),38),24))),29),(30,((31,36),((32,35),(33,34)))))),19),37),22))))))),(44,(46,47))));
tree tnt_686 = [&U] (1,2,((3,(4,((((5,(39,43)),41),42),(6,(((((7,(((8,((9,(10,45)),11)),14),(12,13))),17),16),40),(15,((((18,(((20,(21,((((((23,27),28),26),25),38),24))),29),(30,((31,36),((32,35),(33,34)))))),19),22),37))))))),(44,(46,47))));
tree tnt_687 = [&U] (1,2,((3,(4,((((5,(39,43)),41),42),(6,(((((7,(((8,((9,(10,45)),11)),14),(12,13))),17),16),40),(15,(((18,(((20,(21,((((((23,27),28),26),25),38),24))),29),(30,((31,36),((32,35),(33,34)))))),(19,22)),37))))))),(44,(46,47))));
tree tnt_688 = [&U] (1,2,((3,(4,((((5,(39,43)),41),42),(6,(((((7,((((8,((9,10),11)),14),(12,13)),45)),17),16),40),(15,(((18,(((20,(21,(((22,((((23,27),28),26),25)),38),24))),29),(30,((31,36),((32,35),(33,34)))))),19),37))))))),(44,(46,47))));
tree tnt_689 = [&U] (1,2,((3,(4,((((5,(39,43)),41),42),(6,(((((7,((((8,((9,10),11)),14),45),(12,13))),17),16),40),(15,(((18,(((20,(21,(((22,((((23,27),28),26),25)),38),24))),29),(30,((31,36),((32,35),(33,34)))))),19),37))))))),(44,(46,47))));
tree tnt_690 = [&U] (1,2,((3,(4,((((5,(39,43)),41),42),(6,(((((7,(((8,((9,10),11)),14),((12,13),45))),17),16),40),(15,(((18,(((20,(21,(((22,((((23,27),28),26),25)),38),24))),29),(30,((31,36),((32,35),(33,34)))))),19),37))))))),(44,(46,47))));
tree tnt_691 = [&U] (1,2,((3,(4,((5,((6,(((7,((8,(9,10)),(11,(12,13)))),(14,(15,(16,17)))),(18,((19,((20,(21,(((23,27),28),(24,(25,26))))),(29,(30,((((31,36),(33,34)),(32,35)),37))))),22)))),((38,39),(40,41)))),(42,43)))),(44,((45,46),47))));
tree tnt_692 = [&U] (1,2,((3,(4,((5,((6,(((7,((8,(9,10)),(11,(12,13)))),(14,((15,17),16))),(18,((19,((20,(21,(((23,27),28),(24,(25,26))))),(29,(30,((((31,36),(33,34)),(32,35)),37))))),22)))),((38,39),(40,41)))),(42,43)))),(44,((45,46),47))));
tree tnt_693 = [&U] (1,2,((3,(4,((5,((6,(((7,((8,(9,10)),(11,(12,13)))),(14,(15,(16,17)))),(18,((19,((20,(21,(23,((24,(25,26)),(27,28))))),(29,(30,((((31,36),(33,34)),(32,35)),37))))),22)))),((38,39),(40,41)))),(42,43)))),(44,((45,46),47))));
tree tnt_694 = [&U] (1,2,((3,(4,((5,((6,(((7,((8,(9,10)),(11,(12,13)))),(14,(15,(16,17)))),(18,(19,((20,(21,(22,(((23,27),28),(24,(25,26)))))),(29,(30,((((31,36),(33,34)),(32,35)),37)))))))),((38,39),(40,41)))),(42,43)))),(44,((45,46),47))));
tree tnt_695 = [&U] (1,2,((3,(4,((5,((6,(((7,(((8,(9,10)),(11,(12,13))),45)),(14,(15,(16,17)))),(18,((19,((20,(21,(((23,27),28),(24,(25,26))))),(29,(30,((((31,36),(33,34)),(32,35)),37))))),22)))),((38,39),(40,41)))),(42,43)))),(44,(46,47))));
tree tnt_696 = [&U] (1,2,((3,(4,((5,((6,(((7,((8,(9,10)),((11,(12,13)),45))),(14,(15,(16,17)))),(18,((19,((20,(21,(((23,27),28),(24,(25,26))))),(29,(30,((((31,36),(33,34)),(32,35)),37))))),22)))),((38,39),(40,41)))),(42,43)))),(44,(46,47))));
tree tnt_697 = [&U] (1,2,((3,(4,((5,((6,(((7,(((8,(9,10)),45),(11,(12,13)))),(14,(15,(16,17)))),(18,((19,((20,(21,(((23,27),28),(24,(25,26))))),(29,(30,((((31,36),(33,34)),(32,35)),37))))),22)))),((38,39),(40,41)))),(42,43)))),(44,(46,47))));
tree tnt_698 = [&U] (1,2,((3,(4,((5,((6,(((7,((8,(9,10)),((11,45),(12,13)))),(14,(15,(16,17)))),(18,((19,((20,(21,(((23,27),28),(24,(25,26))))),(29,(30,((((31,36),(33,34)),(32,35)),37))))),22)))),((38,39),(40,41)))),(42,43)))),(44,(46,47))));
tree tnt_699 = [&U] (1,2,((3,(4,((5,((6,(((7,((8,(9,10)),(11,((12,13),45)))),(14,(15,(16,17)))),(18,((19,((20,(21,(((23,27),28),(24,(25,26))))),(29,(30,((((31,36),(33,34)),(32,35)),37))))),22)))),((38,39),(40,41)))),(42,43)))),(44,(46,47))));
tree tnt_700 = [&U] (1,2,((3,(4,((5,((6,(((7,((8,((9,10),45)),(11,(12,13)))),(14,(15,(16,17)))),(18,((19,((20,(21,(((23,27),28),(24,(25,26))))),(29,(30,((((31,36),(33,34)),(32,35)),37))))),22)))),((38,39),(40,41)))),(42,43)))),(44,(46,47))));
tree tnt_701 = [&U] (1,2,(((3,((5,((6,(((7,((8,(9,10)),(11,(12,13)))),(14,(15,(16,17)))),(((18,((20,(21,(((23,27),28),(24,(25,26))))),(29,(30,(((((31,36),(33,34)),32),35),37))))),22),19))),((38,39),(40,41)))),(42,43))),4),(44,(45,(46,47)))));
tree tnt_702 = [&U] (1,2,((3,(4,((5,((6,(((7,((8,(9,10)),(11,(12,13)))),(14,(15,(16,17)))),(((18,((20,(21,(((23,27),28),(24,(25,26))))),(29,(30,(((((31,36),(33,34)),32),35),37))))),22),19))),((38,39),(40,41)))),(42,43)))),(44,(45,(46,47)))));
tree tnt_703 = [&U] (1,2,(((3,((5,((6,(((7,((8,(9,10)),(11,(12,13)))),(14,(15,(16,17)))),(((18,22),19),((20,(21,(((23,27),28),(24,(25,26))))),(29,(30,(((((31,36),(33,34)),32),35),37))))))),((38,39),(40,41)))),(42,43))),4),(44,(45,(46,47)))));
tree tnt_704 = [&U] (1,2,(((3,((5,((6,(((7,((8,(9,10)),(11,(12,13)))),(14,(15,(16,17)))),(((18,(20,(21,(((23,27),28),(24,(25,26)))))),(29,(30,(((((31,36),(33,34)),32),35),37)))),(19,22)))),((38,39),(40,41)))),(42,43))),4),(44,(45,(46,47)))));
tree tnt_705 = [&U] (1,2,(((3,((5,((6,(((7,((8,(9,10)),(11,(12,13)))),(14,((15,17),16))),(((18,((20,(21,(((23,27),28),(24,(25,26))))),(29,(30,(((((31,36),(33,34)),32),35),37))))),22),19))),((38,39),(40,41)))),(42,43))),4),(44,(45,(46,47)))));
tree tnt_706 = [&U] (1,2,(((3,((5,((6,(((7,((8,(9,10)),(11,(12,13)))),(14,(15,(16,17)))),(((18,((20,(21,(23,((24,(25,26)),(27,28))))),(29,(30,(((((31,36),(33,34)),32),35),37))))),22),19))),((38,39),(40,41)))),(42,43))),4),(44,(45,(46,47)))));
tree tnt_707 = [&U] (1,2,(((3,((5,((6,(((7,((8,(9,10)),(11,(12,13)))),(14,(15,(16,17)))),((18,((20,(21,(22,(((23,27),28),(24,(25,26)))))),(29,(30,(((((31,36),(33,34)),32),35),37))))),19))),((38,39),(40,41)))),(42,43))),4),(44,(45,(46,47)))));
tree tnt_708 = [&U] (1,2,(((3,((5,((6,(((7,(((8,(9,10)),(11,(12,13))),45)),(14,(15,(16,17)))),(((18,((20,(21,(((23,27),28),(24,(25,26))))),(29,(30,(((((31,36),(33,34)),32),35),37))))),22),19))),((38,39),(40,41)))),(42,43))),4),(44,(46,47))));
tree tnt_709 = [&U] (1,2,(((3,((5,((6,(((7,((8,(9,10)),((11,(12,13)),45))),(14,(15,(16,17)))),(((18,((20,(21,(((23,27),28),(24,(25,26))))),(29,(30,(((((31,36),(33,34)),32),35),37))))),22),19))),((38,39),(40,41)))),(42,43))),4),(44,(46,47))));
tree tnt_710 = [&U] (1,2,(((3,((5,((6,(((7,(((8,(9,10)),45),(11,(12,13)))),(14,(15,(16,17)))),(((18,((20,(21,(((23,27),28),(24,(25,26))))),(29,(30,(((((31,36),(33,34)),32),35),37))))),22),19))),((38,39),(40,41)))),(42,43))),4),(44,(46,47))));
tree tnt_711 = [&U] (1,2,((3,(4,((((5,((6,(((7,(((8,45),(9,10)),(11,(12,13)))),(14,(((15,17),16),40))),((18,(((20,(21,(22,(((23,27),28),(24,(25,26)))))),29),(30,((31,(32,((33,(34,35)),36))),37)))),19))),(41,42))),38),39),43))),(44,(46,47))));
tree tnt_712 = [&U] (1,2,((3,(4,((((5,((6,(((7,(((8,(9,10)),(11,(12,13))),45)),(14,(((15,17),16),40))),((18,(((20,(21,(22,(((23,27),28),(24,(25,26)))))),29),(30,((31,(32,((33,(34,35)),36))),37)))),19))),(41,42))),38),39),43))),(44,(46,47))));
tree tnt_713 = [&U] (1,2,((3,(4,((((5,((6,(((7,(((8,(9,10)),45),(11,(12,13)))),(14,(((15,17),16),40))),((18,(((20,(21,(22,(((23,27),28),(24,(25,26)))))),29),(30,((31,(32,((33,(34,35)),36))),37)))),19))),(41,42))),38),39),43))),(44,(46,47))));
tree tnt_714 = [&U] (1,2,((3,(4,((((5,((6,(((7,((8,(9,10)),((11,(12,13)),45))),(14,(((15,17),16),40))),((18,(((20,(21,(22,(((23,27),28),(24,(25,26)))))),29),(30,((31,(32,((33,(34,35)),36))),37)))),19))),(41,42))),38),39),43))),(44,(46,47))));
tree tnt_715 = [&U] (1,2,((3,(4,((((5,((6,(((7,((8,(9,10)),(11,((12,13),45)))),(14,(((15,17),16),40))),((18,(((20,(21,(22,(((23,27),28),(24,(25,26)))))),29),(30,((31,(32,((33,(34,35)),36))),37)))),19))),(41,42))),38),39),43))),(44,(46,47))));
tree tnt_716 = [&U] (1,2,((3,(4,((((5,((6,(((7,((8,(9,10)),((11,45),(12,13)))),(14,(((15,17),16),40))),((18,(((20,(21,(22,(((23,27),28),(24,(25,26)))))),29),(30,((31,(32,((33,(34,35)),36))),37)))),19))),(41,42))),38),39),43))),(44,(46,47))));
tree tnt_717 = [&U] (1,2,((3,(4,((((5,((6,(((7,((8,(9,(10,45))),(11,(12,13)))),(14,(((15,17),16),40))),((18,(((20,(21,(22,(((23,27),28),(24,(25,26)))))),29),(30,((31,(32,((33,(34,35)),36))),37)))),19))),(41,42))),38),39),43))),(44,(46,47))));
tree tnt_718 = [&U] (1,2,((3,(4,((((5,((6,(((7,((8,(9,10)),(11,(12,(13,45))))),(14,(((15,17),16),40))),((18,(((20,(21,(22,(((23,27),28),(24,(25,26)))))),29),(30,((31,(32,((33,(34,35)),36))),37)))),19))),(41,42))),38),39),43))),(44,(46,47))));
tree tnt_719 = [&U] (1,2,((3,(4,((((5,((6,(((7,(((8,45),(9,10)),(11,(12,13)))),(14,(((15,17),16),40))),((18,19),((20,(21,(22,(((23,27),28),(24,(25,26)))))),(29,(30,((31,(32,((33,(34,35)),36))),37))))))),(41,42))),38),39),43))),(44,(46,47))));
tree tnt_720 = [&U] (1,2,((3,(4,((((5,((6,(((7,(((8,45),(9,10)),(11,(12,13)))),(14,(((15,17),16),40))),((18,((20,(21,(22,(((23,27),28),(24,(25,26)))))),(29,(30,((31,(32,((33,(34,35)),36))),37))))),19))),(41,42))),38),39),43))),(44,(46,47))));
tree tnt_721 = [&U] (1,2,(((3,((5,((6,(((7,((8,(9,10)),(11,(12,(13,45))))),(14,((15,17),16))),((18,((((20,(22,((23,((24,(25,26)),(27,28))),38))),21),29),(30,((31,((32,36),(33,(34,35)))),37)))),19))),(39,(40,41)))),(42,43))),4),(44,(46,47))));
tree tnt_722 = [&U] (1,2,(((3,((5,((6,(((7,((8,(9,10)),(11,(12,(13,45))))),(14,(15,(16,17)))),((18,((((20,(22,((23,((24,(25,26)),(27,28))),38))),21),29),(30,((31,((32,36),(33,(34,35)))),37)))),19))),(39,(40,41)))),(42,43))),4),(44,(46,47))));
tree tnt_723 = [&U] (1,2,(((3,((5,((6,(((7,((8,(9,10)),(11,(12,(13,45))))),(14,((15,17),16))),(((18,((((20,((23,((24,(25,26)),(27,28))),38)),21),29),(30,((31,((32,36),(33,(34,35)))),37)))),19),22))),(39,(40,41)))),(42,43))),4),(44,(46,47))));
tree tnt_724 = [&U] (1,2,(((3,((5,((6,(((7,((8,(9,10)),(11,(12,(13,45))))),(14,((15,17),16))),((18,((((20,(((22,((24,(25,26)),(27,28))),23),38)),21),29),(30,((31,((32,36),(33,(34,35)))),37)))),19))),(39,(40,41)))),(42,43))),4),(44,(46,47))));
tree tnt_725 = [&U] (1,2,(((3,((5,((6,(((7,((8,(9,10)),(11,(12,13)))),(14,((15,17),16))),((18,((((20,(22,((23,((24,(25,26)),(27,28))),38))),21),29),(30,((31,((32,36),(33,(34,35)))),37)))),19))),(39,(40,41)))),(42,43))),4),(44,(45,(46,47)))));
tree tnt_726 = [&U] (1,2,(((3,((5,((6,(((7,(((8,(9,10)),(11,(12,13))),45)),(14,((15,17),16))),((18,((((20,(22,((23,((24,(25,26)),(27,28))),38))),21),29),(30,((31,((32,36),(33,(34,35)))),37)))),19))),(39,(40,41)))),(42,43))),4),(44,(46,47))));
tree tnt_727 = [&U] (1,2,(((3,((5,((6,(((7,((8,(9,10)),((11,(12,13)),45))),(14,((15,17),16))),((18,((((20,(22,((23,((24,(25,26)),(27,28))),38))),21),29),(30,((31,((32,36),(33,(34,35)))),37)))),19))),(39,(40,41)))),(42,43))),4),(44,(46,47))));
tree tnt_728 = [&U] (1,2,(((3,((5,((6,(((7,(((8,(9,10)),45),(11,(12,13)))),(14,((15,17),16))),((18,((((20,(22,((23,((24,(25,26)),(27,28))),38))),21),29),(30,((31,((32,36),(33,(34,35)))),37)))),19))),(39,(40,41)))),(42,43))),4),(44,(46,47))));
tree tnt_729 = [&U] (1,2,(((3,((5,((6,(((7,((8,(9,10)),(11,((12,13),45)))),(14,((15,17),16))),((18,((((20,(22,((23,((24,(25,26)),(27,28))),38))),21),29),(30,((31,((32,36),(33,(34,35)))),37)))),19))),(39,(40,41)))),(42,43))),4),(44,(46,47))));
tree tnt_730 = [&U] (1,2,(((3,((5,((6,(((7,((8,(9,10)),((11,45),(12,13)))),(14,((15,17),16))),((18,((((20,(22,((23,((24,(25,26)),(27,28))),38))),21),29),(30,((31,((32,36),(33,(34,35)))),37)))),19))),(39,(40,41)))),(42,43))),4),(44,(46,47))));
tree tnt_731 = [&U] (1,2,((3,(4,((((5,(39,43)),41),42),(6,(((((7,(((8,(((9,10),11),45)),14),(12,13))),17),16),40),(15,(18,(((19,((((20,((23,((24,(25,26)),(27,28))),38)),21),29),(30,((31,36),((32,35),(33,34)))))),37),22)))))))),(44,(46,47))));
tree tnt_732 = [&U] (1,2,((3,(4,((((5,(39,43)),41),42),(6,(((((7,(((8,(((9,10),11),45)),14),(12,13))),17),16),40),(15,((18,((19,((((20,((23,((24,(25,26)),(27,28))),38)),21),29),(30,((31,36),((32,35),(33,34)))))),22)),37))))))),(44,(46,47))));
tree tnt_733 = [&U] (1,2,((3,(4,((((5,(39,43)),41),42),(6,(((((7,(((8,(((9,10),11),45)),14),(12,13))),17),16),40),(15,(18,(((19,22),((((20,((23,((24,(25,26)),(27,28))),38)),21),29),(30,((31,36),((32,35),(33,34)))))),37)))))))),(44,(46,47))));
tree tnt_734 = [&U] (1,2,((3,(4,((((5,(39,43)),41),42),(6,(((((7,(((8,(((9,10),11),45)),14),(12,13))),17),16),40),(15,(18,((19,((((20,(22,((23,((24,(25,26)),(27,28))),38))),21),29),(30,((31,36),((32,35),(33,34)))))),37)))))))),(44,(46,47))));
tree tnt_735 = [&U] (1,2,((3,(4,((((5,(39,43)),41),42),(6,(((((7,(((8,(((9,10),11),45)),14),(12,13))),17),16),40),(15,(18,((19,((((20,((22,(23,((24,(25,26)),(27,28)))),38)),21),29),(30,((31,36),((32,35),(33,34)))))),37)))))))),(44,(46,47))));
tree tnt_736 = [&U] (1,2,((3,(4,((((5,(39,43)),41),42),(6,(((((7,(((8,(((9,10),11),45)),14),(12,13))),17),16),40),(15,(18,((19,((((20,(((22,((24,(25,26)),(27,28))),23),38)),21),29),(30,((31,36),((32,35),(33,34)))))),37)))))))),(44,(46,47))));
tree tnt_737 = [&U] (1,2,((3,(4,((((5,(39,43)),41),42),(6,(((((7,((((8,((9,10),11)),14),(12,13)),45)),17),16),40),(15,(18,(((19,((((20,((23,((24,(25,26)),(27,28))),38)),21),29),(30,((31,36),((32,35),(33,34)))))),37),22)))))))),(44,(46,47))));
tree tnt_738 = [&U] (1,2,((3,(4,((((5,(39,43)),41),42),(6,(((((7,((((8,((9,10),11)),14),45),(12,13))),17),16),40),(15,(18,(((19,((((20,((23,((24,(25,26)),(27,28))),38)),21),29),(30,((31,36),((32,35),(33,34)))))),37),22)))))))),(44,(46,47))));
tree tnt_739 = [&U] (1,2,((3,(4,((((5,(39,43)),41),42),(6,(((((7,(((8,((9,10),11)),14),((12,13),45))),17),16),40),(15,(18,(((19,((((20,((23,((24,(25,26)),(27,28))),38)),21),29),(30,((31,36),((32,35),(33,34)))))),37),22)))))))),(44,(46,47))));
tree tnt_740 = [&U] (1,2,((3,(4,((((5,(39,43)),41),42),(6,(((((7,((((8,((9,10),11)),45),14),(12,13))),17),16),40),(15,(18,(((19,((((20,((23,((24,(25,26)),(27,28))),38)),21),29),(30,((31,36),((32,35),(33,34)))))),37),22)))))))),(44,(46,47))));
tree tnt_741 = [&U] (1,2,((3,(4,(((5,(((6,(((7,((8,(9,10)),(11,(12,13)))),(14,(15,(16,17)))),((18,19),((((20,(((22,((24,(25,26)),(27,28))),23),38)),21),29),(30,((31,((32,36),(33,(34,35)))),37)))))),(40,41)),42)),39),43))),(44,(45,(46,47)))));
tree tnt_742 = [&U] (1,2,((3,(4,(((5,(((6,(((7,((8,(9,10)),((11,12),13))),(14,(15,(16,17)))),((18,19),((((20,(((22,((24,(25,26)),(27,28))),23),38)),21),29),(30,((31,((32,36),(33,(34,35)))),37)))))),(40,41)),42)),39),43))),(44,(45,(46,47)))));
tree tnt_743 = [&U] (1,2,((3,(4,(((5,(((6,(((7,((8,(9,10)),(11,(12,13)))),(14,((15,17),16))),((18,19),((((20,(((22,((24,(25,26)),(27,28))),23),38)),21),29),(30,((31,((32,36),(33,(34,35)))),37)))))),(40,41)),42)),39),43))),(44,(45,(46,47)))));
tree tnt_744 = [&U] (1,2,((3,(4,(((5,(((6,(((7,((8,(9,10)),(11,(12,13)))),(14,(15,(16,17)))),((18,19),((((20,(((22,((24,(25,26)),(27,28))),23),38)),21),29),(30,((31,(32,((33,(34,35)),36))),37)))))),(40,41)),42)),39),43))),(44,(45,(46,47)))));
tree tnt_745 = [&U] (1,2,((3,(4,(((5,(((6,(((7,((8,(9,10)),(11,(12,13)))),(14,(15,(16,17)))),((18,19),((((20,(((22,((24,(25,26)),(27,28))),23),38)),21),29),(30,(((31,(32,(33,(34,35)))),37),36)))))),(40,41)),42)),39),43))),(44,(45,(46,47)))));
tree tnt_746 = [&U] (1,2,((3,(4,(((5,(((6,(((7,((8,(9,10)),(11,(12,13)))),(14,(15,(16,17)))),((18,19),((((20,(((22,((24,(25,26)),(27,28))),23),38)),21),29),(30,(((31,(32,(33,(34,35)))),36),37)))))),(40,41)),42)),39),43))),(44,(45,(46,47)))));
tree tnt_747 = [&U] (1,2,((3,(4,(((5,(((6,(((7,((8,(9,10)),(11,(12,13)))),(14,(15,(16,17)))),((18,19),((((20,(((22,((24,(25,26)),(27,28))),23),38)),21),29),(30,((31,((32,(33,(34,35))),36)),37)))))),(40,41)),42)),39),43))),(44,(45,(46,47)))));
tree tnt_748 = [&U] (1,2,((3,(4,(((5,(((6,(((7,((8,(9,10)),(11,(12,13)))),(14,(15,(16,17)))),((18,19),((((20,(((22,((24,(25,26)),(27,28))),23),38)),21),29),(30,(((31,36),(32,(33,(34,35)))),37)))))),(40,41)),42)),39),43))),(44,(45,(46,47)))));
tree tnt_749 = [&U] (1,2,((3,(4,(((5,(((6,(((7,((8,(9,10)),(11,(12,13)))),(14,(15,(16,17)))),((18,19),((((20,(((22,((24,(25,26)),(27,28))),23),38)),21),29),(30,((31,(32,((33,36),(34,35)))),37)))))),(40,41)),42)),39),43))),(44,(45,(46,47)))));
tree tnt_750 = [&U] (1,2,((3,(4,(((5,(((6,(((7,((8,(9,10)),(11,(12,13)))),(14,(15,(16,17)))),((18,19),((((20,(22,((23,((24,(25,26)),(27,28))),38))),21),29),(30,((31,((32,36),(33,(34,35)))),37)))))),(40,41)),42)),39),43))),(44,(45,(46,47)))));
tree tnt_751 = [&U] (1,2,((3,(4,(5,((6,(((7,((8,(9,10)),(11,(12,13)))),(14,(((15,17),16),40))),((18,((((20,((22,(23,((24,(25,26)),(27,28)))),38)),21),29),(30,((31,((32,36),(33,(34,35)))),37)))),19))),(((39,43),42),41))))),(44,(45,(46,47)))));
tree tnt_752 = [&U] (1,2,((3,(4,(5,((6,(((7,((8,(9,10)),(11,(12,13)))),(14,(((15,17),16),40))),((18,((((20,((22,(23,((24,(25,26)),(27,28)))),38)),21),29),(30,((31,(32,((33,(34,35)),36))),37)))),19))),(((39,43),42),41))))),(44,(45,(46,47)))));
tree tnt_753 = [&U] (1,2,((3,(4,(5,((6,(((7,((8,(9,10)),(11,(12,13)))),(14,(((15,17),16),40))),((18,((((20,((22,(23,((24,(25,26)),(27,28)))),38)),21),29),(30,(((31,(32,(33,(34,35)))),37),36)))),19))),(((39,43),42),41))))),(44,(45,(46,47)))));
tree tnt_754 = [&U] (1,2,((3,(4,(5,((6,(((7,((8,(9,10)),(11,(12,13)))),(14,(((15,17),16),40))),((18,((((20,((22,(23,((24,(25,26)),(27,28)))),38)),21),29),(30,(((31,(32,(33,(34,35)))),36),37)))),19))),(((39,43),42),41))))),(44,(45,(46,47)))));
tree tnt_755 = [&U] (1,2,((3,(4,(5,((6,(((7,((8,(9,10)),(11,(12,13)))),(14,(((15,17),16),40))),((18,((((20,((22,(23,((24,(25,26)),(27,28)))),38)),21),29),(30,((31,((32,(33,(34,35))),36)),37)))),19))),(((39,43),42),41))))),(44,(45,(46,47)))));
tree tnt_756 = [&U] (1,2,((3,(4,(5,((6,(((7,((8,(9,10)),(11,(12,13)))),(14,(((15,17),16),40))),((18,((((20,((22,(23,((24,(25,26)),(27,28)))),38)),21),29),(30,(((31,36),(32,(33,(34,35)))),37)))),19))),(((39,43),42),41))))),(44,(45,(46,47)))));
tree tnt_757 = [&U] (1,2,((3,(4,(5,((6,(((7,((8,(9,10)),(11,(12,13)))),(14,(((15,17),16),40))),((18,((((20,((22,(23,((24,(25,26)),(27,28)))),38)),21),29),(30,((31,(32,((33,36),(34,35)))),37)))),19))),(((39,43),42),41))))),(44,(45,(46,47)))));
tree tnt_758 = [&U] (1,2,((3,(4,(5,((6,(((7,((8,(9,10)),(11,(12,13)))),(14,(((15,17),16),40))),(((18,((((20,((23,((24,(25,26)),(27,28))),38)),21),29),(30,((31,((32,36),(33,(34,35)))),37)))),19),22))),(((39,43),42),41))))),(44,(45,(46,47)))));
tree tnt_759 = [&U] (1,2,((3,(4,(5,((6,(((7,((8,(9,10)),(11,(12,13)))),(14,(((15,17),16),40))),((18,((((20,(22,((23,((24,(25,26)),(27,28))),38))),21),29),(30,((31,((32,36),(33,(34,35)))),37)))),19))),(((39,43),42),41))))),(44,(45,(46,47)))));
tree tnt_760 = [&U] (1,2,((3,(4,(5,((6,(((7,(((8,(9,10)),(11,(12,13))),45)),(14,(((15,17),16),40))),((18,((((20,((22,(23,((24,(25,26)),(27,28)))),38)),21),29),(30,((31,((32,36),(33,(34,35)))),37)))),19))),(((39,43),42),41))))),(44,(46,47))));
tree tnt_761 = [&U] (1,2,((3,(4,(5,((6,(((7,((8,(9,10)),(11,(12,13)))),(14,(((15,17),16),40))),((18,19),((((20,(22,((((23,27),28),(24,(25,26))),38))),21),29),(30,(((31,(32,(33,(34,35)))),36),37)))))),(((39,43),42),41))))),(44,((45,46),47))));
tree tnt_762 = [&U] (1,2,((3,(4,(5,((6,(((7,((8,(9,10)),(11,(12,13)))),(14,(((15,17),16),40))),((18,19),((((20,(22,((((23,27),28),(24,(25,26))),38))),21),29),(30,(((31,(32,(33,(34,35)))),37),36)))))),(((39,43),42),41))))),(44,((45,46),47))));
tree tnt_763 = [&U] (1,2,((3,(4,(5,((6,(((7,((8,(9,10)),(11,(12,13)))),(14,(((15,17),16),40))),((18,19),((((20,(22,((((23,27),28),(24,(25,26))),38))),21),29),(30,((31,(32,((33,(34,35)),36))),37)))))),(((39,43),42),41))))),(44,((45,46),47))));
tree tnt_764 = [&U] (1,2,((3,(4,(5,((6,(((7,((8,(9,10)),(11,(12,13)))),(14,(((15,17),16),40))),((18,19),((((20,(22,((((23,27),28),(24,(25,26))),38))),21),29),(30,((31,((32,36),(33,(34,35)))),37)))))),(((39,43),42),41))))),(44,((45,46),47))));
tree tnt_765 = [&U] (1,2,((3,(4,(5,((6,(((7,((8,(9,10)),(11,(12,13)))),(14,(((15,17),16),40))),((18,19),((((20,(22,((((23,27),28),(24,(25,26))),38))),21),29),(30,((31,(32,(33,((34,35),36)))),37)))))),(((39,43),42),41))))),(44,((45,46),47))));
tree tnt_766 = [&U] (1,2,((3,(4,(5,((6,(((7,((8,(9,10)),(11,(12,13)))),(14,(((15,17),16),40))),(((18,19),((((20,((((23,27),28),(24,(25,26))),38)),21),29),(30,(((31,(32,(33,(34,35)))),36),37)))),22))),(((39,43),42),41))))),(44,((45,46),47))));
tree tnt_767 = [&U] (1,2,((3,(4,(5,((6,(((7,(((8,(9,10)),(11,(12,13))),45)),(14,(((15,17),16),40))),((18,19),((((20,(22,((((23,27),28),(24,(25,26))),38))),21),29),(30,(((31,(32,(33,(34,35)))),36),37)))))),(((39,43),42),41))))),(44,(46,47))));
tree tnt_768 = [&U] (1,2,((3,(4,(5,((6,(((7,((8,(9,10)),((11,(12,13)),45))),(14,(((15,17),16),40))),((18,19),((((20,(22,((((23,27),28),(24,(25,26))),38))),21),29),(30,(((31,(32,(33,(34,35)))),36),37)))))),(((39,43),42),41))))),(44,(46,47))));
tree tnt_769 = [&U] (1,2,((3,(4,(5,((6,(((7,(((8,(9,10)),45),(11,(12,13)))),(14,(((15,17),16),40))),((18,19),((((20,(22,((((23,27),28),(24,(25,26))),38))),21),29),(30,(((31,(32,(33,(34,35)))),36),37)))))),(((39,43),42),41))))),(44,(46,47))));
tree tnt_770 = [&U] (1,2,((3,(4,(5,((6,(((7,((8,(9,10)),(11,((12,13),45)))),(14,(((15,17),16),40))),((18,19),((((20,(22,((((23,27),28),(24,(25,26))),38))),21),29),(30,(((31,(32,(33,(34,35)))),36),37)))))),(((39,43),42),41))))),(44,(46,47))));
tree tnt_771 = [&U] (1,2,((3,(4,((((5,((6,(((7,((8,((9,45),10)),(11,(12,13)))),(14,(((15,17),16),40))),(18,(19,((((20,(22,(((23,27),28),(24,(25,26))))),21),29),(30,((31,(32,(33,((34,35),36)))),37))))))),(41,42))),38),39),43))),(44,(46,47))));
tree tnt_772 = [&U] (1,2,((3,(4,((((5,((6,(((7,((8,((9,45),10)),(11,(12,13)))),(14,(((15,17),16),40))),(18,(19,((20,(21,(22,(((23,27),28),(24,(25,26)))))),(29,(30,((31,(32,(33,((34,35),36)))),37)))))))),(41,42))),38),39),43))),(44,(46,47))));
tree tnt_773 = [&U] (1,2,((3,(4,((((5,((6,(((7,((8,((9,45),10)),(11,(12,13)))),(14,(((15,17),16),40))),(18,(19,((((20,((22,((24,(25,26)),(27,28))),23)),21),29),(30,((31,(32,(33,((34,35),36)))),37))))))),(41,42))),38),39),43))),(44,(46,47))));
tree tnt_774 = [&U] (1,2,((3,(4,(((5,((6,(((7,((8,((9,45),10)),(11,(12,13)))),(14,(((15,17),16),40))),(18,(19,((((20,((22,(((23,27),28),(24,(25,26)))),38)),21),29),(30,((31,(32,(33,((34,35),36)))),37))))))),(41,42))),39),43))),(44,(46,47))));
tree tnt_775 = [&U] (1,2,((3,(4,((((5,((6,(((7,((8,((9,45),10)),(11,(12,13)))),(14,(((15,17),16),40))),(18,(19,((((20,(22,(((23,27),28),(24,(25,26))))),21),29),(30,(((31,(32,(33,(34,35)))),37),36))))))),(41,42))),38),39),43))),(44,(46,47))));
tree tnt_776 = [&U] (1,2,((3,(4,((((5,((6,(((7,((8,((9,45),10)),(11,(12,13)))),(14,(((15,17),16),40))),(18,(19,((((20,(22,(((23,27),28),(24,(25,26))))),21),29),(30,(((31,(32,(33,(34,35)))),36),37))))))),(41,42))),38),39),43))),(44,(46,47))));
tree tnt_777 = [&U] (1,2,((3,(4,((((5,((6,(((7,((8,((9,45),10)),(11,(12,13)))),(14,(((15,17),16),40))),(18,(19,((((20,(22,(((23,27),28),(24,(25,26))))),21),29),(30,(((31,36),(32,(33,(34,35)))),37))))))),(41,42))),38),39),43))),(44,(46,47))));
tree tnt_778 = [&U] (1,2,((3,(4,((((5,((6,(((7,((8,((9,45),10)),(11,(12,13)))),(14,(((15,17),16),40))),(18,(19,((((20,(22,(((23,27),28),(24,(25,26))))),21),29),(30,((31,((32,(33,(34,35))),36)),37))))))),(41,42))),38),39),43))),(44,(46,47))));
tree tnt_779 = [&U] (1,2,((3,(4,((((5,((6,(((7,((8,((9,45),10)),(11,(12,13)))),(14,(((15,17),16),40))),(18,(19,((((20,(22,(((23,27),28),(24,(25,26))))),21),29),(30,((31,(32,((33,(34,35)),36))),37))))))),(41,42))),38),39),43))),(44,(46,47))));
tree tnt_780 = [&U] (1,2,((3,(4,((((5,((6,(((7,((8,((9,45),10)),(11,(12,13)))),(14,(((15,17),16),40))),(18,(19,((((20,(22,(((23,27),28),(24,(25,26))))),21),29),(30,((31,((32,36),(33,(34,35)))),37))))))),(41,42))),38),39),43))),(44,(46,47))));
tree tnt_781 = [&U] (1,2,(((3,((5,(((6,(((7,((8,((9,45),10)),(11,(12,13)))),(14,(15,(16,17)))),((18,((((20,((22,(23,((24,(25,26)),(27,28)))),38)),21),29),(30,((31,((32,36),(33,(34,35)))),37)))),19))),(40,41)),39)),(42,43))),4),(44,(46,47))));
tree tnt_782 = [&U] (1,2,(((3,((5,(((6,(((7,((8,((9,45),10)),(11,(12,13)))),(14,((15,17),16))),((18,((((20,((22,(23,((24,(25,26)),(27,28)))),38)),21),29),(30,((31,((32,36),(33,(34,35)))),37)))),19))),(40,41)),39)),(42,43))),4),(44,(46,47))));
tree tnt_783 = [&U] (1,2,(((3,((5,(((6,(((7,((8,((9,45),10)),(11,(12,13)))),(14,(15,(16,17)))),((18,((((20,(22,((23,((24,(25,26)),(27,28))),38))),21),29),(30,((31,((32,36),(33,(34,35)))),37)))),19))),(40,41)),39)),(42,43))),4),(44,(46,47))));
tree tnt_784 = [&U] (1,2,(((3,((5,(((6,(((7,((8,(9,10)),(11,(12,13)))),(14,(15,(16,17)))),((18,((((20,((22,(23,((24,(25,26)),(27,28)))),38)),21),29),(30,((31,((32,36),(33,(34,35)))),37)))),19))),(40,41)),39)),(42,43))),4),(44,(45,(46,47)))));
tree tnt_785 = [&U] (1,2,(((3,((5,(((6,(((7,(((8,(9,10)),(11,(12,13))),45)),(14,(15,(16,17)))),((18,((((20,((22,(23,((24,(25,26)),(27,28)))),38)),21),29),(30,((31,((32,36),(33,(34,35)))),37)))),19))),(40,41)),39)),(42,43))),4),(44,(46,47))));
tree tnt_786 = [&U] (1,2,(((3,((5,(((6,(((7,(((8,(9,10)),45),(11,(12,13)))),(14,(15,(16,17)))),((18,((((20,((22,(23,((24,(25,26)),(27,28)))),38)),21),29),(30,((31,((32,36),(33,(34,35)))),37)))),19))),(40,41)),39)),(42,43))),4),(44,(46,47))));
tree tnt_787 = [&U] (1,2,(((3,((5,(((6,(((7,((8,(9,10)),((11,(12,13)),45))),(14,(15,(16,17)))),((18,((((20,((22,(23,((24,(25,26)),(27,28)))),38)),21),29),(30,((31,((32,36),(33,(34,35)))),37)))),19))),(40,41)),39)),(42,43))),4),(44,(46,47))));
tree tnt_788 = [&U] (1,2,(((3,((5,(((6,(((7,((8,((9,10),45)),(11,(12,13)))),(14,(15,(16,17)))),((18,((((20,((22,(23,((24,(25,26)),(27,28)))),38)),21),29),(30,((31,((32,36),(33,(34,35)))),37)))),19))),(40,41)),39)),(42,43))),4),(44,(46,47))));
tree tnt_789 = [&U] (1,2,(((3,((5,(((6,(((7,(((8,45),(9,10)),(11,(12,13)))),(14,(15,(16,17)))),((18,((((20,((22,(23,((24,(25,26)),(27,28)))),38)),21),29),(30,((31,((32,36),(33,(34,35)))),37)))),19))),(40,41)),39)),(42,43))),4),(44,(46,47))));
tree tnt_790 = [&U] (1,2,(((3,((5,(((6,(((7,((8,(9,10)),(11,((12,13),45)))),(14,(15,(16,17)))),((18,((((20,((22,(23,((24,(25,26)),(27,28)))),38)),21),29),(30,((31,((32,36),(33,(34,35)))),37)))),19))),(40,41)),39)),(42,43))),4),(44,(46,47))));
tree tnt_791 = [&U] (1,2,((3,(4,((5,((6,(((7,((8,(9,10)),(11,(12,13)))),(14,((15,17),16))),((18,(19,((20,(21,(((23,27),28),(24,(25,26))))),(29,(30,((31,(32,((33,(34,35)),36))),37)))))),22))),((38,39),(40,41)))),(42,43)))),(44,((45,46),47))));
tree tnt_792 = [&U] (1,2,((3,(4,((5,((6,(((7,((8,(9,10)),(11,(12,13)))),(14,((15,17),16))),((18,(19,((20,(21,(((23,27),28),(24,(25,26))))),(29,(30,(((31,(32,(33,(34,35)))),37),36)))))),22))),((38,39),(40,41)))),(42,43)))),(44,((45,46),47))));
tree tnt_793 = [&U] (1,2,((3,(4,((5,((6,(((7,((8,(9,10)),(11,(12,13)))),(14,((15,17),16))),((18,(19,((20,(21,(((23,27),28),(24,(25,26))))),(29,(30,(((31,(32,(33,(34,35)))),36),37)))))),22))),((38,39),(40,41)))),(42,43)))),(44,((45,46),47))));
tree tnt_794 = [&U] (1,2,((3,(4,((5,((6,(((7,((8,(9,10)),(11,(12,13)))),(14,((15,17),16))),((18,(19,((20,(21,(((23,27),28),(24,(25,26))))),(29,(30,(((31,36),(32,(33,(34,35)))),37)))))),22))),((38,39),(40,41)))),(42,43)))),(44,((45,46),47))));
tree tnt_795 = [&U] (1,2,((3,(4,((5,((6,(((7,((8,(9,10)),(11,(12,13)))),(14,((15,17),16))),((18,(19,((20,(21,(((23,27),28),(24,(25,26))))),(29,(30,((31,((32,(33,(34,35))),36)),37)))))),22))),((38,39),(40,41)))),(42,43)))),(44,((45,46),47))));
tree tnt_796 = [&U] (1,2,((3,(4,((5,((6,(((7,((8,(9,10)),(11,(12,13)))),(14,((15,17),16))),((((18,(29,(30,((31,(32,((33,(34,35)),36))),37)))),(20,(21,(((23,27),28),(24,(25,26)))))),19),22))),((38,39),(40,41)))),(42,43)))),(44,((45,46),47))));
tree tnt_797 = [&U] (1,2,((3,(4,((5,((6,(((7,((8,(9,10)),(11,(12,13)))),(14,(15,(16,17)))),((18,(19,((20,(21,(((23,27),28),(24,(25,26))))),(29,(30,((31,(32,((33,(34,35)),36))),37)))))),22))),((38,39),(40,41)))),(42,43)))),(44,((45,46),47))));
tree tnt_798 = [&U] (1,2,((3,(4,((5,((6,(((7,((8,(9,10)),(11,(12,13)))),(14,((15,17),16))),(18,(19,((20,(21,(22,(((23,27),28),(24,(25,26)))))),(29,(30,((31,(32,((33,(34,35)),36))),37)))))))),((38,39),(40,41)))),(42,43)))),(44,((45,46),47))));
tree tnt_799 = [&U] (1,2,((3,(4,((5,((6,(((7,((8,(9,10)),(11,(12,13)))),(14,((15,17),16))),(((18,((20,(21,(((23,27),28),(24,(25,26))))),(29,(30,((31,(32,((33,(34,35)),36))),37))))),22),19))),((38,39),(40,41)))),(42,43)))),(44,((45,46),47))));
tree tnt_800 = [&U] (1,2,((3,(4,((5,((6,(((7,(((8,(9,10)),(11,(12,13))),45)),(14,((15,17),16))),((18,(19,((20,(21,(((23,27),28),(24,(25,26))))),(29,(30,((31,(32,((33,(34,35)),36))),37)))))),22))),((38,39),(40,41)))),(42,43)))),(44,(46,47))));
tree tnt_801 = [&U] (1,2,((3,(4,((5,((6,(((7,((8,(9,10)),(11,(12,13)))),(14,((15,17),16))),((18,(((20,(21,(((22,38),((((23,27),28),26),25)),24))),29),(30,(((31,36),(32,(33,(34,35)))),37)))),19))),(39,(40,41)))),(42,43)))),(44,(45,(46,47)))));
tree tnt_802 = [&U] (1,2,((3,(4,((5,((6,(((7,((8,(9,10)),(11,(12,13)))),(14,((15,17),16))),((18,(((20,(21,(((22,38),((((23,27),28),26),25)),24))),29),(30,((31,((32,(33,(34,35))),36)),37)))),19))),(39,(40,41)))),(42,43)))),(44,(45,(46,47)))));
tree tnt_803 = [&U] (1,2,((3,(4,((5,((6,(((7,((8,(9,10)),(11,(12,13)))),(14,((15,17),16))),((18,(((20,(21,(((22,38),((((23,27),28),26),25)),24))),29),(30,(((31,(32,(33,(34,35)))),36),37)))),19))),(39,(40,41)))),(42,43)))),(44,(45,(46,47)))));
tree tnt_804 = [&U] (1,2,((3,(4,((5,((6,(((7,((8,(9,10)),(11,(12,13)))),(14,((15,17),16))),((18,(((20,(21,(((22,38),((((23,27),28),26),25)),24))),29),(30,((31,(32,((33,(34,35)),36))),37)))),19))),(39,(40,41)))),(42,43)))),(44,(45,(46,47)))));
tree tnt_805 = [&U] (1,2,((3,(4,((5,((6,(((7,((8,(9,10)),(11,(12,13)))),(14,((15,17),16))),((18,(((20,(21,(((22,38),((((23,27),28),26),25)),24))),29),(30,((31,((32,36),(33,(34,35)))),37)))),19))),(39,(40,41)))),(42,43)))),(44,(45,(46,47)))));
tree tnt_806 = [&U] (1,2,((3,(4,((5,((6,(((7,((8,(9,10)),(11,(12,13)))),(14,((15,17),16))),((18,(((20,(21,(((22,38),((((23,27),28),26),25)),24))),29),(30,((31,(32,((33,36),(34,35)))),37)))),19))),(39,(40,41)))),(42,43)))),(44,(45,(46,47)))));
tree tnt_807 = [&U] (1,2,((3,(4,((5,((6,(((7,((8,(9,10)),(11,(12,13)))),(14,((15,17),16))),(((18,(((20,(21,((((((23,27),28),26),25),38),24))),29),(30,(((31,36),(32,(33,(34,35)))),37)))),19),22))),(39,(40,41)))),(42,43)))),(44,(45,(46,47)))));
tree tnt_808 = [&U] (1,2,((3,(4,((5,((6,(((7,(((8,(9,10)),(11,(12,13))),45)),(14,((15,17),16))),((18,(((20,(21,(((22,38),((((23,27),28),26),25)),24))),29),(30,(((31,36),(32,(33,(34,35)))),37)))),19))),(39,(40,41)))),(42,43)))),(44,(46,47))));
tree tnt_809 = [&U] (1,2,((3,(4,((5,((6,(((7,((8,(9,10)),((11,(12,13)),45))),(14,((15,17),16))),((18,(((20,(21,(((22,38),((((23,27),28),26),25)),24))),29),(30,(((31,36),(32,(33,(34,35)))),37)))),19))),(39,(40,41)))),(42,43)))),(44,(46,47))));
tree tnt_810 = [&U] (1,2,((3,(4,((5,((6,(((7,(((8,(9,10)),45),(11,(12,13)))),(14,((15,17),16))),((18,(((20,(21,(((22,38),((((23,27),28),26),25)),24))),29),(30,(((31,36),(32,(33,(34,35)))),37)))),19))),(39,(40,41)))),(42,43)))),(44,(46,47))));
tree tnt_811 = [&U] (1,2,(((3,((5,((6,(((7,((8,(9,10)),(11,(12,13)))),(14,(15,(16,17)))),((18,(19,((20,(21,(((23,27),28),(24,(25,26))))),(29,(30,((31,((32,36),(33,(34,35)))),37)))))),22))),((38,39),(40,41)))),(42,43))),4),(44,(45,(46,47)))));
tree tnt_812 = [&U] (1,2,(((3,((5,((6,(((7,((8,(9,10)),(11,(12,13)))),(14,((15,17),16))),((18,(19,((20,(21,(((23,27),28),(24,(25,26))))),(29,(30,((31,((32,36),(33,(34,35)))),37)))))),22))),((38,39),(40,41)))),(42,43))),4),(44,(45,(46,47)))));
tree tnt_813 = [&U] (1,2,(((3,((5,((6,(((7,((8,(9,10)),(11,(12,13)))),(14,(15,(16,17)))),(18,(19,((20,(21,(22,(((23,27),28),(24,(25,26)))))),(29,(30,((31,((32,36),(33,(34,35)))),37)))))))),((38,39),(40,41)))),(42,43))),4),(44,(45,(46,47)))));
tree tnt_814 = [&U] (1,2,(((3,((5,((6,(((7,((8,(9,10)),(11,(12,13)))),(14,(15,(16,17)))),(((18,((20,(21,(((23,27),28),(24,(25,26))))),(29,(30,((31,((32,36),(33,(34,35)))),37))))),22),19))),((38,39),(40,41)))),(42,43))),4),(44,(45,(46,47)))));
tree tnt_815 = [&U] (1,2,(((3,((5,((6,(((7,(((8,(9,10)),(11,(12,13))),45)),(14,(15,(16,17)))),((18,(19,((20,(21,(((23,27),28),(24,(25,26))))),(29,(30,((31,((32,36),(33,(34,35)))),37)))))),22))),((38,39),(40,41)))),(42,43))),4),(44,(46,47))));
tree tnt_816 = [&U] (1,2,(((3,((5,((6,(((7,((8,(9,10)),((11,(12,13)),45))),(14,(15,(16,17)))),((18,(19,((20,(21,(((23,27),28),(24,(25,26))))),(29,(30,((31,((32,36),(33,(34,35)))),37)))))),22))),((38,39),(40,41)))),(42,43))),4),(44,(46,47))));
tree tnt_817 = [&U] (1,2,(((3,((5,((6,(((7,(((8,(9,10)),45),(11,(12,13)))),(14,(15,(16,17)))),((18,(19,((20,(21,(((23,27),28),(24,(25,26))))),(29,(30,((31,((32,36),(33,(34,35)))),37)))))),22))),((38,39),(40,41)))),(42,43))),4),(44,(46,47))));
tree tnt_818 = [&U] (1,2,(((3,((5,((6,(((7,((8,(9,10)),(11,((12,13),45)))),(14,(15,(16,17)))),((18,(19,((20,(21,(((23,27),28),(24,(25,26))))),(29,(30,((31,((32,36),(33,(34,35)))),37)))))),22))),((38,39),(40,41)))),(42,43))),4),(44,(46,47))));
tree tnt_819 = [&U] (1,2,(((3,((5,((6,(((7,((8,(9,10)),((11,45),(12,13)))),(14,(15,(16,17)))),((18,(19,((20,(21,(((23,27),28),(24,(25,26))))),(29,(30,((31,((32,36),(33,(34,35)))),37)))))),22))),((38,39),(40,41)))),(42,43))),4),(44,(46,47))));
tree tnt_820 = [&U] (1,2,(((3,((5,((6,(((7,(((8,45),(9,10)),(11,(12,13)))),(14,(15,(16,17)))),((18,(19,((20,(21,(((23,27),28),(24,(25,26))))),(29,(30,((31,((32,36),(33,(34,35)))),37)))))),22))),((38,39),(40,41)))),(42,43))),4),(44,(46,47))));
tree tnt_821 = [&U] (1,2,((3,(4,((5,((6,(((7,((8,(9,10)),(11,(12,13)))),(14,((15,17),16))),(18,(19,(20,(((21,(22,(((23,27),28),(24,(25,26))))),(30,(((31,(32,(33,(34,35)))),36),37))),29)))))),((38,39),(40,41)))),(42,43)))),(44,(45,(46,47)))));
tree tnt_822 = [&U] (1,2,((3,(4,((5,((6,(((7,((8,(9,10)),(11,(12,13)))),(14,((15,17),16))),(18,(19,((20,(21,(22,(((23,27),28),(24,(25,26)))))),(29,(30,(((31,(32,(33,(34,35)))),36),37)))))))),((38,39),(40,41)))),(42,43)))),(44,(45,(46,47)))));
tree tnt_823 = [&U] (1,2,((3,(4,((5,((6,(((7,((8,(9,10)),(11,(12,13)))),(14,((15,17),16))),(18,(19,(20,(((21,(22,(((23,27),28),(24,(25,26))))),(30,((31,(32,(33,(34,35)))),(36,37)))),29)))))),((38,39),(40,41)))),(42,43)))),(44,(45,(46,47)))));
tree tnt_824 = [&U] (1,2,((3,(4,((5,((6,(((7,((8,(9,10)),(11,(12,13)))),(14,(15,(16,17)))),(18,(19,(20,(((21,(22,(((23,27),28),(24,(25,26))))),(30,(((31,(32,(33,(34,35)))),36),37))),29)))))),((38,39),(40,41)))),(42,43)))),(44,(45,(46,47)))));
tree tnt_825 = [&U] (1,2,((3,(4,((5,((6,(((7,((8,(9,10)),(11,(12,13)))),(14,((15,17),16))),(18,(19,(20,(((21,((22,((24,(25,26)),(27,28))),23)),(30,(((31,(32,(33,(34,35)))),36),37))),29)))))),((38,39),(40,41)))),(42,43)))),(44,(45,(46,47)))));
tree tnt_826 = [&U] (1,2,((3,(4,((5,((6,(((7,((8,(9,10)),(11,(12,13)))),(14,((15,17),16))),(18,(19,(20,(((21,(22,(((23,27),28),(24,(25,26))))),(30,((31,(32,((33,(34,35)),36))),37))),29)))))),((38,39),(40,41)))),(42,43)))),(44,(45,(46,47)))));
tree tnt_827 = [&U] (1,2,((3,(4,((5,((6,(((7,((8,(9,10)),(11,(12,13)))),(14,((15,17),16))),(18,(19,(20,(((21,(22,(((23,27),28),(24,(25,26))))),(30,((31,((32,36),(33,(34,35)))),37))),29)))))),((38,39),(40,41)))),(42,43)))),(44,(45,(46,47)))));
tree tnt_828 = [&U] (1,2,((3,(4,((5,((6,(((7,((8,(9,10)),(11,(12,13)))),(14,((15,17),16))),(18,(19,(20,(((21,(22,(((23,27),28),(24,(25,26))))),(30,((31,(32,((33,36),(34,35)))),37))),29)))))),((38,39),(40,41)))),(42,43)))),(44,(45,(46,47)))));
tree tnt_829 = [&U] (1,2,((3,(4,((5,((6,(((7,((8,(9,10)),(11,(12,13)))),(14,((15,17),16))),((18,(19,(20,(((21,(((23,27),28),(24,(25,26)))),(30,(((31,(32,(33,(34,35)))),36),37))),29)))),22))),((38,39),(40,41)))),(42,43)))),(44,(45,(46,47)))));
tree tnt_830 = [&U] (1,2,((3,(4,((5,((6,(((7,((8,(9,10)),(11,(12,13)))),(14,((15,17),16))),(18,(19,((20,(((21,(((23,27),28),(24,(25,26)))),(30,(((31,(32,(33,(34,35)))),36),37))),29)),22))))),((38,39),(40,41)))),(42,43)))),(44,(45,(46,47)))));
tree tnt_831 = [&U] (1,2,((3,(4,((5,(((6,(((7,((8,(9,10)),(11,(12,13)))),(14,((15,17),16))),((18,((((20,((22,(23,((24,(25,26)),(27,28)))),38)),21),29),(30,(((31,(32,(33,(34,35)))),36),37)))),19))),(40,41)),39)),(42,43)))),(44,(45,(46,47)))));
tree tnt_832 = [&U] (1,2,((3,(4,((5,(((6,(((7,((8,(9,10)),((11,12),13))),(14,((15,17),16))),((18,((((20,((22,(23,((24,(25,26)),(27,28)))),38)),21),29),(30,(((31,(32,(33,(34,35)))),36),37)))),19))),(40,41)),39)),(42,43)))),(44,(45,(46,47)))));
tree tnt_833 = [&U] (1,2,((3,(4,((5,(((6,(((7,((8,(9,10)),(11,(12,13)))),(14,(15,(16,17)))),((18,((((20,((22,(23,((24,(25,26)),(27,28)))),38)),21),29),(30,(((31,(32,(33,(34,35)))),36),37)))),19))),(40,41)),39)),(42,43)))),(44,(45,(46,47)))));
tree tnt_834 = [&U] (1,2,((3,(4,((5,(((6,(((7,((8,(9,10)),(11,(12,13)))),(14,((15,17),16))),((18,((((20,((22,(((23,27),28),(24,(25,26)))),38)),21),29),(30,(((31,(32,(33,(34,35)))),36),37)))),19))),(40,41)),39)),(42,43)))),(44,(45,(46,47)))));
tree tnt_835 = [&U] (1,2,((3,(4,((5,(((6,(((7,((8,(9,10)),(11,(12,13)))),(14,((15,17),16))),((18,((((20,((22,(23,((24,(25,26)),(27,28)))),38)),21),29),(30,(((31,(32,(33,(34,35)))),37),36)))),19))),(40,41)),39)),(42,43)))),(44,(45,(46,47)))));
tree tnt_836 = [&U] (1,2,((3,(4,((5,(((6,(((7,((8,(9,10)),(11,(12,13)))),(14,((15,17),16))),((18,((((20,((22,(23,((24,(25,26)),(27,28)))),38)),21),29),(30,((31,(32,((33,(34,35)),36))),37)))),19))),(40,41)),39)),(42,43)))),(44,(45,(46,47)))));
tree tnt_837 = [&U] (1,2,((3,(4,((5,(((6,(((7,((8,(9,10)),(11,(12,13)))),(14,((15,17),16))),((18,((((20,((22,(23,((24,(25,26)),(27,28)))),38)),21),29),(30,((31,((32,36),(33,(34,35)))),37)))),19))),(40,41)),39)),(42,43)))),(44,(45,(46,47)))));
tree tnt_838 = [&U] (1,2,((3,(4,((5,(((6,(((7,((8,(9,10)),(11,(12,13)))),(14,((15,17),16))),((18,((((20,((22,(23,((24,(25,26)),(27,28)))),38)),21),29),(30,((31,(32,((33,36),(34,35)))),37)))),19))),(40,41)),39)),(42,43)))),(44,(45,(46,47)))));
tree tnt_839 = [&U] (1,2,((3,(4,((5,(((6,(((7,((8,(9,10)),(11,(12,13)))),(14,((15,17),16))),((18,((((20,(22,((23,((24,(25,26)),(27,28))),38))),21),29),(30,(((31,(32,(33,(34,35)))),36),37)))),19))),(40,41)),39)),(42,43)))),(44,(45,(46,47)))));
tree tnt_840 = [&U] (1,2,((3,(4,((5,(((6,(((7,(((8,(9,10)),(11,(12,13))),45)),(14,((15,17),16))),((18,((((20,((22,(23,((24,(25,26)),(27,28)))),38)),21),29),(30,(((31,(32,(33,(34,35)))),36),37)))),19))),(40,41)),39)),(42,43)))),(44,(46,47))));
tree tnt_841 = [&U] (1,2,((3,(4,((((5,(39,43)),41),42),(6,(((((7,(((8,(((9,10),45),11)),14),(12,13))),17),16),40),(15,(((18,((((20,(21,((((((23,27),28),26),25),38),24))),29),(30,((31,((32,35),(33,34))),36))),22)),19),37))))))),(44,(46,47))));
tree tnt_842 = [&U] (1,2,((3,(4,((((5,(39,43)),41),42),(6,(((((7,(((8,(((9,10),45),11)),14),(12,13))),17),16),40),(15,(18,((19,((((20,(21,((((((23,27),28),26),25),38),24))),29),(30,((31,((32,35),(33,34))),36))),22)),37)))))))),(44,(46,47))));
tree tnt_843 = [&U] (1,2,((3,(4,((((5,(39,43)),41),42),(6,(((((7,(((8,(((9,10),45),11)),14),(12,13))),17),16),40),(15,((18,(19,((((20,(21,((((((23,27),28),26),25),38),24))),29),(30,((31,((32,35),(33,34))),36))),22))),37))))))),(44,(46,47))));
tree tnt_844 = [&U] (1,2,((3,(4,((((5,(39,43)),41),42),(6,(((((7,(((8,(((9,10),45),11)),14),(12,13))),17),16),40),(15,((((18,(((20,(21,((((((23,27),28),26),25),38),24))),29),(30,((31,((32,35),(33,34))),36)))),19),37),22))))))),(44,(46,47))));
tree tnt_845 = [&U] (1,2,((3,(4,((((5,(39,43)),41),42),(6,(((((7,(((8,(((9,10),45),11)),14),(12,13))),17),16),40),(15,(((18,(((20,(21,((22,(((((23,27),28),26),25),38)),24))),29),(30,((31,((32,35),(33,34))),36)))),19),37))))))),(44,(46,47))));
tree tnt_846 = [&U] (1,2,((3,(4,((((5,(39,43)),41),42),(6,(((((7,((((8,((9,10),11)),45),14),(12,13))),17),16),40),(15,(((18,((((20,(21,((((((23,27),28),26),25),38),24))),29),(30,((31,((32,35),(33,34))),36))),22)),19),37))))))),(44,(46,47))));
tree tnt_847 = [&U] (1,2,((3,(4,((((5,(39,43)),41),42),(6,(((((7,(((8,((9,10),11)),(14,45)),(12,13))),17),16),40),(15,(((18,((((20,(21,((((((23,27),28),26),25),38),24))),29),(30,((31,((32,35),(33,34))),36))),22)),19),37))))))),(44,(46,47))));
tree tnt_848 = [&U] (1,2,((3,(4,((((5,(39,43)),41),42),(6,(((((7,(((8,((9,10),11)),14),((12,45),13))),17),16),40),(15,(((18,((((20,(21,((((((23,27),28),26),25),38),24))),29),(30,((31,((32,35),(33,34))),36))),22)),19),37))))))),(44,(46,47))));
tree tnt_849 = [&U] (1,2,((3,(4,((((5,(39,43)),41),42),(6,(((((7,(((8,(((9,10),11),45)),14),(12,13))),17),16),40),(15,(((18,((((20,(21,((((((23,27),28),26),25),38),24))),29),(30,((31,((32,35),(33,34))),36))),22)),19),37))))))),(44,(46,47))));
tree tnt_850 = [&U] (1,2,((3,(4,((((5,(39,43)),41),42),(6,(((((7,((((8,45),((9,10),11)),14),(12,13))),17),16),40),(15,(((18,((((20,(21,((((((23,27),28),26),25),38),24))),29),(30,((31,((32,35),(33,34))),36))),22)),19),37))))))),(44,(46,47))));
tree tnt_851 = [&U] (1,2,(((3,((5,((6,(((7,((8,((9,45),10)),(11,(12,13)))),(14,(15,(16,17)))),((18,(((20,(21,((22,23),((24,(25,26)),(27,28))))),29),(30,((31,(32,((33,36),(34,35)))),37)))),19))),((38,39),(40,41)))),(42,43))),4),(44,(46,47))));
tree tnt_852 = [&U] (1,2,(((3,((5,((6,(((7,((8,((9,45),10)),(11,(12,13)))),(14,(15,(16,17)))),(((18,(29,(30,((31,(32,((33,36),(34,35)))),37)))),(20,(21,((22,23),((24,(25,26)),(27,28)))))),19))),((38,39),(40,41)))),(42,43))),4),(44,(46,47))));
tree tnt_853 = [&U] (1,2,(((3,((5,((6,(((7,((8,((9,45),10)),(11,(12,13)))),(14,(15,(16,17)))),((18,((20,(21,((22,23),((24,(25,26)),(27,28))))),(29,(30,((31,(32,((33,36),(34,35)))),37))))),19))),((38,39),(40,41)))),(42,43))),4),(44,(46,47))));
tree tnt_854 = [&U] (1,2,(((3,((5,((6,(((7,((8,((9,45),10)),(11,(12,13)))),(14,(15,(16,17)))),((18,19),((20,(21,((22,23),((24,(25,26)),(27,28))))),(29,(30,((31,(32,((33,36),(34,35)))),37))))))),((38,39),(40,41)))),(42,43))),4),(44,(46,47))));
tree tnt_855 = [&U] (1,2,(((3,((5,((6,(((7,((8,((9,45),10)),(11,(12,13)))),(14,((15,17),16))),((18,(((20,(21,((22,23),((24,(25,26)),(27,28))))),29),(30,((31,(32,((33,36),(34,35)))),37)))),19))),((38,39),(40,41)))),(42,43))),4),(44,(46,47))));
tree tnt_856 = [&U] (1,2,(((3,((5,((6,(((7,((8,((9,45),10)),(11,(12,13)))),(14,(15,(16,17)))),((18,(((20,(21,(22,(((23,27),28),(24,(25,26)))))),29),(30,((31,(32,((33,36),(34,35)))),37)))),19))),((38,39),(40,41)))),(42,43))),4),(44,(46,47))));
tree tnt_857 = [&U] (1,2,(((3,((5,((6,(((7,((8,((9,45),10)),(11,(12,13)))),(14,(15,(16,17)))),((18,(((20,(21,((22,23),((24,(25,26)),(27,28))))),29),(30,(((31,(32,(33,(34,35)))),37),36)))),19))),((38,39),(40,41)))),(42,43))),4),(44,(46,47))));
tree tnt_858 = [&U] (1,2,(((3,((5,((6,(((7,((8,((9,45),10)),(11,(12,13)))),(14,(15,(16,17)))),((18,(((20,(21,((22,23),((24,(25,26)),(27,28))))),29),(30,(((31,(32,(33,(34,35)))),36),37)))),19))),((38,39),(40,41)))),(42,43))),4),(44,(46,47))));
tree tnt_859 = [&U] (1,2,(((3,((5,((6,(((7,((8,((9,45),10)),(11,(12,13)))),(14,(15,(16,17)))),((18,(((20,(21,((22,23),((24,(25,26)),(27,28))))),29),(30,(((31,36),(32,(33,(34,35)))),37)))),19))),((38,39),(40,41)))),(42,43))),4),(44,(46,47))));
tree tnt_860 = [&U] (1,2,(((3,((5,((6,(((7,((8,((9,45),10)),(11,(12,13)))),(14,(15,(16,17)))),((18,(((20,(21,((22,23),((24,(25,26)),(27,28))))),29),(30,((31,((32,(33,(34,35))),36)),37)))),19))),((38,39),(40,41)))),(42,43))),4),(44,(46,47))));
tree tnt_861 = [&U] (1,2,((3,(4,(((5,(((6,(((7,((8,(9,10)),(11,(12,13)))),(14,((15,17),16))),((18,19),(((20,(21,((22,(((((23,27),28),26),25),38)),24))),29),(30,((31,(32,(33,(34,35)))),(36,37))))))),(40,41)),42)),39),43))),(44,(45,(46,47)))));
tree tnt_862 = [&U] (1,2,((3,(4,(((5,(((6,(((7,((8,(9,10)),((11,12),13))),(14,((15,17),16))),((18,19),(((20,(21,((22,(((((23,27),28),26),25),38)),24))),29),(30,((31,(32,(33,(34,35)))),(36,37))))))),(40,41)),42)),39),43))),(44,(45,(46,47)))));
tree tnt_863 = [&U] (1,2,((3,(4,(((5,(((6,(((7,((8,(9,10)),(11,(12,13)))),(14,(15,(16,17)))),((18,19),(((20,(21,((22,(((((23,27),28),26),25),38)),24))),29),(30,((31,(32,(33,(34,35)))),(36,37))))))),(40,41)),42)),39),43))),(44,(45,(46,47)))));
tree tnt_864 = [&U] (1,2,((3,(4,(((5,(((6,(((7,((8,(9,10)),(11,(12,13)))),(14,((15,17),16))),((18,19),(((20,(21,((22,(((((23,27),28),26),25),38)),24))),29),(30,(((31,36),(32,(33,(34,35)))),37)))))),(40,41)),42)),39),43))),(44,(45,(46,47)))));
tree tnt_865 = [&U] (1,2,((3,(4,(((5,(((6,(((7,((8,(9,10)),(11,(12,13)))),(14,((15,17),16))),((18,19),(((20,(21,((22,(((((23,27),28),26),25),38)),24))),29),(30,((31,((32,(33,(34,35))),36)),37)))))),(40,41)),42)),39),43))),(44,(45,(46,47)))));
tree tnt_866 = [&U] (1,2,((3,(4,(((5,(((6,(((7,((8,(9,10)),(11,(12,13)))),(14,((15,17),16))),((18,19),(((20,(21,((22,(((((23,27),28),26),25),38)),24))),29),(30,((31,(32,((33,(34,35)),36))),37)))))),(40,41)),42)),39),43))),(44,(45,(46,47)))));
tree tnt_867 = [&U] (1,2,((3,(4,(((5,(((6,(((7,((8,(9,10)),(11,(12,13)))),(14,((15,17),16))),((18,19),(((20,(21,((22,(((((23,27),28),26),25),38)),24))),29),(30,((31,((32,36),(33,(34,35)))),37)))))),(40,41)),42)),39),43))),(44,(45,(46,47)))));
tree tnt_868 = [&U] (1,2,((3,(4,(((5,(((6,(((7,((8,(9,10)),(11,(12,13)))),(14,((15,17),16))),((18,19),(((20,(21,((22,(((((23,27),28),26),25),38)),24))),29),(30,((31,(32,((33,36),(34,35)))),37)))))),(40,41)),42)),39),43))),(44,(45,(46,47)))));
tree tnt_869 = [&U] (1,2,((3,(4,(((5,(((6,(((7,((8,(9,10)),(11,(12,13)))),(14,((15,17),16))),((18,19),(((20,(21,((22,(((((23,27),28),26),25),38)),24))),29),(30,(((31,(32,(33,(34,35)))),36),37)))))),(40,41)),42)),39),43))),(44,(45,(46,47)))));
tree tnt_870 = [&U] (1,2,((3,(4,(((5,(((6,(((7,(((8,(9,10)),(11,(12,13))),45)),(14,((15,17),16))),((18,19),(((20,(21,((22,(((((23,27),28),26),25),38)),24))),29),(30,((31,(32,(33,(34,35)))),(36,37))))))),(40,41)),42)),39),43))),(44,(46,47))));
tree tnt_871 = [&U] (1,2,((3,(4,((((5,(39,43)),42),41),(6,(((7,((8,(9,10)),(11,(12,13)))),(14,(((15,17),16),40))),((18,(19,((((20,((((23,27),28),(24,(25,26))),38)),21),29),(30,((31,((32,(33,(34,35))),36)),37))))),22)))))),(44,(45,(46,47)))));
tree tnt_872 = [&U] (1,2,((3,(4,((((5,(39,43)),42),41),(6,(((7,((8,(9,10)),(11,(12,13)))),(14,(((15,17),16),40))),((18,(19,((((20,((23,((24,(25,26)),(27,28))),38)),21),29),(30,((31,((32,(33,(34,35))),36)),37))))),22)))))),(44,(45,(46,47)))));
tree tnt_873 = [&U] (1,2,((3,(4,((((5,(39,43)),42),41),(6,(((7,((8,(9,10)),(11,(12,13)))),(14,(((15,17),16),40))),((18,(19,((((20,((((23,27),28),(24,(25,26))),38)),21),29),(30,(((31,(32,(33,(34,35)))),37),36))))),22)))))),(44,(45,(46,47)))));
tree tnt_874 = [&U] (1,2,((3,(4,((((5,(39,43)),42),41),(6,(((7,((8,(9,10)),(11,(12,13)))),(14,(((15,17),16),40))),((18,(19,((((20,((((23,27),28),(24,(25,26))),38)),21),29),(30,(((31,(32,(33,(34,35)))),36),37))))),22)))))),(44,(45,(46,47)))));
tree tnt_875 = [&U] (1,2,((3,(4,((((5,(39,43)),42),41),(6,(((7,((8,(9,10)),(11,(12,13)))),(14,(((15,17),16),40))),(18,(19,((((20,(22,((((23,27),28),(24,(25,26))),38))),21),29),(30,((31,((32,(33,(34,35))),36)),37)))))))))),(44,(45,(46,47)))));
tree tnt_876 = [&U] (1,2,((3,(4,((((5,(39,43)),42),41),(6,(((7,(((8,(9,10)),(11,(12,13))),45)),(14,(((15,17),16),40))),((18,(19,((((20,((((23,27),28),(24,(25,26))),38)),21),29),(30,((31,((32,(33,(34,35))),36)),37))))),22)))))),(44,(46,47))));
tree tnt_877 = [&U] (1,2,((3,(4,((((5,(39,43)),42),41),(6,(((7,((8,(9,10)),((11,(12,13)),45))),(14,(((15,17),16),40))),((18,(19,((((20,((((23,27),28),(24,(25,26))),38)),21),29),(30,((31,((32,(33,(34,35))),36)),37))))),22)))))),(44,(46,47))));
tree tnt_878 = [&U] (1,2,((3,(4,((((5,(39,43)),42),41),(6,(((7,(((8,(9,10)),45),(11,(12,13)))),(14,(((15,17),16),40))),((18,(19,((((20,((((23,27),28),(24,(25,26))),38)),21),29),(30,((31,((32,(33,(34,35))),36)),37))))),22)))))),(44,(46,47))));
tree tnt_879 = [&U] (1,2,((3,(4,((((5,(39,43)),42),41),(6,(((7,((8,(9,10)),((11,45),(12,13)))),(14,(((15,17),16),40))),((18,(19,((((20,((((23,27),28),(24,(25,26))),38)),21),29),(30,((31,((32,(33,(34,35))),36)),37))))),22)))))),(44,(46,47))));
tree tnt_880 = [&U] (1,2,((3,(4,((((5,(39,43)),42),41),(6,(((7,((8,(9,10)),(11,((12,13),45)))),(14,(((15,17),16),40))),((18,(19,((((20,((((23,27),28),(24,(25,26))),38)),21),29),(30,((31,((32,(33,(34,35))),36)),37))))),22)))))),(44,(46,47))));
tree tnt_881 = [&U] (1,2,((3,(4,((5,(((6,(((7,((8,(9,10)),((11,12),13))),(14,((15,17),16))),(18,(19,((((20,(((22,23),((24,(25,26)),(27,28))),38)),21),29),(30,(((31,(32,(33,(34,35)))),36),37))))))),(40,41)),39)),(42,43)))),(44,(45,(46,47)))));
tree tnt_882 = [&U] (1,2,((3,(4,((5,(((6,(((7,((8,(9,10)),((11,12),13))),(14,((15,17),16))),(18,(19,((((20,(((22,23),((24,(25,26)),(27,28))),38)),21),29),(30,(((31,(32,(33,(34,35)))),37),36))))))),(40,41)),39)),(42,43)))),(44,(45,(46,47)))));
tree tnt_883 = [&U] (1,2,((3,(4,((5,(((6,(((7,((8,(9,10)),((11,12),13))),(14,((15,17),16))),(18,(19,((((20,(((22,23),((24,(25,26)),(27,28))),38)),21),29),(30,((31,((32,36),(33,(34,35)))),37))))))),(40,41)),39)),(42,43)))),(44,(45,(46,47)))));
tree tnt_884 = [&U] (1,2,((3,(4,((5,(((6,(((7,((8,(9,10)),((11,12),13))),(14,((15,17),16))),(18,(19,((((20,(((22,23),((24,(25,26)),(27,28))),38)),21),29),(30,((31,(32,((33,(34,35)),36))),37))))))),(40,41)),39)),(42,43)))),(44,(45,(46,47)))));
tree tnt_885 = [&U] (1,2,((3,(4,((5,(((6,(((7,((8,(9,10)),((11,12),13))),(14,((15,17),16))),(18,(19,((((20,(((22,23),((24,(25,26)),(27,28))),38)),21),29),(30,((31,(32,(33,((34,35),36)))),37))))))),(40,41)),39)),(42,43)))),(44,(45,(46,47)))));
tree tnt_886 = [&U] (1,2,((3,(4,((5,(((6,(((7,((8,(9,10)),((11,12),13))),(14,(15,(16,17)))),(18,(19,((((20,(((22,23),((24,(25,26)),(27,28))),38)),21),29),(30,(((31,(32,(33,(34,35)))),36),37))))))),(40,41)),39)),(42,43)))),(44,(45,(46,47)))));
tree tnt_887 = [&U] (1,2,((3,(4,((5,(((6,(((7,((8,(9,10)),((11,12),13))),(14,((15,17),16))),(18,(19,((((20,(22,((23,((24,(25,26)),(27,28))),38))),21),29),(30,(((31,(32,(33,(34,35)))),36),37))))))),(40,41)),39)),(42,43)))),(44,(45,(46,47)))));
tree tnt_888 = [&U] (1,2,((3,(4,((5,(((6,(((7,(((8,(9,10)),((11,12),13)),45)),(14,((15,17),16))),(18,(19,((((20,(((22,23),((24,(25,26)),(27,28))),38)),21),29),(30,(((31,(32,(33,(34,35)))),36),37))))))),(40,41)),39)),(42,43)))),(44,(46,47))));
tree tnt_889 = [&U] (1,2,((3,(4,((5,(((6,(((7,((8,(9,10)),(((11,12),13),45))),(14,((15,17),16))),(18,(19,((((20,(((22,23),((24,(25,26)),(27,28))),38)),21),29),(30,(((31,(32,(33,(34,35)))),36),37))))))),(40,41)),39)),(42,43)))),(44,(46,47))));
tree tnt_890 = [&U] (1,2,((3,(4,((5,(((6,(((7,(((8,(9,10)),45),((11,12),13))),(14,((15,17),16))),(18,(19,((((20,(((22,23),((24,(25,26)),(27,28))),38)),21),29),(30,(((31,(32,(33,(34,35)))),36),37))))))),(40,41)),39)),(42,43)))),(44,(46,47))));
tree tnt_891 = [&U] (1,2,((3,(4,((5,(((6,(((7,((8,(9,10)),((11,12),13))),(14,(15,(16,17)))),((18,((((20,(((22,((24,(25,26)),(27,28))),23),38)),21),29),(30,((31,(32,(33,((34,35),36)))),37)))),19))),(40,41)),39)),(42,43)))),(44,(45,(46,47)))));
tree tnt_892 = [&U] (1,2,(((3,((5,(((6,(((7,((8,(9,10)),((11,12),13))),(14,(15,(16,17)))),((18,((((20,(((22,((24,(25,26)),(27,28))),23),38)),21),29),(30,((31,(32,(33,((34,35),36)))),37)))),19))),(40,41)),39)),(42,43))),4),(44,(45,(46,47)))));
tree tnt_893 = [&U] (1,2,((3,((4,(5,(((6,(((7,((8,(9,10)),((11,12),13))),(14,(15,(16,17)))),((18,((((20,(((22,((24,(25,26)),(27,28))),23),38)),21),29),(30,((31,(32,(33,((34,35),36)))),37)))),19))),(40,41)),39))),(42,43))),(44,(45,(46,47)))));
tree tnt_894 = [&U] (1,2,((3,(4,((5,(((6,(((7,((8,(9,10)),(11,(12,13)))),(14,(15,(16,17)))),((18,((((20,(((22,((24,(25,26)),(27,28))),23),38)),21),29),(30,((31,(32,(33,((34,35),36)))),37)))),19))),(40,41)),39)),(42,43)))),(44,(45,(46,47)))));
tree tnt_895 = [&U] (1,2,((3,(4,((5,(((6,(((7,((8,(9,10)),((11,12),13))),(14,(15,(16,17)))),((18,((((20,((22,(((23,27),28),(24,(25,26)))),38)),21),29),(30,((31,(32,(33,((34,35),36)))),37)))),19))),(40,41)),39)),(42,43)))),(44,(45,(46,47)))));
tree tnt_896 = [&U] (1,2,((3,(4,((5,(((6,(((7,((8,(9,10)),((11,12),13))),(14,(15,(16,17)))),((18,((((20,(((22,((24,(25,26)),(27,28))),23),38)),21),29),(30,(((31,(32,(33,(34,35)))),37),36)))),19))),(40,41)),39)),(42,43)))),(44,(45,(46,47)))));
tree tnt_897 = [&U] (1,2,((3,(4,((5,(((6,(((7,((8,(9,10)),((11,12),13))),(14,(15,(16,17)))),((18,((((20,(((22,((24,(25,26)),(27,28))),23),38)),21),29),(30,(((31,36),(32,(33,(34,35)))),37)))),19))),(40,41)),39)),(42,43)))),(44,(45,(46,47)))));
tree tnt_898 = [&U] (1,2,((3,(4,((5,(((6,(((7,((8,(9,10)),((11,12),13))),(14,(15,(16,17)))),((18,((((20,(((22,((24,(25,26)),(27,28))),23),38)),21),29),(30,((31,((32,(33,(34,35))),36)),37)))),19))),(40,41)),39)),(42,43)))),(44,(45,(46,47)))));
tree tnt_899 = [&U] (1,2,((3,(4,((5,(((6,(((7,((8,(9,10)),((11,12),13))),(14,(15,(16,17)))),((18,((((20,(((22,((24,(25,26)),(27,28))),23),38)),21),29),(30,((31,(32,((33,(34,35)),36))),37)))),19))),(40,41)),39)),(42,43)))),(44,(45,(46,47)))));
tree tnt_900 = [&U] (1,2,((3,(4,((5,(((6,(((7,((8,(9,10)),((11,12),13))),(14,(15,(16,17)))),((18,((((20,(((22,((24,(25,26)),(27,28))),23),38)),21),29),(30,((31,((32,36),(33,(34,35)))),37)))),19))),(40,41)),39)),(42,43)))),(44,(45,(46,47)))));
tree tnt_901 = [&U] (1,2,((3,(4,((((5,(39,43)),41),42),(6,(((((7,(((8,((9,10),11)),14),(12,13))),17),16),40),(15,((((18,19),((((20,((23,((24,(25,26)),(27,28))),38)),21),29),(30,((31,((32,35),(33,34))),36)))),37),22))))))),(44,(45,(46,47)))));
tree tnt_902 = [&U] (1,2,((3,(4,((((5,(39,43)),41),42),(6,(((((7,(((8,((9,10),11)),14),(12,13))),17),16),40),(15,(((18,19),(((((20,((23,((24,(25,26)),(27,28))),38)),21),29),(30,((31,((32,35),(33,34))),36))),22)),37))))))),(44,(45,(46,47)))));
tree tnt_903 = [&U] (1,2,((3,(4,((((5,(39,43)),41),42),(6,(((((7,(((8,((9,10),11)),14),(12,13))),17),16),40),(15,(((18,19),((((20,((22,(23,((24,(25,26)),(27,28)))),38)),21),29),(30,((31,((32,35),(33,34))),36)))),37))))))),(44,(45,(46,47)))));
tree tnt_904 = [&U] (1,2,((3,(4,((((5,(39,43)),41),42),(6,(((((7,((((8,((9,10),11)),14),(12,13)),45)),17),16),40),(15,((((18,19),((((20,((23,((24,(25,26)),(27,28))),38)),21),29),(30,((31,((32,35),(33,34))),36)))),37),22))))))),(44,(46,47))));
tree tnt_905 = [&U] (1,2,((3,(4,((((5,(39,43)),41),42),(6,(((((7,(((8,((9,10),11)),14),((12,13),45))),17),16),40),(15,((((18,19),((((20,((23,((24,(25,26)),(27,28))),38)),21),29),(30,((31,((32,35),(33,34))),36)))),37),22))))))),(44,(46,47))));
tree tnt_906 = [&U] (1,2,((3,(4,((((5,(39,43)),41),42),(6,(((((7,((((8,((9,10),11)),14),45),(12,13))),17),16),40),(15,((((18,19),((((20,((23,((24,(25,26)),(27,28))),38)),21),29),(30,((31,((32,35),(33,34))),36)))),37),22))))))),(44,(46,47))));
tree tnt_907 = [&U] (1,2,((3,(4,((((5,(39,43)),41),42),(6,(((((7,(((8,((9,10),11)),14),(12,(13,45)))),17),16),40),(15,((((18,19),((((20,((23,((24,(25,26)),(27,28))),38)),21),29),(30,((31,((32,35),(33,34))),36)))),37),22))))))),(44,(46,47))));
tree tnt_908 = [&U] (1,2,((3,(4,((((5,(39,43)),41),42),(6,(((((7,(((8,((9,10),11)),(14,45)),(12,13))),17),16),40),(15,((((18,19),((((20,((23,((24,(25,26)),(27,28))),38)),21),29),(30,((31,((32,35),(33,34))),36)))),37),22))))))),(44,(46,47))));
tree tnt_909 = [&U] (1,2,((3,(4,((((5,(39,43)),41),42),(6,(((((7,((((8,((9,10),11)),45),14),(12,13))),17),16),40),(15,((((18,19),((((20,((23,((24,(25,26)),(27,28))),38)),21),29),(30,((31,((32,35),(33,34))),36)))),37),22))))))),(44,(46,47))));
tree tnt_910 = [&U] (1,2,((3,(4,((((5,(39,43)),41),42),(6,(((((7,((((8,45),((9,10),11)),14),(12,13))),17),16),40),(15,((((18,19),((((20,((23,((24,(25,26)),(27,28))),38)),21),29),(30,((31,((32,35),(33,34))),36)))),37),22))))))),(44,(46,47))));
tree tnt_911 = [&U] (1,2,((3,(4,(((5,(((6,(((7,((8,(9,10)),(11,((12,45),13)))),(14,((15,17),16))),(18,(19,(((20,(21,(((22,((((23,27),28),26),25)),38),24))),29),(30,((31,(32,(33,((34,35),36)))),37))))))),(40,41)),42)),39),43))),(44,(46,47))));
tree tnt_912 = [&U] (1,2,((3,(4,(((5,(((6,(((7,((8,(9,10)),(11,((12,45),13)))),(14,((15,17),16))),(18,(19,(((20,(21,(((22,((((23,27),28),26),25)),38),24))),29),(30,(((31,(32,(33,(34,35)))),37),36))))))),(40,41)),42)),39),43))),(44,(46,47))));
tree tnt_913 = [&U] (1,2,((3,(4,(((5,(((6,(((7,((8,(9,10)),(11,((12,45),13)))),(14,((15,17),16))),(18,(19,(((20,(21,(((22,((((23,27),28),26),25)),38),24))),29),(30,(((31,(32,(33,(34,35)))),36),37))))))),(40,41)),42)),39),43))),(44,(46,47))));
tree tnt_914 = [&U] (1,2,((3,(4,(((5,(((6,(((7,((8,(9,10)),(11,((12,45),13)))),(14,((15,17),16))),(18,(19,(((20,(21,(((22,((((23,27),28),26),25)),38),24))),29),(30,(((31,36),(32,(33,(34,35)))),37))))))),(40,41)),42)),39),43))),(44,(46,47))));
tree tnt_915 = [&U] (1,2,((3,(4,(((5,(((6,(((7,((8,(9,10)),(11,((12,45),13)))),(14,((15,17),16))),(18,(19,(((20,(21,(((22,((((23,27),28),26),25)),38),24))),29),(30,((31,((32,(33,(34,35))),36)),37))))))),(40,41)),42)),39),43))),(44,(46,47))));
tree tnt_916 = [&U] (1,2,((3,(4,(((5,(((6,(((7,((8,(9,10)),(11,((12,45),13)))),(14,((15,17),16))),(18,(19,(((20,(21,(((22,((((23,27),28),26),25)),38),24))),29),(30,((31,(32,((33,(34,35)),36))),37))))))),(40,41)),42)),39),43))),(44,(46,47))));
tree tnt_917 = [&U] (1,2,((3,(4,(((5,(((6,(((7,((8,(9,10)),(11,((12,45),13)))),(14,((15,17),16))),(18,(19,(((20,(21,(((22,((((23,27),28),26),25)),38),24))),29),(30,((31,((32,36),(33,(34,35)))),37))))))),(40,41)),42)),39),43))),(44,(46,47))));
tree tnt_918 = [&U] (1,2,((3,(4,(((5,(((6,(((7,((8,(9,10)),(11,((12,45),13)))),(14,(15,(16,17)))),(18,(19,(((20,(21,(((22,((((23,27),28),26),25)),38),24))),29),(30,((31,(32,(33,((34,35),36)))),37))))))),(40,41)),42)),39),43))),(44,(46,47))));
tree tnt_919 = [&U] (1,2,((3,(4,(((5,(((6,(((7,(((8,(9,10)),(11,(12,13))),45)),(14,((15,17),16))),(18,(19,(((20,(21,(((22,((((23,27),28),26),25)),38),24))),29),(30,((31,(32,(33,((34,35),36)))),37))))))),(40,41)),42)),39),43))),(44,(46,47))));
tree tnt_920 = [&U] (1,2,((3,(4,(((5,(((6,(((7,((8,(9,10)),((11,(12,13)),45))),(14,((15,17),16))),(18,(19,(((20,(21,(((22,((((23,27),28),26),25)),38),24))),29),(30,((31,(32,(33,((34,35),36)))),37))))))),(40,41)),42)),39),43))),(44,(46,47))));
tree tnt_921 = [&U] (1,2,((3,(4,((5,((6,(((7,((8,(9,10)),(11,(12,13)))),(14,((15,17),16))),(((18,(20,(((21,(((23,27),28),(24,(25,26)))),(30,(((31,36),(32,(33,(34,35)))),37))),29))),19),22))),((38,39),(40,41)))),(42,43)))),(44,(45,(46,47)))));
tree tnt_922 = [&U] (1,2,((3,(4,((5,((6,(((7,((8,(9,10)),(11,(12,13)))),(14,((15,17),16))),(((18,((20,(21,(((23,27),28),(24,(25,26))))),(29,(30,(((31,36),(32,(33,(34,35)))),37))))),19),22))),((38,39),(40,41)))),(42,43)))),(44,(45,(46,47)))));
tree tnt_923 = [&U] (1,2,((3,(4,((5,((6,(((7,((8,(9,10)),(11,(12,13)))),(14,(15,(16,17)))),(((18,(20,(((21,(((23,27),28),(24,(25,26)))),(30,(((31,36),(32,(33,(34,35)))),37))),29))),19),22))),((38,39),(40,41)))),(42,43)))),(44,(45,(46,47)))));
tree tnt_924 = [&U] (1,2,((3,(4,((5,((6,(((7,((8,(9,10)),(11,(12,13)))),(14,((15,17),16))),(((18,(20,(((21,(23,((24,(25,26)),(27,28)))),(30,(((31,36),(32,(33,(34,35)))),37))),29))),19),22))),((38,39),(40,41)))),(42,43)))),(44,(45,(46,47)))));
tree tnt_925 = [&U] (1,2,((3,(4,((5,((6,(((7,((8,(9,10)),(11,(12,13)))),(14,((15,17),16))),(((18,(20,(((21,(((23,27),28),(24,(25,26)))),(30,((31,((32,(33,(34,35))),36)),37))),29))),19),22))),((38,39),(40,41)))),(42,43)))),(44,(45,(46,47)))));
tree tnt_926 = [&U] (1,2,((3,(4,((5,((6,(((7,((8,(9,10)),(11,(12,13)))),(14,((15,17),16))),(((18,(20,(((21,(((23,27),28),(24,(25,26)))),(30,((31,(32,((33,(34,35)),36))),37))),29))),19),22))),((38,39),(40,41)))),(42,43)))),(44,(45,(46,47)))));
tree tnt_927 = [&U] (1,2,((3,(4,((5,((6,(((7,((8,(9,10)),(11,(12,13)))),(14,((15,17),16))),(((18,(20,(((21,(((23,27),28),(24,(25,26)))),(30,((31,((32,36),(33,(34,35)))),37))),29))),19),22))),((38,39),(40,41)))),(42,43)))),(44,(45,(46,47)))));
tree tnt_928 = [&U] (1,2,((3,(4,((5,((6,(((7,((8,(9,10)),(11,(12,13)))),(14,((15,17),16))),(((18,(20,(((21,(((23,27),28),(24,(25,26)))),(30,((31,(32,((33,36),(34,35)))),37))),29))),19),22))),((38,39),(40,41)))),(42,43)))),(44,(45,(46,47)))));
tree tnt_929 = [&U] (1,2,((3,(4,((5,((6,(((7,((8,(9,10)),(11,(12,13)))),(14,((15,17),16))),((18,(20,((((21,(((23,27),28),(24,(25,26)))),(30,(((31,36),(32,(33,(34,35)))),37))),29),22))),19))),((38,39),(40,41)))),(42,43)))),(44,(45,(46,47)))));
tree tnt_930 = [&U] (1,2,((3,(4,((5,((6,(((7,((8,(9,10)),(11,(12,13)))),(14,((15,17),16))),((18,(20,(((21,(22,(((23,27),28),(24,(25,26))))),(30,(((31,36),(32,(33,(34,35)))),37))),29))),19))),((38,39),(40,41)))),(42,43)))),(44,(45,(46,47)))));
tree tnt_931 = [&U] (1,2,((3,(4,(((5,(((6,(((7,(((8,45),(9,10)),(11,(12,13)))),(14,((15,17),16))),((18,((((20,((22,(23,((24,(25,26)),(27,28)))),38)),21),29),(30,((31,(32,(33,((34,35),36)))),37)))),19))),(40,41)),42)),39),43))),(44,(46,47))));
tree tnt_932 = [&U] (1,2,((3,(4,(((5,(((6,(((7,(((8,45),(9,10)),(11,(12,13)))),(14,((15,17),16))),((18,((((20,((22,(23,((24,(25,26)),(27,28)))),38)),21),29),(30,(((31,(32,(33,(34,35)))),37),36)))),19))),(40,41)),42)),39),43))),(44,(46,47))));
tree tnt_933 = [&U] (1,2,((3,(4,(((5,(((6,(((7,(((8,45),(9,10)),(11,(12,13)))),(14,((15,17),16))),((18,((((20,((22,(23,((24,(25,26)),(27,28)))),38)),21),29),(30,(((31,(32,(33,(34,35)))),36),37)))),19))),(40,41)),42)),39),43))),(44,(46,47))));
tree tnt_934 = [&U] (1,2,((3,(4,(((5,(((6,(((7,(((8,45),(9,10)),(11,(12,13)))),(14,((15,17),16))),((18,((((20,((22,(23,((24,(25,26)),(27,28)))),38)),21),29),(30,(((31,36),(32,(33,(34,35)))),37)))),19))),(40,41)),42)),39),43))),(44,(46,47))));
tree tnt_935 = [&U] (1,2,((3,(4,(((5,(((6,(((7,(((8,45),(9,10)),(11,(12,13)))),(14,((15,17),16))),((18,((((20,((22,(23,((24,(25,26)),(27,28)))),38)),21),29),(30,((31,((32,(33,(34,35))),36)),37)))),19))),(40,41)),42)),39),43))),(44,(46,47))));
tree tnt_936 = [&U] (1,2,((3,(4,(((5,(((6,(((7,(((8,45),(9,10)),(11,(12,13)))),(14,((15,17),16))),((18,((((20,((22,(23,((24,(25,26)),(27,28)))),38)),21),29),(30,((31,(32,((33,(34,35)),36))),37)))),19))),(40,41)),42)),39),43))),(44,(46,47))));
tree tnt_937 = [&U] (1,2,((3,(4,(((5,(((6,(((7,(((8,45),(9,10)),(11,(12,13)))),(14,((15,17),16))),((18,((((20,((22,(23,((24,(25,26)),(27,28)))),38)),21),29),(30,((31,((32,36),(33,(34,35)))),37)))),19))),(40,41)),42)),39),43))),(44,(46,47))));
tree tnt_938 = [&U] (1,2,((3,(4,(((5,(((6,(((7,(((8,45),(9,10)),(11,(12,13)))),(14,(15,(16,17)))),((18,((((20,((22,(23,((24,(25,26)),(27,28)))),38)),21),29),(30,((31,(32,(33,((34,35),36)))),37)))),19))),(40,41)),42)),39),43))),(44,(46,47))));
tree tnt_939 = [&U] (1,2,((3,(4,(((5,(((6,(((7,(((8,45),(9,10)),(11,(12,13)))),(14,((15,17),16))),((18,((((20,(22,((23,((24,(25,26)),(27,28))),38))),21),29),(30,((31,(32,(33,((34,35),36)))),37)))),19))),(40,41)),42)),39),43))),(44,(46,47))));
tree tnt_940 = [&U] (1,2,((3,(4,(((5,(((6,(((7,((8,(9,10)),(11,(12,13)))),(14,((15,17),16))),((18,((((20,((22,(23,((24,(25,26)),(27,28)))),38)),21),29),(30,((31,(32,(33,((34,35),36)))),37)))),19))),(40,41)),42)),39),43))),(44,(45,(46,47)))));
tree tnt_941 = [&U] (1,2,((3,(4,((((5,(39,43)),41),42),(6,(((((7,(((8,((9,10),11)),14),(12,13))),17),16),40),(15,((((18,(((20,29),(21,((((((23,27),28),26),25),38),24))),(30,((31,((32,35),(33,34))),36)))),19),37),22))))))),(44,(45,(46,47)))));
tree tnt_942 = [&U] (1,2,((3,(4,((((5,(39,43)),41),42),(6,(((((7,(((8,((9,10),11)),14),(12,13))),17),16),40),(15,(18,(((19,(((20,29),(21,((((((23,27),28),26),25),38),24))),(30,((31,((32,35),(33,34))),36)))),37),22)))))))),(44,(45,(46,47)))));
tree tnt_943 = [&U] (1,2,((3,(4,((((5,(39,43)),41),42),(6,(((((7,((((8,((9,10),11)),14),(12,13)),45)),17),16),40),(15,((((18,(((20,29),(21,((((((23,27),28),26),25),38),24))),(30,((31,((32,35),(33,34))),36)))),19),37),22))))))),(44,(46,47))));
tree tnt_944 = [&U] (1,2,((3,(4,((((5,(39,43)),41),42),(6,(((((7,((((8,((9,10),11)),14),45),(12,13))),17),16),40),(15,((((18,(((20,29),(21,((((((23,27),28),26),25),38),24))),(30,((31,((32,35),(33,34))),36)))),19),37),22))))))),(44,(46,47))));
tree tnt_945 = [&U] (1,2,((3,(4,((((5,(39,43)),41),42),(6,(((((7,(((8,((9,10),11)),14),((12,13),45))),17),16),40),(15,((((18,(((20,29),(21,((((((23,27),28),26),25),38),24))),(30,((31,((32,35),(33,34))),36)))),19),37),22))))))),(44,(46,47))));
tree tnt_946 = [&U] (1,2,((3,(4,((((5,(39,43)),41),42),(6,(((((7,((((8,((9,10),11)),45),14),(12,13))),17),16),40),(15,((((18,(((20,29),(21,((((((23,27),28),26),25),38),24))),(30,((31,((32,35),(33,34))),36)))),19),37),22))))))),(44,(46,47))));
tree tnt_947 = [&U] (1,2,((3,(4,((((5,(39,43)),41),42),(6,(((((7,(((8,((9,10),11)),(14,45)),(12,13))),17),16),40),(15,((((18,(((20,29),(21,((((((23,27),28),26),25),38),24))),(30,((31,((32,35),(33,34))),36)))),19),37),22))))))),(44,(46,47))));
tree tnt_948 = [&U] (1,2,((3,(4,((((5,(39,43)),41),42),(6,(((((7,(((8,((9,10),11)),14),((12,45),13))),17),16),40),(15,((((18,(((20,29),(21,((((((23,27),28),26),25),38),24))),(30,((31,((32,35),(33,34))),36)))),19),37),22))))))),(44,(46,47))));
tree tnt_949 = [&U] (1,2,((3,(4,((((5,(39,43)),41),42),(6,(((((7,(((8,(((9,10),11),45)),14),(12,13))),17),16),40),(15,((((18,(((20,29),(21,((((((23,27),28),26),25),38),24))),(30,((31,((32,35),(33,34))),36)))),19),37),22))))))),(44,(46,47))));
tree tnt_950 = [&U] (1,2,((3,(4,((((5,(39,43)),41),42),(6,(((((7,((((8,45),((9,10),11)),14),(12,13))),17),16),40),(15,((((18,(((20,29),(21,((((((23,27),28),26),25),38),24))),(30,((31,((32,35),(33,34))),36)))),19),37),22))))))),(44,(46,47))));
tree tnt_951 = [&U] (1,2,((3,(4,((((5,((6,(((7,((8,((9,10),45)),(11,(12,13)))),(14,(((15,17),16),40))),(18,(19,((20,(21,(22,(((23,27),28),(24,(25,26)))))),(29,(30,(((((31,36),(33,34)),32),35),37)))))))),(41,42))),38),39),43))),(44,(46,47))));
tree tnt_952 = [&U] (1,2,((3,(4,((((5,((6,(((7,((8,((9,10),45)),(11,(12,13)))),(14,(((15,17),16),40))),(((18,(20,(21,(22,(((23,27),28),(24,(25,26))))))),(29,(30,(((((31,36),(33,34)),32),35),37)))),19))),(41,42))),38),39),43))),(44,(46,47))));
tree tnt_953 = [&U] (1,2,((3,(4,((((5,((6,(((7,((8,((9,10),45)),(11,(12,13)))),(14,(((15,17),16),40))),((18,((20,(21,(22,(((23,27),28),(24,(25,26)))))),(29,(30,(((((31,36),(33,34)),32),35),37))))),19))),(41,42))),38),39),43))),(44,(46,47))));
tree tnt_954 = [&U] (1,2,((3,(4,((((5,((6,(((7,((8,(9,10)),(11,(12,13)))),(14,(((15,17),16),40))),(18,(19,((20,(21,(22,(((23,27),28),(24,(25,26)))))),(29,(30,(((((31,36),(33,34)),32),35),37)))))))),(41,42))),38),39),43))),(44,(45,(46,47)))));
tree tnt_955 = [&U] (1,2,((3,(4,((((5,((6,(((7,(((8,(9,10)),(11,(12,13))),45)),(14,(((15,17),16),40))),(18,(19,((20,(21,(22,(((23,27),28),(24,(25,26)))))),(29,(30,(((((31,36),(33,34)),32),35),37)))))))),(41,42))),38),39),43))),(44,(46,47))));
tree tnt_956 = [&U] (1,2,((3,(4,((((5,((6,(((7,(((8,(9,10)),45),(11,(12,13)))),(14,(((15,17),16),40))),(18,(19,((20,(21,(22,(((23,27),28),(24,(25,26)))))),(29,(30,(((((31,36),(33,34)),32),35),37)))))))),(41,42))),38),39),43))),(44,(46,47))));
tree tnt_957 = [&U] (1,2,((3,(4,((((5,((6,(((7,((8,(9,10)),((11,(12,13)),45))),(14,(((15,17),16),40))),(18,(19,((20,(21,(22,(((23,27),28),(24,(25,26)))))),(29,(30,(((((31,36),(33,34)),32),35),37)))))))),(41,42))),38),39),43))),(44,(46,47))));
tree tnt_958 = [&U] (1,2,((3,(4,((((5,((6,(((7,((8,(9,10)),(11,((12,13),45)))),(14,(((15,17),16),40))),(18,(19,((20,(21,(22,(((23,27),28),(24,(25,26)))))),(29,(30,(((((31,36),(33,34)),32),35),37)))))))),(41,42))),38),39),43))),(44,(46,47))));
tree tnt_959 = [&U] (1,2,((3,(4,((((5,((6,(((7,((8,(9,10)),((11,45),(12,13)))),(14,(((15,17),16),40))),(18,(19,((20,(21,(22,(((23,27),28),(24,(25,26)))))),(29,(30,(((((31,36),(33,34)),32),35),37)))))))),(41,42))),38),39),43))),(44,(46,47))));
tree tnt_960 = [&U] (1,2,((3,(4,((((5,((6,(((7,((8,(9,10)),(11,(12,(13,45))))),(14,(((15,17),16),40))),(18,(19,((20,(21,(22,(((23,27),28),(24,(25,26)))))),(29,(30,(((((31,36),(33,34)),32),35),37)))))))),(41,42))),38),39),43))),(44,(46,47))));
tree tnt_961 = [&U] (1,2,((3,(4,((5,((6,(((7,((8,(9,10)),(11,(12,13)))),(14,(15,(16,17)))),(((18,(29,(30,((31,(32,((33,36),(34,35)))),37)))),(20,(21,(22,(((23,27),28),(24,(25,26))))))),19))),((38,39),(40,41)))),(42,43)))),(44,(45,(46,47)))));
tree tnt_962 = [&U] (1,2,((3,(4,((5,((6,(((7,((8,(9,10)),(11,(12,13)))),(14,(15,(16,17)))),((18,(((20,(21,(22,(((23,27),28),(24,(25,26)))))),29),(30,((31,(32,((33,36),(34,35)))),37)))),19))),((38,39),(40,41)))),(42,43)))),(44,(45,(46,47)))));
tree tnt_963 = [&U] (1,2,((3,(4,((5,((6,(((7,((8,(9,10)),(11,(12,13)))),(14,(15,(16,17)))),((18,((((20,(22,(((23,27),28),(24,(25,26))))),21),29),(30,((31,(32,((33,36),(34,35)))),37)))),19))),((38,39),(40,41)))),(42,43)))),(44,(45,(46,47)))));
tree tnt_964 = [&U] (1,2,((3,(4,((5,((6,(((7,((8,(9,10)),(11,(12,13)))),(14,((15,17),16))),(((18,(29,(30,((31,(32,((33,36),(34,35)))),37)))),(20,(21,(22,(((23,27),28),(24,(25,26))))))),19))),((38,39),(40,41)))),(42,43)))),(44,(45,(46,47)))));
tree tnt_965 = [&U] (1,2,((3,(4,((5,((6,(((7,((8,(9,10)),(11,(12,13)))),(14,(15,(16,17)))),(((18,(29,(30,((31,(32,((33,36),(34,35)))),37)))),(20,(21,((22,((24,(25,26)),(27,28))),23)))),19))),((38,39),(40,41)))),(42,43)))),(44,(45,(46,47)))));
tree tnt_966 = [&U] (1,2,((3,(4,((5,((6,(((7,((8,(9,10)),(11,(12,13)))),(14,(15,(16,17)))),(((18,(29,(30,(((31,(32,(33,(34,35)))),37),36)))),(20,(21,(22,(((23,27),28),(24,(25,26))))))),19))),((38,39),(40,41)))),(42,43)))),(44,(45,(46,47)))));
tree tnt_967 = [&U] (1,2,((3,(4,((5,((6,(((7,((8,(9,10)),(11,(12,13)))),(14,(15,(16,17)))),(((18,(29,(30,(((31,(32,(33,(34,35)))),36),37)))),(20,(21,(22,(((23,27),28),(24,(25,26))))))),19))),((38,39),(40,41)))),(42,43)))),(44,(45,(46,47)))));
tree tnt_968 = [&U] (1,2,((3,(4,((5,((6,(((7,((8,(9,10)),(11,(12,13)))),(14,(15,(16,17)))),(((18,(29,(30,(((31,36),(32,(33,(34,35)))),37)))),(20,(21,(22,(((23,27),28),(24,(25,26))))))),19))),((38,39),(40,41)))),(42,43)))),(44,(45,(46,47)))));
tree tnt_969 = [&U] (1,2,((3,(4,((5,((6,(((7,((8,(9,10)),(11,(12,13)))),(14,(15,(16,17)))),(((18,(29,(30,((31,((32,(33,(34,35))),36)),37)))),(20,(21,(22,(((23,27),28),(24,(25,26))))))),19))),((38,39),(40,41)))),(42,43)))),(44,(45,(46,47)))));
tree tnt_970 = [&U] (1,2,((3,(4,((5,((6,(((7,((8,(9,10)),(11,(12,13)))),(14,(15,(16,17)))),(((18,(29,(30,((31,(32,((33,(34,35)),36))),37)))),(20,(21,(22,(((23,27),28),(24,(25,26))))))),19))),((38,39),(40,41)))),(42,43)))),(44,(45,(46,47)))));
tree tnt_971 = [&U] (1,2,((3,(4,((((5,((6,(((7,((8,(9,(10,45))),(11,(12,13)))),(14,(((15,17),16),40))),(18,(19,((((20,((22,((24,(25,26)),(27,28))),23)),21),29),(30,(((31,(32,(33,(34,35)))),36),37))))))),(41,42))),38),39),43))),(44,(46,47))));
tree tnt_972 = [&U] (1,2,((3,(4,(((5,((6,(((7,((8,(9,(10,45))),(11,(12,13)))),(14,(((15,17),16),40))),(18,(19,((((20,(((22,((24,(25,26)),(27,28))),23),38)),21),29),(30,(((31,(32,(33,(34,35)))),36),37))))))),(41,42))),39),43))),(44,(46,47))));
tree tnt_973 = [&U] (1,2,((3,(4,((((5,((6,(((7,((8,(9,(10,45))),(11,(12,13)))),(14,(((15,17),16),40))),(18,(19,((((20,((22,((24,(25,26)),(27,28))),23)),21),29),(30,(((31,(32,(33,(34,35)))),37),36))))))),(41,42))),38),39),43))),(44,(46,47))));
tree tnt_974 = [&U] (1,2,((3,(4,((((5,((6,(((7,((8,(9,(10,45))),(11,(12,13)))),(14,(((15,17),16),40))),(18,(19,((((20,((22,((24,(25,26)),(27,28))),23)),21),29),(30,((31,(32,((33,(34,35)),36))),37))))))),(41,42))),38),39),43))),(44,(46,47))));
tree tnt_975 = [&U] (1,2,((3,(4,((((5,((6,(((7,((8,(9,(10,45))),(11,(12,13)))),(14,(((15,17),16),40))),(18,(19,((((20,((22,((24,(25,26)),(27,28))),23)),21),29),(30,((31,((32,36),(33,(34,35)))),37))))))),(41,42))),38),39),43))),(44,(46,47))));
tree tnt_976 = [&U] (1,2,((3,(4,((((5,((6,(((7,((8,(9,(10,45))),(11,(12,13)))),(14,(((15,17),16),40))),(18,(19,(((20,(21,((22,((24,(25,26)),(27,28))),23))),29),(30,(((31,(32,(33,(34,35)))),36),37))))))),(41,42))),38),39),43))),(44,(46,47))));
tree tnt_977 = [&U] (1,2,((3,(4,((((5,((6,(((7,(((8,(9,10)),(11,(12,13))),45)),(14,(((15,17),16),40))),(18,(19,((((20,((22,((24,(25,26)),(27,28))),23)),21),29),(30,(((31,(32,(33,(34,35)))),36),37))))))),(41,42))),38),39),43))),(44,(46,47))));
tree tnt_978 = [&U] (1,2,((3,(4,((((5,((6,(((7,(((8,(9,10)),45),(11,(12,13)))),(14,(((15,17),16),40))),(18,(19,((((20,((22,((24,(25,26)),(27,28))),23)),21),29),(30,(((31,(32,(33,(34,35)))),36),37))))))),(41,42))),38),39),43))),(44,(46,47))));
tree tnt_979 = [&U] (1,2,((3,(4,((((5,((6,(((7,((8,(9,10)),((11,(12,13)),45))),(14,(((15,17),16),40))),(18,(19,((((20,((22,((24,(25,26)),(27,28))),23)),21),29),(30,(((31,(32,(33,(34,35)))),36),37))))))),(41,42))),38),39),43))),(44,(46,47))));
tree tnt_980 = [&U] (1,2,((3,(4,((((5,((6,(((7,((8,((9,10),45)),(11,(12,13)))),(14,(((15,17),16),40))),(18,(19,((((20,((22,((24,(25,26)),(27,28))),23)),21),29),(30,(((31,(32,(33,(34,35)))),36),37))))))),(41,42))),38),39),43))),(44,(46,47))));
tree tnt_981 = [&U] (1,2,(((3,((5,((6,(((7,((8,(9,10)),(11,(12,13)))),(14,((15,17),16))),(18,(19,((20,(21,((22,((24,(25,26)),(27,28))),23))),(29,(30,((31,(32,(33,((34,35),36)))),37)))))))),((38,39),(40,41)))),(42,43))),4),(44,(45,(46,47)))));
tree tnt_982 = [&U] (1,2,((3,(4,((5,((6,(((7,((8,(9,10)),(11,(12,13)))),(14,((15,17),16))),(18,(19,((20,(21,((22,((24,(25,26)),(27,28))),23))),(29,(30,((31,(32,(33,((34,35),36)))),37)))))))),((38,39),(40,41)))),(42,43)))),(44,(45,(46,47)))));
tree tnt_983 = [&U] (1,2,(((3,((5,((6,(((7,((8,(9,10)),(11,(12,13)))),(14,((15,17),16))),(18,(19,((((20,((22,((24,(25,26)),(27,28))),23)),21),29),(30,((31,(32,(33,((34,35),36)))),37))))))),((38,39),(40,41)))),(42,43))),4),(44,(45,(46,47)))));
tree tnt_984 = [&U] (1,2,(((3,((5,((6,(((7,((8,(9,10)),(11,(12,13)))),(14,((15,17),16))),(18,(19,((20,(21,((22,((24,(25,26)),(27,28))),23))),(29,(30,(((31,(32,(33,(34,35)))),36),37)))))))),((38,39),(40,41)))),(42,43))),4),(44,(45,(46,47)))));
tree tnt_985 = [&U] (1,2,(((3,((5,((6,(((7,((8,(9,10)),(11,(12,13)))),(14,((15,17),16))),(18,(19,((20,(21,((22,((24,(25,26)),(27,28))),23))),(29,(30,(((31,36),(32,(33,(34,35)))),37)))))))),((38,39),(40,41)))),(42,43))),4),(44,(45,(46,47)))));
tree tnt_986 = [&U] (1,2,(((3,((5,((6,(((7,((8,(9,10)),(11,(12,13)))),(14,((15,17),16))),(18,(19,((20,(21,((22,((24,(25,26)),(27,28))),23))),(29,(30,((31,((32,(33,(34,35))),36)),37)))))))),((38,39),(40,41)))),(42,43))),4),(44,(45,(46,47)))));
tree tnt_987 = [&U] (1,2,(((3,((5,((6,(((7,((8,(9,10)),(11,(12,13)))),(14,((15,17),16))),(18,(19,((20,(21,((22,((24,(25,26)),(27,28))),23))),(29,(30,((31,(32,((33,(34,35)),36))),37)))))))),((38,39),(40,41)))),(42,43))),4),(44,(45,(46,47)))));
tree tnt_988 = [&U] (1,2,(((3,((5,((6,(((7,((8,(9,10)),(11,(12,13)))),(14,((15,17),16))),(18,(19,((20,(21,((22,((24,(25,26)),(27,28))),23))),(29,(30,((31,((32,36),(33,(34,35)))),37)))))))),((38,39),(40,41)))),(42,43))),4),(44,(45,(46,47)))));
tree tnt_989 = [&U] (1,2,(((3,((5,((6,(((7,((8,(9,10)),(11,(12,13)))),(14,((15,17),16))),(((18,(20,(21,((22,((24,(25,26)),(27,28))),23)))),(29,(30,((31,(32,(33,((34,35),36)))),37)))),19))),((38,39),(40,41)))),(42,43))),4),(44,(45,(46,47)))));
tree tnt_990 = [&U] (1,2,(((3,((5,((6,(((7,((8,(9,10)),(11,(12,13)))),(14,((15,17),16))),((18,(19,((20,(21,(23,((24,(25,26)),(27,28))))),(29,(30,((31,(32,(33,((34,35),36)))),37)))))),22))),((38,39),(40,41)))),(42,43))),4),(44,(45,(46,47)))));
tree tnt_991 = [&U] (1,2,((3,(4,((5,((6,(((7,((8,(9,10)),(11,(12,13)))),(14,(15,(16,17)))),(18,(19,(((20,(21,(22,(23,((24,(25,26)),(27,28)))))),29),(30,(((31,(32,(33,(34,35)))),37),36))))))),((38,39),(40,41)))),(42,43)))),(44,((45,46),47))));
tree tnt_992 = [&U] (1,2,((3,(4,((5,((6,(((7,((8,(9,10)),(11,(12,13)))),(14,(15,(16,17)))),(18,(19,(((20,(21,(22,(23,((24,(25,26)),(27,28)))))),29),(30,(((31,36),(32,(33,(34,35)))),37))))))),((38,39),(40,41)))),(42,43)))),(44,((45,46),47))));
tree tnt_993 = [&U] (1,2,((3,(4,((5,((6,(((7,((8,(9,10)),(11,(12,13)))),(14,(15,(16,17)))),(18,(19,(((20,(21,(22,(23,((24,(25,26)),(27,28)))))),29),(30,((31,((32,(33,(34,35))),36)),37))))))),((38,39),(40,41)))),(42,43)))),(44,((45,46),47))));
tree tnt_994 = [&U] (1,2,((3,(4,((5,((6,(((7,((8,(9,10)),(11,(12,13)))),(14,(15,(16,17)))),(18,(19,(((20,(21,(22,(23,((24,(25,26)),(27,28)))))),29),(30,((31,(32,((33,(34,35)),36))),37))))))),((38,39),(40,41)))),(42,43)))),(44,((45,46),47))));
tree tnt_995 = [&U] (1,2,((3,(4,((5,((6,(((7,((8,(9,10)),(11,(12,13)))),(14,(15,(16,17)))),(18,(19,(((20,(21,(22,(23,((24,(25,26)),(27,28)))))),29),(30,((31,((32,36),(33,(34,35)))),37))))))),((38,39),(40,41)))),(42,43)))),(44,((45,46),47))));
tree tnt_996 = [&U] (1,2,((3,(4,((5,((6,(((7,((8,(9,10)),(11,(12,13)))),(14,(15,(16,17)))),(18,(19,(((20,(21,(22,(23,((24,(25,26)),(27,28)))))),29),(30,((31,(32,(33,((34,35),36)))),37))))))),((38,39),(40,41)))),(42,43)))),(44,((45,46),47))));
tree tnt_997 = [&U] (1,2,((3,(4,((5,((6,(((7,((8,(9,10)),(11,(12,13)))),(14,(15,(16,17)))),(18,(19,((((20,(22,(23,((24,(25,26)),(27,28))))),21),29),(30,(((31,(32,(33,(34,35)))),37),36))))))),((38,39),(40,41)))),(42,43)))),(44,((45,46),47))));
tree tnt_998 = [&U] (1,2,((3,(4,((5,((6,(((7,((8,(9,10)),(11,(12,13)))),(14,((15,17),16))),(18,(19,(((20,(21,(22,(23,((24,(25,26)),(27,28)))))),29),(30,(((31,(32,(33,(34,35)))),37),36))))))),((38,39),(40,41)))),(42,43)))),(44,((45,46),47))));
tree tnt_999 = [&U] (1,2,((3,(4,((5,((6,(((7,((8,(9,10)),(11,(12,13)))),(14,(15,(16,17)))),((18,(19,(((20,(21,(23,((24,(25,26)),(27,28))))),29),(30,(((31,(32,(33,(34,35)))),37),36))))),22))),((38,39),(40,41)))),(42,43)))),(44,((45,46),47))));
tree tnt_1000 = [&U] (1,2,((3,(4,((5,((6,(((7,(((8,(9,10)),(11,(12,13))),45)),(14,(15,(16,17)))),(18,(19,(((20,(21,(22,(23,((24,(25,26)),(27,28)))))),29),(30,(((31,(32,(33,(34,35)))),37),36))))))),((38,39),(40,41)))),(42,43)))),(44,(46,47))));
tree tnt_1001 = [&U] (1,2,(((3,((5,((6,(((7,((8,(9,10)),(11,(12,13)))),(14,(15,(16,17)))),((18,(((20,(21,(((23,27),28),(24,(25,26))))),(29,(30,(((31,36),(32,(33,(34,35)))),37)))),22)),19))),((38,39),(40,41)))),(42,43))),4),(44,((45,46),47))));
tree tnt_1002 = [&U] (1,2,(((3,((5,((6,(((7,((8,(9,10)),(11,(12,13)))),(14,(15,(16,17)))),((18,(((20,(21,(((23,27),28),(24,(25,26))))),(29,(30,(((31,(32,(33,(34,35)))),37),36)))),22)),19))),((38,39),(40,41)))),(42,43))),4),(44,((45,46),47))));
tree tnt_1003 = [&U] (1,2,(((3,((5,((6,(((7,((8,(9,10)),(11,(12,13)))),(14,(15,(16,17)))),((18,(((20,(21,(((23,27),28),(24,(25,26))))),(29,(30,(((31,(32,(33,(34,35)))),36),37)))),22)),19))),((38,39),(40,41)))),(42,43))),4),(44,((45,46),47))));
tree tnt_1004 = [&U] (1,2,(((3,((5,((6,(((7,((8,(9,10)),(11,(12,13)))),(14,(15,(16,17)))),((18,(((20,(21,(((23,27),28),(24,(25,26))))),(29,(30,((31,(32,((33,(34,35)),36))),37)))),22)),19))),((38,39),(40,41)))),(42,43))),4),(44,((45,46),47))));
tree tnt_1005 = [&U] (1,2,(((3,((5,((6,(((7,((8,(9,10)),(11,(12,13)))),(14,(15,(16,17)))),((18,(((20,(21,(((23,27),28),(24,(25,26))))),(29,(30,((31,(32,(33,((34,35),36)))),37)))),22)),19))),((38,39),(40,41)))),(42,43))),4),(44,((45,46),47))));
tree tnt_1006 = [&U] (1,2,(((3,((5,((6,(((7,((8,(9,10)),(11,(12,13)))),(14,(15,(16,17)))),((((18,(29,(30,(((31,36),(32,(33,(34,35)))),37)))),(20,(21,(((23,27),28),(24,(25,26)))))),22),19))),((38,39),(40,41)))),(42,43))),4),(44,((45,46),47))));
tree tnt_1007 = [&U] (1,2,(((3,((5,((6,(((7,((8,(9,10)),(11,(12,13)))),(14,((15,17),16))),((18,(((20,(21,(((23,27),28),(24,(25,26))))),(29,(30,(((31,36),(32,(33,(34,35)))),37)))),22)),19))),((38,39),(40,41)))),(42,43))),4),(44,((45,46),47))));
tree tnt_1008 = [&U] (1,2,(((3,((5,((6,(((7,((8,(9,10)),(11,(12,13)))),(14,(15,(16,17)))),(((18,((20,(21,(((23,27),28),(24,(25,26))))),(29,(30,(((31,36),(32,(33,(34,35)))),37))))),19),22))),((38,39),(40,41)))),(42,43))),4),(44,((45,46),47))));
tree tnt_1009 = [&U] (1,2,(((3,((5,((6,(((7,((8,(9,10)),(11,(12,13)))),(14,(15,(16,17)))),((18,((20,(21,(22,(((23,27),28),(24,(25,26)))))),(29,(30,(((31,36),(32,(33,(34,35)))),37))))),19))),((38,39),(40,41)))),(42,43))),4),(44,((45,46),47))));
tree tnt_1010 = [&U] (1,2,(((3,((5,((6,(((7,(((8,(9,10)),(11,(12,13))),45)),(14,(15,(16,17)))),((18,(((20,(21,(((23,27),28),(24,(25,26))))),(29,(30,(((31,36),(32,(33,(34,35)))),37)))),22)),19))),((38,39),(40,41)))),(42,43))),4),(44,(46,47))));
tree tnt_1011 = [&U] (1,2,((3,(4,(((5,(((6,(((7,((8,(9,(10,45))),(11,(12,13)))),(14,(((15,17),16),40))),((18,((((20,((22,(23,((24,(25,26)),(27,28)))),38)),21),29),(30,((31,(32,((33,(34,35)),36))),37)))),19))),41),42)),43),39))),(44,(46,47))));
tree tnt_1012 = [&U] (1,2,((3,(4,(((5,(((6,(((7,((8,(9,(10,45))),(11,(12,13)))),(14,(((15,17),16),40))),((18,((((20,((22,(((23,27),28),(24,(25,26)))),38)),21),29),(30,((31,(32,((33,(34,35)),36))),37)))),19))),41),42)),43),39))),(44,(46,47))));
tree tnt_1013 = [&U] (1,2,((3,(4,(((5,(((6,(((7,((8,(9,(10,45))),(11,(12,13)))),(14,(((15,17),16),40))),((18,((((20,((22,(23,((24,(25,26)),(27,28)))),38)),21),29),(30,(((31,(32,(33,(34,35)))),37),36)))),19))),41),42)),43),39))),(44,(46,47))));
tree tnt_1014 = [&U] (1,2,((3,(4,(((5,(((6,(((7,((8,(9,(10,45))),(11,(12,13)))),(14,(((15,17),16),40))),((18,((((20,((22,(23,((24,(25,26)),(27,28)))),38)),21),29),(30,(((31,(32,(33,(34,35)))),36),37)))),19))),41),42)),43),39))),(44,(46,47))));
tree tnt_1015 = [&U] (1,2,((3,(4,(((5,(((6,(((7,((8,(9,(10,45))),(11,(12,13)))),(14,(((15,17),16),40))),((18,((((20,((22,(23,((24,(25,26)),(27,28)))),38)),21),29),(30,(((31,36),(32,(33,(34,35)))),37)))),19))),41),42)),43),39))),(44,(46,47))));
tree tnt_1016 = [&U] (1,2,((3,(4,(((5,(((6,(((7,((8,(9,(10,45))),(11,(12,13)))),(14,(((15,17),16),40))),((18,((((20,((22,(23,((24,(25,26)),(27,28)))),38)),21),29),(30,((31,((32,(33,(34,35))),36)),37)))),19))),41),42)),43),39))),(44,(46,47))));
tree tnt_1017 = [&U] (1,2,((3,(4,(((5,(((6,(((7,((8,(9,(10,45))),(11,(12,13)))),(14,(((15,17),16),40))),(((18,((((20,((23,((24,(25,26)),(27,28))),38)),21),29),(30,((31,(32,((33,(34,35)),36))),37)))),19),22))),41),42)),43),39))),(44,(46,47))));
tree tnt_1018 = [&U] (1,2,((3,(4,(((5,(((6,(((7,((8,(9,(10,45))),(11,(12,13)))),(14,(((15,17),16),40))),((18,((((20,(22,((23,((24,(25,26)),(27,28))),38))),21),29),(30,((31,(32,((33,(34,35)),36))),37)))),19))),41),42)),43),39))),(44,(46,47))));
tree tnt_1019 = [&U] (1,2,((3,(4,(((5,(((6,(((7,((8,(9,10)),(11,(12,13)))),(14,(((15,17),16),40))),((18,((((20,((22,(23,((24,(25,26)),(27,28)))),38)),21),29),(30,((31,(32,((33,(34,35)),36))),37)))),19))),41),42)),43),39))),(44,(45,(46,47)))));
tree tnt_1020 = [&U] (1,2,((3,(4,(((5,(((6,(((7,(((8,(9,10)),(11,(12,13))),45)),(14,(((15,17),16),40))),((18,((((20,((22,(23,((24,(25,26)),(27,28)))),38)),21),29),(30,((31,(32,((33,(34,35)),36))),37)))),19))),41),42)),43),39))),(44,(46,47))));
tree tnt_1021 = [&U] (1,2,((3,(4,(5,((6,(((7,((8,(9,10)),(11,(12,13)))),(14,(((15,17),16),40))),((18,(19,22)),((((20,((23,((24,(25,26)),(27,28))),38)),21),29),(30,(((31,(32,(33,(34,35)))),37),36)))))),(((39,43),42),41))))),(44,(45,(46,47)))));
tree tnt_1022 = [&U] (1,2,((3,(4,(5,((6,(((7,((8,(9,10)),(11,(12,13)))),(14,(((15,17),16),40))),((18,(19,22)),((((20,((23,((24,(25,26)),(27,28))),38)),21),29),(30,(((31,(32,(33,(34,35)))),36),37)))))),(((39,43),42),41))))),(44,(45,(46,47)))));
tree tnt_1023 = [&U] (1,2,((3,(4,(5,((6,(((7,((8,(9,10)),(11,(12,13)))),(14,(((15,17),16),40))),((18,19),((((20,(22,((23,((24,(25,26)),(27,28))),38))),21),29),(30,(((31,(32,(33,(34,35)))),37),36)))))),(((39,43),42),41))))),(44,(45,(46,47)))));
tree tnt_1024 = [&U] (1,2,((3,(4,(5,((6,(((7,((8,(9,10)),(11,(12,13)))),(14,(((15,17),16),40))),((18,19),((((20,(((22,((24,(25,26)),(27,28))),23),38)),21),29),(30,(((31,(32,(33,(34,35)))),37),36)))))),(((39,43),42),41))))),(44,(45,(46,47)))));
tree tnt_1025 = [&U] (1,2,((3,(4,(5,((6,(((7,(((8,(9,10)),(11,(12,13))),45)),(14,(((15,17),16),40))),((18,(19,22)),((((20,((23,((24,(25,26)),(27,28))),38)),21),29),(30,(((31,(32,(33,(34,35)))),37),36)))))),(((39,43),42),41))))),(44,(46,47))));
tree tnt_1026 = [&U] (1,2,((3,(4,(5,((6,(((7,((8,(9,10)),((11,(12,13)),45))),(14,(((15,17),16),40))),((18,(19,22)),((((20,((23,((24,(25,26)),(27,28))),38)),21),29),(30,(((31,(32,(33,(34,35)))),37),36)))))),(((39,43),42),41))))),(44,(46,47))));
tree tnt_1027 = [&U] (1,2,((3,(4,(5,((6,(((7,(((8,(9,10)),45),(11,(12,13)))),(14,(((15,17),16),40))),((18,(19,22)),((((20,((23,((24,(25,26)),(27,28))),38)),21),29),(30,(((31,(32,(33,(34,35)))),37),36)))))),(((39,43),42),41))))),(44,(46,47))));
tree tnt_1028 = [&U] (1,2,((3,(4,(5,((6,(((7,((8,(9,10)),(11,((12,13),45)))),(14,(((15,17),16),40))),((18,(19,22)),((((20,((23,((24,(25,26)),(27,28))),38)),21),29),(30,(((31,(32,(33,(34,35)))),37),36)))))),(((39,43),42),41))))),(44,(46,47))));
tree tnt_1029 = [&U] (1,2,((3,(4,(5,((6,(((7,((8,(9,10)),((11,45),(12,13)))),(14,(((15,17),16),40))),((18,(19,22)),((((20,((23,((24,(25,26)),(27,28))),38)),21),29),(30,(((31,(32,(33,(34,35)))),37),36)))))),(((39,43),42),41))))),(44,(46,47))));
tree tnt_1030 = [&U] (1,2,((3,(4,(5,((6,(((7,(((8,45),(9,10)),(11,(12,13)))),(14,(((15,17),16),40))),((18,(19,22)),((((20,((23,((24,(25,26)),(27,28))),38)),21),29),(30,(((31,(32,(33,(34,35)))),37),36)))))),(((39,43),42),41))))),(44,(46,47))));
tree tnt_1031 = [&U] (1,2,((3,(4,(((5,(((6,(((7,((8,(9,10)),(11,(12,13)))),(14,(((15,17),16),40))),((18,(((20,(21,((22,(((((23,27),28),26),25),38)),24))),29),(30,((31,(32,(33,(34,35)))),(36,37))))),19))),41),42)),43),39))),(44,(45,(46,47)))));
tree tnt_1032 = [&U] (1,2,((3,(4,(((5,(((6,(((7,((8,(9,10)),(11,(12,13)))),(14,(((15,17),16),40))),((18,(((20,(21,((22,(((((23,27),28),26),25),38)),24))),29),(30,((31,((32,(33,(34,35))),36)),37)))),19))),41),42)),43),39))),(44,(45,(46,47)))));
tree tnt_1033 = [&U] (1,2,((3,(4,(((5,(((6,(((7,((8,(9,10)),(11,(12,13)))),(14,(((15,17),16),40))),((18,(((20,(21,((22,(((((23,27),28),26),25),38)),24))),29),(30,(((31,36),(32,(33,(34,35)))),37)))),19))),41),42)),43),39))),(44,(45,(46,47)))));
tree tnt_1034 = [&U] (1,2,((3,(4,(((5,(((6,(((7,((8,(9,10)),(11,(12,13)))),(14,(((15,17),16),40))),((18,(((20,(21,((22,(((((23,27),28),26),25),38)),24))),29),(30,((31,((32,36),(33,(34,35)))),37)))),19))),41),42)),43),39))),(44,(45,(46,47)))));
tree tnt_1035 = [&U] (1,2,((3,(4,(((5,(((6,(((7,((8,(9,10)),(11,(12,13)))),(14,(((15,17),16),40))),((18,(((20,(21,((22,(((((23,27),28),26),25),38)),24))),29),(30,((31,(32,((33,(34,35)),36))),37)))),19))),41),42)),43),39))),(44,(45,(46,47)))));
tree tnt_1036 = [&U] (1,2,((3,(4,(((5,(((6,(((7,((8,(9,10)),(11,(12,13)))),(14,(((15,17),16),40))),((18,(((20,(21,((22,(((((23,27),28),26),25),38)),24))),29),(30,((31,(32,(33,((34,35),36)))),37)))),19))),41),42)),43),39))),(44,(45,(46,47)))));
tree tnt_1037 = [&U] (1,2,((3,(4,(((5,(((6,(((7,((8,(9,10)),(11,(12,13)))),(14,(((15,17),16),40))),((18,(((20,(21,((22,(((((23,27),28),26),25),38)),24))),29),(30,(((31,(32,(33,(34,35)))),36),37)))),19))),41),42)),43),39))),(44,(45,(46,47)))));
tree tnt_1038 = [&U] (1,2,((3,(4,(((5,(((6,(((7,((8,(9,10)),(11,(12,13)))),(14,(((15,17),16),40))),(((18,(((20,(21,((((((23,27),28),26),25),38),24))),29),(30,((31,(32,(33,(34,35)))),(36,37))))),19),22))),41),42)),43),39))),(44,(45,(46,47)))));
tree tnt_1039 = [&U] (1,2,((3,(4,(((5,(((6,(((7,(((8,(9,10)),(11,(12,13))),45)),(14,(((15,17),16),40))),((18,(((20,(21,((22,(((((23,27),28),26),25),38)),24))),29),(30,((31,(32,(33,(34,35)))),(36,37))))),19))),41),42)),43),39))),(44,(46,47))));
tree tnt_1040 = [&U] (1,2,((3,(4,(((5,(((6,(((7,((8,(9,10)),((11,(12,13)),45))),(14,(((15,17),16),40))),((18,(((20,(21,((22,(((((23,27),28),26),25),38)),24))),29),(30,((31,(32,(33,(34,35)))),(36,37))))),19))),41),42)),43),39))),(44,(46,47))));
tree tnt_1041 = [&U] (1,2,((3,(4,(((5,(((6,(((7,((8,((9,45),10)),(11,(12,13)))),(14,(((15,17),16),40))),((18,(((20,(21,(((22,((((23,27),28),26),25)),38),24))),29),(30,((31,(32,(33,((34,35),36)))),37)))),19))),41),42)),39),43))),(44,(46,47))));
tree tnt_1042 = [&U] (1,2,((3,(4,(((5,(((6,(((7,((8,((9,45),10)),(11,(12,13)))),(14,(((15,17),16),40))),((18,(((20,(21,(((22,((((23,27),28),26),25)),38),24))),29),(30,(((31,(32,(33,(34,35)))),37),36)))),19))),41),42)),39),43))),(44,(46,47))));
tree tnt_1043 = [&U] (1,2,((3,(4,(((5,(((6,(((7,((8,((9,45),10)),(11,(12,13)))),(14,(((15,17),16),40))),((18,(((20,(21,(((22,((((23,27),28),26),25)),38),24))),29),(30,(((31,(32,(33,(34,35)))),36),37)))),19))),41),42)),39),43))),(44,(46,47))));
tree tnt_1044 = [&U] (1,2,((3,(4,(((5,(((6,(((7,((8,((9,45),10)),(11,(12,13)))),(14,(((15,17),16),40))),((18,(((20,(21,(((22,((((23,27),28),26),25)),38),24))),29),(30,(((31,36),(32,(33,(34,35)))),37)))),19))),41),42)),39),43))),(44,(46,47))));
tree tnt_1045 = [&U] (1,2,((3,(4,(((5,(((6,(((7,((8,((9,45),10)),(11,(12,13)))),(14,(((15,17),16),40))),((18,(((20,(21,(((22,((((23,27),28),26),25)),38),24))),29),(30,((31,((32,(33,(34,35))),36)),37)))),19))),41),42)),39),43))),(44,(46,47))));
tree tnt_1046 = [&U] (1,2,((3,(4,(((5,(((6,(((7,((8,((9,45),10)),(11,(12,13)))),(14,(((15,17),16),40))),((18,(((20,(21,(((22,((((23,27),28),26),25)),38),24))),29),(30,((31,(32,((33,(34,35)),36))),37)))),19))),41),42)),39),43))),(44,(46,47))));
tree tnt_1047 = [&U] (1,2,((3,(4,(((5,(((6,(((7,((8,((9,45),10)),(11,(12,13)))),(14,(((15,17),16),40))),((18,(((20,(21,(((22,((((23,27),28),26),25)),38),24))),29),(30,((31,((32,36),(33,(34,35)))),37)))),19))),41),42)),39),43))),(44,(46,47))));
tree tnt_1048 = [&U] (1,2,((3,(4,(((5,(((6,(((7,((8,(9,10)),(11,(12,13)))),(14,(((15,17),16),40))),((18,(((20,(21,(((22,((((23,27),28),26),25)),38),24))),29),(30,((31,(32,(33,((34,35),36)))),37)))),19))),41),42)),39),43))),(44,(45,(46,47)))));
tree tnt_1049 = [&U] (1,2,((3,(4,(((5,(((6,(((7,(((8,(9,10)),(11,(12,13))),45)),(14,(((15,17),16),40))),((18,(((20,(21,(((22,((((23,27),28),26),25)),38),24))),29),(30,((31,(32,(33,((34,35),36)))),37)))),19))),41),42)),39),43))),(44,(46,47))));
tree tnt_1050 = [&U] (1,2,((3,(4,(((5,(((6,(((7,((8,(9,10)),((11,(12,13)),45))),(14,(((15,17),16),40))),((18,(((20,(21,(((22,((((23,27),28),26),25)),38),24))),29),(30,((31,(32,(33,((34,35),36)))),37)))),19))),41),42)),39),43))),(44,(46,47))));
tree tnt_1051 = [&U] (1,2,(((3,((5,((6,(((7,((8,(9,10)),(11,(12,13)))),(14,((15,17),16))),(((18,19),((((20,(23,((24,(25,26)),(27,28)))),21),29),(30,((31,(32,(33,(34,35)))),(36,37))))),22))),((38,39),(40,41)))),(42,43))),4),(44,((45,46),47))));
tree tnt_1052 = [&U] (1,2,(((3,((5,((6,(((7,((8,(9,10)),(11,(12,13)))),(14,(15,(16,17)))),(((18,19),((((20,(23,((24,(25,26)),(27,28)))),21),29),(30,((31,(32,(33,(34,35)))),(36,37))))),22))),((38,39),(40,41)))),(42,43))),4),(44,((45,46),47))));
tree tnt_1053 = [&U] (1,2,(((3,((5,((6,(((7,((8,(9,10)),(11,(12,13)))),(14,((15,17),16))),(((18,19),((((20,(((23,27),28),(24,(25,26)))),21),29),(30,((31,(32,(33,(34,35)))),(36,37))))),22))),((38,39),(40,41)))),(42,43))),4),(44,((45,46),47))));
tree tnt_1054 = [&U] (1,2,(((3,((5,((6,(((7,((8,(9,10)),(11,(12,13)))),(14,((15,17),16))),(((18,19),((((20,((23,((24,(25,26)),(27,28))),38)),21),29),(30,((31,(32,(33,(34,35)))),(36,37))))),22))),(39,(40,41)))),(42,43))),4),(44,((45,46),47))));
tree tnt_1055 = [&U] (1,2,(((3,((5,((6,(((7,((8,(9,10)),(11,(12,13)))),(14,((15,17),16))),(((18,19),((((20,(23,((24,(25,26)),(27,28)))),21),29),(30,(((31,36),(32,(33,(34,35)))),37)))),22))),((38,39),(40,41)))),(42,43))),4),(44,((45,46),47))));
tree tnt_1056 = [&U] (1,2,(((3,((5,((6,(((7,((8,(9,10)),(11,(12,13)))),(14,((15,17),16))),(((18,19),((((20,(23,((24,(25,26)),(27,28)))),21),29),(30,((31,((32,(33,(34,35))),36)),37)))),22))),((38,39),(40,41)))),(42,43))),4),(44,((45,46),47))));
tree tnt_1057 = [&U] (1,2,(((3,((5,((6,(((7,((8,(9,10)),(11,(12,13)))),(14,((15,17),16))),(((18,19),((((20,(23,((24,(25,26)),(27,28)))),21),29),(30,((31,(32,((33,(34,35)),36))),37)))),22))),((38,39),(40,41)))),(42,43))),4),(44,((45,46),47))));
tree tnt_1058 = [&U] (1,2,(((3,((5,((6,(((7,((8,(9,10)),(11,(12,13)))),(14,((15,17),16))),(((18,19),((((20,(23,((24,(25,26)),(27,28)))),21),29),(30,((31,((32,36),(33,(34,35)))),37)))),22))),((38,39),(40,41)))),(42,43))),4),(44,((45,46),47))));
tree tnt_1059 = [&U] (1,2,(((3,((5,((6,(((7,((8,(9,10)),(11,(12,13)))),(14,((15,17),16))),(((18,19),((((20,(23,((24,(25,26)),(27,28)))),21),29),(30,((31,(32,((33,36),(34,35)))),37)))),22))),((38,39),(40,41)))),(42,43))),4),(44,((45,46),47))));
tree tnt_1060 = [&U] (1,2,(((3,((5,((6,(((7,((8,(9,10)),(11,(12,13)))),(14,((15,17),16))),(((18,19),(((20,(21,(23,((24,(25,26)),(27,28))))),29),(30,((31,(32,(33,(34,35)))),(36,37))))),22))),((38,39),(40,41)))),(42,43))),4),(44,((45,46),47))));
tree tnt_1061 = [&U] (1,2,((3,(4,((5,(((6,(((7,((8,((9,45),10)),(11,(12,13)))),(14,((15,17),16))),((18,(((20,(21,(((22,38),((((23,27),28),26),25)),24))),29),(30,((31,(32,(33,((34,35),36)))),37)))),19))),(40,41)),39)),(42,43)))),(44,(46,47))));
tree tnt_1062 = [&U] (1,2,((3,(4,((5,(((6,(((7,((8,((9,45),10)),((11,12),13))),(14,((15,17),16))),((18,(((20,(21,(((22,38),((((23,27),28),26),25)),24))),29),(30,((31,(32,(33,((34,35),36)))),37)))),19))),(40,41)),39)),(42,43)))),(44,(46,47))));
tree tnt_1063 = [&U] (1,2,((3,(4,((5,(((6,(((7,((8,((9,45),10)),(11,(12,13)))),(14,(15,(16,17)))),((18,(((20,(21,(((22,38),((((23,27),28),26),25)),24))),29),(30,((31,(32,(33,((34,35),36)))),37)))),19))),(40,41)),39)),(42,43)))),(44,(46,47))));
tree tnt_1064 = [&U] (1,2,((3,(4,((5,(((6,(((7,((8,((9,45),10)),(11,(12,13)))),(14,((15,17),16))),((18,(((20,(21,(((22,38),((((23,27),28),26),25)),24))),29),(30,(((31,(32,(33,(34,35)))),37),36)))),19))),(40,41)),39)),(42,43)))),(44,(46,47))));
tree tnt_1065 = [&U] (1,2,((3,(4,((5,(((6,(((7,((8,((9,45),10)),(11,(12,13)))),(14,((15,17),16))),((18,(((20,(21,(((22,38),((((23,27),28),26),25)),24))),29),(30,(((31,(32,(33,(34,35)))),36),37)))),19))),(40,41)),39)),(42,43)))),(44,(46,47))));
tree tnt_1066 = [&U] (1,2,((3,(4,((5,(((6,(((7,((8,((9,45),10)),(11,(12,13)))),(14,((15,17),16))),((18,(((20,(21,(((22,38),((((23,27),28),26),25)),24))),29),(30,(((31,36),(32,(33,(34,35)))),37)))),19))),(40,41)),39)),(42,43)))),(44,(46,47))));
tree tnt_1067 = [&U] (1,2,((3,(4,((5,(((6,(((7,((8,((9,45),10)),(11,(12,13)))),(14,((15,17),16))),((18,(((20,(21,(((22,38),((((23,27),28),26),25)),24))),29),(30,((31,((32,(33,(34,35))),36)),37)))),19))),(40,41)),39)),(42,43)))),(44,(46,47))));
tree tnt_1068 = [&U] (1,2,((3,(4,((5,(((6,(((7,((8,((9,45),10)),(11,(12,13)))),(14,((15,17),16))),((18,(((20,(21,(((22,38),((((23,27),28),26),25)),24))),29),(30,((31,(32,((33,(34,35)),36))),37)))),19))),(40,41)),39)),(42,43)))),(44,(46,47))));
tree tnt_1069 = [&U] (1,2,((3,(4,((5,(((6,(((7,((8,((9,45),10)),(11,(12,13)))),(14,((15,17),16))),((18,(((20,(21,(((22,38),((((23,27),28),26),25)),24))),29),(30,((31,((32,36),(33,(34,35)))),37)))),19))),(40,41)),39)),(42,43)))),(44,(46,47))));
tree tnt_1070 = [&U] (1,2,((3,(4,((5,(((6,(((7,((8,(9,10)),(11,(12,13)))),(14,((15,17),16))),((18,(((20,(21,(((22,38),((((23,27),28),26),25)),24))),29),(30,((31,(32,(33,((34,35),36)))),37)))),19))),(40,41)),39)),(42,43)))),(44,(45,(46,47)))));
tree tnt_1071 = [&U] (1,2,((3,(4,(((5,(((6,(((7,((8,(9,10)),((11,45),(12,13)))),(14,(((15,17),16),40))),(18,(19,(((20,(21,(((22,((((23,27),28),26),25)),38),24))),29),(30,(((31,(32,(33,(34,35)))),37),36))))))),41),42)),43),39))),(44,(46,47))));
tree tnt_1072 = [&U] (1,2,((3,(4,(((5,(((6,(((7,((8,(9,10)),((11,45),(12,13)))),(14,(((15,17),16),40))),(18,(19,(((20,(21,(((22,((((23,27),28),26),25)),38),24))),29),(30,(((31,36),(32,(33,(34,35)))),37))))))),41),42)),43),39))),(44,(46,47))));
tree tnt_1073 = [&U] (1,2,((3,(4,(((5,(((6,(((7,((8,(9,10)),((11,45),(12,13)))),(14,(((15,17),16),40))),(18,(19,(((20,(21,(((22,((((23,27),28),26),25)),38),24))),29),(30,((31,((32,(33,(34,35))),36)),37))))))),41),42)),43),39))),(44,(46,47))));
tree tnt_1074 = [&U] (1,2,((3,(4,(((5,(((6,(((7,((8,(9,10)),((11,45),(12,13)))),(14,(((15,17),16),40))),(18,(19,(((20,(21,(((22,((((23,27),28),26),25)),38),24))),29),(30,((31,(32,((33,(34,35)),36))),37))))))),41),42)),43),39))),(44,(46,47))));
tree tnt_1075 = [&U] (1,2,((3,(4,(((5,(((6,(((7,((8,(9,10)),((11,45),(12,13)))),(14,(((15,17),16),40))),(18,(19,(((20,(21,(((22,((((23,27),28),26),25)),38),24))),29),(30,((31,((32,36),(33,(34,35)))),37))))))),41),42)),43),39))),(44,(46,47))));
tree tnt_1076 = [&U] (1,2,((3,(4,(((5,(((6,(((7,((8,(9,10)),((11,45),(12,13)))),(14,(((15,17),16),40))),(18,(19,(((20,(21,(((22,((((23,27),28),26),25)),38),24))),29),(30,((31,(32,((33,36),(34,35)))),37))))))),41),42)),43),39))),(44,(46,47))));
tree tnt_1077 = [&U] (1,2,((3,(4,(((5,(((6,(((7,((8,(9,10)),((11,45),(12,13)))),(14,(((15,17),16),40))),(18,(19,(((20,(21,(((22,((((23,27),28),26),25)),38),24))),29),(30,(((31,(32,(33,(34,35)))),36),37))))))),41),42)),43),39))),(44,(46,47))));
tree tnt_1078 = [&U] (1,2,((3,(4,(((5,(((6,(((7,((8,(9,10)),((11,45),(12,13)))),(14,(((15,17),16),40))),((18,(19,(((20,(21,((((((23,27),28),26),25),38),24))),29),(30,(((31,(32,(33,(34,35)))),37),36))))),22))),41),42)),43),39))),(44,(46,47))));
tree tnt_1079 = [&U] (1,2,((3,(4,(((5,(((6,(((7,(((8,(9,10)),45),(11,(12,13)))),(14,(((15,17),16),40))),(18,(19,(((20,(21,(((22,((((23,27),28),26),25)),38),24))),29),(30,(((31,(32,(33,(34,35)))),37),36))))))),41),42)),43),39))),(44,(46,47))));
tree tnt_1080 = [&U] (1,2,((3,(4,(((5,(((6,(((7,(((8,45),(9,10)),(11,(12,13)))),(14,(((15,17),16),40))),(18,(19,(((20,(21,(((22,((((23,27),28),26),25)),38),24))),29),(30,(((31,(32,(33,(34,35)))),37),36))))))),41),42)),43),39))),(44,(46,47))));
tree tnt_1081 = [&U] (1,2,((3,(4,(((5,(((6,(((7,((8,(9,10)),(11,(12,13)))),(14,(15,(16,17)))),((18,19),(((20,(21,((22,(((((23,27),28),26),25),38)),24))),29),(30,((31,(32,(33,((34,35),36)))),37)))))),(40,41)),42)),39),43))),(44,((45,46),47))));
tree tnt_1082 = [&U] (1,2,((3,(4,(((5,(((6,(((7,((8,(9,10)),((11,12),13))),(14,(15,(16,17)))),((18,19),(((20,(21,((22,(((((23,27),28),26),25),38)),24))),29),(30,((31,(32,(33,((34,35),36)))),37)))))),(40,41)),42)),39),43))),(44,((45,46),47))));
tree tnt_1083 = [&U] (1,2,((3,(4,(((5,(((6,(((7,((8,(9,10)),(11,(12,13)))),(14,(15,(16,17)))),((18,19),(((20,(21,((22,(((((23,27),28),26),25),38)),24))),29),(30,(((31,(32,(33,(34,35)))),36),37)))))),(40,41)),42)),39),43))),(44,((45,46),47))));
tree tnt_1084 = [&U] (1,2,((3,(4,(((5,(((6,(((7,((8,(9,10)),(11,(12,13)))),(14,(15,(16,17)))),((18,19),(((20,(21,((22,(((((23,27),28),26),25),38)),24))),29),(30,(((31,36),(32,(33,(34,35)))),37)))))),(40,41)),42)),39),43))),(44,((45,46),47))));
tree tnt_1085 = [&U] (1,2,((3,(4,(((5,(((6,(((7,((8,(9,10)),(11,(12,13)))),(14,(15,(16,17)))),((18,19),(((20,(21,((22,(((((23,27),28),26),25),38)),24))),29),(30,((31,((32,(33,(34,35))),36)),37)))))),(40,41)),42)),39),43))),(44,((45,46),47))));
tree tnt_1086 = [&U] (1,2,((3,(4,(((5,(((6,(((7,((8,(9,10)),(11,(12,13)))),(14,(15,(16,17)))),((18,19),(((20,(21,((22,(((((23,27),28),26),25),38)),24))),29),(30,((31,(32,((33,(34,35)),36))),37)))))),(40,41)),42)),39),43))),(44,((45,46),47))));
tree tnt_1087 = [&U] (1,2,((3,(4,(((5,(((6,(((7,((8,(9,10)),(11,(12,13)))),(14,(15,(16,17)))),((18,19),(((20,(21,((22,(((((23,27),28),26),25),38)),24))),29),(30,((31,((32,36),(33,(34,35)))),37)))))),(40,41)),42)),39),43))),(44,((45,46),47))));
tree tnt_1088 = [&U] (1,2,((3,(4,(((5,(((6,(((7,(((8,(9,10)),(11,(12,13))),45)),(14,(15,(16,17)))),((18,19),(((20,(21,((22,(((((23,27),28),26),25),38)),24))),29),(30,((31,(32,(33,((34,35),36)))),37)))))),(40,41)),42)),39),43))),(44,(46,47))));
tree tnt_1089 = [&U] (1,2,((3,(4,(((5,(((6,(((7,((8,(9,10)),((11,(12,13)),45))),(14,(15,(16,17)))),((18,19),(((20,(21,((22,(((((23,27),28),26),25),38)),24))),29),(30,((31,(32,(33,((34,35),36)))),37)))))),(40,41)),42)),39),43))),(44,(46,47))));
tree tnt_1090 = [&U] (1,2,((3,(4,(((5,(((6,(((7,(((8,(9,10)),45),(11,(12,13)))),(14,(15,(16,17)))),((18,19),(((20,(21,((22,(((((23,27),28),26),25),38)),24))),29),(30,((31,(32,(33,((34,35),36)))),37)))))),(40,41)),42)),39),43))),(44,(46,47))));
tree tnt_1091 = [&U] (1,2,(((3,((5,(((6,(((7,((8,(9,10)),(11,(12,(13,45))))),(14,(((15,17),16),40))),((18,19),(((20,(21,((22,(((((23,27),28),26),25),38)),24))),29),(30,((31,(32,((33,36),(34,35)))),37)))))),41),39)),(42,43))),4),(44,(46,47))));
tree tnt_1092 = [&U] (1,2,(((3,((5,(((6,(((7,((8,(9,10)),(11,(12,(13,45))))),(14,(((15,17),16),40))),((18,19),(((20,(21,((22,(((((23,27),28),26),25),38)),24))),29),(30,(((31,(32,(33,(34,35)))),37),36)))))),41),39)),(42,43))),4),(44,(46,47))));
tree tnt_1093 = [&U] (1,2,(((3,((5,(((6,(((7,((8,(9,10)),(11,(12,(13,45))))),(14,(((15,17),16),40))),((18,19),(((20,(21,((22,(((((23,27),28),26),25),38)),24))),29),(30,(((31,(32,(33,(34,35)))),36),37)))))),41),39)),(42,43))),4),(44,(46,47))));
tree tnt_1094 = [&U] (1,2,(((3,((5,(((6,(((7,((8,(9,10)),(11,(12,(13,45))))),(14,(((15,17),16),40))),((18,19),(((20,(21,((22,(((((23,27),28),26),25),38)),24))),29),(30,(((31,36),(32,(33,(34,35)))),37)))))),41),39)),(42,43))),4),(44,(46,47))));
tree tnt_1095 = [&U] (1,2,(((3,((5,(((6,(((7,((8,(9,10)),(11,(12,(13,45))))),(14,(((15,17),16),40))),((18,19),(((20,(21,((22,(((((23,27),28),26),25),38)),24))),29),(30,((31,(32,((33,(34,35)),36))),37)))))),41),39)),(42,43))),4),(44,(46,47))));
tree tnt_1096 = [&U] (1,2,(((3,((5,(((6,(((7,((8,(9,10)),(11,(12,(13,45))))),(14,(((15,17),16),40))),((18,19),(((20,(21,((22,(((((23,27),28),26),25),38)),24))),29),(30,((31,((32,36),(33,(34,35)))),37)))))),41),39)),(42,43))),4),(44,(46,47))));
tree tnt_1097 = [&U] (1,2,(((3,((5,(((6,(((7,(((8,(9,10)),(11,(12,13))),45)),(14,(((15,17),16),40))),((18,19),(((20,(21,((22,(((((23,27),28),26),25),38)),24))),29),(30,((31,(32,((33,36),(34,35)))),37)))))),41),39)),(42,43))),4),(44,(46,47))));
tree tnt_1098 = [&U] (1,2,(((3,((5,(((6,(((7,((8,(9,10)),((11,(12,13)),45))),(14,(((15,17),16),40))),((18,19),(((20,(21,((22,(((((23,27),28),26),25),38)),24))),29),(30,((31,(32,((33,36),(34,35)))),37)))))),41),39)),(42,43))),4),(44,(46,47))));
tree tnt_1099 = [&U] (1,2,(((3,((5,(((6,(((7,(((8,(9,10)),45),(11,(12,13)))),(14,(((15,17),16),40))),((18,19),(((20,(21,((22,(((((23,27),28),26),25),38)),24))),29),(30,((31,(32,((33,36),(34,35)))),37)))))),41),39)),(42,43))),4),(44,(46,47))));
tree tnt_1100 = [&U] (1,2,(((3,((5,(((6,(((7,((8,(9,10)),(11,((12,13),45)))),(14,(((15,17),16),40))),((18,19),(((20,(21,((22,(((((23,27),28),26),25),38)),24))),29),(30,((31,(32,((33,36),(34,35)))),37)))))),41),39)),(42,43))),4),(44,(46,47))));
tree tnt_1101 = [&U] (1,2,((3,(4,(((5,(((6,(((7,((8,(9,10)),((11,12),13))),(14,((15,17),16))),((18,19),((((20,((22,(((23,27),28),(24,(25,26)))),38)),21),29),(30,(((31,(32,(33,(34,35)))),36),37)))))),(40,41)),42)),39),43))),(44,(45,(46,47)))));
tree tnt_1102 = [&U] (1,2,((3,(4,(((5,(((6,(((7,((8,(9,10)),((11,12),13))),(14,((15,17),16))),((18,19),((((20,((22,(((23,27),28),(24,(25,26)))),38)),21),29),(30,((31,(32,((33,(34,35)),36))),37)))))),(40,41)),42)),39),43))),(44,(45,(46,47)))));
tree tnt_1103 = [&U] (1,2,((3,(4,(((5,(((6,(((7,((8,(9,10)),((11,12),13))),(14,((15,17),16))),((18,19),((((20,((22,(((23,27),28),(24,(25,26)))),38)),21),29),(30,((31,((32,36),(33,(34,35)))),37)))))),(40,41)),42)),39),43))),(44,(45,(46,47)))));
tree tnt_1104 = [&U] (1,2,((3,(4,(((5,(((6,(((7,((8,(9,10)),((11,12),13))),(14,((15,17),16))),((18,19),((((20,((22,(((23,27),28),(24,(25,26)))),38)),21),29),(30,((31,(32,((33,36),(34,35)))),37)))))),(40,41)),42)),39),43))),(44,(45,(46,47)))));
tree tnt_1105 = [&U] (1,2,((3,(4,(((5,(((6,(((7,((8,(9,10)),((11,12),13))),(14,(15,(16,17)))),((18,19),((((20,((22,(((23,27),28),(24,(25,26)))),38)),21),29),(30,(((31,(32,(33,(34,35)))),36),37)))))),(40,41)),42)),39),43))),(44,(45,(46,47)))));
tree tnt_1106 = [&U] (1,2,((3,(4,(((5,(((6,(((7,(((8,(9,10)),((11,12),13)),45)),(14,((15,17),16))),((18,19),((((20,((22,(((23,27),28),(24,(25,26)))),38)),21),29),(30,(((31,(32,(33,(34,35)))),36),37)))))),(40,41)),42)),39),43))),(44,(46,47))));
tree tnt_1107 = [&U] (1,2,((3,(4,(((5,(((6,(((7,((8,(9,10)),(((11,12),13),45))),(14,((15,17),16))),((18,19),((((20,((22,(((23,27),28),(24,(25,26)))),38)),21),29),(30,(((31,(32,(33,(34,35)))),36),37)))))),(40,41)),42)),39),43))),(44,(46,47))));
tree tnt_1108 = [&U] (1,2,((3,(4,(((5,(((6,(((7,(((8,(9,10)),45),((11,12),13))),(14,((15,17),16))),((18,19),((((20,((22,(((23,27),28),(24,(25,26)))),38)),21),29),(30,(((31,(32,(33,(34,35)))),36),37)))))),(40,41)),42)),39),43))),(44,(46,47))));
tree tnt_1109 = [&U] (1,2,((3,(4,(((5,(((6,(((7,((8,(9,10)),((11,12),(13,45)))),(14,((15,17),16))),((18,19),((((20,((22,(((23,27),28),(24,(25,26)))),38)),21),29),(30,(((31,(32,(33,(34,35)))),36),37)))))),(40,41)),42)),39),43))),(44,(46,47))));
tree tnt_1110 = [&U] (1,2,((3,(4,(((5,(((6,(((7,((8,(9,10)),(((11,12),45),13))),(14,((15,17),16))),((18,19),((((20,((22,(((23,27),28),(24,(25,26)))),38)),21),29),(30,(((31,(32,(33,(34,35)))),36),37)))))),(40,41)),42)),39),43))),(44,(46,47))));
tree tnt_1111 = [&U] (1,2,((3,(4,(((5,(((6,(((7,((8,(9,10)),(11,(12,(13,45))))),(14,(15,(16,17)))),((18,((((20,(((22,((24,(25,26)),(27,28))),23),38)),21),29),(30,(((31,(32,(33,(34,35)))),36),37)))),19))),(40,41)),42)),39),43))),(44,(46,47))));
tree tnt_1112 = [&U] (1,2,((3,(4,(((5,(((6,(((7,((8,(9,10)),(11,(12,(13,45))))),(14,(15,(16,17)))),((18,((((20,(((22,((24,(25,26)),(27,28))),23),38)),21),29),(30,(((31,(32,(33,(34,35)))),37),36)))),19))),(40,41)),42)),39),43))),(44,(46,47))));
tree tnt_1113 = [&U] (1,2,((3,(4,(((5,(((6,(((7,((8,(9,10)),(11,(12,(13,45))))),(14,(15,(16,17)))),((18,((((20,(((22,((24,(25,26)),(27,28))),23),38)),21),29),(30,((31,(32,((33,(34,35)),36))),37)))),19))),(40,41)),42)),39),43))),(44,(46,47))));
tree tnt_1114 = [&U] (1,2,((3,(4,(((5,(((6,(((7,((8,(9,10)),(11,(12,(13,45))))),(14,(15,(16,17)))),((18,((((20,(((22,((24,(25,26)),(27,28))),23),38)),21),29),(30,((31,((32,36),(33,(34,35)))),37)))),19))),(40,41)),42)),39),43))),(44,(46,47))));
tree tnt_1115 = [&U] (1,2,((3,(4,(((5,(((6,(((7,((8,(9,10)),(11,(12,(13,45))))),(14,(15,(16,17)))),((18,((((20,(((22,((24,(25,26)),(27,28))),23),38)),21),29),(30,((31,(32,((33,36),(34,35)))),37)))),19))),(40,41)),42)),39),43))),(44,(46,47))));
tree tnt_1116 = [&U] (1,2,((3,(4,(((5,(((6,(((7,((8,(9,10)),(11,(12,(13,45))))),(14,((15,17),16))),((18,((((20,(((22,((24,(25,26)),(27,28))),23),38)),21),29),(30,(((31,(32,(33,(34,35)))),36),37)))),19))),(40,41)),42)),39),43))),(44,(46,47))));
tree tnt_1117 = [&U] (1,2,((3,(4,(((5,(((6,(((7,((8,(9,10)),(11,(12,(13,45))))),(14,(15,(16,17)))),((18,((((20,(22,((23,((24,(25,26)),(27,28))),38))),21),29),(30,(((31,(32,(33,(34,35)))),36),37)))),19))),(40,41)),42)),39),43))),(44,(46,47))));
tree tnt_1118 = [&U] (1,2,((3,(4,(((5,(((6,(((7,((8,(9,10)),(11,(12,(13,45))))),(14,(15,(16,17)))),((18,((((20,((22,(23,((24,(25,26)),(27,28)))),38)),21),29),(30,(((31,(32,(33,(34,35)))),36),37)))),19))),(40,41)),42)),39),43))),(44,(46,47))));
tree tnt_1119 = [&U] (1,2,((3,(4,(((5,(((6,(((7,(((8,(9,10)),(11,(12,13))),45)),(14,(15,(16,17)))),((18,((((20,(((22,((24,(25,26)),(27,28))),23),38)),21),29),(30,(((31,(32,(33,(34,35)))),36),37)))),19))),(40,41)),42)),39),43))),(44,(46,47))));
tree tnt_1120 = [&U] (1,2,((3,(4,(((5,(((6,(((7,((8,(9,10)),((11,(12,13)),45))),(14,(15,(16,17)))),((18,((((20,(((22,((24,(25,26)),(27,28))),23),38)),21),29),(30,(((31,(32,(33,(34,35)))),36),37)))),19))),(40,41)),42)),39),43))),(44,(46,47))));
tree tnt_1121 = [&U] (1,2,((3,(4,((((5,((6,(((7,((8,((9,10),45)),(11,(12,13)))),(14,(((15,17),16),40))),((18,(((20,(21,(22,(23,((24,(25,26)),(27,28)))))),29),(30,((31,(32,((33,(34,35)),36))),37)))),19))),(41,42))),38),39),43))),(44,(46,47))));
tree tnt_1122 = [&U] (1,2,((3,(4,((((5,((6,(((7,((8,((9,10),45)),(11,(12,13)))),(14,(((15,17),16),40))),(((18,(29,(30,((31,(32,((33,(34,35)),36))),37)))),(20,(21,(22,(23,((24,(25,26)),(27,28))))))),19))),(41,42))),38),39),43))),(44,(46,47))));
tree tnt_1123 = [&U] (1,2,((3,(4,((((5,((6,(((7,((8,((9,10),45)),(11,(12,13)))),(14,(((15,17),16),40))),((18,((20,(21,(22,(23,((24,(25,26)),(27,28)))))),(29,(30,((31,(32,((33,(34,35)),36))),37))))),19))),(41,42))),38),39),43))),(44,(46,47))));
tree tnt_1124 = [&U] (1,2,((3,(4,((((5,((6,(((7,((8,((9,10),45)),(11,(12,13)))),(14,(((15,17),16),40))),((18,19),((20,(21,(22,(23,((24,(25,26)),(27,28)))))),(29,(30,((31,(32,((33,(34,35)),36))),37))))))),(41,42))),38),39),43))),(44,(46,47))));
tree tnt_1125 = [&U] (1,2,((3,(4,((((5,((6,(((7,((8,((9,10),45)),(11,(12,13)))),(14,(((15,17),16),40))),((18,(((20,(21,(22,(23,((24,(25,26)),(27,28)))))),29),(30,((31,((32,36),(33,(34,35)))),37)))),19))),(41,42))),38),39),43))),(44,(46,47))));
tree tnt_1126 = [&U] (1,2,((3,(4,((((5,((6,(((7,(((8,45),(9,10)),(11,(12,13)))),(14,(((15,17),16),40))),((18,(((20,(21,(22,(23,((24,(25,26)),(27,28)))))),29),(30,((31,(32,((33,(34,35)),36))),37)))),19))),(41,42))),38),39),43))),(44,(46,47))));
tree tnt_1127 = [&U] (1,2,((3,(4,((((5,((6,(((7,((8,((9,10),45)),(11,(12,13)))),(14,(((15,17),16),40))),((18,(((20,(21,(22,(((23,27),28),(24,(25,26)))))),29),(30,((31,(32,((33,(34,35)),36))),37)))),19))),(41,42))),38),39),43))),(44,(46,47))));
tree tnt_1128 = [&U] (1,2,((3,(4,((((5,((6,(((7,((8,((9,10),45)),(11,(12,13)))),(14,(((15,17),16),40))),((18,(((20,(21,(22,(23,((24,(25,26)),(27,28)))))),29),(30,(((31,(32,(33,(34,35)))),37),36)))),19))),(41,42))),38),39),43))),(44,(46,47))));
tree tnt_1129 = [&U] (1,2,((3,(4,((((5,((6,(((7,((8,((9,10),45)),(11,(12,13)))),(14,(((15,17),16),40))),((18,(((20,(21,(22,(23,((24,(25,26)),(27,28)))))),29),(30,(((31,(32,(33,(34,35)))),36),37)))),19))),(41,42))),38),39),43))),(44,(46,47))));
tree tnt_1130 = [&U] (1,2,((3,(4,((((5,((6,(((7,((8,((9,10),45)),(11,(12,13)))),(14,(((15,17),16),40))),((18,(((20,(21,(22,(23,((24,(25,26)),(27,28)))))),29),(30,(((31,36),(32,(33,(34,35)))),37)))),19))),(41,42))),38),39),43))),(44,(46,47))));
tree tnt_1131 = [&U] (1,2,((3,(4,((((5,(39,43)),42),41),(6,(((7,((8,(9,10)),(11,((12,45),13)))),(14,(((15,17),16),40))),((18,(19,(((20,(21,((((((23,27),28),26),25),38),24))),29),(30,((31,(32,((33,36),(34,35)))),37))))),22)))))),(44,(46,47))));
tree tnt_1132 = [&U] (1,2,((3,(4,(5,((6,(((7,((8,(9,10)),(11,((12,45),13)))),(14,(((15,17),16),40))),((18,(19,(((20,(21,((((((23,27),28),26),25),38),24))),29),(30,((31,(32,((33,36),(34,35)))),37))))),22))),(((39,43),42),41))))),(44,(46,47))));
tree tnt_1133 = [&U] (1,2,((3,(4,((((5,(39,43)),42),41),(6,(((7,((8,(9,10)),(11,((12,45),13)))),(14,(((15,17),16),40))),((18,(19,(((20,(21,((((((23,27),28),26),25),38),24))),29),(30,(((31,(32,(33,(34,35)))),37),36))))),22)))))),(44,(46,47))));
tree tnt_1134 = [&U] (1,2,((3,(4,((((5,(39,43)),42),41),(6,(((7,((8,(9,10)),(11,((12,45),13)))),(14,(((15,17),16),40))),((18,(19,(((20,(21,((((((23,27),28),26),25),38),24))),29),(30,(((31,(32,(33,(34,35)))),36),37))))),22)))))),(44,(46,47))));
tree tnt_1135 = [&U] (1,2,((3,(4,((((5,(39,43)),42),41),(6,(((7,((8,(9,10)),(11,((12,45),13)))),(14,(((15,17),16),40))),((18,(19,(((20,(21,((((((23,27),28),26),25),38),24))),29),(30,(((31,36),(32,(33,(34,35)))),37))))),22)))))),(44,(46,47))));
tree tnt_1136 = [&U] (1,2,((3,(4,((((5,(39,43)),42),41),(6,(((7,((8,(9,10)),(11,((12,45),13)))),(14,(((15,17),16),40))),((18,(19,(((20,(21,((((((23,27),28),26),25),38),24))),29),(30,((31,((32,(33,(34,35))),36)),37))))),22)))))),(44,(46,47))));
tree tnt_1137 = [&U] (1,2,((3,(4,((((5,(39,43)),42),41),(6,(((7,((8,(9,10)),(11,((12,45),13)))),(14,(((15,17),16),40))),((18,(19,(((20,(21,((((((23,27),28),26),25),38),24))),29),(30,((31,(32,((33,(34,35)),36))),37))))),22)))))),(44,(46,47))));
tree tnt_1138 = [&U] (1,2,((3,(4,((((5,(39,43)),42),41),(6,(((7,((8,(9,10)),(11,((12,45),13)))),(14,(((15,17),16),40))),((18,(19,(((20,(21,((((((23,27),28),26),25),38),24))),29),(30,((31,((32,36),(33,(34,35)))),37))))),22)))))),(44,(46,47))));
tree tnt_1139 = [&U] (1,2,((3,(4,((((5,(39,43)),42),41),(6,(((7,((8,(9,10)),(11,((12,45),13)))),(14,(((15,17),16),40))),(18,(19,(((20,(21,((22,(((((23,27),28),26),25),38)),24))),29),(30,((31,(32,((33,36),(34,35)))),37)))))))))),(44,(46,47))));
tree tnt_1140 = [&U] (1,2,((3,(4,((((5,(39,43)),42),41),(6,(((7,(((8,(9,10)),(11,(12,13))),45)),(14,(((15,17),16),40))),((18,(19,(((20,(21,((((((23,27),28),26),25),38),24))),29),(30,((31,(32,((33,36),(34,35)))),37))))),22)))))),(44,(46,47))));
tree tnt_1141 = [&U] (1,2,(((3,((5,((6,(((7,((8,(9,(10,45))),(11,(12,13)))),(14,(15,(16,17)))),(((18,(29,(30,((((31,36),(33,34)),(32,35)),37)))),(20,(21,(22,(((23,27),28),(24,(25,26))))))),19))),((38,39),(40,41)))),(42,43))),4),(44,(46,47))));
tree tnt_1142 = [&U] (1,2,(((3,((5,((6,(((7,((8,(9,(10,45))),(11,(12,13)))),(14,(15,(16,17)))),(18,(19,((20,(21,(22,(((23,27),28),(24,(25,26)))))),(29,(30,((((31,36),(33,34)),(32,35)),37)))))))),((38,39),(40,41)))),(42,43))),4),(44,(46,47))));
tree tnt_1143 = [&U] (1,2,(((3,((5,((6,(((7,((8,(9,(10,45))),(11,(12,13)))),(14,(15,(16,17)))),((18,((20,(21,(22,(((23,27),28),(24,(25,26)))))),(29,(30,((((31,36),(33,34)),(32,35)),37))))),19))),((38,39),(40,41)))),(42,43))),4),(44,(46,47))));
tree tnt_1144 = [&U] (1,2,(((3,((5,((6,(((7,((8,(9,(10,45))),(11,(12,13)))),(14,((15,17),16))),(((18,(29,(30,((((31,36),(33,34)),(32,35)),37)))),(20,(21,(22,(((23,27),28),(24,(25,26))))))),19))),((38,39),(40,41)))),(42,43))),4),(44,(46,47))));
tree tnt_1145 = [&U] (1,2,(((3,((5,((6,(((7,((8,(9,(10,45))),(11,(12,13)))),(14,(15,(16,17)))),((((18,(29,(30,((((31,36),(33,34)),(32,35)),37)))),(20,(21,(((23,27),28),(24,(25,26)))))),19),22))),((38,39),(40,41)))),(42,43))),4),(44,(46,47))));
tree tnt_1146 = [&U] (1,2,(((3,((5,((6,(((7,((8,(9,10)),(11,(12,13)))),(14,(15,(16,17)))),(((18,(29,(30,((((31,36),(33,34)),(32,35)),37)))),(20,(21,(22,(((23,27),28),(24,(25,26))))))),19))),((38,39),(40,41)))),(42,43))),4),(44,(45,(46,47)))));
tree tnt_1147 = [&U] (1,2,(((3,((5,((6,(((7,(((8,(9,10)),(11,(12,13))),45)),(14,(15,(16,17)))),(((18,(29,(30,((((31,36),(33,34)),(32,35)),37)))),(20,(21,(22,(((23,27),28),(24,(25,26))))))),19))),((38,39),(40,41)))),(42,43))),4),(44,(46,47))));
tree tnt_1148 = [&U] (1,2,(((3,((5,((6,(((7,(((8,(9,10)),45),(11,(12,13)))),(14,(15,(16,17)))),(((18,(29,(30,((((31,36),(33,34)),(32,35)),37)))),(20,(21,(22,(((23,27),28),(24,(25,26))))))),19))),((38,39),(40,41)))),(42,43))),4),(44,(46,47))));
tree tnt_1149 = [&U] (1,2,(((3,((5,((6,(((7,((8,(9,10)),((11,(12,13)),45))),(14,(15,(16,17)))),(((18,(29,(30,((((31,36),(33,34)),(32,35)),37)))),(20,(21,(22,(((23,27),28),(24,(25,26))))))),19))),((38,39),(40,41)))),(42,43))),4),(44,(46,47))));
tree tnt_1150 = [&U] (1,2,(((3,((5,((6,(((7,((8,((9,10),45)),(11,(12,13)))),(14,(15,(16,17)))),(((18,(29,(30,((((31,36),(33,34)),(32,35)),37)))),(20,(21,(22,(((23,27),28),(24,(25,26))))))),19))),((38,39),(40,41)))),(42,43))),4),(44,(46,47))));
tree tnt_1151 = [&U] (1,2,((3,((4,(5,(((6,(((7,((8,(9,10)),(11,(12,13)))),(14,(15,(16,17)))),(18,(19,(((20,(21,(((22,((((23,27),28),26),25)),38),24))),29),(30,(((31,(32,(33,(34,35)))),36),37))))))),(40,41)),39))),(42,43))),(44,(45,(46,47)))));
tree tnt_1152 = [&U] (1,2,((3,((4,(5,(((6,(((7,((8,(9,10)),(11,(12,13)))),(14,((15,17),16))),(18,(19,(((20,(21,(((22,((((23,27),28),26),25)),38),24))),29),(30,(((31,(32,(33,(34,35)))),36),37))))))),(40,41)),39))),(42,43))),(44,(45,(46,47)))));
tree tnt_1153 = [&U] (1,2,((3,((4,(5,(((6,(((7,(((8,(9,10)),(11,(12,13))),45)),(14,(15,(16,17)))),(18,(19,(((20,(21,(((22,((((23,27),28),26),25)),38),24))),29),(30,(((31,(32,(33,(34,35)))),36),37))))))),(40,41)),39))),(42,43))),(44,(46,47))));
tree tnt_1154 = [&U] (1,2,((3,((4,(5,(((6,(((7,((8,(9,10)),((11,(12,13)),45))),(14,(15,(16,17)))),(18,(19,(((20,(21,(((22,((((23,27),28),26),25)),38),24))),29),(30,(((31,(32,(33,(34,35)))),36),37))))))),(40,41)),39))),(42,43))),(44,(46,47))));
tree tnt_1155 = [&U] (1,2,((3,((4,(5,(((6,(((7,(((8,(9,10)),45),(11,(12,13)))),(14,(15,(16,17)))),(18,(19,(((20,(21,(((22,((((23,27),28),26),25)),38),24))),29),(30,(((31,(32,(33,(34,35)))),36),37))))))),(40,41)),39))),(42,43))),(44,(46,47))));
tree tnt_1156 = [&U] (1,2,((3,((4,(5,(((6,(((7,((8,(9,10)),(11,((12,13),45)))),(14,(15,(16,17)))),(18,(19,(((20,(21,(((22,((((23,27),28),26),25)),38),24))),29),(30,(((31,(32,(33,(34,35)))),36),37))))))),(40,41)),39))),(42,43))),(44,(46,47))));
tree tnt_1157 = [&U] (1,2,((3,((4,(5,(((6,(((7,((8,(9,10)),((11,45),(12,13)))),(14,(15,(16,17)))),(18,(19,(((20,(21,(((22,((((23,27),28),26),25)),38),24))),29),(30,(((31,(32,(33,(34,35)))),36),37))))))),(40,41)),39))),(42,43))),(44,(46,47))));
tree tnt_1158 = [&U] (1,2,((3,((4,(5,(((6,(((7,(((8,45),(9,10)),(11,(12,13)))),(14,(15,(16,17)))),(18,(19,(((20,(21,(((22,((((23,27),28),26),25)),38),24))),29),(30,(((31,(32,(33,(34,35)))),36),37))))))),(40,41)),39))),(42,43))),(44,(46,47))));
tree tnt_1159 = [&U] (1,2,((3,((4,(5,(((6,(((7,((8,((9,10),45)),(11,(12,13)))),(14,(15,(16,17)))),(18,(19,(((20,(21,(((22,((((23,27),28),26),25)),38),24))),29),(30,(((31,(32,(33,(34,35)))),36),37))))))),(40,41)),39))),(42,43))),(44,(46,47))));
tree tnt_1160 = [&U] (1,2,((3,((4,(5,(((6,(((7,((8,(9,10)),(11,(12,(13,45))))),(14,(15,(16,17)))),(18,(19,(((20,(21,(((22,((((23,27),28),26),25)),38),24))),29),(30,(((31,(32,(33,(34,35)))),36),37))))))),(40,41)),39))),(42,43))),(44,(46,47))));
tree tnt_1161 = [&U] (1,2,(((3,((5,((6,(((7,((8,(9,10)),(11,(12,13)))),(14,(15,(16,17)))),(18,(19,((20,(21,((22,((24,(25,26)),(27,28))),23))),(29,(30,((((31,36),(33,34)),(32,35)),37)))))))),((38,39),(40,41)))),(42,43))),4),(44,(45,(46,47)))));
tree tnt_1162 = [&U] (1,2,(((3,((5,((6,(((7,((8,(9,10)),(11,(12,13)))),(14,(15,(16,17)))),(18,(19,((20,(21,(22,(((23,27),28),(24,(25,26)))))),(29,(30,((((31,36),(33,34)),(32,35)),37)))))))),((38,39),(40,41)))),(42,43))),4),(44,(45,(46,47)))));
tree tnt_1163 = [&U] (1,2,(((3,((5,((6,(((7,((8,(9,10)),(11,(12,13)))),(14,(15,(16,17)))),(((18,(20,(21,((22,((24,(25,26)),(27,28))),23)))),(29,(30,((((31,36),(33,34)),(32,35)),37)))),19))),((38,39),(40,41)))),(42,43))),4),(44,(45,(46,47)))));
tree tnt_1164 = [&U] (1,2,(((3,((5,((6,(((7,((8,(9,10)),(11,(12,13)))),(14,(15,(16,17)))),((18,((20,(21,((22,((24,(25,26)),(27,28))),23))),(29,(30,((((31,36),(33,34)),(32,35)),37))))),19))),((38,39),(40,41)))),(42,43))),4),(44,(45,(46,47)))));
tree tnt_1165 = [&U] (1,2,(((3,((5,((6,(((7,(((8,(9,10)),(11,(12,13))),45)),(14,(15,(16,17)))),(18,(19,((20,(21,((22,((24,(25,26)),(27,28))),23))),(29,(30,((((31,36),(33,34)),(32,35)),37)))))))),((38,39),(40,41)))),(42,43))),4),(44,(46,47))));
tree tnt_1166 = [&U] (1,2,(((3,((5,((6,(((7,((8,(9,10)),((11,(12,13)),45))),(14,(15,(16,17)))),(18,(19,((20,(21,((22,((24,(25,26)),(27,28))),23))),(29,(30,((((31,36),(33,34)),(32,35)),37)))))))),((38,39),(40,41)))),(42,43))),4),(44,(46,47))));
tree tnt_1167 = [&U] (1,2,(((3,((5,((6,(((7,(((8,(9,10)),45),(11,(12,13)))),(14,(15,(16,17)))),(18,(19,((20,(21,((22,((24,(25,26)),(27,28))),23))),(29,(30,((((31,36),(33,34)),(32,35)),37)))))))),((38,39),(40,41)))),(42,43))),4),(44,(46,47))));
tree tnt_1168 = [&U] (1,2,(((3,((5,((6,(((7,((8,(9,10)),((11,45),(12,13)))),(14,(15,(16,17)))),(18,(19,((20,(21,((22,((24,(25,26)),(27,28))),23))),(29,(30,((((31,36),(33,34)),(32,35)),37)))))))),((38,39),(40,41)))),(42,43))),4),(44,(46,47))));
tree tnt_1169 = [&U] (1,2,(((3,((5,((6,(((7,((8,(9,10)),(11,((12,13),45)))),(14,(15,(16,17)))),(18,(19,((20,(21,((22,((24,(25,26)),(27,28))),23))),(29,(30,((((31,36),(33,34)),(32,35)),37)))))))),((38,39),(40,41)))),(42,43))),4),(44,(46,47))));
tree tnt_1170 = [&U] (1,2,(((3,((5,((6,(((7,((8,((9,10),45)),(11,(12,13)))),(14,(15,(16,17)))),(18,(19,((20,(21,((22,((24,(25,26)),(27,28))),23))),(29,(30,((((31,36),(33,34)),(32,35)),37)))))))),((38,39),(40,41)))),(42,43))),4),(44,(46,47))));
tree tnt_1171 = [&U] (1,2,((3,(4,((5,((6,(((7,((8,(9,10)),(11,(12,13)))),(14,(15,(16,17)))),((18,(19,((((20,(((23,27),28),(24,(25,26)))),21),29),(30,((31,(32,(33,(34,35)))),(36,37)))))),22))),((38,39),(40,41)))),(42,43)))),(44,(45,(46,47)))));
tree tnt_1172 = [&U] (1,2,((3,(4,((5,((6,(((7,((8,(9,10)),(11,(12,13)))),(14,(15,(16,17)))),(18,(19,((((20,(22,(((23,27),28),(24,(25,26))))),21),29),(30,((31,(32,(33,(34,35)))),(36,37)))))))),((38,39),(40,41)))),(42,43)))),(44,(45,(46,47)))));
tree tnt_1173 = [&U] (1,2,((3,(4,((5,((6,(((7,(((8,(9,10)),(11,(12,13))),45)),(14,(15,(16,17)))),((18,(19,((((20,(((23,27),28),(24,(25,26)))),21),29),(30,((31,(32,(33,(34,35)))),(36,37)))))),22))),((38,39),(40,41)))),(42,43)))),(44,(46,47))));
tree tnt_1174 = [&U] (1,2,((3,(4,((5,((6,(((7,((8,(9,10)),((11,(12,13)),45))),(14,(15,(16,17)))),((18,(19,((((20,(((23,27),28),(24,(25,26)))),21),29),(30,((31,(32,(33,(34,35)))),(36,37)))))),22))),((38,39),(40,41)))),(42,43)))),(44,(46,47))));
tree tnt_1175 = [&U] (1,2,((3,(4,((5,((6,(((7,(((8,(9,10)),45),(11,(12,13)))),(14,(15,(16,17)))),((18,(19,((((20,(((23,27),28),(24,(25,26)))),21),29),(30,((31,(32,(33,(34,35)))),(36,37)))))),22))),((38,39),(40,41)))),(42,43)))),(44,(46,47))));
tree tnt_1176 = [&U] (1,2,((3,(4,((5,((6,(((7,((8,(9,10)),(11,((12,13),45)))),(14,(15,(16,17)))),((18,(19,((((20,(((23,27),28),(24,(25,26)))),21),29),(30,((31,(32,(33,(34,35)))),(36,37)))))),22))),((38,39),(40,41)))),(42,43)))),(44,(46,47))));
tree tnt_1177 = [&U] (1,2,((3,(4,((5,((6,(((7,((8,(9,10)),((11,45),(12,13)))),(14,(15,(16,17)))),((18,(19,((((20,(((23,27),28),(24,(25,26)))),21),29),(30,((31,(32,(33,(34,35)))),(36,37)))))),22))),((38,39),(40,41)))),(42,43)))),(44,(46,47))));
tree tnt_1178 = [&U] (1,2,((3,(4,((5,((6,(((7,(((8,45),(9,10)),(11,(12,13)))),(14,(15,(16,17)))),((18,(19,((((20,(((23,27),28),(24,(25,26)))),21),29),(30,((31,(32,(33,(34,35)))),(36,37)))))),22))),((38,39),(40,41)))),(42,43)))),(44,(46,47))));
tree tnt_1179 = [&U] (1,2,((3,(4,((5,((6,(((7,((8,((9,10),45)),(11,(12,13)))),(14,(15,(16,17)))),((18,(19,((((20,(((23,27),28),(24,(25,26)))),21),29),(30,((31,(32,(33,(34,35)))),(36,37)))))),22))),((38,39),(40,41)))),(42,43)))),(44,(46,47))));
tree tnt_1180 = [&U] (1,2,((3,(4,((5,((6,(((7,((8,(9,10)),(11,(12,(13,45))))),(14,(15,(16,17)))),((18,(19,((((20,(((23,27),28),(24,(25,26)))),21),29),(30,((31,(32,(33,(34,35)))),(36,37)))))),22))),((38,39),(40,41)))),(42,43)))),(44,(46,47))));
tree tnt_1181 = [&U] (1,2,(((3,((5,((6,(((7,((8,(9,10)),(11,(12,13)))),(14,(15,(16,17)))),(((18,(29,(30,((31,(32,((33,(34,35)),36))),37)))),(20,(21,(22,(((23,27),28),(24,(25,26))))))),19))),((38,39),(40,41)))),(42,43))),4),(44,(45,(46,47)))));
tree tnt_1182 = [&U] (1,2,(((3,((5,((6,(((7,((8,(9,10)),(11,(12,13)))),(14,(15,(16,17)))),(((18,(29,(30,(((31,(32,(33,(34,35)))),37),36)))),(20,(21,(22,(((23,27),28),(24,(25,26))))))),19))),((38,39),(40,41)))),(42,43))),4),(44,(45,(46,47)))));
tree tnt_1183 = [&U] (1,2,(((3,((5,((6,(((7,((8,(9,10)),(11,(12,13)))),(14,(15,(16,17)))),(((18,(29,(30,(((31,(32,(33,(34,35)))),36),37)))),(20,(21,(22,(((23,27),28),(24,(25,26))))))),19))),((38,39),(40,41)))),(42,43))),4),(44,(45,(46,47)))));
tree tnt_1184 = [&U] (1,2,(((3,((5,((6,(((7,((8,(9,10)),(11,(12,13)))),(14,(15,(16,17)))),(((18,(29,(30,(((31,36),(32,(33,(34,35)))),37)))),(20,(21,(22,(((23,27),28),(24,(25,26))))))),19))),((38,39),(40,41)))),(42,43))),4),(44,(45,(46,47)))));
tree tnt_1185 = [&U] (1,2,(((3,((5,((6,(((7,((8,(9,10)),(11,(12,13)))),(14,(15,(16,17)))),(((18,(29,(30,((31,((32,(33,(34,35))),36)),37)))),(20,(21,(22,(((23,27),28),(24,(25,26))))))),19))),((38,39),(40,41)))),(42,43))),4),(44,(45,(46,47)))));
tree tnt_1186 = [&U] (1,2,(((3,((5,((6,(((7,((8,(9,10)),(11,(12,13)))),(14,(15,(16,17)))),(18,(19,((20,(21,(22,(((23,27),28),(24,(25,26)))))),(29,(30,((31,(32,((33,(34,35)),36))),37)))))))),((38,39),(40,41)))),(42,43))),4),(44,(45,(46,47)))));
tree tnt_1187 = [&U] (1,2,(((3,((5,((6,(((7,((8,(9,10)),(11,(12,13)))),(14,(15,(16,17)))),((18,((20,(21,(22,(((23,27),28),(24,(25,26)))))),(29,(30,((31,(32,((33,(34,35)),36))),37))))),19))),((38,39),(40,41)))),(42,43))),4),(44,(45,(46,47)))));
tree tnt_1188 = [&U] (1,2,(((3,((5,((6,(((7,((8,(9,10)),(11,(12,13)))),(14,((15,17),16))),(((18,(29,(30,((31,(32,((33,(34,35)),36))),37)))),(20,(21,(22,(((23,27),28),(24,(25,26))))))),19))),((38,39),(40,41)))),(42,43))),4),(44,(45,(46,47)))));
tree tnt_1189 = [&U] (1,2,(((3,((5,((6,(((7,((8,(9,10)),(11,(12,13)))),(14,(15,(16,17)))),((((18,(29,(30,((31,(32,((33,(34,35)),36))),37)))),(20,(21,(((23,27),28),(24,(25,26)))))),19),22))),((38,39),(40,41)))),(42,43))),4),(44,(45,(46,47)))));
tree tnt_1190 = [&U] (1,2,(((3,((5,((6,(((7,(((8,(9,10)),(11,(12,13))),45)),(14,(15,(16,17)))),(((18,(29,(30,((31,(32,((33,(34,35)),36))),37)))),(20,(21,(22,(((23,27),28),(24,(25,26))))))),19))),((38,39),(40,41)))),(42,43))),4),(44,(46,47))));
tree tnt_1191 = [&U] (1,2,(((3,((5,((6,(((7,((8,(9,(10,45))),(11,(12,13)))),(14,((15,17),16))),((18,(19,((((20,((((23,27),28),(24,(25,26))),38)),21),29),(30,((31,(32,(33,((34,35),36)))),37))))),22))),(39,(40,41)))),(42,43))),4),(44,(46,47))));
tree tnt_1192 = [&U] (1,2,(((3,((5,((6,(((7,((8,(9,(10,45))),(11,(12,13)))),(14,(15,(16,17)))),((18,(19,((((20,((((23,27),28),(24,(25,26))),38)),21),29),(30,((31,(32,(33,((34,35),36)))),37))))),22))),(39,(40,41)))),(42,43))),4),(44,(46,47))));
tree tnt_1193 = [&U] (1,2,(((3,((5,((6,(((7,((8,(9,(10,45))),(11,(12,13)))),(14,((15,17),16))),((18,(19,((((20,((23,((24,(25,26)),(27,28))),38)),21),29),(30,((31,(32,(33,((34,35),36)))),37))))),22))),(39,(40,41)))),(42,43))),4),(44,(46,47))));
tree tnt_1194 = [&U] (1,2,(((3,((5,((6,(((7,((8,(9,(10,45))),(11,(12,13)))),(14,((15,17),16))),((18,(19,((((20,(((23,27),28),(24,(25,26)))),21),29),(30,((31,(32,(33,((34,35),36)))),37))))),22))),((38,39),(40,41)))),(42,43))),4),(44,(46,47))));
tree tnt_1195 = [&U] (1,2,(((3,((5,((6,(((7,((8,(9,(10,45))),(11,(12,13)))),(14,((15,17),16))),((18,(19,((((20,((((23,27),28),(24,(25,26))),38)),21),29),(30,(((31,(32,(33,(34,35)))),37),36))))),22))),(39,(40,41)))),(42,43))),4),(44,(46,47))));
tree tnt_1196 = [&U] (1,2,(((3,((5,((6,(((7,((8,(9,(10,45))),(11,(12,13)))),(14,((15,17),16))),((18,(19,((((20,((((23,27),28),(24,(25,26))),38)),21),29),(30,(((31,(32,(33,(34,35)))),36),37))))),22))),(39,(40,41)))),(42,43))),4),(44,(46,47))));
tree tnt_1197 = [&U] (1,2,(((3,((5,((6,(((7,((8,(9,(10,45))),(11,(12,13)))),(14,((15,17),16))),((18,(19,((((20,((((23,27),28),(24,(25,26))),38)),21),29),(30,(((31,36),(32,(33,(34,35)))),37))))),22))),(39,(40,41)))),(42,43))),4),(44,(46,47))));
tree tnt_1198 = [&U] (1,2,(((3,((5,((6,(((7,((8,(9,(10,45))),(11,(12,13)))),(14,((15,17),16))),((18,(19,((((20,((((23,27),28),(24,(25,26))),38)),21),29),(30,((31,((32,(33,(34,35))),36)),37))))),22))),(39,(40,41)))),(42,43))),4),(44,(46,47))));
tree tnt_1199 = [&U] (1,2,(((3,((5,((6,(((7,((8,(9,(10,45))),(11,(12,13)))),(14,((15,17),16))),((18,(19,((((20,((((23,27),28),(24,(25,26))),38)),21),29),(30,((31,(32,((33,(34,35)),36))),37))))),22))),(39,(40,41)))),(42,43))),4),(44,(46,47))));
tree tnt_1200 = [&U] (1,2,(((3,((5,((6,(((7,((8,(9,(10,45))),(11,(12,13)))),(14,((15,17),16))),((18,(19,((((20,((((23,27),28),(24,(25,26))),38)),21),29),(30,((31,((32,36),(33,(34,35)))),37))))),22))),(39,(40,41)))),(42,43))),4),(44,(46,47))));
tree tnt_1201 = [&U] (1,2,((3,(4,(((5,(((6,(((7,((8,(9,(10,45))),(11,(12,13)))),(14,((15,17),16))),(18,(19,(((20,(21,((22,(((((23,27),28),26),25),38)),24))),29),(30,((31,(32,((33,(34,35)),36))),37))))))),(40,41)),42)),39),43))),(44,(46,47))));
tree tnt_1202 = [&U] (1,2,((3,(4,(((5,(((6,(((7,((8,(9,(10,45))),((11,12),13))),(14,((15,17),16))),(18,(19,(((20,(21,((22,(((((23,27),28),26),25),38)),24))),29),(30,((31,(32,((33,(34,35)),36))),37))))))),(40,41)),42)),39),43))),(44,(46,47))));
tree tnt_1203 = [&U] (1,2,((3,(4,(((5,(((6,(((7,((8,(9,(10,45))),(11,(12,13)))),(14,(15,(16,17)))),(18,(19,(((20,(21,((22,(((((23,27),28),26),25),38)),24))),29),(30,((31,(32,((33,(34,35)),36))),37))))))),(40,41)),42)),39),43))),(44,(46,47))));
tree tnt_1204 = [&U] (1,2,((3,(4,(((5,(((6,(((7,((8,(9,(10,45))),(11,(12,13)))),(14,((15,17),16))),(18,(19,(((20,(21,((22,(((((23,27),28),26),25),38)),24))),29),(30,(((31,(32,(33,(34,35)))),37),36))))))),(40,41)),42)),39),43))),(44,(46,47))));
tree tnt_1205 = [&U] (1,2,((3,(4,(((5,(((6,(((7,((8,(9,(10,45))),(11,(12,13)))),(14,((15,17),16))),(18,(19,(((20,(21,((22,(((((23,27),28),26),25),38)),24))),29),(30,(((31,(32,(33,(34,35)))),36),37))))))),(40,41)),42)),39),43))),(44,(46,47))));
tree tnt_1206 = [&U] (1,2,((3,(4,(((5,(((6,(((7,((8,(9,(10,45))),(11,(12,13)))),(14,((15,17),16))),(18,(19,(((20,(21,((22,(((((23,27),28),26),25),38)),24))),29),(30,(((31,36),(32,(33,(34,35)))),37))))))),(40,41)),42)),39),43))),(44,(46,47))));
tree tnt_1207 = [&U] (1,2,((3,(4,(((5,(((6,(((7,((8,(9,(10,45))),(11,(12,13)))),(14,((15,17),16))),(18,(19,(((20,(21,((22,(((((23,27),28),26),25),38)),24))),29),(30,((31,((32,(33,(34,35))),36)),37))))))),(40,41)),42)),39),43))),(44,(46,47))));
tree tnt_1208 = [&U] (1,2,((3,(4,(((5,(((6,(((7,(((8,(9,10)),(11,(12,13))),45)),(14,((15,17),16))),(18,(19,(((20,(21,((22,(((((23,27),28),26),25),38)),24))),29),(30,((31,(32,((33,(34,35)),36))),37))))))),(40,41)),42)),39),43))),(44,(46,47))));
tree tnt_1209 = [&U] (1,2,((3,(4,(((5,(((6,(((7,((8,(9,10)),((11,(12,13)),45))),(14,((15,17),16))),(18,(19,(((20,(21,((22,(((((23,27),28),26),25),38)),24))),29),(30,((31,(32,((33,(34,35)),36))),37))))))),(40,41)),42)),39),43))),(44,(46,47))));
tree tnt_1210 = [&U] (1,2,((3,(4,(((5,(((6,(((7,(((8,(9,10)),45),(11,(12,13)))),(14,((15,17),16))),(18,(19,(((20,(21,((22,(((((23,27),28),26),25),38)),24))),29),(30,((31,(32,((33,(34,35)),36))),37))))))),(40,41)),42)),39),43))),(44,(46,47))));
tree tnt_1211 = [&U] (1,2,((3,(4,((5,(((6,(((7,((8,(9,10)),(11,(12,13)))),(14,(((15,17),16),40))),((18,(((20,(21,((22,(((((23,27),28),26),25),38)),24))),29),(30,(((31,(32,(33,(34,35)))),37),36)))),19))),41),39)),(42,43)))),(44,(45,(46,47)))));
tree tnt_1212 = [&U] (1,2,((3,(4,((5,(((6,(((7,((8,(9,10)),(11,(12,13)))),(14,(((15,17),16),40))),((18,(((20,(21,((22,(((((23,27),28),26),25),38)),24))),29),(30,(((31,36),(32,(33,(34,35)))),37)))),19))),41),39)),(42,43)))),(44,(45,(46,47)))));
tree tnt_1213 = [&U] (1,2,((3,(4,((5,(((6,(((7,((8,(9,10)),(11,(12,13)))),(14,(((15,17),16),40))),((18,(((20,(21,((22,(((((23,27),28),26),25),38)),24))),29),(30,((31,((32,(33,(34,35))),36)),37)))),19))),41),39)),(42,43)))),(44,(45,(46,47)))));
tree tnt_1214 = [&U] (1,2,((3,(4,((5,(((6,(((7,((8,(9,10)),(11,(12,13)))),(14,(((15,17),16),40))),((18,(((20,(21,((22,(((((23,27),28),26),25),38)),24))),29),(30,((31,(32,((33,(34,35)),36))),37)))),19))),41),39)),(42,43)))),(44,(45,(46,47)))));
tree tnt_1215 = [&U] (1,2,((3,(4,((5,(((6,(((7,((8,(9,10)),(11,(12,13)))),(14,(((15,17),16),40))),((18,(((20,(21,((22,(((((23,27),28),26),25),38)),24))),29),(30,((31,((32,36),(33,(34,35)))),37)))),19))),41),39)),(42,43)))),(44,(45,(46,47)))));
tree tnt_1216 = [&U] (1,2,((3,(4,((5,(((6,(((7,((8,(9,10)),(11,(12,13)))),(14,(((15,17),16),40))),((18,(((20,(21,((22,(((((23,27),28),26),25),38)),24))),29),(30,((31,(32,((33,36),(34,35)))),37)))),19))),41),39)),(42,43)))),(44,(45,(46,47)))));
tree tnt_1217 = [&U] (1,2,((3,(4,((5,(((6,(((7,((8,(9,10)),(11,(12,13)))),(14,(((15,17),16),40))),((18,(((20,(21,((22,(((((23,27),28),26),25),38)),24))),29),(30,(((31,(32,(33,(34,35)))),36),37)))),19))),41),39)),(42,43)))),(44,(45,(46,47)))));
tree tnt_1218 = [&U] (1,2,((3,(4,((5,(((6,(((7,(((8,(9,10)),(11,(12,13))),45)),(14,(((15,17),16),40))),((18,(((20,(21,((22,(((((23,27),28),26),25),38)),24))),29),(30,(((31,(32,(33,(34,35)))),37),36)))),19))),41),39)),(42,43)))),(44,(46,47))));
tree tnt_1219 = [&U] (1,2,((3,(4,((5,(((6,(((7,((8,(9,10)),((11,(12,13)),45))),(14,(((15,17),16),40))),((18,(((20,(21,((22,(((((23,27),28),26),25),38)),24))),29),(30,(((31,(32,(33,(34,35)))),37),36)))),19))),41),39)),(42,43)))),(44,(46,47))));
tree tnt_1220 = [&U] (1,2,((3,(4,((5,(((6,(((7,(((8,(9,10)),45),(11,(12,13)))),(14,(((15,17),16),40))),((18,(((20,(21,((22,(((((23,27),28),26),25),38)),24))),29),(30,(((31,(32,(33,(34,35)))),37),36)))),19))),41),39)),(42,43)))),(44,(46,47))));
tree tnt_1221 = [&U] (1,2,((3,(4,((((5,(39,43)),41),42),(6,(((((7,(((8,(((9,10),45),11)),14),(12,13))),17),16),40),(15,((((18,((((20,((23,((24,(25,26)),(27,28))),38)),21),29),(30,((31,((32,35),(33,34))),36)))),22),19),37))))))),(44,(46,47))));
tree tnt_1222 = [&U] (1,2,((3,(4,((((5,(39,43)),41),42),(6,(((((7,(((8,(((9,10),45),11)),14),(12,13))),17),16),40),(15,(18,((19,(((((20,((23,((24,(25,26)),(27,28))),38)),21),29),(30,((31,((32,35),(33,34))),36))),22)),37)))))))),(44,(46,47))));
tree tnt_1223 = [&U] (1,2,((3,(4,((((5,(39,43)),41),42),(6,(((((7,(((8,(((9,10),45),11)),14),(12,13))),17),16),40),(15,((18,(19,(((((20,((23,((24,(25,26)),(27,28))),38)),21),29),(30,((31,((32,35),(33,34))),36))),22))),37))))))),(44,(46,47))));
tree tnt_1224 = [&U] (1,2,((3,(4,((((5,(39,43)),41),42),(6,(((((7,(((8,(((9,10),45),11)),14),(12,13))),17),16),40),(15,((((18,((((20,((23,((24,(25,26)),(27,28))),38)),21),29),(30,((31,((32,35),(33,34))),36)))),19),37),22))))))),(44,(46,47))));
tree tnt_1225 = [&U] (1,2,((3,(4,((((5,(39,43)),41),42),(6,(((((7,(((8,(((9,10),45),11)),14),(12,13))),17),16),40),(15,(((18,((((20,(22,((23,((24,(25,26)),(27,28))),38))),21),29),(30,((31,((32,35),(33,34))),36)))),19),37))))))),(44,(46,47))));
tree tnt_1226 = [&U] (1,2,((3,(4,((((5,(39,43)),41),42),(6,(((((7,(((8,(((9,10),45),11)),14),(12,13))),17),16),40),(15,(((18,((((20,((22,(23,((24,(25,26)),(27,28)))),38)),21),29),(30,((31,((32,35),(33,34))),36)))),19),37))))))),(44,(46,47))));
tree tnt_1227 = [&U] (1,2,((3,(4,((((5,(39,43)),41),42),(6,(((((7,(((8,(((9,10),45),11)),14),(12,13))),17),16),40),(15,(((18,((((20,(((22,((24,(25,26)),(27,28))),23),38)),21),29),(30,((31,((32,35),(33,34))),36)))),19),37))))))),(44,(46,47))));
tree tnt_1228 = [&U] (1,2,((3,(4,((((5,(39,43)),41),42),(6,(((((7,((((8,((9,10),11)),14),(12,13)),45)),17),16),40),(15,((((18,((((20,((23,((24,(25,26)),(27,28))),38)),21),29),(30,((31,((32,35),(33,34))),36)))),22),19),37))))))),(44,(46,47))));
tree tnt_1229 = [&U] (1,2,((3,(4,((((5,(39,43)),41),42),(6,(((((7,((((8,((9,10),11)),14),45),(12,13))),17),16),40),(15,((((18,((((20,((23,((24,(25,26)),(27,28))),38)),21),29),(30,((31,((32,35),(33,34))),36)))),22),19),37))))))),(44,(46,47))));
tree tnt_1230 = [&U] (1,2,((3,(4,((((5,(39,43)),41),42),(6,(((((7,(((8,((9,10),11)),14),((12,13),45))),17),16),40),(15,((((18,((((20,((23,((24,(25,26)),(27,28))),38)),21),29),(30,((31,((32,35),(33,34))),36)))),22),19),37))))))),(44,(46,47))));
tree tnt_1231 = [&U] (1,2,((3,(4,((5,((6,(((7,((8,(9,10)),(11,(12,13)))),(14,((15,17),16))),((18,(19,((((20,(((23,27),28),(24,(25,26)))),21),29),(30,(((31,(32,(33,(34,35)))),37),36))))),22))),((38,39),(40,41)))),(42,43)))),(44,((45,46),47))));
tree tnt_1232 = [&U] (1,2,((3,(4,((5,((6,(((7,((8,(9,10)),(11,(12,13)))),(14,((15,17),16))),((18,(19,((((20,(23,((24,(25,26)),(27,28)))),21),29),(30,(((31,(32,(33,(34,35)))),37),36))))),22))),((38,39),(40,41)))),(42,43)))),(44,((45,46),47))));
tree tnt_1233 = [&U] (1,2,((3,(4,((5,((6,(((7,((8,(9,10)),(11,(12,13)))),(14,((15,17),16))),((18,(19,((((20,((((23,27),28),(24,(25,26))),38)),21),29),(30,(((31,(32,(33,(34,35)))),37),36))))),22))),(39,(40,41)))),(42,43)))),(44,((45,46),47))));
tree tnt_1234 = [&U] (1,2,((3,(4,((5,((6,(((7,((8,(9,10)),(11,(12,13)))),(14,((15,17),16))),((18,(19,((((20,(((23,27),28),(24,(25,26)))),21),29),(30,(((31,36),(32,(33,(34,35)))),37))))),22))),((38,39),(40,41)))),(42,43)))),(44,((45,46),47))));
tree tnt_1235 = [&U] (1,2,((3,(4,((5,((6,(((7,((8,(9,10)),(11,(12,13)))),(14,((15,17),16))),((18,(19,((((20,(((23,27),28),(24,(25,26)))),21),29),(30,((31,((32,(33,(34,35))),36)),37))))),22))),((38,39),(40,41)))),(42,43)))),(44,((45,46),47))));
tree tnt_1236 = [&U] (1,2,((3,(4,((5,((6,(((7,((8,(9,10)),(11,(12,13)))),(14,((15,17),16))),((18,(19,((((20,(((23,27),28),(24,(25,26)))),21),29),(30,((31,(32,((33,(34,35)),36))),37))))),22))),((38,39),(40,41)))),(42,43)))),(44,((45,46),47))));
tree tnt_1237 = [&U] (1,2,((3,(4,((5,((6,(((7,((8,(9,10)),(11,(12,13)))),(14,((15,17),16))),((18,(19,((((20,(((23,27),28),(24,(25,26)))),21),29),(30,((31,((32,36),(33,(34,35)))),37))))),22))),((38,39),(40,41)))),(42,43)))),(44,((45,46),47))));
tree tnt_1238 = [&U] (1,2,((3,(4,((5,((6,(((7,((8,(9,10)),(11,(12,13)))),(14,((15,17),16))),((18,(19,((((20,(((23,27),28),(24,(25,26)))),21),29),(30,((31,(32,((33,36),(34,35)))),37))))),22))),((38,39),(40,41)))),(42,43)))),(44,((45,46),47))));
tree tnt_1239 = [&U] (1,2,((3,(4,((5,((6,(((7,((8,(9,10)),(11,(12,13)))),(14,((15,17),16))),((18,(19,(((20,(21,(((23,27),28),(24,(25,26))))),29),(30,(((31,(32,(33,(34,35)))),37),36))))),22))),((38,39),(40,41)))),(42,43)))),(44,((45,46),47))));
tree tnt_1240 = [&U] (1,2,((3,(4,((5,((6,(((7,((8,(9,10)),(11,(12,13)))),(14,((15,17),16))),((18,(19,((((20,(((23,27),28),(24,(25,26)))),21),29),(30,(((31,(32,(33,(34,35)))),36),37))))),22))),((38,39),(40,41)))),(42,43)))),(44,((45,46),47))));
tree tnt_1241 = [&U] (1,2,((3,(4,((((5,(39,43)),42),41),(6,(((7,((8,((9,45),10)),(11,(12,13)))),(14,(((15,17),16),40))),((18,((((20,(21,((((((23,27),28),26),25),38),24))),29),(30,((31,(32,(33,((34,35),36)))),37))),22)),19)))))),(44,(46,47))));
tree tnt_1242 = [&U] (1,2,((3,(4,((((5,(39,43)),42),41),(6,(((7,((8,((9,45),10)),(11,(12,13)))),(14,(((15,17),16),40))),((18,((((20,(21,((((((23,27),28),26),25),38),24))),29),(30,(((31,(32,(33,(34,35)))),37),36))),22)),19)))))),(44,(46,47))));
tree tnt_1243 = [&U] (1,2,((3,(4,((((5,(39,43)),42),41),(6,(((7,((8,((9,45),10)),(11,(12,13)))),(14,(((15,17),16),40))),((18,((((20,(21,((((((23,27),28),26),25),38),24))),29),(30,(((31,(32,(33,(34,35)))),36),37))),22)),19)))))),(44,(46,47))));
tree tnt_1244 = [&U] (1,2,((3,(4,((((5,(39,43)),42),41),(6,(((7,((8,((9,45),10)),(11,(12,13)))),(14,(((15,17),16),40))),((18,((((20,(21,((((((23,27),28),26),25),38),24))),29),(30,(((31,36),(32,(33,(34,35)))),37))),22)),19)))))),(44,(46,47))));
tree tnt_1245 = [&U] (1,2,((3,(4,((((5,(39,43)),42),41),(6,(((7,((8,((9,45),10)),(11,(12,13)))),(14,(((15,17),16),40))),((18,((((20,(21,((((((23,27),28),26),25),38),24))),29),(30,((31,((32,(33,(34,35))),36)),37))),22)),19)))))),(44,(46,47))));
tree tnt_1246 = [&U] (1,2,((3,(4,((((5,(39,43)),42),41),(6,(((7,((8,((9,45),10)),(11,(12,13)))),(14,(((15,17),16),40))),((18,((((20,(21,((((((23,27),28),26),25),38),24))),29),(30,((31,(32,((33,(34,35)),36))),37))),22)),19)))))),(44,(46,47))));
tree tnt_1247 = [&U] (1,2,((3,(4,((((5,(39,43)),42),41),(6,(((7,((8,((9,45),10)),(11,(12,13)))),(14,(((15,17),16),40))),((18,((((20,(21,((((((23,27),28),26),25),38),24))),29),(30,((31,((32,36),(33,(34,35)))),37))),22)),19)))))),(44,(46,47))));
tree tnt_1248 = [&U] (1,2,((3,(4,((((5,(39,43)),42),41),(6,(((7,((8,((9,45),10)),(11,(12,13)))),(14,(((15,17),16),40))),((18,(((20,(21,((22,(((((23,27),28),26),25),38)),24))),29),(30,((31,(32,(33,((34,35),36)))),37)))),19)))))),(44,(46,47))));
tree tnt_1249 = [&U] (1,2,((3,(4,((((5,(39,43)),42),41),(6,(((7,(((8,(9,10)),45),(11,(12,13)))),(14,(((15,17),16),40))),((18,((((20,(21,((((((23,27),28),26),25),38),24))),29),(30,((31,(32,(33,((34,35),36)))),37))),22)),19)))))),(44,(46,47))));
tree tnt_1250 = [&U] (1,2,((3,(4,((((5,(39,43)),42),41),(6,(((7,((8,(9,10)),((11,(12,13)),45))),(14,(((15,17),16),40))),((18,((((20,(21,((((((23,27),28),26),25),38),24))),29),(30,((31,(32,(33,((34,35),36)))),37))),22)),19)))))),(44,(46,47))));
tree tnt_1251 = [&U] (1,2,((3,(4,((5,((6,(((7,((8,((9,45),10)),(11,(12,13)))),(14,(15,(16,17)))),(18,(19,((20,(21,(22,(((23,27),28),(24,(25,26)))))),(29,(30,((((31,36),(33,34)),(32,35)),37)))))))),((38,39),(40,41)))),(42,43)))),(44,(46,47))));
tree tnt_1252 = [&U] (1,2,((3,(4,((5,((6,(((7,((8,((9,45),10)),(11,(12,13)))),(14,((15,17),16))),(18,(19,((20,(21,(22,(((23,27),28),(24,(25,26)))))),(29,(30,((((31,36),(33,34)),(32,35)),37)))))))),((38,39),(40,41)))),(42,43)))),(44,(46,47))));
tree tnt_1253 = [&U] (1,2,((3,(4,((5,((6,(((7,((8,((9,45),10)),(11,(12,13)))),(14,(15,(16,17)))),(18,(19,((20,(21,((22,((24,(25,26)),(27,28))),23))),(29,(30,((((31,36),(33,34)),(32,35)),37)))))))),((38,39),(40,41)))),(42,43)))),(44,(46,47))));
tree tnt_1254 = [&U] (1,2,((3,(4,((5,((6,(((7,((8,((9,45),10)),(11,(12,13)))),(14,(15,(16,17)))),((18,((20,(21,(22,(((23,27),28),(24,(25,26)))))),(29,(30,((((31,36),(33,34)),(32,35)),37))))),19))),((38,39),(40,41)))),(42,43)))),(44,(46,47))));
tree tnt_1255 = [&U] (1,2,((3,(4,((5,((6,(((7,(((8,(9,10)),(11,(12,13))),45)),(14,(15,(16,17)))),(18,(19,((20,(21,(22,(((23,27),28),(24,(25,26)))))),(29,(30,((((31,36),(33,34)),(32,35)),37)))))))),((38,39),(40,41)))),(42,43)))),(44,(46,47))));
tree tnt_1256 = [&U] (1,2,((3,(4,((5,((6,(((7,((8,(9,10)),((11,(12,13)),45))),(14,(15,(16,17)))),(18,(19,((20,(21,(22,(((23,27),28),(24,(25,26)))))),(29,(30,((((31,36),(33,34)),(32,35)),37)))))))),((38,39),(40,41)))),(42,43)))),(44,(46,47))));
tree tnt_1257 = [&U] (1,2,((3,(4,((5,((6,(((7,(((8,(9,10)),45),(11,(12,13)))),(14,(15,(16,17)))),(18,(19,((20,(21,(22,(((23,27),28),(24,(25,26)))))),(29,(30,((((31,36),(33,34)),(32,35)),37)))))))),((38,39),(40,41)))),(42,43)))),(44,(46,47))));
tree tnt_1258 = [&U] (1,2,((3,(4,((5,((6,(((7,((8,(9,10)),((11,45),(12,13)))),(14,(15,(16,17)))),(18,(19,((20,(21,(22,(((23,27),28),(24,(25,26)))))),(29,(30,((((31,36),(33,34)),(32,35)),37)))))))),((38,39),(40,41)))),(42,43)))),(44,(46,47))));
tree tnt_1259 = [&U] (1,2,((3,(4,((5,((6,(((7,((8,(9,10)),(11,((12,13),45)))),(14,(15,(16,17)))),(18,(19,((20,(21,(22,(((23,27),28),(24,(25,26)))))),(29,(30,((((31,36),(33,34)),(32,35)),37)))))))),((38,39),(40,41)))),(42,43)))),(44,(46,47))));
tree tnt_1260 = [&U] (1,2,((3,(4,((5,((6,(((7,((8,((9,10),45)),(11,(12,13)))),(14,(15,(16,17)))),(18,(19,((20,(21,(22,(((23,27),28),(24,(25,26)))))),(29,(30,((((31,36),(33,34)),(32,35)),37)))))))),((38,39),(40,41)))),(42,43)))),(44,(46,47))));
tree tnt_1261 = [&U] (1,2,(((3,((5,((6,(((7,((8,((9,10),45)),(11,(12,13)))),(14,((15,17),16))),((18,(19,((20,(21,(((23,27),28),(24,(25,26))))),(29,(30,((((31,36),(33,34)),(32,35)),37)))))),22))),((38,39),(40,41)))),(42,43))),4),(44,(46,47))));
tree tnt_1262 = [&U] (1,2,(((3,((5,((6,(((7,(((8,45),(9,10)),(11,(12,13)))),(14,((15,17),16))),((18,(19,((20,(21,(((23,27),28),(24,(25,26))))),(29,(30,((((31,36),(33,34)),(32,35)),37)))))),22))),((38,39),(40,41)))),(42,43))),4),(44,(46,47))));
tree tnt_1263 = [&U] (1,2,(((3,((5,((6,(((7,((8,((9,10),45)),(11,(12,13)))),(14,(15,(16,17)))),((18,(19,((20,(21,(((23,27),28),(24,(25,26))))),(29,(30,((((31,36),(33,34)),(32,35)),37)))))),22))),((38,39),(40,41)))),(42,43))),4),(44,(46,47))));
tree tnt_1264 = [&U] (1,2,(((3,((5,((6,(((7,((8,((9,10),45)),(11,(12,13)))),(14,((15,17),16))),((18,(19,((20,(21,(23,((24,(25,26)),(27,28))))),(29,(30,((((31,36),(33,34)),(32,35)),37)))))),22))),((38,39),(40,41)))),(42,43))),4),(44,(46,47))));
tree tnt_1265 = [&U] (1,2,(((3,((5,((6,(((7,((8,((9,10),45)),(11,(12,13)))),(14,((15,17),16))),((((18,(29,(30,((((31,36),(33,34)),(32,35)),37)))),(20,(21,(((23,27),28),(24,(25,26)))))),19),22))),((38,39),(40,41)))),(42,43))),4),(44,(46,47))));
tree tnt_1266 = [&U] (1,2,(((3,((5,((6,(((7,((8,((9,10),45)),(11,(12,13)))),(14,((15,17),16))),(18,(19,((20,(21,(22,(((23,27),28),(24,(25,26)))))),(29,(30,((((31,36),(33,34)),(32,35)),37)))))))),((38,39),(40,41)))),(42,43))),4),(44,(46,47))));
tree tnt_1267 = [&U] (1,2,(((3,((5,((6,(((7,((8,((9,10),45)),(11,(12,13)))),(14,((15,17),16))),(((18,((20,(21,(((23,27),28),(24,(25,26))))),(29,(30,((((31,36),(33,34)),(32,35)),37))))),22),19))),((38,39),(40,41)))),(42,43))),4),(44,(46,47))));
tree tnt_1268 = [&U] (1,2,(((3,((5,((6,(((7,(((8,(9,10)),(11,(12,13))),45)),(14,((15,17),16))),((18,(19,((20,(21,(((23,27),28),(24,(25,26))))),(29,(30,((((31,36),(33,34)),(32,35)),37)))))),22))),((38,39),(40,41)))),(42,43))),4),(44,(46,47))));
tree tnt_1269 = [&U] (1,2,(((3,((5,((6,(((7,((8,(9,10)),((11,(12,13)),45))),(14,((15,17),16))),((18,(19,((20,(21,(((23,27),28),(24,(25,26))))),(29,(30,((((31,36),(33,34)),(32,35)),37)))))),22))),((38,39),(40,41)))),(42,43))),4),(44,(46,47))));
tree tnt_1270 = [&U] (1,2,(((3,((5,((6,(((7,(((8,(9,10)),45),(11,(12,13)))),(14,((15,17),16))),((18,(19,((20,(21,(((23,27),28),(24,(25,26))))),(29,(30,((((31,36),(33,34)),(32,35)),37)))))),22))),((38,39),(40,41)))),(42,43))),4),(44,(46,47))));
tree tnt_1271 = [&U] (1,2,(((3,((5,((6,(((7,((8,(9,10)),(11,(12,13)))),(14,((15,17),16))),(18,(19,((((20,(22,(23,((24,(25,26)),(27,28))))),21),29),(30,(((31,(32,(33,(34,35)))),36),37))))))),((38,39),(40,41)))),(42,43))),4),(44,(45,(46,47)))));
tree tnt_1272 = [&U] (1,2,(((3,((5,((6,(((7,((8,(9,10)),(11,(12,13)))),(14,(15,(16,17)))),(18,(19,((((20,(22,(23,((24,(25,26)),(27,28))))),21),29),(30,(((31,(32,(33,(34,35)))),36),37))))))),((38,39),(40,41)))),(42,43))),4),(44,(45,(46,47)))));
tree tnt_1273 = [&U] (1,2,(((3,((5,((6,(((7,((8,(9,10)),(11,(12,13)))),(14,((15,17),16))),((18,(19,((((20,(23,((24,(25,26)),(27,28)))),21),29),(30,(((31,(32,(33,(34,35)))),36),37))))),22))),((38,39),(40,41)))),(42,43))),4),(44,(45,(46,47)))));
tree tnt_1274 = [&U] (1,2,(((3,((5,((6,(((7,(((8,(9,10)),(11,(12,13))),45)),(14,((15,17),16))),(18,(19,((((20,(22,(23,((24,(25,26)),(27,28))))),21),29),(30,(((31,(32,(33,(34,35)))),36),37))))))),((38,39),(40,41)))),(42,43))),4),(44,(46,47))));
tree tnt_1275 = [&U] (1,2,(((3,((5,((6,(((7,((8,(9,10)),((11,(12,13)),45))),(14,((15,17),16))),(18,(19,((((20,(22,(23,((24,(25,26)),(27,28))))),21),29),(30,(((31,(32,(33,(34,35)))),36),37))))))),((38,39),(40,41)))),(42,43))),4),(44,(46,47))));
tree tnt_1276 = [&U] (1,2,(((3,((5,((6,(((7,(((8,(9,10)),45),(11,(12,13)))),(14,((15,17),16))),(18,(19,((((20,(22,(23,((24,(25,26)),(27,28))))),21),29),(30,(((31,(32,(33,(34,35)))),36),37))))))),((38,39),(40,41)))),(42,43))),4),(44,(46,47))));
tree tnt_1277 = [&U] (1,2,(((3,((5,((6,(((7,((8,(9,10)),(11,((12,13),45)))),(14,((15,17),16))),(18,(19,((((20,(22,(23,((24,(25,26)),(27,28))))),21),29),(30,(((31,(32,(33,(34,35)))),36),37))))))),((38,39),(40,41)))),(42,43))),4),(44,(46,47))));
tree tnt_1278 = [&U] (1,2,(((3,((5,((6,(((7,((8,(9,10)),((11,45),(12,13)))),(14,((15,17),16))),(18,(19,((((20,(22,(23,((24,(25,26)),(27,28))))),21),29),(30,(((31,(32,(33,(34,35)))),36),37))))))),((38,39),(40,41)))),(42,43))),4),(44,(46,47))));
tree tnt_1279 = [&U] (1,2,(((3,((5,((6,(((7,(((8,45),(9,10)),(11,(12,13)))),(14,((15,17),16))),(18,(19,((((20,(22,(23,((24,(25,26)),(27,28))))),21),29),(30,(((31,(32,(33,(34,35)))),36),37))))))),((38,39),(40,41)))),(42,43))),4),(44,(46,47))));
tree tnt_1280 = [&U] (1,2,(((3,((5,((6,(((7,((8,((9,10),45)),(11,(12,13)))),(14,((15,17),16))),(18,(19,((((20,(22,(23,((24,(25,26)),(27,28))))),21),29),(30,(((31,(32,(33,(34,35)))),36),37))))))),((38,39),(40,41)))),(42,43))),4),(44,(46,47))));
tree tnt_1281 = [&U] (1,2,((3,(4,(5,((6,(((7,((8,((9,10),45)),(11,(12,13)))),(14,(((15,17),16),40))),(18,((19,(((20,(21,((((((23,27),28),26),25),38),24))),29),(30,((31,(32,(33,(34,35)))),(36,37))))),22)))),(((39,43),42),41))))),(44,(46,47))));
tree tnt_1282 = [&U] (1,2,((3,(4,(5,((6,(((7,((8,((9,10),45)),(11,(12,13)))),(14,(((15,17),16),40))),(18,((19,(((20,(21,((((((23,27),28),26),25),38),24))),29),(30,(((31,36),(32,(33,(34,35)))),37)))),22)))),(((39,43),42),41))))),(44,(46,47))));
tree tnt_1283 = [&U] (1,2,((3,(4,(5,((6,(((7,((8,((9,10),45)),(11,(12,13)))),(14,(((15,17),16),40))),(18,((19,(((20,(21,((((((23,27),28),26),25),38),24))),29),(30,((31,((32,(33,(34,35))),36)),37)))),22)))),(((39,43),42),41))))),(44,(46,47))));
tree tnt_1284 = [&U] (1,2,((3,(4,(5,((6,(((7,((8,((9,10),45)),(11,(12,13)))),(14,(((15,17),16),40))),(18,((19,(((20,(21,((((((23,27),28),26),25),38),24))),29),(30,((31,(32,((33,(34,35)),36))),37)))),22)))),(((39,43),42),41))))),(44,(46,47))));
tree tnt_1285 = [&U] (1,2,((3,(4,(5,((6,(((7,((8,((9,10),45)),(11,(12,13)))),(14,(((15,17),16),40))),(18,((19,(((20,(21,((((((23,27),28),26),25),38),24))),29),(30,((31,((32,36),(33,(34,35)))),37)))),22)))),(((39,43),42),41))))),(44,(46,47))));
tree tnt_1286 = [&U] (1,2,((3,(4,(5,((6,(((7,((8,((9,10),45)),(11,(12,13)))),(14,(((15,17),16),40))),(18,((19,(((20,(21,((((((23,27),28),26),25),38),24))),29),(30,((31,(32,((33,36),(34,35)))),37)))),22)))),(((39,43),42),41))))),(44,(46,47))));
tree tnt_1287 = [&U] (1,2,((3,(4,(5,((6,(((7,((8,((9,10),45)),(11,(12,13)))),(14,(((15,17),16),40))),(18,((19,(((20,(21,((((((23,27),28),26),25),38),24))),29),(30,(((31,(32,(33,(34,35)))),36),37)))),22)))),(((39,43),42),41))))),(44,(46,47))));
tree tnt_1288 = [&U] (1,2,((3,(4,(5,((6,(((7,((8,((9,10),45)),(11,(12,13)))),(14,(((15,17),16),40))),(18,(19,(((20,(21,((22,(((((23,27),28),26),25),38)),24))),29),(30,((31,(32,(33,(34,35)))),(36,37)))))))),(((39,43),42),41))))),(44,(46,47))));
tree tnt_1289 = [&U] (1,2,((3,(4,(5,((6,(((7,((8,(9,10)),(11,(12,13)))),(14,(((15,17),16),40))),(18,((19,(((20,(21,((((((23,27),28),26),25),38),24))),29),(30,((31,(32,(33,(34,35)))),(36,37))))),22)))),(((39,43),42),41))))),(44,(45,(46,47)))));
tree tnt_1290 = [&U] (1,2,((3,(4,(5,((6,(((7,(((8,(9,10)),(11,(12,13))),45)),(14,(((15,17),16),40))),(18,((19,(((20,(21,((((((23,27),28),26),25),38),24))),29),(30,((31,(32,(33,(34,35)))),(36,37))))),22)))),(((39,43),42),41))))),(44,(46,47))));
tree tnt_1291 = [&U] (1,2,((3,(4,(((5,(((6,(((7,((8,(9,(10,45))),(11,(12,13)))),(14,(15,(16,17)))),((18,((((20,(((22,((24,(25,26)),(27,28))),23),38)),21),29),(30,((31,(32,(33,((34,35),36)))),37)))),19))),(40,41)),42)),39),43))),(44,(46,47))));
tree tnt_1292 = [&U] (1,2,((3,(4,(((5,(((6,(((7,((8,(9,(10,45))),(11,(12,13)))),(14,((15,17),16))),((18,((((20,(((22,((24,(25,26)),(27,28))),23),38)),21),29),(30,((31,(32,(33,((34,35),36)))),37)))),19))),(40,41)),42)),39),43))),(44,(46,47))));
tree tnt_1293 = [&U] (1,2,((3,(4,(((5,(((6,(((7,((8,(9,(10,45))),(11,(12,13)))),(14,(15,(16,17)))),((18,((((20,((22,(23,((24,(25,26)),(27,28)))),38)),21),29),(30,((31,(32,(33,((34,35),36)))),37)))),19))),(40,41)),42)),39),43))),(44,(46,47))));
tree tnt_1294 = [&U] (1,2,((3,(4,(((5,(((6,(((7,(((8,(9,10)),(11,(12,13))),45)),(14,(15,(16,17)))),((18,((((20,(((22,((24,(25,26)),(27,28))),23),38)),21),29),(30,((31,(32,(33,((34,35),36)))),37)))),19))),(40,41)),42)),39),43))),(44,(46,47))));
tree tnt_1295 = [&U] (1,2,((3,(4,(((5,(((6,(((7,(((8,(9,10)),45),(11,(12,13)))),(14,(15,(16,17)))),((18,((((20,(((22,((24,(25,26)),(27,28))),23),38)),21),29),(30,((31,(32,(33,((34,35),36)))),37)))),19))),(40,41)),42)),39),43))),(44,(46,47))));
tree tnt_1296 = [&U] (1,2,((3,(4,(((5,(((6,(((7,((8,(9,10)),((11,(12,13)),45))),(14,(15,(16,17)))),((18,((((20,(((22,((24,(25,26)),(27,28))),23),38)),21),29),(30,((31,(32,(33,((34,35),36)))),37)))),19))),(40,41)),42)),39),43))),(44,(46,47))));
tree tnt_1297 = [&U] (1,2,((3,(4,(((5,(((6,(((7,((8,((9,10),45)),(11,(12,13)))),(14,(15,(16,17)))),((18,((((20,(((22,((24,(25,26)),(27,28))),23),38)),21),29),(30,((31,(32,(33,((34,35),36)))),37)))),19))),(40,41)),42)),39),43))),(44,(46,47))));
tree tnt_1298 = [&U] (1,2,((3,(4,(((5,(((6,(((7,(((8,45),(9,10)),(11,(12,13)))),(14,(15,(16,17)))),((18,((((20,(((22,((24,(25,26)),(27,28))),23),38)),21),29),(30,((31,(32,(33,((34,35),36)))),37)))),19))),(40,41)),42)),39),43))),(44,(46,47))));
tree tnt_1299 = [&U] (1,2,((3,(4,(((5,(((6,(((7,((8,(9,10)),(11,((12,13),45)))),(14,(15,(16,17)))),((18,((((20,(((22,((24,(25,26)),(27,28))),23),38)),21),29),(30,((31,(32,(33,((34,35),36)))),37)))),19))),(40,41)),42)),39),43))),(44,(46,47))));
tree tnt_1300 = [&U] (1,2,((3,(4,(((5,(((6,(((7,((8,(9,10)),((11,45),(12,13)))),(14,(15,(16,17)))),((18,((((20,(((22,((24,(25,26)),(27,28))),23),38)),21),29),(30,((31,(32,(33,((34,35),36)))),37)))),19))),(40,41)),42)),39),43))),(44,(46,47))));
tree tnt_1301 = [&U] (1,2,(((3,((5,((6,(((7,(((8,(9,10)),45),(11,(12,13)))),(14,(15,(16,17)))),(18,(19,(20,(((21,(22,(((23,27),28),(24,(25,26))))),(30,((31,((32,36),(33,(34,35)))),37))),29)))))),((38,39),(40,41)))),(42,43))),4),(44,(46,47))));
tree tnt_1302 = [&U] (1,2,(((3,((5,((6,(((7,(((8,(9,10)),45),(11,(12,13)))),(14,(15,(16,17)))),(18,(19,((20,(21,(22,(((23,27),28),(24,(25,26)))))),(29,(30,((31,((32,36),(33,(34,35)))),37)))))))),((38,39),(40,41)))),(42,43))),4),(44,(46,47))));
tree tnt_1303 = [&U] (1,2,(((3,((5,((6,(((7,((8,(9,10)),((11,(12,13)),45))),(14,(15,(16,17)))),(18,(19,(20,(((21,(22,(((23,27),28),(24,(25,26))))),(30,((31,((32,36),(33,(34,35)))),37))),29)))))),((38,39),(40,41)))),(42,43))),4),(44,(46,47))));
tree tnt_1304 = [&U] (1,2,(((3,((5,((6,(((7,(((8,(9,10)),45),(11,(12,13)))),(14,((15,17),16))),(18,(19,(20,(((21,(22,(((23,27),28),(24,(25,26))))),(30,((31,((32,36),(33,(34,35)))),37))),29)))))),((38,39),(40,41)))),(42,43))),4),(44,(46,47))));
tree tnt_1305 = [&U] (1,2,(((3,((5,((6,(((7,(((8,(9,10)),45),(11,(12,13)))),(14,(15,(16,17)))),(18,(19,(20,(((21,((22,((24,(25,26)),(27,28))),23)),(30,((31,((32,36),(33,(34,35)))),37))),29)))))),((38,39),(40,41)))),(42,43))),4),(44,(46,47))));
tree tnt_1306 = [&U] (1,2,(((3,((5,((6,(((7,(((8,(9,10)),45),(11,(12,13)))),(14,(15,(16,17)))),(18,(19,(20,(((21,(22,(((23,27),28),(24,(25,26))))),(30,((31,(32,((33,(34,35)),36))),37))),29)))))),((38,39),(40,41)))),(42,43))),4),(44,(46,47))));
tree tnt_1307 = [&U] (1,2,(((3,((5,((6,(((7,(((8,(9,10)),45),(11,(12,13)))),(14,(15,(16,17)))),(18,(19,(20,(((21,(22,(((23,27),28),(24,(25,26))))),(30,(((31,(32,(33,(34,35)))),37),36))),29)))))),((38,39),(40,41)))),(42,43))),4),(44,(46,47))));
tree tnt_1308 = [&U] (1,2,(((3,((5,((6,(((7,(((8,(9,10)),45),(11,(12,13)))),(14,(15,(16,17)))),(18,(19,(20,(((21,(22,(((23,27),28),(24,(25,26))))),(30,(((31,(32,(33,(34,35)))),36),37))),29)))))),((38,39),(40,41)))),(42,43))),4),(44,(46,47))));
tree tnt_1309 = [&U] (1,2,(((3,((5,((6,(((7,(((8,(9,10)),45),(11,(12,13)))),(14,(15,(16,17)))),(18,(19,(20,(((21,(22,(((23,27),28),(24,(25,26))))),(30,((31,((32,(33,(34,35))),36)),37))),29)))))),((38,39),(40,41)))),(42,43))),4),(44,(46,47))));
tree tnt_1310 = [&U] (1,2,(((3,((5,((6,(((7,(((8,(9,10)),45),(11,(12,13)))),(14,(15,(16,17)))),(18,(19,(20,(((21,(22,(((23,27),28),(24,(25,26))))),(30,(((31,36),(32,(33,(34,35)))),37))),29)))))),((38,39),(40,41)))),(42,43))),4),(44,(46,47))));
tree tnt_1311 = [&U] (1,2,(((3,((5,(((6,(((7,((8,(9,10)),(11,(12,13)))),(14,(((15,17),16),40))),((18,((((20,((22,(23,((24,(25,26)),(27,28)))),38)),21),29),(30,(((31,(32,(33,(34,35)))),36),37)))),19))),41),39)),(42,43))),4),(44,(45,(46,47)))));
tree tnt_1312 = [&U] (1,2,(((3,((5,(((6,(((7,((8,(9,10)),(11,(12,13)))),(14,(((15,17),16),40))),((18,((((20,((22,38),(23,((24,(25,26)),(27,28))))),21),29),(30,(((31,(32,(33,(34,35)))),36),37)))),19))),41),39)),(42,43))),4),(44,(45,(46,47)))));
tree tnt_1313 = [&U] (1,2,(((3,((5,(((6,(((7,((8,(9,10)),(11,(12,13)))),(14,(((15,17),16),40))),((18,((((20,((22,(23,((24,(25,26)),(27,28)))),38)),21),29),(30,(((31,(32,(33,(34,35)))),37),36)))),19))),41),39)),(42,43))),4),(44,(45,(46,47)))));
tree tnt_1314 = [&U] (1,2,(((3,((5,(((6,(((7,((8,(9,10)),(11,(12,13)))),(14,(((15,17),16),40))),((18,((((20,((22,(23,((24,(25,26)),(27,28)))),38)),21),29),(30,((31,(32,((33,(34,35)),36))),37)))),19))),41),39)),(42,43))),4),(44,(45,(46,47)))));
tree tnt_1315 = [&U] (1,2,(((3,((5,(((6,(((7,((8,(9,10)),(11,(12,13)))),(14,(((15,17),16),40))),((18,((((20,((22,(23,((24,(25,26)),(27,28)))),38)),21),29),(30,((31,((32,36),(33,(34,35)))),37)))),19))),41),39)),(42,43))),4),(44,(45,(46,47)))));
tree tnt_1316 = [&U] (1,2,(((3,((5,(((6,(((7,((8,(9,10)),(11,(12,13)))),(14,(((15,17),16),40))),((18,((((20,((22,(23,((24,(25,26)),(27,28)))),38)),21),29),(30,((31,(32,((33,36),(34,35)))),37)))),19))),41),39)),(42,43))),4),(44,(45,(46,47)))));
tree tnt_1317 = [&U] (1,2,(((3,((5,(((6,(((7,(((8,(9,10)),(11,(12,13))),45)),(14,(((15,17),16),40))),((18,((((20,((22,(23,((24,(25,26)),(27,28)))),38)),21),29),(30,(((31,(32,(33,(34,35)))),36),37)))),19))),41),39)),(42,43))),4),(44,(46,47))));
tree tnt_1318 = [&U] (1,2,(((3,((5,(((6,(((7,((8,(9,10)),((11,(12,13)),45))),(14,(((15,17),16),40))),((18,((((20,((22,(23,((24,(25,26)),(27,28)))),38)),21),29),(30,(((31,(32,(33,(34,35)))),36),37)))),19))),41),39)),(42,43))),4),(44,(46,47))));
tree tnt_1319 = [&U] (1,2,(((3,((5,(((6,(((7,(((8,(9,10)),45),(11,(12,13)))),(14,(((15,17),16),40))),((18,((((20,((22,(23,((24,(25,26)),(27,28)))),38)),21),29),(30,(((31,(32,(33,(34,35)))),36),37)))),19))),41),39)),(42,43))),4),(44,(46,47))));
tree tnt_1320 = [&U] (1,2,(((3,((5,(((6,(((7,((8,(9,10)),(11,((12,13),45)))),(14,(((15,17),16),40))),((18,((((20,((22,(23,((24,(25,26)),(27,28)))),38)),21),29),(30,(((31,(32,(33,(34,35)))),36),37)))),19))),41),39)),(42,43))),4),(44,(46,47))));
tree tnt_1321 = [&U] (1,2,((3,(4,(((5,(((6,(((7,((8,(9,10)),(11,(12,13)))),(14,(((15,17),16),40))),((18,((((20,((22,(((23,27),28),(24,(25,26)))),38)),21),29),(30,((31,(32,(33,((34,35),36)))),37)))),19))),41),42)),43),39))),(44,(45,(46,47)))));
tree tnt_1322 = [&U] (1,2,((3,(4,(((5,(((6,(((7,((8,(9,10)),(11,(12,13)))),(14,(((15,17),16),40))),(((18,((((20,((((23,27),28),(24,(25,26))),38)),21),29),(30,((31,(32,(33,((34,35),36)))),37)))),19),22))),41),42)),43),39))),(44,(45,(46,47)))));
tree tnt_1323 = [&U] (1,2,((3,(4,(((5,(((6,(((7,(((8,(9,10)),(11,(12,13))),45)),(14,(((15,17),16),40))),((18,((((20,((22,(((23,27),28),(24,(25,26)))),38)),21),29),(30,((31,(32,(33,((34,35),36)))),37)))),19))),41),42)),43),39))),(44,(46,47))));
tree tnt_1324 = [&U] (1,2,((3,(4,(((5,(((6,(((7,((8,(9,10)),((11,(12,13)),45))),(14,(((15,17),16),40))),((18,((((20,((22,(((23,27),28),(24,(25,26)))),38)),21),29),(30,((31,(32,(33,((34,35),36)))),37)))),19))),41),42)),43),39))),(44,(46,47))));
tree tnt_1325 = [&U] (1,2,((3,(4,(((5,(((6,(((7,(((8,(9,10)),45),(11,(12,13)))),(14,(((15,17),16),40))),((18,((((20,((22,(((23,27),28),(24,(25,26)))),38)),21),29),(30,((31,(32,(33,((34,35),36)))),37)))),19))),41),42)),43),39))),(44,(46,47))));
tree tnt_1326 = [&U] (1,2,((3,(4,(((5,(((6,(((7,((8,(9,10)),(11,((12,13),45)))),(14,(((15,17),16),40))),((18,((((20,((22,(((23,27),28),(24,(25,26)))),38)),21),29),(30,((31,(32,(33,((34,35),36)))),37)))),19))),41),42)),43),39))),(44,(46,47))));
tree tnt_1327 = [&U] (1,2,((3,(4,(((5,(((6,(((7,((8,(9,10)),((11,45),(12,13)))),(14,(((15,17),16),40))),((18,((((20,((22,(((23,27),28),(24,(25,26)))),38)),21),29),(30,((31,(32,(33,((34,35),36)))),37)))),19))),41),42)),43),39))),(44,(46,47))));
tree tnt_1328 = [&U] (1,2,((3,(4,(((5,(((6,(((7,(((8,45),(9,10)),(11,(12,13)))),(14,(((15,17),16),40))),((18,((((20,((22,(((23,27),28),(24,(25,26)))),38)),21),29),(30,((31,(32,(33,((34,35),36)))),37)))),19))),41),42)),43),39))),(44,(46,47))));
tree tnt_1329 = [&U] (1,2,((3,(4,(((5,(((6,(((7,((8,((9,10),45)),(11,(12,13)))),(14,(((15,17),16),40))),((18,((((20,((22,(((23,27),28),(24,(25,26)))),38)),21),29),(30,((31,(32,(33,((34,35),36)))),37)))),19))),41),42)),43),39))),(44,(46,47))));
tree tnt_1330 = [&U] (1,2,((3,(4,(((5,(((6,(((7,((8,(9,10)),(11,(12,(13,45))))),(14,(((15,17),16),40))),((18,((((20,((22,(((23,27),28),(24,(25,26)))),38)),21),29),(30,((31,(32,(33,((34,35),36)))),37)))),19))),41),42)),43),39))),(44,(46,47))));
tree tnt_1331 = [&U] (1,2,((3,(4,((((5,((6,(((7,((8,(9,10)),(11,(12,13)))),(14,(((15,17),16),40))),(((18,(29,(30,((31,((32,36),(33,(34,35)))),37)))),(20,(21,((22,((24,(25,26)),(27,28))),23)))),19))),(41,42))),38),39),43))),(44,(45,(46,47)))));
tree tnt_1332 = [&U] (1,2,((3,(4,((((5,((6,(((7,(((8,(9,10)),(11,(12,13))),45)),(14,(((15,17),16),40))),(((18,(29,(30,((31,((32,36),(33,(34,35)))),37)))),(20,(21,((22,((24,(25,26)),(27,28))),23)))),19))),(41,42))),38),39),43))),(44,(46,47))));
tree tnt_1333 = [&U] (1,2,((3,(4,((((5,((6,(((7,((8,(9,10)),((11,(12,13)),45))),(14,(((15,17),16),40))),(((18,(29,(30,((31,((32,36),(33,(34,35)))),37)))),(20,(21,((22,((24,(25,26)),(27,28))),23)))),19))),(41,42))),38),39),43))),(44,(46,47))));
tree tnt_1334 = [&U] (1,2,((3,(4,((((5,((6,(((7,(((8,(9,10)),45),(11,(12,13)))),(14,(((15,17),16),40))),(((18,(29,(30,((31,((32,36),(33,(34,35)))),37)))),(20,(21,((22,((24,(25,26)),(27,28))),23)))),19))),(41,42))),38),39),43))),(44,(46,47))));
tree tnt_1335 = [&U] (1,2,((3,(4,((((5,((6,(((7,((8,(9,10)),(11,((12,13),45)))),(14,(((15,17),16),40))),(((18,(29,(30,((31,((32,36),(33,(34,35)))),37)))),(20,(21,((22,((24,(25,26)),(27,28))),23)))),19))),(41,42))),38),39),43))),(44,(46,47))));
tree tnt_1336 = [&U] (1,2,((3,(4,((((5,((6,(((7,((8,(9,10)),((11,45),(12,13)))),(14,(((15,17),16),40))),(((18,(29,(30,((31,((32,36),(33,(34,35)))),37)))),(20,(21,((22,((24,(25,26)),(27,28))),23)))),19))),(41,42))),38),39),43))),(44,(46,47))));
tree tnt_1337 = [&U] (1,2,((3,(4,((((5,((6,(((7,(((8,45),(9,10)),(11,(12,13)))),(14,(((15,17),16),40))),(((18,(29,(30,((31,((32,36),(33,(34,35)))),37)))),(20,(21,((22,((24,(25,26)),(27,28))),23)))),19))),(41,42))),38),39),43))),(44,(46,47))));
tree tnt_1338 = [&U] (1,2,((3,(4,((((5,((6,(((7,((8,((9,10),45)),(11,(12,13)))),(14,(((15,17),16),40))),(((18,(29,(30,((31,((32,36),(33,(34,35)))),37)))),(20,(21,((22,((24,(25,26)),(27,28))),23)))),19))),(41,42))),38),39),43))),(44,(46,47))));
tree tnt_1339 = [&U] (1,2,((3,(4,((((5,((6,(((7,((8,(9,10)),(11,(12,(13,45))))),(14,(((15,17),16),40))),(((18,(29,(30,((31,((32,36),(33,(34,35)))),37)))),(20,(21,((22,((24,(25,26)),(27,28))),23)))),19))),(41,42))),38),39),43))),(44,(46,47))));
tree tnt_1340 = [&U] (1,2,((3,(4,((((5,((6,(((7,((8,(9,(10,45))),(11,(12,13)))),(14,(((15,17),16),40))),(((18,(29,(30,((31,((32,36),(33,(34,35)))),37)))),(20,(21,((22,((24,(25,26)),(27,28))),23)))),19))),(41,42))),38),39),43))),(44,(46,47))));
tree tnt_1341 = [&U] (1,2,((3,(4,((5,((6,(((7,((8,(9,10)),(11,(12,13)))),(14,(15,(16,17)))),((18,19),(((((20,((((23,27),28),(24,(25,26))),38)),21),29),(30,((31,(32,((33,(34,35)),36))),37))),22)))),(39,(40,41)))),(42,43)))),(44,(45,(46,47)))));
tree tnt_1342 = [&U] (1,2,((3,(4,((5,((6,(((7,((8,(9,10)),(11,(12,13)))),(14,((15,17),16))),((18,19),(((((20,((((23,27),28),(24,(25,26))),38)),21),29),(30,((31,(32,((33,(34,35)),36))),37))),22)))),(39,(40,41)))),(42,43)))),(44,(45,(46,47)))));
tree tnt_1343 = [&U] (1,2,((3,(4,((5,((6,(((7,((8,(9,10)),(11,(12,13)))),(14,(15,(16,17)))),((18,19),((((20,(22,((((23,27),28),(24,(25,26))),38))),21),29),(30,((31,(32,((33,(34,35)),36))),37)))))),(39,(40,41)))),(42,43)))),(44,(45,(46,47)))));
tree tnt_1344 = [&U] (1,2,((3,(4,((5,((6,(((7,(((8,(9,10)),(11,(12,13))),45)),(14,(15,(16,17)))),((18,19),(((((20,((((23,27),28),(24,(25,26))),38)),21),29),(30,((31,(32,((33,(34,35)),36))),37))),22)))),(39,(40,41)))),(42,43)))),(44,(46,47))));
tree tnt_1345 = [&U] (1,2,((3,(4,((5,((6,(((7,((8,(9,10)),((11,(12,13)),45))),(14,(15,(16,17)))),((18,19),(((((20,((((23,27),28),(24,(25,26))),38)),21),29),(30,((31,(32,((33,(34,35)),36))),37))),22)))),(39,(40,41)))),(42,43)))),(44,(46,47))));
tree tnt_1346 = [&U] (1,2,((3,(4,((5,((6,(((7,(((8,(9,10)),45),(11,(12,13)))),(14,(15,(16,17)))),((18,19),(((((20,((((23,27),28),(24,(25,26))),38)),21),29),(30,((31,(32,((33,(34,35)),36))),37))),22)))),(39,(40,41)))),(42,43)))),(44,(46,47))));
tree tnt_1347 = [&U] (1,2,((3,(4,((5,((6,(((7,((8,(9,10)),(11,((12,13),45)))),(14,(15,(16,17)))),((18,19),(((((20,((((23,27),28),(24,(25,26))),38)),21),29),(30,((31,(32,((33,(34,35)),36))),37))),22)))),(39,(40,41)))),(42,43)))),(44,(46,47))));
tree tnt_1348 = [&U] (1,2,((3,(4,((5,((6,(((7,((8,(9,10)),((11,45),(12,13)))),(14,(15,(16,17)))),((18,19),(((((20,((((23,27),28),(24,(25,26))),38)),21),29),(30,((31,(32,((33,(34,35)),36))),37))),22)))),(39,(40,41)))),(42,43)))),(44,(46,47))));
tree tnt_1349 = [&U] (1,2,((3,(4,((5,((6,(((7,(((8,45),(9,10)),(11,(12,13)))),(14,(15,(16,17)))),((18,19),(((((20,((((23,27),28),(24,(25,26))),38)),21),29),(30,((31,(32,((33,(34,35)),36))),37))),22)))),(39,(40,41)))),(42,43)))),(44,(46,47))));
tree tnt_1350 = [&U] (1,2,((3,(4,((5,((6,(((7,((8,((9,10),45)),(11,(12,13)))),(14,(15,(16,17)))),((18,19),(((((20,((((23,27),28),(24,(25,26))),38)),21),29),(30,((31,(32,((33,(34,35)),36))),37))),22)))),(39,(40,41)))),(42,43)))),(44,(46,47))));
tree tnt_1351 = [&U] (1,2,((3,(4,((((5,((6,(((7,((8,(9,10)),(11,(12,13)))),(14,(((15,17),16),40))),(((18,(29,(30,((31,(32,((33,36),(34,35)))),37)))),(20,(21,((22,((24,(25,26)),(27,28))),23)))),19))),(41,42))),38),39),43))),(44,(45,(46,47)))));
tree tnt_1352 = [&U] (1,2,((3,(4,((((5,((6,(((7,(((8,(9,10)),(11,(12,13))),45)),(14,(((15,17),16),40))),(((18,(29,(30,((31,(32,((33,36),(34,35)))),37)))),(20,(21,((22,((24,(25,26)),(27,28))),23)))),19))),(41,42))),38),39),43))),(44,(46,47))));
tree tnt_1353 = [&U] (1,2,((3,(4,((((5,((6,(((7,((8,(9,10)),((11,(12,13)),45))),(14,(((15,17),16),40))),(((18,(29,(30,((31,(32,((33,36),(34,35)))),37)))),(20,(21,((22,((24,(25,26)),(27,28))),23)))),19))),(41,42))),38),39),43))),(44,(46,47))));
tree tnt_1354 = [&U] (1,2,((3,(4,((((5,((6,(((7,(((8,(9,10)),45),(11,(12,13)))),(14,(((15,17),16),40))),(((18,(29,(30,((31,(32,((33,36),(34,35)))),37)))),(20,(21,((22,((24,(25,26)),(27,28))),23)))),19))),(41,42))),38),39),43))),(44,(46,47))));
tree tnt_1355 = [&U] (1,2,((3,(4,((((5,((6,(((7,((8,(9,10)),(11,((12,13),45)))),(14,(((15,17),16),40))),(((18,(29,(30,((31,(32,((33,36),(34,35)))),37)))),(20,(21,((22,((24,(25,26)),(27,28))),23)))),19))),(41,42))),38),39),43))),(44,(46,47))));
tree tnt_1356 = [&U] (1,2,((3,(4,((((5,((6,(((7,((8,(9,10)),((11,45),(12,13)))),(14,(((15,17),16),40))),(((18,(29,(30,((31,(32,((33,36),(34,35)))),37)))),(20,(21,((22,((24,(25,26)),(27,28))),23)))),19))),(41,42))),38),39),43))),(44,(46,47))));
tree tnt_1357 = [&U] (1,2,((3,(4,((((5,((6,(((7,(((8,45),(9,10)),(11,(12,13)))),(14,(((15,17),16),40))),(((18,(29,(30,((31,(32,((33,36),(34,35)))),37)))),(20,(21,((22,((24,(25,26)),(27,28))),23)))),19))),(41,42))),38),39),43))),(44,(46,47))));
tree tnt_1358 = [&U] (1,2,((3,(4,((((5,((6,(((7,((8,((9,10),45)),(11,(12,13)))),(14,(((15,17),16),40))),(((18,(29,(30,((31,(32,((33,36),(34,35)))),37)))),(20,(21,((22,((24,(25,26)),(27,28))),23)))),19))),(41,42))),38),39),43))),(44,(46,47))));
tree tnt_1359 = [&U] (1,2,((3,(4,((((5,((6,(((7,((8,(9,10)),(11,(12,(13,45))))),(14,(((15,17),16),40))),(((18,(29,(30,((31,(32,((33,36),(34,35)))),37)))),(20,(21,((22,((24,(25,26)),(27,28))),23)))),19))),(41,42))),38),39),43))),(44,(46,47))));
tree tnt_1360 = [&U] (1,2,((3,(4,((((5,((6,(((7,((8,(9,(10,45))),(11,(12,13)))),(14,(((15,17),16),40))),(((18,(29,(30,((31,(32,((33,36),(34,35)))),37)))),(20,(21,((22,((24,(25,26)),(27,28))),23)))),19))),(41,42))),38),39),43))),(44,(46,47))));
tree tnt_1361 = [&U] (1,2,(((3,((5,(((6,(((7,((8,(9,10)),(11,(12,13)))),(14,(15,(16,17)))),(18,(19,((((20,(22,((23,((24,(25,26)),(27,28))),38))),21),29),(30,(((31,36),(32,(33,(34,35)))),37))))))),(40,41)),39)),(42,43))),4),(44,(45,(46,47)))));
tree tnt_1362 = [&U] (1,2,(((3,((5,(((6,(((7,((8,(9,10)),(11,(12,13)))),(14,((15,17),16))),(18,(19,((((20,(22,((23,((24,(25,26)),(27,28))),38))),21),29),(30,(((31,36),(32,(33,(34,35)))),37))))))),(40,41)),39)),(42,43))),4),(44,(45,(46,47)))));
tree tnt_1363 = [&U] (1,2,(((3,((5,(((6,(((7,((8,(9,10)),(11,(12,13)))),(14,(15,(16,17)))),(18,(19,((((20,(((22,((24,(25,26)),(27,28))),23),38)),21),29),(30,(((31,36),(32,(33,(34,35)))),37))))))),(40,41)),39)),(42,43))),4),(44,(45,(46,47)))));
tree tnt_1364 = [&U] (1,2,(((3,((5,(((6,(((7,(((8,(9,10)),(11,(12,13))),45)),(14,(15,(16,17)))),(18,(19,((((20,(22,((23,((24,(25,26)),(27,28))),38))),21),29),(30,(((31,36),(32,(33,(34,35)))),37))))))),(40,41)),39)),(42,43))),4),(44,(46,47))));
tree tnt_1365 = [&U] (1,2,(((3,((5,(((6,(((7,((8,(9,10)),((11,(12,13)),45))),(14,(15,(16,17)))),(18,(19,((((20,(22,((23,((24,(25,26)),(27,28))),38))),21),29),(30,(((31,36),(32,(33,(34,35)))),37))))))),(40,41)),39)),(42,43))),4),(44,(46,47))));
tree tnt_1366 = [&U] (1,2,(((3,((5,(((6,(((7,(((8,(9,10)),45),(11,(12,13)))),(14,(15,(16,17)))),(18,(19,((((20,(22,((23,((24,(25,26)),(27,28))),38))),21),29),(30,(((31,36),(32,(33,(34,35)))),37))))))),(40,41)),39)),(42,43))),4),(44,(46,47))));
tree tnt_1367 = [&U] (1,2,(((3,((5,(((6,(((7,((8,(9,10)),(11,((12,13),45)))),(14,(15,(16,17)))),(18,(19,((((20,(22,((23,((24,(25,26)),(27,28))),38))),21),29),(30,(((31,36),(32,(33,(34,35)))),37))))))),(40,41)),39)),(42,43))),4),(44,(46,47))));
tree tnt_1368 = [&U] (1,2,(((3,((5,(((6,(((7,((8,(9,10)),((11,45),(12,13)))),(14,(15,(16,17)))),(18,(19,((((20,(22,((23,((24,(25,26)),(27,28))),38))),21),29),(30,(((31,36),(32,(33,(34,35)))),37))))))),(40,41)),39)),(42,43))),4),(44,(46,47))));
tree tnt_1369 = [&U] (1,2,(((3,((5,(((6,(((7,(((8,45),(9,10)),(11,(12,13)))),(14,(15,(16,17)))),(18,(19,((((20,(22,((23,((24,(25,26)),(27,28))),38))),21),29),(30,(((31,36),(32,(33,(34,35)))),37))))))),(40,41)),39)),(42,43))),4),(44,(46,47))));
tree tnt_1370 = [&U] (1,2,(((3,((5,(((6,(((7,((8,((9,10),45)),(11,(12,13)))),(14,(15,(16,17)))),(18,(19,((((20,(22,((23,((24,(25,26)),(27,28))),38))),21),29),(30,(((31,36),(32,(33,(34,35)))),37))))))),(40,41)),39)),(42,43))),4),(44,(46,47))));
tree tnt_1371 = [&U] (1,2,((3,(4,((5,(((6,(((7,(((8,(9,10)),(11,(12,13))),45)),(14,((15,17),16))),((18,19),((((20,(22,((23,((24,(25,26)),(27,28))),38))),21),29),(30,((31,(32,((33,36),(34,35)))),37)))))),(40,41)),39)),(42,43)))),(44,(46,47))));
tree tnt_1372 = [&U] (1,2,((3,(4,((5,(((6,(((7,(((8,(9,10)),(11,(12,13))),45)),(14,(15,(16,17)))),((18,19),((((20,(22,((23,((24,(25,26)),(27,28))),38))),21),29),(30,((31,(32,((33,36),(34,35)))),37)))))),(40,41)),39)),(42,43)))),(44,(46,47))));
tree tnt_1373 = [&U] (1,2,((3,(4,((5,(((6,(((7,(((8,(9,10)),(11,(12,13))),45)),(14,((15,17),16))),((18,19),((((20,(((22,((24,(25,26)),(27,28))),23),38)),21),29),(30,((31,(32,((33,36),(34,35)))),37)))))),(40,41)),39)),(42,43)))),(44,(46,47))));
tree tnt_1374 = [&U] (1,2,((3,(4,((5,(((6,(((7,((8,(9,10)),(11,(12,13)))),(14,((15,17),16))),((18,19),((((20,(22,((23,((24,(25,26)),(27,28))),38))),21),29),(30,((31,(32,((33,36),(34,35)))),37)))))),(40,41)),39)),(42,43)))),(44,(45,(46,47)))));
tree tnt_1375 = [&U] (1,2,((3,(4,((5,(((6,(((7,((8,(9,10)),(11,((12,13),45)))),(14,((15,17),16))),((18,19),((((20,(22,((23,((24,(25,26)),(27,28))),38))),21),29),(30,((31,(32,((33,36),(34,35)))),37)))))),(40,41)),39)),(42,43)))),(44,(46,47))));
tree tnt_1376 = [&U] (1,2,((3,(4,((5,(((6,(((7,((8,(9,10)),((11,45),(12,13)))),(14,((15,17),16))),((18,19),((((20,(22,((23,((24,(25,26)),(27,28))),38))),21),29),(30,((31,(32,((33,36),(34,35)))),37)))))),(40,41)),39)),(42,43)))),(44,(46,47))));
tree tnt_1377 = [&U] (1,2,((3,(4,((5,(((6,(((7,(((8,45),(9,10)),(11,(12,13)))),(14,((15,17),16))),((18,19),((((20,(22,((23,((24,(25,26)),(27,28))),38))),21),29),(30,((31,(32,((33,36),(34,35)))),37)))))),(40,41)),39)),(42,43)))),(44,(46,47))));
tree tnt_1378 = [&U] (1,2,((3,(4,((5,(((6,(((7,((8,((9,10),45)),(11,(12,13)))),(14,((15,17),16))),((18,19),((((20,(22,((23,((24,(25,26)),(27,28))),38))),21),29),(30,((31,(32,((33,36),(34,35)))),37)))))),(40,41)),39)),(42,43)))),(44,(46,47))));
tree tnt_1379 = [&U] (1,2,((3,(4,((5,(((6,(((7,((8,(9,10)),(11,(12,(13,45))))),(14,((15,17),16))),((18,19),((((20,(22,((23,((24,(25,26)),(27,28))),38))),21),29),(30,((31,(32,((33,36),(34,35)))),37)))))),(40,41)),39)),(42,43)))),(44,(46,47))));
tree tnt_1380 = [&U] (1,2,((3,(4,((5,(((6,(((7,((8,(9,(10,45))),(11,(12,13)))),(14,((15,17),16))),((18,19),((((20,(22,((23,((24,(25,26)),(27,28))),38))),21),29),(30,((31,(32,((33,36),(34,35)))),37)))))),(40,41)),39)),(42,43)))),(44,(46,47))));
tree tnt_1381 = [&U] (1,2,((3,(4,((5,(((6,(((7,((8,(9,10)),(11,(12,13)))),(14,(((15,17),16),40))),(18,(19,((((20,((22,(((23,27),28),(24,(25,26)))),38)),21),29),(30,(((31,36),(32,(33,(34,35)))),37))))))),41),39)),(42,43)))),(44,(45,(46,47)))));
tree tnt_1382 = [&U] (1,2,((3,(4,((5,(((6,(((7,(((8,(9,10)),(11,(12,13))),45)),(14,(((15,17),16),40))),(18,(19,((((20,((22,(((23,27),28),(24,(25,26)))),38)),21),29),(30,(((31,36),(32,(33,(34,35)))),37))))))),41),39)),(42,43)))),(44,(46,47))));
tree tnt_1383 = [&U] (1,2,((3,(4,((5,(((6,(((7,((8,(9,10)),((11,(12,13)),45))),(14,(((15,17),16),40))),(18,(19,((((20,((22,(((23,27),28),(24,(25,26)))),38)),21),29),(30,(((31,36),(32,(33,(34,35)))),37))))))),41),39)),(42,43)))),(44,(46,47))));
tree tnt_1384 = [&U] (1,2,((3,(4,((5,(((6,(((7,(((8,(9,10)),45),(11,(12,13)))),(14,(((15,17),16),40))),(18,(19,((((20,((22,(((23,27),28),(24,(25,26)))),38)),21),29),(30,(((31,36),(32,(33,(34,35)))),37))))))),41),39)),(42,43)))),(44,(46,47))));
tree tnt_1385 = [&U] (1,2,((3,(4,((5,(((6,(((7,((8,(9,10)),((11,45),(12,13)))),(14,(((15,17),16),40))),(18,(19,((((20,((22,(((23,27),28),(24,(25,26)))),38)),21),29),(30,(((31,36),(32,(33,(34,35)))),37))))))),41),39)),(42,43)))),(44,(46,47))));
tree tnt_1386 = [&U] (1,2,((3,(4,((5,(((6,(((7,((8,(9,10)),(11,((12,13),45)))),(14,(((15,17),16),40))),(18,(19,((((20,((22,(((23,27),28),(24,(25,26)))),38)),21),29),(30,(((31,36),(32,(33,(34,35)))),37))))))),41),39)),(42,43)))),(44,(46,47))));
tree tnt_1387 = [&U] (1,2,((3,(4,((5,(((6,(((7,((8,((9,10),45)),(11,(12,13)))),(14,(((15,17),16),40))),(18,(19,((((20,((22,(((23,27),28),(24,(25,26)))),38)),21),29),(30,(((31,36),(32,(33,(34,35)))),37))))))),41),39)),(42,43)))),(44,(46,47))));
tree tnt_1388 = [&U] (1,2,((3,(4,((5,(((6,(((7,(((8,45),(9,10)),(11,(12,13)))),(14,(((15,17),16),40))),(18,(19,((((20,((22,(((23,27),28),(24,(25,26)))),38)),21),29),(30,(((31,36),(32,(33,(34,35)))),37))))))),41),39)),(42,43)))),(44,(46,47))));
tree tnt_1389 = [&U] (1,2,((3,(4,((5,(((6,(((7,((8,(9,10)),(11,((12,45),13)))),(14,(((15,17),16),40))),(18,(19,((((20,((22,(((23,27),28),(24,(25,26)))),38)),21),29),(30,(((31,36),(32,(33,(34,35)))),37))))))),41),39)),(42,43)))),(44,(46,47))));
tree tnt_1390 = [&U] (1,2,((3,(4,((5,(((6,(((7,((8,((9,45),10)),(11,(12,13)))),(14,(((15,17),16),40))),(18,(19,((((20,((22,(((23,27),28),(24,(25,26)))),38)),21),29),(30,(((31,36),(32,(33,(34,35)))),37))))))),41),39)),(42,43)))),(44,(46,47))));
tree tnt_1391 = [&U] (1,2,((3,(4,((((5,(39,43)),41),42),(6,(((((7,(((8,((9,(10,45)),11)),14),(12,13))),17),16),40),(15,((((18,(20,((21,(((22,((((23,27),28),26),25)),38),24)),29))),(30,(31,(((32,35),(33,34)),36)))),19),37))))))),(44,(46,47))));
tree tnt_1392 = [&U] (1,2,((3,(4,((((5,(39,43)),41),42),(6,(((((7,(((8,((9,(10,45)),11)),14),(12,13))),17),16),40),(15,(((((18,(20,((21,((((((23,27),28),26),25),38),24)),29))),(30,(31,(((32,35),(33,34)),36)))),19),37),22))))))),(44,(46,47))));
tree tnt_1393 = [&U] (1,2,((3,(4,((((5,(39,43)),41),42),(6,(((((7,(((8,((9,(10,45)),11)),14),(12,13))),17),16),40),(15,(((((18,(20,((21,((((((23,27),28),26),25),38),24)),29))),(30,(31,(((32,35),(33,34)),36)))),19),22),37))))))),(44,(46,47))));
tree tnt_1394 = [&U] (1,2,((3,(4,((((5,(39,43)),41),42),(6,(((((7,(((8,((9,(10,45)),11)),14),(12,13))),17),16),40),(15,(((((18,(20,((21,((((((23,27),28),26),25),38),24)),29))),(30,(31,(((32,35),(33,34)),36)))),22),19),37))))))),(44,(46,47))));
tree tnt_1395 = [&U] (1,2,((3,(4,((((5,(39,43)),41),42),(6,(((((7,(((8,((9,10),11)),(14,45)),(12,13))),17),16),40),(15,((((18,(20,((21,(((22,((((23,27),28),26),25)),38),24)),29))),(30,(31,(((32,35),(33,34)),36)))),19),37))))))),(44,(46,47))));
tree tnt_1396 = [&U] (1,2,((3,(4,((((5,(39,43)),41),42),(6,(((((7,(((8,((9,10),11)),14),((12,45),13))),17),16),40),(15,((((18,(20,((21,(((22,((((23,27),28),26),25)),38),24)),29))),(30,(31,(((32,35),(33,34)),36)))),19),37))))))),(44,(46,47))));
tree tnt_1397 = [&U] (1,2,((3,(4,((((5,(39,43)),41),42),(6,(((((7,(((8,(((9,10),11),45)),14),(12,13))),17),16),40),(15,((((18,(20,((21,(((22,((((23,27),28),26),25)),38),24)),29))),(30,(31,(((32,35),(33,34)),36)))),19),37))))))),(44,(46,47))));
tree tnt_1398 = [&U] (1,2,((3,(4,((((5,(39,43)),41),42),(6,(((((7,((((8,45),((9,10),11)),14),(12,13))),17),16),40),(15,((((18,(20,((21,(((22,((((23,27),28),26),25)),38),24)),29))),(30,(31,(((32,35),(33,34)),36)))),19),37))))))),(44,(46,47))));
tree tnt_1399 = [&U] (1,2,((3,(4,((((5,(39,43)),41),42),(6,(((((7,(((8,(((9,10),45),11)),14),(12,13))),17),16),40),(15,((((18,(20,((21,(((22,((((23,27),28),26),25)),38),24)),29))),(30,(31,(((32,35),(33,34)),36)))),19),37))))))),(44,(46,47))));
tree tnt_1400 = [&U] (1,2,((3,(4,((((5,(39,43)),41),42),(6,(((((7,(((8,((9,10),(11,45))),14),(12,13))),17),16),40),(15,((((18,(20,((21,(((22,((((23,27),28),26),25)),38),24)),29))),(30,(31,(((32,35),(33,34)),36)))),19),37))))))),(44,(46,47))));
tree tnt_1401 = [&U] (1,2,(((3,((5,((6,(((7,((8,(9,10)),(11,(12,13)))),(14,(15,(16,17)))),((18,(19,(20,(((21,(23,((24,(25,26)),(27,28)))),(30,(((31,(32,(33,(34,35)))),36),37))),29)))),22))),((38,39),(40,41)))),(42,43))),4),(44,(45,(46,47)))));
tree tnt_1402 = [&U] (1,2,(((3,((5,((6,(((7,((8,(9,10)),(11,(12,13)))),(14,((15,17),16))),((18,(19,(20,(((21,(23,((24,(25,26)),(27,28)))),(30,(((31,(32,(33,(34,35)))),36),37))),29)))),22))),((38,39),(40,41)))),(42,43))),4),(44,(45,(46,47)))));
tree tnt_1403 = [&U] (1,2,(((3,((5,((6,(((7,((8,(9,10)),(11,(12,13)))),(14,(15,(16,17)))),(18,(19,(20,((((21,(23,((24,(25,26)),(27,28)))),(30,(((31,(32,(33,(34,35)))),36),37))),29),22)))))),((38,39),(40,41)))),(42,43))),4),(44,(45,(46,47)))));
tree tnt_1404 = [&U] (1,2,(((3,((5,((6,(((7,(((8,(9,10)),(11,(12,13))),45)),(14,(15,(16,17)))),((18,(19,(20,(((21,(23,((24,(25,26)),(27,28)))),(30,(((31,(32,(33,(34,35)))),36),37))),29)))),22))),((38,39),(40,41)))),(42,43))),4),(44,(46,47))));
tree tnt_1405 = [&U] (1,2,(((3,((5,((6,(((7,((8,(9,10)),((11,(12,13)),45))),(14,(15,(16,17)))),((18,(19,(20,(((21,(23,((24,(25,26)),(27,28)))),(30,(((31,(32,(33,(34,35)))),36),37))),29)))),22))),((38,39),(40,41)))),(42,43))),4),(44,(46,47))));
tree tnt_1406 = [&U] (1,2,(((3,((5,((6,(((7,(((8,(9,10)),45),(11,(12,13)))),(14,(15,(16,17)))),((18,(19,(20,(((21,(23,((24,(25,26)),(27,28)))),(30,(((31,(32,(33,(34,35)))),36),37))),29)))),22))),((38,39),(40,41)))),(42,43))),4),(44,(46,47))));
tree tnt_1407 = [&U] (1,2,(((3,((5,((6,(((7,((8,(9,10)),(11,((12,13),45)))),(14,(15,(16,17)))),((18,(19,(20,(((21,(23,((24,(25,26)),(27,28)))),(30,(((31,(32,(33,(34,35)))),36),37))),29)))),22))),((38,39),(40,41)))),(42,43))),4),(44,(46,47))));
tree tnt_1408 = [&U] (1,2,(((3,((5,((6,(((7,((8,(9,10)),((11,45),(12,13)))),(14,(15,(16,17)))),((18,(19,(20,(((21,(23,((24,(25,26)),(27,28)))),(30,(((31,(32,(33,(34,35)))),36),37))),29)))),22))),((38,39),(40,41)))),(42,43))),4),(44,(46,47))));
tree tnt_1409 = [&U] (1,2,(((3,((5,((6,(((7,(((8,45),(9,10)),(11,(12,13)))),(14,(15,(16,17)))),((18,(19,(20,(((21,(23,((24,(25,26)),(27,28)))),(30,(((31,(32,(33,(34,35)))),36),37))),29)))),22))),((38,39),(40,41)))),(42,43))),4),(44,(46,47))));
tree tnt_1410 = [&U] (1,2,(((3,((5,((6,(((7,((8,((9,10),45)),(11,(12,13)))),(14,(15,(16,17)))),((18,(19,(20,(((21,(23,((24,(25,26)),(27,28)))),(30,(((31,(32,(33,(34,35)))),36),37))),29)))),22))),((38,39),(40,41)))),(42,43))),4),(44,(46,47))));
tree tnt_1411 = [&U] (1,2,((3,((4,(5,(((6,(((7,((8,(9,10)),(((11,45),12),13))),(14,((15,17),16))),((18,(((20,(21,(((22,((((23,27),28),26),25)),38),24))),29),(30,((31,(32,((33,(34,35)),36))),37)))),19))),(40,41)),39))),(42,43))),(44,(46,47))));
tree tnt_1412 = [&U] (1,2,((3,((4,(5,(((6,(((7,((8,(9,10)),(((11,45),12),13))),(14,(15,(16,17)))),((18,(((20,(21,(((22,((((23,27),28),26),25)),38),24))),29),(30,((31,(32,((33,(34,35)),36))),37)))),19))),(40,41)),39))),(42,43))),(44,(46,47))));
tree tnt_1413 = [&U] (1,2,((3,((4,(5,(((6,(((7,((8,(9,10)),((11,12),13))),(14,((15,17),16))),((18,(((20,(21,(((22,((((23,27),28),26),25)),38),24))),29),(30,((31,(32,((33,(34,35)),36))),37)))),19))),(40,41)),39))),(42,43))),(44,(45,(46,47)))));
tree tnt_1414 = [&U] (1,2,((3,((4,(5,(((6,(((7,(((8,(9,10)),((11,12),13)),45)),(14,((15,17),16))),((18,(((20,(21,(((22,((((23,27),28),26),25)),38),24))),29),(30,((31,(32,((33,(34,35)),36))),37)))),19))),(40,41)),39))),(42,43))),(44,(46,47))));
tree tnt_1415 = [&U] (1,2,((3,((4,(5,(((6,(((7,((8,(9,10)),(((11,12),13),45))),(14,((15,17),16))),((18,(((20,(21,(((22,((((23,27),28),26),25)),38),24))),29),(30,((31,(32,((33,(34,35)),36))),37)))),19))),(40,41)),39))),(42,43))),(44,(46,47))));
tree tnt_1416 = [&U] (1,2,((3,((4,(5,(((6,(((7,(((8,(9,10)),45),((11,12),13))),(14,((15,17),16))),((18,(((20,(21,(((22,((((23,27),28),26),25)),38),24))),29),(30,((31,(32,((33,(34,35)),36))),37)))),19))),(40,41)),39))),(42,43))),(44,(46,47))));
tree tnt_1417 = [&U] (1,2,((3,((4,(5,(((6,(((7,((8,(9,10)),(((11,12),45),13))),(14,((15,17),16))),((18,(((20,(21,(((22,((((23,27),28),26),25)),38),24))),29),(30,((31,(32,((33,(34,35)),36))),37)))),19))),(40,41)),39))),(42,43))),(44,(46,47))));
tree tnt_1418 = [&U] (1,2,((3,((4,(5,(((6,(((7,((8,(9,10)),((11,12),(13,45)))),(14,((15,17),16))),((18,(((20,(21,(((22,((((23,27),28),26),25)),38),24))),29),(30,((31,(32,((33,(34,35)),36))),37)))),19))),(40,41)),39))),(42,43))),(44,(46,47))));
tree tnt_1419 = [&U] (1,2,((3,((4,(5,(((6,(((7,(((8,45),(9,10)),((11,12),13))),(14,((15,17),16))),((18,(((20,(21,(((22,((((23,27),28),26),25)),38),24))),29),(30,((31,(32,((33,(34,35)),36))),37)))),19))),(40,41)),39))),(42,43))),(44,(46,47))));
tree tnt_1420 = [&U] (1,2,((3,((4,(5,(((6,(((7,((8,((9,10),45)),((11,12),13))),(14,((15,17),16))),((18,(((20,(21,(((22,((((23,27),28),26),25)),38),24))),29),(30,((31,(32,((33,(34,35)),36))),37)))),19))),(40,41)),39))),(42,43))),(44,(46,47))));
tree tnt_1421 = [&U] (1,2,((3,(4,(((5,(((6,(((7,(((8,45),(9,10)),(11,(12,13)))),(14,(15,(16,17)))),((18,((((20,((22,38),(23,((24,(25,26)),(27,28))))),21),29),(30,(((31,(32,(33,(34,35)))),37),36)))),19))),(40,41)),42)),39),43))),(44,(46,47))));
tree tnt_1422 = [&U] (1,2,((3,(4,(((5,(((6,(((7,((8,((9,10),45)),(11,(12,13)))),(14,(15,(16,17)))),((18,((((20,((22,38),(23,((24,(25,26)),(27,28))))),21),29),(30,(((31,(32,(33,(34,35)))),37),36)))),19))),(40,41)),42)),39),43))),(44,(46,47))));
tree tnt_1423 = [&U] (1,2,((3,(4,(((5,(((6,(((7,(((8,45),(9,10)),((11,12),13))),(14,(15,(16,17)))),((18,((((20,((22,38),(23,((24,(25,26)),(27,28))))),21),29),(30,(((31,(32,(33,(34,35)))),37),36)))),19))),(40,41)),42)),39),43))),(44,(46,47))));
tree tnt_1424 = [&U] (1,2,((3,(4,(((5,(((6,(((7,(((8,45),(9,10)),(11,(12,13)))),(14,((15,17),16))),((18,((((20,((22,38),(23,((24,(25,26)),(27,28))))),21),29),(30,(((31,(32,(33,(34,35)))),37),36)))),19))),(40,41)),42)),39),43))),(44,(46,47))));
tree tnt_1425 = [&U] (1,2,((3,(4,(((5,(((6,(((7,(((8,45),(9,10)),(11,(12,13)))),(14,(15,(16,17)))),((18,((((20,((22,38),(((23,27),28),(24,(25,26))))),21),29),(30,(((31,(32,(33,(34,35)))),37),36)))),19))),(40,41)),42)),39),43))),(44,(46,47))));
tree tnt_1426 = [&U] (1,2,((3,(4,(((5,(((6,(((7,(((8,45),(9,10)),(11,(12,13)))),(14,(15,(16,17)))),((18,((((20,((22,(23,((24,(25,26)),(27,28)))),38)),21),29),(30,(((31,(32,(33,(34,35)))),37),36)))),19))),(40,41)),42)),39),43))),(44,(46,47))));
tree tnt_1427 = [&U] (1,2,((3,(4,(((5,(((6,(((7,(((8,45),(9,10)),(11,(12,13)))),(14,(15,(16,17)))),((18,((((20,((22,38),(23,((24,(25,26)),(27,28))))),21),29),(30,(((31,36),(32,(33,(34,35)))),37)))),19))),(40,41)),42)),39),43))),(44,(46,47))));
tree tnt_1428 = [&U] (1,2,((3,(4,(((5,(((6,(((7,(((8,45),(9,10)),(11,(12,13)))),(14,(15,(16,17)))),((18,((((20,((22,38),(23,((24,(25,26)),(27,28))))),21),29),(30,((31,((32,(33,(34,35))),36)),37)))),19))),(40,41)),42)),39),43))),(44,(46,47))));
tree tnt_1429 = [&U] (1,2,((3,(4,(((5,(((6,(((7,(((8,45),(9,10)),(11,(12,13)))),(14,(15,(16,17)))),((18,((((20,((22,38),(23,((24,(25,26)),(27,28))))),21),29),(30,((31,(32,((33,(34,35)),36))),37)))),19))),(40,41)),42)),39),43))),(44,(46,47))));
tree tnt_1430 = [&U] (1,2,((3,(4,(((5,(((6,(((7,(((8,45),(9,10)),(11,(12,13)))),(14,(15,(16,17)))),((18,((((20,((22,38),(23,((24,(25,26)),(27,28))))),21),29),(30,((31,((32,36),(33,(34,35)))),37)))),19))),(40,41)),42)),39),43))),(44,(46,47))));
tree tnt_1431 = [&U] (1,2,(((3,((5,((6,(((7,((8,(9,10)),(11,(12,13)))),(14,(15,(16,17)))),(18,(19,(((20,(21,((22,((24,(25,26)),(27,28))),23))),29),(30,(((31,(32,(33,(34,35)))),36),37))))))),((38,39),(40,41)))),(42,43))),4),(44,(45,(46,47)))));
tree tnt_1432 = [&U] (1,2,(((3,((5,((6,(((7,((8,(9,10)),(11,(12,13)))),(14,(15,(16,17)))),(18,(19,(((20,(21,((22,((24,(25,26)),(27,28))),23))),29),(30,((31,((32,36),(33,(34,35)))),37))))))),((38,39),(40,41)))),(42,43))),4),(44,(45,(46,47)))));
tree tnt_1433 = [&U] (1,2,(((3,((5,((6,(((7,((8,(9,10)),(11,(12,13)))),(14,(15,(16,17)))),(18,(19,(((20,(21,((22,((24,(25,26)),(27,28))),23))),29),(30,((31,(32,((33,(34,35)),36))),37))))))),((38,39),(40,41)))),(42,43))),4),(44,(45,(46,47)))));
tree tnt_1434 = [&U] (1,2,(((3,((5,((6,(((7,((8,(9,10)),(11,(12,13)))),(14,(15,(16,17)))),(18,(19,(((20,(21,((22,((24,(25,26)),(27,28))),23))),29),(30,((31,(32,(33,((34,35),36)))),37))))))),((38,39),(40,41)))),(42,43))),4),(44,(45,(46,47)))));
tree tnt_1435 = [&U] (1,2,(((3,((5,((6,(((7,((8,(9,10)),(11,(12,13)))),(14,(15,(16,17)))),((18,(19,(((20,(21,(23,((24,(25,26)),(27,28))))),29),(30,(((31,(32,(33,(34,35)))),36),37))))),22))),((38,39),(40,41)))),(42,43))),4),(44,(45,(46,47)))));
tree tnt_1436 = [&U] (1,2,(((3,((5,((6,(((7,(((8,(9,10)),(11,(12,13))),45)),(14,(15,(16,17)))),(18,(19,(((20,(21,((22,((24,(25,26)),(27,28))),23))),29),(30,(((31,(32,(33,(34,35)))),36),37))))))),((38,39),(40,41)))),(42,43))),4),(44,(46,47))));
tree tnt_1437 = [&U] (1,2,(((3,((5,((6,(((7,((8,(9,10)),((11,(12,13)),45))),(14,(15,(16,17)))),(18,(19,(((20,(21,((22,((24,(25,26)),(27,28))),23))),29),(30,(((31,(32,(33,(34,35)))),36),37))))))),((38,39),(40,41)))),(42,43))),4),(44,(46,47))));
tree tnt_1438 = [&U] (1,2,(((3,((5,((6,(((7,(((8,(9,10)),45),(11,(12,13)))),(14,(15,(16,17)))),(18,(19,(((20,(21,((22,((24,(25,26)),(27,28))),23))),29),(30,(((31,(32,(33,(34,35)))),36),37))))))),((38,39),(40,41)))),(42,43))),4),(44,(46,47))));
tree tnt_1439 = [&U] (1,2,(((3,((5,((6,(((7,((8,(9,10)),(11,((12,13),45)))),(14,(15,(16,17)))),(18,(19,(((20,(21,((22,((24,(25,26)),(27,28))),23))),29),(30,(((31,(32,(33,(34,35)))),36),37))))))),((38,39),(40,41)))),(42,43))),4),(44,(46,47))));
tree tnt_1440 = [&U] (1,2,(((3,((5,((6,(((7,((8,(9,10)),((11,45),(12,13)))),(14,(15,(16,17)))),(18,(19,(((20,(21,((22,((24,(25,26)),(27,28))),23))),29),(30,(((31,(32,(33,(34,35)))),36),37))))))),((38,39),(40,41)))),(42,43))),4),(44,(46,47))));
tree tnt_1441 = [&U] (1,2,((3,(4,((((5,(39,43)),42),41),(6,(((7,((8,(9,10)),((11,45),(12,13)))),(14,(((15,17),16),40))),((18,((((20,((22,(23,((24,(25,26)),(27,28)))),38)),21),29),(30,((31,((32,(33,(34,35))),36)),37)))),19)))))),(44,(46,47))));
tree tnt_1442 = [&U] (1,2,((3,(4,((((5,(39,43)),42),41),(6,(((7,((8,(9,10)),((11,45),(12,13)))),(14,(((15,17),16),40))),((18,((((20,((22,(23,((24,(25,26)),(27,28)))),38)),21),29),(30,(((31,(32,(33,(34,35)))),36),37)))),19)))))),(44,(46,47))));
tree tnt_1443 = [&U] (1,2,((3,(4,((((5,(39,43)),42),41),(6,(((7,((8,(9,10)),((11,45),(12,13)))),(14,(((15,17),16),40))),((18,((((20,((22,(23,((24,(25,26)),(27,28)))),38)),21),29),(30,((31,(32,((33,36),(34,35)))),37)))),19)))))),(44,(46,47))));
tree tnt_1444 = [&U] (1,2,((3,(4,((((5,(39,43)),42),41),(6,(((7,((8,(9,10)),((11,45),(12,13)))),(14,(((15,17),16),40))),(((18,((((20,((23,((24,(25,26)),(27,28))),38)),21),29),(30,((31,((32,(33,(34,35))),36)),37)))),19),22)))))),(44,(46,47))));
tree tnt_1445 = [&U] (1,2,((3,(4,((((5,(39,43)),42),41),(6,(((7,((8,(9,10)),((11,45),(12,13)))),(14,(((15,17),16),40))),((18,((((20,(22,((23,((24,(25,26)),(27,28))),38))),21),29),(30,((31,((32,(33,(34,35))),36)),37)))),19)))))),(44,(46,47))));
tree tnt_1446 = [&U] (1,2,((3,(4,((((5,(39,43)),42),41),(6,(((7,((8,(9,10)),(11,(12,13)))),(14,(((15,17),16),40))),((18,((((20,((22,(23,((24,(25,26)),(27,28)))),38)),21),29),(30,((31,((32,(33,(34,35))),36)),37)))),19)))))),(44,(45,(46,47)))));
tree tnt_1447 = [&U] (1,2,((3,(4,((((5,(39,43)),42),41),(6,(((7,(((8,(9,10)),(11,(12,13))),45)),(14,(((15,17),16),40))),((18,((((20,((22,(23,((24,(25,26)),(27,28)))),38)),21),29),(30,((31,((32,(33,(34,35))),36)),37)))),19)))))),(44,(46,47))));
tree tnt_1448 = [&U] (1,2,((3,(4,((((5,(39,43)),42),41),(6,(((7,((8,(9,10)),((11,(12,13)),45))),(14,(((15,17),16),40))),((18,((((20,((22,(23,((24,(25,26)),(27,28)))),38)),21),29),(30,((31,((32,(33,(34,35))),36)),37)))),19)))))),(44,(46,47))));
tree tnt_1449 = [&U] (1,2,((3,(4,((((5,(39,43)),42),41),(6,(((7,(((8,(9,10)),45),(11,(12,13)))),(14,(((15,17),16),40))),((18,((((20,((22,(23,((24,(25,26)),(27,28)))),38)),21),29),(30,((31,((32,(33,(34,35))),36)),37)))),19)))))),(44,(46,47))));
tree tnt_1450 = [&U] (1,2,((3,(4,((((5,(39,43)),42),41),(6,(((7,(((8,45),(9,10)),(11,(12,13)))),(14,(((15,17),16),40))),((18,((((20,((22,(23,((24,(25,26)),(27,28)))),38)),21),29),(30,((31,((32,(33,(34,35))),36)),37)))),19)))))),(44,(46,47))));
tree tnt_1451 = [&U] (1,2,((3,(4,(((5,(((6,(((7,((8,(9,(10,45))),(11,(12,13)))),(14,(((15,17),16),40))),(18,(19,(((20,(21,(((22,((((23,27),28),26),25)),38),24))),29),(30,((31,(32,(33,((34,35),36)))),37))))))),41),42)),43),39))),(44,(46,47))));
tree tnt_1452 = [&U] (1,2,((3,(4,(((5,(((6,(((7,((8,(9,(10,45))),(11,(12,13)))),(14,(((15,17),16),40))),(18,(19,(((20,(21,(((22,((((23,27),28),26),25)),38),24))),29),(30,(((31,(32,(33,(34,35)))),37),36))))))),41),42)),43),39))),(44,(46,47))));
tree tnt_1453 = [&U] (1,2,((3,(4,(((5,(((6,(((7,((8,(9,(10,45))),(11,(12,13)))),(14,(((15,17),16),40))),(18,(19,(((20,(21,(((22,((((23,27),28),26),25)),38),24))),29),(30,(((31,(32,(33,(34,35)))),36),37))))))),41),42)),43),39))),(44,(46,47))));
tree tnt_1454 = [&U] (1,2,((3,(4,(((5,(((6,(((7,((8,(9,(10,45))),(11,(12,13)))),(14,(((15,17),16),40))),(18,(19,(((20,(21,(((22,((((23,27),28),26),25)),38),24))),29),(30,(((31,36),(32,(33,(34,35)))),37))))))),41),42)),43),39))),(44,(46,47))));
tree tnt_1455 = [&U] (1,2,((3,(4,(((5,(((6,(((7,((8,(9,(10,45))),(11,(12,13)))),(14,(((15,17),16),40))),(18,(19,(((20,(21,(((22,((((23,27),28),26),25)),38),24))),29),(30,((31,((32,(33,(34,35))),36)),37))))))),41),42)),43),39))),(44,(46,47))));
tree tnt_1456 = [&U] (1,2,((3,(4,(((5,(((6,(((7,((8,(9,(10,45))),(11,(12,13)))),(14,(((15,17),16),40))),(18,(19,(((20,(21,(((22,((((23,27),28),26),25)),38),24))),29),(30,((31,(32,((33,(34,35)),36))),37))))))),41),42)),43),39))),(44,(46,47))));
tree tnt_1457 = [&U] (1,2,((3,(4,(((5,(((6,(((7,((8,(9,(10,45))),(11,(12,13)))),(14,(((15,17),16),40))),(18,(19,(((20,(21,(((22,((((23,27),28),26),25)),38),24))),29),(30,((31,((32,36),(33,(34,35)))),37))))))),41),42)),43),39))),(44,(46,47))));
tree tnt_1458 = [&U] (1,2,((3,(4,(((5,(((6,(((7,((8,(9,(10,45))),(11,(12,13)))),(14,(((15,17),16),40))),((18,(19,(((20,(21,((((((23,27),28),26),25),38),24))),29),(30,((31,(32,(33,((34,35),36)))),37))))),22))),41),42)),43),39))),(44,(46,47))));
tree tnt_1459 = [&U] (1,2,((3,(4,(((5,(((6,(((7,(((8,(9,10)),(11,(12,13))),45)),(14,(((15,17),16),40))),(18,(19,(((20,(21,(((22,((((23,27),28),26),25)),38),24))),29),(30,((31,(32,(33,((34,35),36)))),37))))))),41),42)),43),39))),(44,(46,47))));
tree tnt_1460 = [&U] (1,2,((3,(4,(((5,(((6,(((7,(((8,(9,10)),45),(11,(12,13)))),(14,(((15,17),16),40))),(18,(19,(((20,(21,(((22,((((23,27),28),26),25)),38),24))),29),(30,((31,(32,(33,((34,35),36)))),37))))))),41),42)),43),39))),(44,(46,47))));
tree tnt_1461 = [&U] (1,2,((3,(4,((5,((6,(((7,((8,(9,10)),(11,(12,13)))),(14,(15,(16,17)))),((18,(19,(((20,(21,((((((23,27),28),26),25),38),24))),29),(30,((31,((32,(33,(34,35))),36)),37))))),22))),(39,(40,41)))),(42,43)))),(44,(45,(46,47)))));
tree tnt_1462 = [&U] (1,2,((3,(4,((5,((6,(((7,((8,(9,10)),(11,(12,13)))),(14,((15,17),16))),((18,(19,(((20,(21,((((((23,27),28),26),25),38),24))),29),(30,((31,((32,(33,(34,35))),36)),37))))),22))),(39,(40,41)))),(42,43)))),(44,(45,(46,47)))));
tree tnt_1463 = [&U] (1,2,((3,(4,((5,((6,(((7,(((8,(9,10)),(11,(12,13))),45)),(14,(15,(16,17)))),((18,(19,(((20,(21,((((((23,27),28),26),25),38),24))),29),(30,((31,((32,(33,(34,35))),36)),37))))),22))),(39,(40,41)))),(42,43)))),(44,(46,47))));
tree tnt_1464 = [&U] (1,2,((3,(4,((5,((6,(((7,((8,(9,10)),((11,(12,13)),45))),(14,(15,(16,17)))),((18,(19,(((20,(21,((((((23,27),28),26),25),38),24))),29),(30,((31,((32,(33,(34,35))),36)),37))))),22))),(39,(40,41)))),(42,43)))),(44,(46,47))));
tree tnt_1465 = [&U] (1,2,((3,(4,((5,((6,(((7,(((8,(9,10)),45),(11,(12,13)))),(14,(15,(16,17)))),((18,(19,(((20,(21,((((((23,27),28),26),25),38),24))),29),(30,((31,((32,(33,(34,35))),36)),37))))),22))),(39,(40,41)))),(42,43)))),(44,(46,47))));
tree tnt_1466 = [&U] (1,2,((3,(4,((5,((6,(((7,((8,(9,10)),(11,((12,13),45)))),(14,(15,(16,17)))),((18,(19,(((20,(21,((((((23,27),28),26),25),38),24))),29),(30,((31,((32,(33,(34,35))),36)),37))))),22))),(39,(40,41)))),(42,43)))),(44,(46,47))));
tree tnt_1467 = [&U] (1,2,((3,(4,((5,((6,(((7,((8,(9,10)),((11,45),(12,13)))),(14,(15,(16,17)))),((18,(19,(((20,(21,((((((23,27),28),26),25),38),24))),29),(30,((31,((32,(33,(34,35))),36)),37))))),22))),(39,(40,41)))),(42,43)))),(44,(46,47))));
tree tnt_1468 = [&U] (1,2,((3,(4,((5,((6,(((7,(((8,45),(9,10)),(11,(12,13)))),(14,(15,(16,17)))),((18,(19,(((20,(21,((((((23,27),28),26),25),38),24))),29),(30,((31,((32,(33,(34,35))),36)),37))))),22))),(39,(40,41)))),(42,43)))),(44,(46,47))));
tree tnt_1469 = [&U] (1,2,((3,(4,((5,((6,(((7,((8,((9,10),45)),(11,(12,13)))),(14,(15,(16,17)))),((18,(19,(((20,(21,((((((23,27),28),26),25),38),24))),29),(30,((31,((32,(33,(34,35))),36)),37))))),22))),(39,(40,41)))),(42,43)))),(44,(46,47))));
tree tnt_1470 = [&U] (1,2,((3,(4,((5,((6,(((7,((8,(9,10)),(11,(12,(13,45))))),(14,(15,(16,17)))),((18,(19,(((20,(21,((((((23,27),28),26),25),38),24))),29),(30,((31,((32,(33,(34,35))),36)),37))))),22))),(39,(40,41)))),(42,43)))),(44,(46,47))));
tree tnt_1471 = [&U] (1,2,((3,(4,(((5,(((6,(((7,((8,(9,10)),((11,12),13))),(14,(15,(16,17)))),(18,(19,(((20,(21,(((22,((((23,27),28),26),25)),38),24))),29),(30,(((31,(32,(33,(34,35)))),37),36))))))),(40,41)),42)),39),43))),(44,(45,(46,47)))));
tree tnt_1472 = [&U] (1,2,((3,(4,(((5,(((6,(((7,((8,(9,10)),((11,12),13))),(14,(15,(16,17)))),(18,(19,(((20,(21,(((22,((((23,27),28),26),25)),38),24))),29),(30,(((31,(32,(33,(34,35)))),36),37))))))),(40,41)),42)),39),43))),(44,(45,(46,47)))));
tree tnt_1473 = [&U] (1,2,((3,(4,(((5,(((6,(((7,(((8,(9,10)),((11,12),13)),45)),(14,(15,(16,17)))),(18,(19,(((20,(21,(((22,((((23,27),28),26),25)),38),24))),29),(30,(((31,(32,(33,(34,35)))),37),36))))))),(40,41)),42)),39),43))),(44,(46,47))));
tree tnt_1474 = [&U] (1,2,((3,(4,(((5,(((6,(((7,((8,(9,10)),(((11,12),13),45))),(14,(15,(16,17)))),(18,(19,(((20,(21,(((22,((((23,27),28),26),25)),38),24))),29),(30,(((31,(32,(33,(34,35)))),37),36))))))),(40,41)),42)),39),43))),(44,(46,47))));
tree tnt_1475 = [&U] (1,2,((3,(4,(((5,(((6,(((7,(((8,(9,10)),45),((11,12),13))),(14,(15,(16,17)))),(18,(19,(((20,(21,(((22,((((23,27),28),26),25)),38),24))),29),(30,(((31,(32,(33,(34,35)))),37),36))))))),(40,41)),42)),39),43))),(44,(46,47))));
tree tnt_1476 = [&U] (1,2,((3,(4,(((5,(((6,(((7,((8,(9,10)),((11,12),(13,45)))),(14,(15,(16,17)))),(18,(19,(((20,(21,(((22,((((23,27),28),26),25)),38),24))),29),(30,(((31,(32,(33,(34,35)))),37),36))))))),(40,41)),42)),39),43))),(44,(46,47))));
tree tnt_1477 = [&U] (1,2,((3,(4,(((5,(((6,(((7,((8,(9,10)),(((11,12),45),13))),(14,(15,(16,17)))),(18,(19,(((20,(21,(((22,((((23,27),28),26),25)),38),24))),29),(30,(((31,(32,(33,(34,35)))),37),36))))))),(40,41)),42)),39),43))),(44,(46,47))));
tree tnt_1478 = [&U] (1,2,((3,(4,(((5,(((6,(((7,(((8,45),(9,10)),((11,12),13))),(14,(15,(16,17)))),(18,(19,(((20,(21,(((22,((((23,27),28),26),25)),38),24))),29),(30,(((31,(32,(33,(34,35)))),37),36))))))),(40,41)),42)),39),43))),(44,(46,47))));
tree tnt_1479 = [&U] (1,2,((3,(4,(((5,(((6,(((7,((8,((9,10),45)),((11,12),13))),(14,(15,(16,17)))),(18,(19,(((20,(21,(((22,((((23,27),28),26),25)),38),24))),29),(30,(((31,(32,(33,(34,35)))),37),36))))))),(40,41)),42)),39),43))),(44,(46,47))));
tree tnt_1480 = [&U] (1,2,((3,(4,(((5,(((6,(((7,((8,(9,10)),((11,(12,45)),13))),(14,(15,(16,17)))),(18,(19,(((20,(21,(((22,((((23,27),28),26),25)),38),24))),29),(30,(((31,(32,(33,(34,35)))),37),36))))))),(40,41)),42)),39),43))),(44,(46,47))));
tree tnt_1481 = [&U] (1,2,((3,(4,((((5,((6,(((7,((8,(9,10)),(11,(12,13)))),(14,(((15,17),16),40))),((18,((20,(21,(22,(23,((24,(25,26)),(27,28)))))),(29,(30,((((31,36),(33,34)),(32,35)),37))))),19))),(41,42))),38),39),43))),(44,(45,(46,47)))));
tree tnt_1482 = [&U] (1,2,((3,(4,((((5,((6,(((7,((8,(9,10)),(11,(12,13)))),(14,(((15,17),16),40))),((18,19),((20,(21,(22,(23,((24,(25,26)),(27,28)))))),(29,(30,((((31,36),(33,34)),(32,35)),37))))))),(41,42))),38),39),43))),(44,(45,(46,47)))));
tree tnt_1483 = [&U] (1,2,((3,(4,((((5,((6,(((7,((8,(9,10)),(11,(12,13)))),(14,(((15,17),16),40))),((18,((20,(21,(22,(((23,27),28),(24,(25,26)))))),(29,(30,((((31,36),(33,34)),(32,35)),37))))),19))),(41,42))),38),39),43))),(44,(45,(46,47)))));
tree tnt_1484 = [&U] (1,2,((3,(4,((((5,((6,(((7,(((8,(9,10)),(11,(12,13))),45)),(14,(((15,17),16),40))),((18,((20,(21,(22,(23,((24,(25,26)),(27,28)))))),(29,(30,((((31,36),(33,34)),(32,35)),37))))),19))),(41,42))),38),39),43))),(44,(46,47))));
tree tnt_1485 = [&U] (1,2,((3,(4,((((5,((6,(((7,((8,(9,10)),((11,(12,13)),45))),(14,(((15,17),16),40))),((18,((20,(21,(22,(23,((24,(25,26)),(27,28)))))),(29,(30,((((31,36),(33,34)),(32,35)),37))))),19))),(41,42))),38),39),43))),(44,(46,47))));
tree tnt_1486 = [&U] (1,2,((3,(4,((((5,((6,(((7,(((8,(9,10)),45),(11,(12,13)))),(14,(((15,17),16),40))),((18,((20,(21,(22,(23,((24,(25,26)),(27,28)))))),(29,(30,((((31,36),(33,34)),(32,35)),37))))),19))),(41,42))),38),39),43))),(44,(46,47))));
tree tnt_1487 = [&U] (1,2,((3,(4,((((5,((6,(((7,((8,(9,10)),((11,45),(12,13)))),(14,(((15,17),16),40))),((18,((20,(21,(22,(23,((24,(25,26)),(27,28)))))),(29,(30,((((31,36),(33,34)),(32,35)),37))))),19))),(41,42))),38),39),43))),(44,(46,47))));
tree tnt_1488 = [&U] (1,2,((3,(4,((((5,((6,(((7,((8,(9,10)),(11,((12,13),45)))),(14,(((15,17),16),40))),((18,((20,(21,(22,(23,((24,(25,26)),(27,28)))))),(29,(30,((((31,36),(33,34)),(32,35)),37))))),19))),(41,42))),38),39),43))),(44,(46,47))));
tree tnt_1489 = [&U] (1,2,((3,(4,((((5,((6,(((7,((8,((9,10),45)),(11,(12,13)))),(14,(((15,17),16),40))),((18,((20,(21,(22,(23,((24,(25,26)),(27,28)))))),(29,(30,((((31,36),(33,34)),(32,35)),37))))),19))),(41,42))),38),39),43))),(44,(46,47))));
tree tnt_1490 = [&U] (1,2,((3,(4,((((5,((6,(((7,(((8,45),(9,10)),(11,(12,13)))),(14,(((15,17),16),40))),((18,((20,(21,(22,(23,((24,(25,26)),(27,28)))))),(29,(30,((((31,36),(33,34)),(32,35)),37))))),19))),(41,42))),38),39),43))),(44,(46,47))));
tree tnt_1491 = [&U] (1,2,((3,(4,((((5,(39,43)),42),41),(6,(((7,(((8,(9,10)),45),(11,(12,13)))),(14,(((15,17),16),40))),((18,(((20,(21,(((22,((((23,27),28),26),25)),38),24))),29),(30,((31,(32,(33,((34,35),36)))),37)))),19)))))),(44,(46,47))));
tree tnt_1492 = [&U] (1,2,((3,(4,((((5,(39,43)),42),41),(6,(((7,((8,(9,10)),(11,((12,13),45)))),(14,(((15,17),16),40))),((18,(((20,(21,(((22,((((23,27),28),26),25)),38),24))),29),(30,((31,(32,(33,((34,35),36)))),37)))),19)))))),(44,(46,47))));
tree tnt_1493 = [&U] (1,2,((3,(4,((((5,(39,43)),42),41),(6,(((7,((8,(9,10)),((11,45),(12,13)))),(14,(((15,17),16),40))),((18,(((20,(21,(((22,((((23,27),28),26),25)),38),24))),29),(30,((31,(32,(33,((34,35),36)))),37)))),19)))))),(44,(46,47))));
tree tnt_1494 = [&U] (1,2,((3,(4,(5,((6,(((7,(((8,(9,10)),45),(11,(12,13)))),(14,(((15,17),16),40))),((18,(((20,(21,(((22,((((23,27),28),26),25)),38),24))),29),(30,((31,(32,(33,((34,35),36)))),37)))),19))),(((39,43),42),41))))),(44,(46,47))));
tree tnt_1495 = [&U] (1,2,((3,(4,((((5,(39,43)),42),41),(6,(((7,(((8,(9,10)),45),(11,(12,13)))),(14,(((15,17),16),40))),((18,(((20,(21,(((22,((((23,27),28),26),25)),38),24))),29),(30,(((31,(32,(33,(34,35)))),37),36)))),19)))))),(44,(46,47))));
tree tnt_1496 = [&U] (1,2,((3,(4,((((5,(39,43)),42),41),(6,(((7,(((8,(9,10)),45),(11,(12,13)))),(14,(((15,17),16),40))),((18,(((20,(21,(((22,((((23,27),28),26),25)),38),24))),29),(30,(((31,(32,(33,(34,35)))),36),37)))),19)))))),(44,(46,47))));
tree tnt_1497 = [&U] (1,2,((3,(4,((((5,(39,43)),42),41),(6,(((7,(((8,(9,10)),45),(11,(12,13)))),(14,(((15,17),16),40))),((18,(((20,(21,(((22,((((23,27),28),26),25)),38),24))),29),(30,(((31,36),(32,(33,(34,35)))),37)))),19)))))),(44,(46,47))));
tree tnt_1498 = [&U] (1,2,((3,(4,((((5,(39,43)),42),41),(6,(((7,(((8,(9,10)),45),(11,(12,13)))),(14,(((15,17),16),40))),((18,(((20,(21,(((22,((((23,27),28),26),25)),38),24))),29),(30,((31,((32,(33,(34,35))),36)),37)))),19)))))),(44,(46,47))));
tree tnt_1499 = [&U] (1,2,((3,(4,((((5,(39,43)),42),41),(6,(((7,(((8,(9,10)),45),(11,(12,13)))),(14,(((15,17),16),40))),((18,(((20,(21,(((22,((((23,27),28),26),25)),38),24))),29),(30,((31,(32,((33,(34,35)),36))),37)))),19)))))),(44,(46,47))));
tree tnt_1500 = [&U] (1,2,((3,(4,((((5,(39,43)),42),41),(6,(((7,(((8,(9,10)),45),(11,(12,13)))),(14,(((15,17),16),40))),((18,(((20,(21,(((22,((((23,27),28),26),25)),38),24))),29),(30,((31,((32,36),(33,(34,35)))),37)))),19)))))),(44,(46,47))));
tree tnt_1501 = [&U] (1,2,((3,(4,(((5,(((6,(((7,(((8,(9,10)),45),(11,(12,13)))),(14,((15,17),16))),(18,(19,((((20,((22,(((23,27),28),(24,(25,26)))),38)),21),29),(30,((31,(32,(33,(34,35)))),(36,37)))))))),(40,41)),42)),39),43))),(44,(46,47))));
tree tnt_1502 = [&U] (1,2,((3,(4,(((5,(((6,(((7,(((8,(9,10)),45),(11,(12,13)))),(14,((15,17),16))),(18,(19,((((20,((22,(((23,27),28),(24,(25,26)))),38)),21),29),(30,(((31,36),(32,(33,(34,35)))),37))))))),(40,41)),42)),39),43))),(44,(46,47))));
tree tnt_1503 = [&U] (1,2,((3,(4,(((5,(((6,(((7,(((8,(9,10)),45),(11,(12,13)))),(14,((15,17),16))),(18,(19,((((20,((22,(((23,27),28),(24,(25,26)))),38)),21),29),(30,((31,((32,(33,(34,35))),36)),37))))))),(40,41)),42)),39),43))),(44,(46,47))));
tree tnt_1504 = [&U] (1,2,((3,(4,(((5,(((6,(((7,(((8,(9,10)),45),(11,(12,13)))),(14,((15,17),16))),(18,(19,((((20,((22,(((23,27),28),(24,(25,26)))),38)),21),29),(30,((31,(32,((33,(34,35)),36))),37))))))),(40,41)),42)),39),43))),(44,(46,47))));
tree tnt_1505 = [&U] (1,2,((3,(4,(((5,(((6,(((7,(((8,(9,10)),45),(11,(12,13)))),(14,((15,17),16))),(18,(19,((((20,((22,(((23,27),28),(24,(25,26)))),38)),21),29),(30,((31,((32,36),(33,(34,35)))),37))))))),(40,41)),42)),39),43))),(44,(46,47))));
tree tnt_1506 = [&U] (1,2,((3,(4,(((5,(((6,(((7,(((8,(9,10)),45),(11,(12,13)))),(14,((15,17),16))),(18,(19,((((20,((22,(((23,27),28),(24,(25,26)))),38)),21),29),(30,((31,(32,((33,36),(34,35)))),37))))))),(40,41)),42)),39),43))),(44,(46,47))));
tree tnt_1507 = [&U] (1,2,((3,(4,(((5,(((6,(((7,(((8,(9,10)),45),(11,(12,13)))),(14,((15,17),16))),(18,(19,((((20,((22,(((23,27),28),(24,(25,26)))),38)),21),29),(30,(((31,(32,(33,(34,35)))),36),37))))))),(40,41)),42)),39),43))),(44,(46,47))));
tree tnt_1508 = [&U] (1,2,((3,(4,(((5,(((6,(((7,(((8,(9,10)),45),(11,(12,13)))),(14,(15,(16,17)))),(18,(19,((((20,((22,(((23,27),28),(24,(25,26)))),38)),21),29),(30,((31,(32,(33,(34,35)))),(36,37)))))))),(40,41)),42)),39),43))),(44,(46,47))));
tree tnt_1509 = [&U] (1,2,((3,(4,(((5,(((6,(((7,((8,(9,10)),(11,((12,13),45)))),(14,((15,17),16))),(18,(19,((((20,((22,(((23,27),28),(24,(25,26)))),38)),21),29),(30,((31,(32,(33,(34,35)))),(36,37)))))))),(40,41)),42)),39),43))),(44,(46,47))));
tree tnt_1510 = [&U] (1,2,((3,(4,(((5,(((6,(((7,((8,(9,10)),((11,45),(12,13)))),(14,((15,17),16))),(18,(19,((((20,((22,(((23,27),28),(24,(25,26)))),38)),21),29),(30,((31,(32,(33,(34,35)))),(36,37)))))))),(40,41)),42)),39),43))),(44,(46,47))));
tree tnt_1511 = [&U] (1,2,(((3,((5,((6,(((7,((8,(9,10)),((11,45),(12,13)))),(14,(15,(16,17)))),((18,(19,(((20,(21,((((((23,27),28),26),25),38),24))),29),(30,((31,(32,(33,(34,35)))),(36,37)))))),22))),(39,(40,41)))),(42,43))),4),(44,(46,47))));
tree tnt_1512 = [&U] (1,2,(((3,((5,((6,(((7,((8,(9,10)),((11,45),(12,13)))),(14,(15,(16,17)))),((18,(19,(((20,(21,((((((23,27),28),26),25),38),24))),29),(30,((31,((32,(33,(34,35))),36)),37))))),22))),(39,(40,41)))),(42,43))),4),(44,(46,47))));
tree tnt_1513 = [&U] (1,2,(((3,((5,((6,(((7,((8,(9,10)),((11,45),(12,13)))),(14,(15,(16,17)))),((18,(19,(((20,(21,((((((23,27),28),26),25),38),24))),29),(30,(((31,36),(32,(33,(34,35)))),37))))),22))),(39,(40,41)))),(42,43))),4),(44,(46,47))));
tree tnt_1514 = [&U] (1,2,(((3,((5,((6,(((7,((8,(9,10)),((11,45),(12,13)))),(14,(15,(16,17)))),((18,(19,(((20,(21,((((((23,27),28),26),25),38),24))),29),(30,((31,((32,36),(33,(34,35)))),37))))),22))),(39,(40,41)))),(42,43))),4),(44,(46,47))));
tree tnt_1515 = [&U] (1,2,(((3,((5,((6,(((7,((8,(9,10)),((11,45),(12,13)))),(14,(15,(16,17)))),((18,(19,(((20,(21,((((((23,27),28),26),25),38),24))),29),(30,((31,(32,((33,(34,35)),36))),37))))),22))),(39,(40,41)))),(42,43))),4),(44,(46,47))));
tree tnt_1516 = [&U] (1,2,(((3,((5,((6,(((7,((8,(9,10)),((11,45),(12,13)))),(14,(15,(16,17)))),((18,(19,(((20,(21,((((((23,27),28),26),25),38),24))),29),(30,((31,(32,(33,((34,35),36)))),37))))),22))),(39,(40,41)))),(42,43))),4),(44,(46,47))));
tree tnt_1517 = [&U] (1,2,(((3,((5,((6,(((7,((8,(9,10)),((11,45),(12,13)))),(14,(15,(16,17)))),((18,(19,(((20,(21,((((((23,27),28),26),25),38),24))),29),(30,(((31,(32,(33,(34,35)))),36),37))))),22))),(39,(40,41)))),(42,43))),4),(44,(46,47))));
tree tnt_1518 = [&U] (1,2,(((3,((5,((6,(((7,((8,(9,10)),((11,45),(12,13)))),(14,((15,17),16))),((18,(19,(((20,(21,((((((23,27),28),26),25),38),24))),29),(30,((31,(32,(33,(34,35)))),(36,37)))))),22))),(39,(40,41)))),(42,43))),4),(44,(46,47))));
tree tnt_1519 = [&U] (1,2,(((3,((5,((6,(((7,((8,(9,10)),((11,45),(12,13)))),(14,(15,(16,17)))),(18,(19,(((20,(21,((22,(((((23,27),28),26),25),38)),24))),29),(30,((31,(32,(33,(34,35)))),(36,37)))))))),(39,(40,41)))),(42,43))),4),(44,(46,47))));
tree tnt_1520 = [&U] (1,2,(((3,((5,((6,(((7,((8,(9,10)),((11,(12,13)),45))),(14,(15,(16,17)))),((18,(19,(((20,(21,((((((23,27),28),26),25),38),24))),29),(30,((31,(32,(33,(34,35)))),(36,37)))))),22))),(39,(40,41)))),(42,43))),4),(44,(46,47))));
tree tnt_1521 = [&U] (1,2,((3,(4,(((5,(((6,(((7,((8,(9,10)),((11,45),(12,13)))),(14,(((15,17),16),40))),((18,((((20,(22,((23,((24,(25,26)),(27,28))),38))),21),29),(30,(((31,(32,(33,(34,35)))),36),37)))),19))),41),42)),43),39))),(44,(46,47))));
tree tnt_1522 = [&U] (1,2,((3,(4,(((5,(((6,(((7,((8,(9,10)),((11,45),(12,13)))),(14,(((15,17),16),40))),((18,((((20,(22,((23,((24,(25,26)),(27,28))),38))),21),29),(30,((31,(32,(33,(34,35)))),(36,37))))),19))),41),42)),43),39))),(44,(46,47))));
tree tnt_1523 = [&U] (1,2,((3,(4,(((5,(((6,(((7,((8,(9,10)),(11,((12,13),45)))),(14,(((15,17),16),40))),((18,((((20,(22,((23,((24,(25,26)),(27,28))),38))),21),29),(30,(((31,(32,(33,(34,35)))),36),37)))),19))),41),42)),43),39))),(44,(46,47))));
tree tnt_1524 = [&U] (1,2,((3,(4,(((5,(((6,(((7,((8,(9,10)),((11,45),(12,13)))),(14,(((15,17),16),40))),((18,((((20,(22,((((23,27),28),(24,(25,26))),38))),21),29),(30,(((31,(32,(33,(34,35)))),36),37)))),19))),41),42)),43),39))),(44,(46,47))));
tree tnt_1525 = [&U] (1,2,((3,(4,(((5,(((6,(((7,((8,(9,10)),((11,45),(12,13)))),(14,(((15,17),16),40))),((18,((((20,((22,(23,((24,(25,26)),(27,28)))),38)),21),29),(30,(((31,(32,(33,(34,35)))),36),37)))),19))),41),42)),43),39))),(44,(46,47))));
tree tnt_1526 = [&U] (1,2,((3,(4,(((5,(((6,(((7,((8,(9,10)),((11,45),(12,13)))),(14,(((15,17),16),40))),((18,((((20,(22,((23,((24,(25,26)),(27,28))),38))),21),29),(30,((31,(32,((33,(34,35)),36))),37)))),19))),41),42)),43),39))),(44,(46,47))));
tree tnt_1527 = [&U] (1,2,((3,(4,(((5,(((6,(((7,((8,(9,10)),((11,45),(12,13)))),(14,(((15,17),16),40))),((18,((((20,(22,((23,((24,(25,26)),(27,28))),38))),21),29),(30,((31,((32,36),(33,(34,35)))),37)))),19))),41),42)),43),39))),(44,(46,47))));
tree tnt_1528 = [&U] (1,2,((3,(4,(((5,(((6,(((7,((8,(9,10)),((11,45),(12,13)))),(14,(((15,17),16),40))),((18,((((20,(22,((23,((24,(25,26)),(27,28))),38))),21),29),(30,((31,(32,((33,36),(34,35)))),37)))),19))),41),42)),43),39))),(44,(46,47))));
tree tnt_1529 = [&U] (1,2,((3,(4,(((5,(((6,(((7,((8,(9,10)),((11,45),(12,13)))),(14,(((15,17),16),40))),(((18,((((20,((23,((24,(25,26)),(27,28))),38)),21),29),(30,(((31,(32,(33,(34,35)))),36),37)))),19),22))),41),42)),43),39))),(44,(46,47))));
tree tnt_1530 = [&U] (1,2,((3,(4,(((5,(((6,(((7,((8,(9,10)),((11,45),(12,13)))),(14,(((15,17),16),40))),((18,((((20,(((22,((24,(25,26)),(27,28))),23),38)),21),29),(30,(((31,(32,(33,(34,35)))),36),37)))),19))),41),42)),43),39))),(44,(46,47))));
tree tnt_1531 = [&U] (1,2,((3,(4,((5,((6,(((7,((8,(9,10)),(11,(12,13)))),(14,(15,(16,17)))),((((18,(29,(30,((31,(32,((33,(34,35)),36))),37)))),(20,(21,(((23,27),28),(24,(25,26)))))),22),19))),((38,39),(40,41)))),(42,43)))),(44,(45,(46,47)))));
tree tnt_1532 = [&U] (1,2,((3,(4,((5,((6,(((7,(((8,(9,10)),(11,(12,13))),45)),(14,(15,(16,17)))),((((18,(29,(30,((31,(32,((33,(34,35)),36))),37)))),(20,(21,(((23,27),28),(24,(25,26)))))),22),19))),((38,39),(40,41)))),(42,43)))),(44,(46,47))));
tree tnt_1533 = [&U] (1,2,((3,(4,((5,((6,(((7,((8,(9,10)),((11,(12,13)),45))),(14,(15,(16,17)))),((((18,(29,(30,((31,(32,((33,(34,35)),36))),37)))),(20,(21,(((23,27),28),(24,(25,26)))))),22),19))),((38,39),(40,41)))),(42,43)))),(44,(46,47))));
tree tnt_1534 = [&U] (1,2,((3,(4,((5,((6,(((7,(((8,(9,10)),45),(11,(12,13)))),(14,(15,(16,17)))),((((18,(29,(30,((31,(32,((33,(34,35)),36))),37)))),(20,(21,(((23,27),28),(24,(25,26)))))),22),19))),((38,39),(40,41)))),(42,43)))),(44,(46,47))));
tree tnt_1535 = [&U] (1,2,((3,(4,((5,((6,(((7,((8,(9,10)),(11,((12,13),45)))),(14,(15,(16,17)))),((((18,(29,(30,((31,(32,((33,(34,35)),36))),37)))),(20,(21,(((23,27),28),(24,(25,26)))))),22),19))),((38,39),(40,41)))),(42,43)))),(44,(46,47))));
tree tnt_1536 = [&U] (1,2,((3,(4,((5,((6,(((7,((8,(9,10)),((11,45),(12,13)))),(14,(15,(16,17)))),((((18,(29,(30,((31,(32,((33,(34,35)),36))),37)))),(20,(21,(((23,27),28),(24,(25,26)))))),22),19))),((38,39),(40,41)))),(42,43)))),(44,(46,47))));
tree tnt_1537 = [&U] (1,2,((3,(4,((5,((6,(((7,(((8,45),(9,10)),(11,(12,13)))),(14,(15,(16,17)))),((((18,(29,(30,((31,(32,((33,(34,35)),36))),37)))),(20,(21,(((23,27),28),(24,(25,26)))))),22),19))),((38,39),(40,41)))),(42,43)))),(44,(46,47))));
tree tnt_1538 = [&U] (1,2,((3,(4,((5,((6,(((7,((8,((9,10),45)),(11,(12,13)))),(14,(15,(16,17)))),((((18,(29,(30,((31,(32,((33,(34,35)),36))),37)))),(20,(21,(((23,27),28),(24,(25,26)))))),22),19))),((38,39),(40,41)))),(42,43)))),(44,(46,47))));
tree tnt_1539 = [&U] (1,2,((3,(4,((5,((6,(((7,((8,(9,10)),(11,(12,(13,45))))),(14,(15,(16,17)))),((((18,(29,(30,((31,(32,((33,(34,35)),36))),37)))),(20,(21,(((23,27),28),(24,(25,26)))))),22),19))),((38,39),(40,41)))),(42,43)))),(44,(46,47))));
tree tnt_1540 = [&U] (1,2,((3,(4,((5,((6,(((7,((8,(9,(10,45))),(11,(12,13)))),(14,(15,(16,17)))),((((18,(29,(30,((31,(32,((33,(34,35)),36))),37)))),(20,(21,(((23,27),28),(24,(25,26)))))),22),19))),((38,39),(40,41)))),(42,43)))),(44,(46,47))));
tree tnt_1541 = [&U] (1,2,((3,(4,((((5,(39,43)),42),41),(6,(((7,((8,(9,(10,45))),(11,(12,13)))),(14,(((15,17),16),40))),(18,(19,((((20,(((22,((24,(25,26)),(27,28))),23),38)),21),29),(30,((31,(32,(33,((34,35),36)))),37)))))))))),(44,(46,47))));
tree tnt_1542 = [&U] (1,2,((3,(4,((((5,(39,43)),42),41),(6,(((7,((8,(9,(10,45))),(11,(12,13)))),(14,(((15,17),16),40))),(18,(19,((((20,((22,(((23,27),28),(24,(25,26)))),38)),21),29),(30,((31,(32,(33,((34,35),36)))),37)))))))))),(44,(46,47))));
tree tnt_1543 = [&U] (1,2,((3,(4,((((5,(39,43)),42),41),(6,(((7,((8,(9,(10,45))),(11,(12,13)))),(14,(((15,17),16),40))),(18,(19,((((20,(((22,((24,(25,26)),(27,28))),23),38)),21),29),(30,(((31,(32,(33,(34,35)))),37),36)))))))))),(44,(46,47))));
tree tnt_1544 = [&U] (1,2,((3,(4,((((5,(39,43)),42),41),(6,(((7,((8,(9,(10,45))),(11,(12,13)))),(14,(((15,17),16),40))),(18,(19,((((20,(((22,((24,(25,26)),(27,28))),23),38)),21),29),(30,(((31,(32,(33,(34,35)))),36),37)))))))))),(44,(46,47))));
tree tnt_1545 = [&U] (1,2,((3,(4,((((5,(39,43)),42),41),(6,(((7,((8,(9,(10,45))),(11,(12,13)))),(14,(((15,17),16),40))),(18,(19,((((20,(((22,((24,(25,26)),(27,28))),23),38)),21),29),(30,(((31,36),(32,(33,(34,35)))),37)))))))))),(44,(46,47))));
tree tnt_1546 = [&U] (1,2,((3,(4,((((5,(39,43)),42),41),(6,(((7,((8,(9,(10,45))),(11,(12,13)))),(14,(((15,17),16),40))),(18,(19,((((20,(((22,((24,(25,26)),(27,28))),23),38)),21),29),(30,((31,((32,(33,(34,35))),36)),37)))))))))),(44,(46,47))));
tree tnt_1547 = [&U] (1,2,((3,(4,((((5,(39,43)),42),41),(6,(((7,((8,(9,(10,45))),(11,(12,13)))),(14,(((15,17),16),40))),(18,(19,((((20,(((22,((24,(25,26)),(27,28))),23),38)),21),29),(30,((31,(32,((33,(34,35)),36))),37)))))))))),(44,(46,47))));
tree tnt_1548 = [&U] (1,2,((3,(4,((((5,(39,43)),42),41),(6,(((7,((8,(9,(10,45))),(11,(12,13)))),(14,(((15,17),16),40))),(18,(19,((((20,(((22,((24,(25,26)),(27,28))),23),38)),21),29),(30,((31,((32,36),(33,(34,35)))),37)))))))))),(44,(46,47))));
tree tnt_1549 = [&U] (1,2,((3,(4,((((5,(39,43)),42),41),(6,(((7,((8,(9,(10,45))),(11,(12,13)))),(14,(((15,17),16),40))),((18,(19,((((20,((23,((24,(25,26)),(27,28))),38)),21),29),(30,((31,(32,(33,((34,35),36)))),37))))),22)))))),(44,(46,47))));
tree tnt_1550 = [&U] (1,2,((3,(4,((((5,(39,43)),42),41),(6,(((7,((8,(9,(10,45))),(11,(12,13)))),(14,(((15,17),16),40))),(18,(19,((((20,(22,((23,((24,(25,26)),(27,28))),38))),21),29),(30,((31,(32,(33,((34,35),36)))),37)))))))))),(44,(46,47))));
tree tnt_1551 = [&U] (1,2,(((3,((5,((6,(((7,((8,(9,10)),(11,(12,13)))),(14,(15,(16,17)))),(((18,((20,(21,(((23,27),28),(24,(25,26))))),(29,(30,((31,(32,((33,36),(34,35)))),37))))),22),19))),((38,39),(40,41)))),(42,43))),4),(44,(45,(46,47)))));
tree tnt_1552 = [&U] (1,2,(((3,((5,((6,(((7,((8,(9,10)),(11,(12,13)))),(14,((15,17),16))),(((18,((20,(21,(((23,27),28),(24,(25,26))))),(29,(30,((31,(32,((33,36),(34,35)))),37))))),22),19))),((38,39),(40,41)))),(42,43))),4),(44,(45,(46,47)))));
tree tnt_1553 = [&U] (1,2,(((3,((5,((6,(((7,((8,(9,10)),(11,(12,13)))),(14,(15,(16,17)))),(((18,((20,(21,(23,((24,(25,26)),(27,28))))),(29,(30,((31,(32,((33,36),(34,35)))),37))))),22),19))),((38,39),(40,41)))),(42,43))),4),(44,(45,(46,47)))));
tree tnt_1554 = [&U] (1,2,(((3,((5,((6,(((7,((8,(9,10)),(11,(12,13)))),(14,(15,(16,17)))),(((18,((20,(21,(((23,27),28),(24,(25,26))))),(29,(30,(((31,(32,(33,(34,35)))),37),36))))),22),19))),((38,39),(40,41)))),(42,43))),4),(44,(45,(46,47)))));
tree tnt_1555 = [&U] (1,2,(((3,((5,((6,(((7,((8,(9,10)),(11,(12,13)))),(14,(15,(16,17)))),(((18,((20,(21,(((23,27),28),(24,(25,26))))),(29,(30,(((31,(32,(33,(34,35)))),36),37))))),22),19))),((38,39),(40,41)))),(42,43))),4),(44,(45,(46,47)))));
tree tnt_1556 = [&U] (1,2,(((3,((5,((6,(((7,((8,(9,10)),(11,(12,13)))),(14,(15,(16,17)))),(((18,((20,(21,(((23,27),28),(24,(25,26))))),(29,(30,((31,((32,(33,(34,35))),36)),37))))),22),19))),((38,39),(40,41)))),(42,43))),4),(44,(45,(46,47)))));
tree tnt_1557 = [&U] (1,2,(((3,((5,((6,(((7,((8,(9,10)),(11,(12,13)))),(14,(15,(16,17)))),(((18,((20,(21,(((23,27),28),(24,(25,26))))),(29,(30,((31,(32,((33,(34,35)),36))),37))))),22),19))),((38,39),(40,41)))),(42,43))),4),(44,(45,(46,47)))));
tree tnt_1558 = [&U] (1,2,(((3,((5,((6,(((7,((8,(9,10)),(11,(12,13)))),(14,(15,(16,17)))),((18,((20,(21,(22,(((23,27),28),(24,(25,26)))))),(29,(30,((31,(32,((33,36),(34,35)))),37))))),19))),((38,39),(40,41)))),(42,43))),4),(44,(45,(46,47)))));
tree tnt_1559 = [&U] (1,2,(((3,((5,((6,(((7,(((8,(9,10)),(11,(12,13))),45)),(14,(15,(16,17)))),(((18,((20,(21,(((23,27),28),(24,(25,26))))),(29,(30,((31,(32,((33,36),(34,35)))),37))))),22),19))),((38,39),(40,41)))),(42,43))),4),(44,(46,47))));
tree tnt_1560 = [&U] (1,2,(((3,((5,((6,(((7,((8,(9,10)),((11,(12,13)),45))),(14,(15,(16,17)))),(((18,((20,(21,(((23,27),28),(24,(25,26))))),(29,(30,((31,(32,((33,36),(34,35)))),37))))),22),19))),((38,39),(40,41)))),(42,43))),4),(44,(46,47))));
tree tnt_1561 = [&U] (1,2,(((3,((5,((6,(((7,(((8,45),(9,10)),(11,(12,13)))),(14,((15,17),16))),(18,(19,(((20,(21,(22,(23,((24,(25,26)),(27,28)))))),29),(30,(((31,(32,(33,(34,35)))),36),37))))))),((38,39),(40,41)))),(42,43))),4),(44,(46,47))));
tree tnt_1562 = [&U] (1,2,(((3,((5,((6,(((7,((8,((9,10),45)),(11,(12,13)))),(14,((15,17),16))),(18,(19,(((20,(21,(22,(23,((24,(25,26)),(27,28)))))),29),(30,(((31,(32,(33,(34,35)))),36),37))))))),((38,39),(40,41)))),(42,43))),4),(44,(46,47))));
tree tnt_1563 = [&U] (1,2,(((3,((5,((6,(((7,(((8,45),(9,10)),(11,(12,13)))),(14,(15,(16,17)))),(18,(19,(((20,(21,(22,(23,((24,(25,26)),(27,28)))))),29),(30,(((31,(32,(33,(34,35)))),36),37))))))),((38,39),(40,41)))),(42,43))),4),(44,(46,47))));
tree tnt_1564 = [&U] (1,2,(((3,((5,((6,(((7,(((8,45),(9,10)),(11,(12,13)))),(14,((15,17),16))),(18,(19,(((20,(21,(22,(((23,27),28),(24,(25,26)))))),29),(30,(((31,(32,(33,(34,35)))),36),37))))))),((38,39),(40,41)))),(42,43))),4),(44,(46,47))));
tree tnt_1565 = [&U] (1,2,(((3,((5,((6,(((7,(((8,45),(9,10)),(11,(12,13)))),(14,((15,17),16))),(18,(19,(((20,(21,(22,(23,((24,(25,26)),(27,28)))))),29),(30,(((31,(32,(33,(34,35)))),37),36))))))),((38,39),(40,41)))),(42,43))),4),(44,(46,47))));
tree tnt_1566 = [&U] (1,2,(((3,((5,((6,(((7,(((8,45),(9,10)),(11,(12,13)))),(14,((15,17),16))),(18,(19,(((20,(21,(22,(23,((24,(25,26)),(27,28)))))),29),(30,((31,(32,((33,(34,35)),36))),37))))))),((38,39),(40,41)))),(42,43))),4),(44,(46,47))));
tree tnt_1567 = [&U] (1,2,(((3,((5,((6,(((7,(((8,45),(9,10)),(11,(12,13)))),(14,((15,17),16))),(18,(19,(((20,(21,(22,(23,((24,(25,26)),(27,28)))))),29),(30,((31,((32,36),(33,(34,35)))),37))))))),((38,39),(40,41)))),(42,43))),4),(44,(46,47))));
tree tnt_1568 = [&U] (1,2,(((3,((5,((6,(((7,(((8,45),(9,10)),(11,(12,13)))),(14,((15,17),16))),(18,(19,(((20,(21,(22,(23,((24,(25,26)),(27,28)))))),29),(30,((31,(32,((33,36),(34,35)))),37))))))),((38,39),(40,41)))),(42,43))),4),(44,(46,47))));
tree tnt_1569 = [&U] (1,2,(((3,((5,((6,(((7,(((8,45),(9,10)),(11,(12,13)))),(14,((15,17),16))),((18,(19,(((20,(21,(23,((24,(25,26)),(27,28))))),29),(30,(((31,(32,(33,(34,35)))),36),37))))),22))),((38,39),(40,41)))),(42,43))),4),(44,(46,47))));
tree tnt_1570 = [&U] (1,2,(((3,((5,((6,(((7,(((8,(9,10)),(11,(12,13))),45)),(14,((15,17),16))),(18,(19,(((20,(21,(22,(23,((24,(25,26)),(27,28)))))),29),(30,(((31,(32,(33,(34,35)))),36),37))))))),((38,39),(40,41)))),(42,43))),4),(44,(46,47))));
tree tnt_1571 = [&U] (1,2,((3,(4,(((5,(((6,(((7,((8,(9,10)),((11,12),13))),(14,(15,(16,17)))),((18,(((20,(21,((22,(((((23,27),28),26),25),38)),24))),29),(30,((31,((32,36),(33,(34,35)))),37)))),19))),(40,41)),42)),39),43))),(44,(45,(46,47)))));
tree tnt_1572 = [&U] (1,2,((3,(4,(((5,(((6,(((7,((8,(9,10)),((11,12),13))),(14,(15,(16,17)))),((18,(((20,(21,((22,(((((23,27),28),26),25),38)),24))),29),(30,((31,(32,((33,(34,35)),36))),37)))),19))),(40,41)),42)),39),43))),(44,(45,(46,47)))));
tree tnt_1573 = [&U] (1,2,((3,(4,(((5,(((6,(((7,((8,(9,10)),((11,12),13))),(14,(15,(16,17)))),((18,(((20,(21,((22,(((((23,27),28),26),25),38)),24))),29),(30,((31,((32,(33,(34,35))),36)),37)))),19))),(40,41)),42)),39),43))),(44,(45,(46,47)))));
tree tnt_1574 = [&U] (1,2,((3,(4,(((5,(((6,(((7,((8,(9,10)),((11,12),13))),(14,(15,(16,17)))),((18,(((20,(21,((22,(((((23,27),28),26),25),38)),24))),29),(30,(((31,36),(32,(33,(34,35)))),37)))),19))),(40,41)),42)),39),43))),(44,(45,(46,47)))));
tree tnt_1575 = [&U] (1,2,((3,(4,(((5,(((6,(((7,((8,(9,10)),((11,12),13))),(14,((15,17),16))),((18,(((20,(21,((22,(((((23,27),28),26),25),38)),24))),29),(30,((31,((32,36),(33,(34,35)))),37)))),19))),(40,41)),42)),39),43))),(44,(45,(46,47)))));
tree tnt_1576 = [&U] (1,2,((3,(4,(((5,(((6,(((7,(((8,(9,10)),((11,12),13)),45)),(14,(15,(16,17)))),((18,(((20,(21,((22,(((((23,27),28),26),25),38)),24))),29),(30,((31,((32,36),(33,(34,35)))),37)))),19))),(40,41)),42)),39),43))),(44,(46,47))));
tree tnt_1577 = [&U] (1,2,((3,(4,(((5,(((6,(((7,((8,(9,10)),(((11,12),13),45))),(14,(15,(16,17)))),((18,(((20,(21,((22,(((((23,27),28),26),25),38)),24))),29),(30,((31,((32,36),(33,(34,35)))),37)))),19))),(40,41)),42)),39),43))),(44,(46,47))));
tree tnt_1578 = [&U] (1,2,((3,(4,(((5,(((6,(((7,(((8,(9,10)),45),((11,12),13))),(14,(15,(16,17)))),((18,(((20,(21,((22,(((((23,27),28),26),25),38)),24))),29),(30,((31,((32,36),(33,(34,35)))),37)))),19))),(40,41)),42)),39),43))),(44,(46,47))));
tree tnt_1579 = [&U] (1,2,((3,(4,(((5,(((6,(((7,((8,(9,10)),((11,12),(13,45)))),(14,(15,(16,17)))),((18,(((20,(21,((22,(((((23,27),28),26),25),38)),24))),29),(30,((31,((32,36),(33,(34,35)))),37)))),19))),(40,41)),42)),39),43))),(44,(46,47))));
tree tnt_1580 = [&U] (1,2,((3,(4,(((5,(((6,(((7,((8,(9,10)),(((11,12),45),13))),(14,(15,(16,17)))),((18,(((20,(21,((22,(((((23,27),28),26),25),38)),24))),29),(30,((31,((32,36),(33,(34,35)))),37)))),19))),(40,41)),42)),39),43))),(44,(46,47))));
tree tnt_1581 = [&U] (1,2,(((3,((5,((6,(((7,((8,(9,10)),(11,(12,13)))),(14,((15,17),16))),((18,(19,(((20,(21,(((23,27),28),(24,(25,26))))),29),(30,((31,((32,36),(33,(34,35)))),37))))),22))),((38,39),(40,41)))),(42,43))),4),(44,((45,46),47))));
tree tnt_1582 = [&U] (1,2,(((3,((5,((6,(((7,((8,(9,10)),(11,(12,13)))),(14,(15,(16,17)))),((18,(19,(((20,(21,(((23,27),28),(24,(25,26))))),29),(30,((31,((32,36),(33,(34,35)))),37))))),22))),((38,39),(40,41)))),(42,43))),4),(44,((45,46),47))));
tree tnt_1583 = [&U] (1,2,(((3,((5,((6,(((7,((8,(9,10)),(11,(12,13)))),(14,((15,17),16))),((18,(19,(((20,(21,(23,((24,(25,26)),(27,28))))),29),(30,((31,((32,36),(33,(34,35)))),37))))),22))),((38,39),(40,41)))),(42,43))),4),(44,((45,46),47))));
tree tnt_1584 = [&U] (1,2,(((3,((5,((6,(((7,((8,(9,10)),(11,(12,13)))),(14,((15,17),16))),((18,(19,(((20,(21,(((23,27),28),(24,(25,26))))),29),(30,((31,(32,((33,(34,35)),36))),37))))),22))),((38,39),(40,41)))),(42,43))),4),(44,((45,46),47))));
tree tnt_1585 = [&U] (1,2,(((3,((5,((6,(((7,((8,(9,10)),(11,(12,13)))),(14,((15,17),16))),((18,(19,(((20,(21,(((23,27),28),(24,(25,26))))),29),(30,(((31,(32,(33,(34,35)))),37),36))))),22))),((38,39),(40,41)))),(42,43))),4),(44,((45,46),47))));
tree tnt_1586 = [&U] (1,2,(((3,((5,((6,(((7,((8,(9,10)),(11,(12,13)))),(14,((15,17),16))),((18,(19,(((20,(21,(((23,27),28),(24,(25,26))))),29),(30,(((31,(32,(33,(34,35)))),36),37))))),22))),((38,39),(40,41)))),(42,43))),4),(44,((45,46),47))));
tree tnt_1587 = [&U] (1,2,(((3,((5,((6,(((7,((8,(9,10)),(11,(12,13)))),(14,((15,17),16))),((18,(19,(((20,(21,(((23,27),28),(24,(25,26))))),29),(30,((31,((32,(33,(34,35))),36)),37))))),22))),((38,39),(40,41)))),(42,43))),4),(44,((45,46),47))));
tree tnt_1588 = [&U] (1,2,(((3,((5,((6,(((7,((8,(9,10)),(11,(12,13)))),(14,((15,17),16))),((18,(19,(((20,(21,(((23,27),28),(24,(25,26))))),29),(30,(((31,36),(32,(33,(34,35)))),37))))),22))),((38,39),(40,41)))),(42,43))),4),(44,((45,46),47))));
tree tnt_1589 = [&U] (1,2,(((3,((5,((6,(((7,((8,(9,10)),(11,(12,13)))),(14,((15,17),16))),((18,(19,(((20,(21,(((23,27),28),(24,(25,26))))),29),(30,((31,(32,((33,36),(34,35)))),37))))),22))),((38,39),(40,41)))),(42,43))),4),(44,((45,46),47))));
tree tnt_1590 = [&U] (1,2,(((3,((5,((6,(((7,((8,(9,10)),(11,(12,13)))),(14,((15,17),16))),((18,(19,((((20,(((23,27),28),(24,(25,26)))),21),29),(30,((31,((32,36),(33,(34,35)))),37))))),22))),((38,39),(40,41)))),(42,43))),4),(44,((45,46),47))));
tree tnt_1591 = [&U] (1,2,((3,(4,(((5,(((6,(((7,((8,((9,45),10)),(11,(12,13)))),(14,(15,(16,17)))),(18,(19,((((20,((22,(((23,27),28),(24,(25,26)))),38)),21),29),(30,((31,((32,36),(33,(34,35)))),37))))))),(40,41)),42)),39),43))),(44,(46,47))));
tree tnt_1592 = [&U] (1,2,((3,(4,(((5,(((6,(((7,((8,((9,45),10)),(11,(12,13)))),(14,((15,17),16))),(18,(19,((((20,((22,(((23,27),28),(24,(25,26)))),38)),21),29),(30,((31,((32,36),(33,(34,35)))),37))))))),(40,41)),42)),39),43))),(44,(46,47))));
tree tnt_1593 = [&U] (1,2,((3,(4,(((5,(((6,(((7,(((8,(9,10)),(11,(12,13))),45)),(14,(15,(16,17)))),(18,(19,((((20,((22,(((23,27),28),(24,(25,26)))),38)),21),29),(30,((31,((32,36),(33,(34,35)))),37))))))),(40,41)),42)),39),43))),(44,(46,47))));
tree tnt_1594 = [&U] (1,2,((3,(4,(((5,(((6,(((7,(((8,(9,10)),45),(11,(12,13)))),(14,(15,(16,17)))),(18,(19,((((20,((22,(((23,27),28),(24,(25,26)))),38)),21),29),(30,((31,((32,36),(33,(34,35)))),37))))))),(40,41)),42)),39),43))),(44,(46,47))));
tree tnt_1595 = [&U] (1,2,((3,(4,(((5,(((6,(((7,((8,(9,10)),((11,(12,13)),45))),(14,(15,(16,17)))),(18,(19,((((20,((22,(((23,27),28),(24,(25,26)))),38)),21),29),(30,((31,((32,36),(33,(34,35)))),37))))))),(40,41)),42)),39),43))),(44,(46,47))));
tree tnt_1596 = [&U] (1,2,((3,(4,(((5,(((6,(((7,((8,((9,10),45)),(11,(12,13)))),(14,(15,(16,17)))),(18,(19,((((20,((22,(((23,27),28),(24,(25,26)))),38)),21),29),(30,((31,((32,36),(33,(34,35)))),37))))))),(40,41)),42)),39),43))),(44,(46,47))));
tree tnt_1597 = [&U] (1,2,((3,(4,(((5,(((6,(((7,(((8,45),(9,10)),(11,(12,13)))),(14,(15,(16,17)))),(18,(19,((((20,((22,(((23,27),28),(24,(25,26)))),38)),21),29),(30,((31,((32,36),(33,(34,35)))),37))))))),(40,41)),42)),39),43))),(44,(46,47))));
tree tnt_1598 = [&U] (1,2,((3,(4,(((5,(((6,(((7,((8,(9,10)),(11,((12,13),45)))),(14,(15,(16,17)))),(18,(19,((((20,((22,(((23,27),28),(24,(25,26)))),38)),21),29),(30,((31,((32,36),(33,(34,35)))),37))))))),(40,41)),42)),39),43))),(44,(46,47))));
tree tnt_1599 = [&U] (1,2,((3,(4,(((5,(((6,(((7,((8,(9,10)),((11,45),(12,13)))),(14,(15,(16,17)))),(18,(19,((((20,((22,(((23,27),28),(24,(25,26)))),38)),21),29),(30,((31,((32,36),(33,(34,35)))),37))))))),(40,41)),42)),39),43))),(44,(46,47))));
tree tnt_1600 = [&U] (1,2,((3,(4,(((5,(((6,(((7,((8,(9,10)),(11,(12,(13,45))))),(14,(15,(16,17)))),(18,(19,((((20,((22,(((23,27),28),(24,(25,26)))),38)),21),29),(30,((31,((32,36),(33,(34,35)))),37))))))),(40,41)),42)),39),43))),(44,(46,47))));
tree tnt_1601 = [&U] (1,2,(((3,((5,((6,(((7,((8,(9,(10,45))),(11,(12,13)))),(14,(15,(16,17)))),(((18,((((20,(((23,27),28),(24,(25,26)))),21),29),(30,((31,(32,(33,((34,35),36)))),37)))),22),19))),((38,39),(40,41)))),(42,43))),4),(44,(46,47))));
tree tnt_1602 = [&U] (1,2,(((3,((5,((6,(((7,((8,(9,(10,45))),(11,(12,13)))),(14,(15,(16,17)))),((18,((((20,(22,(((23,27),28),(24,(25,26))))),21),29),(30,((31,(32,(33,((34,35),36)))),37)))),19))),((38,39),(40,41)))),(42,43))),4),(44,(46,47))));
tree tnt_1603 = [&U] (1,2,(((3,((5,((6,(((7,((8,(9,10)),(11,(12,13)))),(14,(15,(16,17)))),(((18,((((20,(((23,27),28),(24,(25,26)))),21),29),(30,((31,(32,(33,((34,35),36)))),37)))),22),19))),((38,39),(40,41)))),(42,43))),4),(44,(45,(46,47)))));
tree tnt_1604 = [&U] (1,2,(((3,((5,((6,(((7,(((8,(9,10)),(11,(12,13))),45)),(14,(15,(16,17)))),(((18,((((20,(((23,27),28),(24,(25,26)))),21),29),(30,((31,(32,(33,((34,35),36)))),37)))),22),19))),((38,39),(40,41)))),(42,43))),4),(44,(46,47))));
tree tnt_1605 = [&U] (1,2,(((3,((5,((6,(((7,(((8,(9,10)),45),(11,(12,13)))),(14,(15,(16,17)))),(((18,((((20,(((23,27),28),(24,(25,26)))),21),29),(30,((31,(32,(33,((34,35),36)))),37)))),22),19))),((38,39),(40,41)))),(42,43))),4),(44,(46,47))));
tree tnt_1606 = [&U] (1,2,(((3,((5,((6,(((7,((8,(9,10)),((11,(12,13)),45))),(14,(15,(16,17)))),(((18,((((20,(((23,27),28),(24,(25,26)))),21),29),(30,((31,(32,(33,((34,35),36)))),37)))),22),19))),((38,39),(40,41)))),(42,43))),4),(44,(46,47))));
tree tnt_1607 = [&U] (1,2,(((3,((5,((6,(((7,((8,((9,10),45)),(11,(12,13)))),(14,(15,(16,17)))),(((18,((((20,(((23,27),28),(24,(25,26)))),21),29),(30,((31,(32,(33,((34,35),36)))),37)))),22),19))),((38,39),(40,41)))),(42,43))),4),(44,(46,47))));
tree tnt_1608 = [&U] (1,2,(((3,((5,((6,(((7,(((8,45),(9,10)),(11,(12,13)))),(14,(15,(16,17)))),(((18,((((20,(((23,27),28),(24,(25,26)))),21),29),(30,((31,(32,(33,((34,35),36)))),37)))),22),19))),((38,39),(40,41)))),(42,43))),4),(44,(46,47))));
tree tnt_1609 = [&U] (1,2,(((3,((5,((6,(((7,((8,(9,10)),(11,((12,13),45)))),(14,(15,(16,17)))),(((18,((((20,(((23,27),28),(24,(25,26)))),21),29),(30,((31,(32,(33,((34,35),36)))),37)))),22),19))),((38,39),(40,41)))),(42,43))),4),(44,(46,47))));
tree tnt_1610 = [&U] (1,2,(((3,((5,((6,(((7,((8,(9,10)),((11,45),(12,13)))),(14,(15,(16,17)))),(((18,((((20,(((23,27),28),(24,(25,26)))),21),29),(30,((31,(32,(33,((34,35),36)))),37)))),22),19))),((38,39),(40,41)))),(42,43))),4),(44,(46,47))));
tree tnt_1611 = [&U] (1,2,((3,(4,((((5,(39,43)),42),41),(6,(((7,(((8,45),(9,10)),(11,(12,13)))),(14,(((15,17),16),40))),(18,(19,((((20,((22,(((23,27),28),(24,(25,26)))),38)),21),29),(30,((31,(32,(33,((34,35),36)))),37)))))))))),(44,(46,47))));
tree tnt_1612 = [&U] (1,2,((3,(4,((((5,(39,43)),42),41),(6,(((7,(((8,45),(9,10)),(11,(12,13)))),(14,(((15,17),16),40))),(18,(19,((((20,((22,(((23,27),28),(24,(25,26)))),38)),21),29),(30,(((31,(32,(33,(34,35)))),36),37)))))))))),(44,(46,47))));
tree tnt_1613 = [&U] (1,2,((3,(4,((((5,(39,43)),42),41),(6,(((7,(((8,45),(9,10)),(11,(12,13)))),(14,(((15,17),16),40))),(18,(19,((((20,((22,(((23,27),28),(24,(25,26)))),38)),21),29),(30,(((31,36),(32,(33,(34,35)))),37)))))))))),(44,(46,47))));
tree tnt_1614 = [&U] (1,2,((3,(4,((((5,(39,43)),42),41),(6,(((7,(((8,45),(9,10)),(11,(12,13)))),(14,(((15,17),16),40))),(18,(19,((((20,((22,(((23,27),28),(24,(25,26)))),38)),21),29),(30,((31,((32,(33,(34,35))),36)),37)))))))))),(44,(46,47))));
tree tnt_1615 = [&U] (1,2,((3,(4,((((5,(39,43)),42),41),(6,(((7,(((8,45),(9,10)),(11,(12,13)))),(14,(((15,17),16),40))),(18,(19,((((20,((22,(((23,27),28),(24,(25,26)))),38)),21),29),(30,((31,(32,((33,(34,35)),36))),37)))))))))),(44,(46,47))));
tree tnt_1616 = [&U] (1,2,((3,(4,((((5,(39,43)),42),41),(6,(((7,(((8,45),(9,10)),(11,(12,13)))),(14,(((15,17),16),40))),(18,(19,((((20,((22,(((23,27),28),(24,(25,26)))),38)),21),29),(30,((31,((32,36),(33,(34,35)))),37)))))))))),(44,(46,47))));
tree tnt_1617 = [&U] (1,2,((3,(4,((((5,(39,43)),42),41),(6,(((7,(((8,(9,10)),(11,(12,13))),45)),(14,(((15,17),16),40))),(18,(19,((((20,((22,(((23,27),28),(24,(25,26)))),38)),21),29),(30,((31,(32,(33,((34,35),36)))),37)))))))))),(44,(46,47))));
tree tnt_1618 = [&U] (1,2,((3,(4,((((5,(39,43)),42),41),(6,(((7,(((8,(9,10)),45),(11,(12,13)))),(14,(((15,17),16),40))),(18,(19,((((20,((22,(((23,27),28),(24,(25,26)))),38)),21),29),(30,((31,(32,(33,((34,35),36)))),37)))))))))),(44,(46,47))));
tree tnt_1619 = [&U] (1,2,((3,(4,((((5,(39,43)),42),41),(6,(((7,((8,(9,10)),((11,(12,13)),45))),(14,(((15,17),16),40))),(18,(19,((((20,((22,(((23,27),28),(24,(25,26)))),38)),21),29),(30,((31,(32,(33,((34,35),36)))),37)))))))))),(44,(46,47))));
tree tnt_1620 = [&U] (1,2,((3,(4,((((5,(39,43)),42),41),(6,(((7,((8,(9,10)),(11,((12,13),45)))),(14,(((15,17),16),40))),(18,(19,((((20,((22,(((23,27),28),(24,(25,26)))),38)),21),29),(30,((31,(32,(33,((34,35),36)))),37)))))))))),(44,(46,47))));
tree tnt_1621 = [&U] (1,2,((3,(4,(5,((6,(((7,((8,(9,10)),(11,(12,13)))),(14,(((15,17),16),40))),(18,((19,((((20,((((23,27),28),(24,(25,26))),38)),21),29),(30,((31,((32,(33,(34,35))),36)),37)))),22)))),(((39,43),42),41))))),(44,(45,(46,47)))));
tree tnt_1622 = [&U] (1,2,((3,(4,(5,((6,(((7,((8,(9,10)),(11,(12,13)))),(14,(((15,17),16),40))),(18,((19,((((20,((((23,27),28),(24,(25,26))),38)),21),29),(30,(((31,36),(32,(33,(34,35)))),37)))),22)))),(((39,43),42),41))))),(44,(45,(46,47)))));
tree tnt_1623 = [&U] (1,2,((3,(4,(5,((6,(((7,((8,(9,10)),(11,(12,13)))),(14,(((15,17),16),40))),(18,((19,((((20,((23,((24,(25,26)),(27,28))),38)),21),29),(30,((31,((32,(33,(34,35))),36)),37)))),22)))),(((39,43),42),41))))),(44,(45,(46,47)))));
tree tnt_1624 = [&U] (1,2,((3,(4,(5,((6,(((7,((8,(9,10)),(11,(12,13)))),(14,(((15,17),16),40))),(18,((19,((((20,((((23,27),28),(24,(25,26))),38)),21),29),(30,(((31,(32,(33,(34,35)))),37),36)))),22)))),(((39,43),42),41))))),(44,(45,(46,47)))));
tree tnt_1625 = [&U] (1,2,((3,(4,(5,((6,(((7,((8,(9,10)),(11,(12,13)))),(14,(((15,17),16),40))),(18,((19,((((20,((((23,27),28),(24,(25,26))),38)),21),29),(30,((31,(32,((33,36),(34,35)))),37)))),22)))),(((39,43),42),41))))),(44,(45,(46,47)))));
tree tnt_1626 = [&U] (1,2,((3,(4,(5,((6,(((7,((8,(9,10)),(11,(12,13)))),(14,(((15,17),16),40))),(18,(19,((((20,(22,((((23,27),28),(24,(25,26))),38))),21),29),(30,((31,((32,(33,(34,35))),36)),37))))))),(((39,43),42),41))))),(44,(45,(46,47)))));
tree tnt_1627 = [&U] (1,2,((3,(4,(5,((6,(((7,(((8,(9,10)),(11,(12,13))),45)),(14,(((15,17),16),40))),(18,((19,((((20,((((23,27),28),(24,(25,26))),38)),21),29),(30,((31,((32,(33,(34,35))),36)),37)))),22)))),(((39,43),42),41))))),(44,(46,47))));
tree tnt_1628 = [&U] (1,2,((3,(4,(5,((6,(((7,((8,(9,10)),((11,(12,13)),45))),(14,(((15,17),16),40))),(18,((19,((((20,((((23,27),28),(24,(25,26))),38)),21),29),(30,((31,((32,(33,(34,35))),36)),37)))),22)))),(((39,43),42),41))))),(44,(46,47))));
tree tnt_1629 = [&U] (1,2,((3,(4,(5,((6,(((7,(((8,(9,10)),45),(11,(12,13)))),(14,(((15,17),16),40))),(18,((19,((((20,((((23,27),28),(24,(25,26))),38)),21),29),(30,((31,((32,(33,(34,35))),36)),37)))),22)))),(((39,43),42),41))))),(44,(46,47))));
tree tnt_1630 = [&U] (1,2,((3,(4,(5,((6,(((7,((8,(9,10)),((11,45),(12,13)))),(14,(((15,17),16),40))),(18,((19,((((20,((((23,27),28),(24,(25,26))),38)),21),29),(30,((31,((32,(33,(34,35))),36)),37)))),22)))),(((39,43),42),41))))),(44,(46,47))));
tree tnt_1631 = [&U] (1,2,((3,(4,((5,((6,(((7,((8,((9,45),10)),(11,(12,13)))),(14,(15,(16,17)))),(18,((19,((20,(21,(((23,27),28),(24,(25,26))))),(29,(30,((31,(32,(33,((34,35),36)))),37))))),22)))),((38,39),(40,41)))),(42,43)))),(44,(46,47))));
tree tnt_1632 = [&U] (1,2,((3,(4,((5,((6,(((7,((8,((9,45),10)),(11,(12,13)))),(14,(15,(16,17)))),(18,((19,(((20,(21,(((23,27),28),(24,(25,26))))),29),(30,((31,(32,(33,((34,35),36)))),37)))),22)))),((38,39),(40,41)))),(42,43)))),(44,(46,47))));
tree tnt_1633 = [&U] (1,2,((3,(4,((5,((6,(((7,((8,((9,45),10)),(11,(12,13)))),(14,((15,17),16))),(18,((19,((20,(21,(((23,27),28),(24,(25,26))))),(29,(30,((31,(32,(33,((34,35),36)))),37))))),22)))),((38,39),(40,41)))),(42,43)))),(44,(46,47))));
tree tnt_1634 = [&U] (1,2,((3,(4,((5,((6,(((7,((8,((9,45),10)),(11,(12,13)))),(14,(15,(16,17)))),(18,((19,((20,(21,(23,((24,(25,26)),(27,28))))),(29,(30,((31,(32,(33,((34,35),36)))),37))))),22)))),((38,39),(40,41)))),(42,43)))),(44,(46,47))));
tree tnt_1635 = [&U] (1,2,((3,(4,((5,((6,(((7,((8,((9,45),10)),(11,(12,13)))),(14,(15,(16,17)))),(18,((19,((20,(21,(((23,27),28),(24,(25,26))))),(29,(30,(((31,(32,(33,(34,35)))),37),36))))),22)))),((38,39),(40,41)))),(42,43)))),(44,(46,47))));
tree tnt_1636 = [&U] (1,2,((3,(4,((5,((6,(((7,((8,((9,45),10)),(11,(12,13)))),(14,(15,(16,17)))),(18,((19,((20,(21,(((23,27),28),(24,(25,26))))),(29,(30,(((31,(32,(33,(34,35)))),36),37))))),22)))),((38,39),(40,41)))),(42,43)))),(44,(46,47))));
tree tnt_1637 = [&U] (1,2,((3,(4,((5,((6,(((7,((8,((9,45),10)),(11,(12,13)))),(14,(15,(16,17)))),(18,((19,((20,(21,(((23,27),28),(24,(25,26))))),(29,(30,(((31,36),(32,(33,(34,35)))),37))))),22)))),((38,39),(40,41)))),(42,43)))),(44,(46,47))));
tree tnt_1638 = [&U] (1,2,((3,(4,((5,((6,(((7,((8,((9,45),10)),(11,(12,13)))),(14,(15,(16,17)))),(18,((19,((20,(21,(((23,27),28),(24,(25,26))))),(29,(30,((31,((32,(33,(34,35))),36)),37))))),22)))),((38,39),(40,41)))),(42,43)))),(44,(46,47))));
[truncated: 4,893,605 more chars]
