# Supplementary material for: Returning to the roots: resolution, reproducibility, and robusticity in the phylogenetic inference of Dissorophidae (Amphibia: Temnospondyli)
Source: PeerJ. 2021 Nov 8;9:e12423. doi: 10.7717/peerj.12423 (PMC8582317; doi:10.7717/peerj.12423)
Supplement: Supplemental Information 4 [file peerj-09-12423-s004.zip › new .tre files/P7_no wildcards.tre]

#NEXUS 

Begin trees;  [Treefile saved Saturday, August 14, 2021 at 9:56:09 AM Pacific Daylight Time]
[!>
>Processing TREES block from file: ~/Desktop/TNT files/2021 runs/Resubmission 1/P7_no wildcards.nex
>  Keeping: trees from file (replacing any trees already in memory)
>  20 trees read from file
>
>  Time used = 0.03 sec (CPU time = 0.01 sec)
]
	Translate
		1 Dendrysekos_helogenes,
		2 Sclerocephalus_haeuseri,
		3 Micromelerpeton_credneri,
		4 Platyrhinops_lyelli,
		5 Doleserpeton_annectens,
		6 Acheloma_dunni,
		7 Phonerpeton_pricei,
		8 Anconastes_vesperus,
		9 Tambachia_trogallas,
		10 Ecolsonia_cutlerensis,
		11 Fedexia_striegeli,
		12 Aspidosaurus_binasser,
		13 Conjunctio_multidens,
		14 Scapanops_neglecta,
		15 Dissorophus_multicinctus,
		16 Broiliellus_texensis,
		17 Broiliellus_brevis,
		18 Broiliellus_reiszi,
		19 Broiliellus_olsoni,
		20 Brevidorsum_profundum,
		21 Cacops_morrisi,
		22 Cacops_aspidephorus,
		23 Cacops_woehri,
		24 Kamacops_acervalis,
		25 Anakamacops_petrolicus,
		26 Zygosaurus_lucius,
		27 Reiszerpeton_renascentis,
		28 Diploseira_angusta,
		29 Platyhystrix_rugosus
		;
tree 'PAUP_1' = [&U] (1,2,(3,((4,5),(((((6,7),(8,9)),10),11),((12,(((((15,16),(17,28)),18),19),((((21,22),23),(24,26)),25))),29)))));
tree 'PAUP_2' = [&U] (1,2,(3,((4,5),(((((6,7),(8,9)),10),11),((12,(((((15,16),(17,28)),18),19),(((21,22),23),(24,(25,26))))),29)))));
tree 'PAUP_3' = [&U] (1,2,(3,((4,5),(((((6,7),(8,9)),10),11),((12,(((((15,16),(17,28)),18),19),(((21,22),23),((24,25),26)))),29)))));
tree 'PAUP_4' = [&U] (1,2,(3,((4,5),(((((6,7),(8,9)),10),11),((12,(((((15,16),(17,28)),18),19),(((21,22),23),((24,26),25)))),29)))));
tree 'PAUP_5' = [&U] (1,2,(3,((4,5),(((((6,7),(8,9)),10),11),((12,(((((15,16),(17,28)),18),19),((((21,22),23),25),(24,26)))),29)))));
tree 'PAUP_6' = [&U] (1,2,(3,((4,5),(((((6,(8,9)),7),10),11),((12,(((((15,16),(17,28)),18),19),((((21,22),23),(24,26)),25))),29)))));
tree 'PAUP_7' = [&U] (1,2,(3,((4,5),(((((6,(8,9)),7),10),11),((12,(((((15,16),(17,28)),18),19),(((21,22),23),(24,(25,26))))),29)))));
tree 'PAUP_8' = [&U] (1,2,(3,((4,5),(((((6,(8,9)),7),10),11),((12,(((((15,16),(17,28)),18),19),(((21,22),23),((24,25),26)))),29)))));
tree 'PAUP_9' = [&U] (1,2,(3,((4,5),(((((6,(8,9)),7),10),11),((12,(((((15,16),(17,28)),18),19),(((21,22),23),((24,26),25)))),29)))));
tree 'PAUP_10' = [&U] (1,2,(3,((4,5),(((((6,(8,9)),7),10),11),((12,(((((15,16),(17,28)),18),19),((((21,22),23),25),(24,26)))),29)))));
tree 'PAUP_11' = [&U] (1,2,(3,((4,5),(((((6,7),(8,9)),10),11),((12,(((((15,28),(16,17)),18),19),(((21,22),23),((24,25),26)))),29)))));
tree 'PAUP_12' = [&U] (1,2,(3,((4,5),(((((6,7),(8,9)),10),11),((12,(((((15,28),(16,17)),18),19),(((21,22),23),(24,(25,26))))),29)))));
tree 'PAUP_13' = [&U] (1,2,(3,((4,5),(((((6,7),(8,9)),10),11),((12,(((((15,28),(16,17)),18),19),((((21,22),23),25),(24,26)))),29)))));
tree 'PAUP_14' = [&U] (1,2,(3,((4,5),(((((6,7),(8,9)),10),11),((12,(((((15,28),(16,17)),18),19),((((21,22),23),(24,26)),25))),29)))));
tree 'PAUP_15' = [&U] (1,2,(3,((4,5),(((((6,7),(8,9)),10),11),((12,(((((15,28),(16,17)),18),19),(((21,22),23),((24,26),25)))),29)))));
tree 'PAUP_16' = [&U] (1,2,(3,((4,5),(((((6,(8,9)),7),10),11),((12,(((((15,28),(16,17)),18),19),(((21,22),23),((24,25),26)))),29)))));
tree 'PAUP_17' = [&U] (1,2,(3,((4,5),(((((6,(8,9)),7),10),11),((12,(((((15,28),(16,17)),18),19),(((21,22),23),(24,(25,26))))),29)))));
tree 'PAUP_18' = [&U] (1,2,(3,((4,5),(((((6,(8,9)),7),10),11),((12,(((((15,28),(16,17)),18),19),((((21,22),23),25),(24,26)))),29)))));
tree 'PAUP_19' = [&U] (1,2,(3,((4,5),(((((6,(8,9)),7),10),11),((12,(((((15,28),(16,17)),18),19),((((21,22),23),(24,26)),25))),29)))));
tree 'PAUP_20' = [&U] (1,2,(3,((4,5),(((((6,(8,9)),7),10),11),((12,(((((15,28),(16,17)),18),19),(((21,22),23),((24,26),25)))),29)))));
End;
