# Supplementary material for: Returning to the roots: resolution, reproducibility, and robusticity in the phylogenetic inference of Dissorophidae (Amphibia: Temnospondyli)
Source: PeerJ. 2021 Nov 8;9:e12423. doi: 10.7717/peerj.12423 (PMC8582317; doi:10.7717/peerj.12423)
Supplement: Supplemental Information 4 [file peerj-09-12423-s004.zip › new .tre files/P1BR_no wildcards.tre]

#NEXUS 

Begin trees;  [Treefile saved Saturday, August 14, 2021 at 9:57:19 AM Pacific Daylight Time]
[!>Tree(s) input to PAUP* as user-defined tree(s)
>
>72 trees read from TREES block; time used = 0.01 sec (CPU time = 0.00 sec)
]
	Translate
		1 Greererpeton,
		2 Proterogyrinus,
		3 Perryella,
		4 Micromelerpeton_credneri,
		5 Fedexia,
		6 Acheloma,
		7 Phonerpeton,
		8 Tambachia,
		9 Rotaryus,
		10 Anconastes,
		11 Ecolsonia,
		12 Conjunctio,
		13 Cacops_woehri,
		14 Cacops_morrisi,
		15 Cacops_aspidephorus,
		16 Kamacops_reconstructed,
		17 Anakamacops,
		18 Zygosaurus,
		19 Diploseira,
		20 Dissorophus,
		21 Broiliellus_reiszi,
		22 Broiliellus_arroyoensis,
		23 Broiliellus_olsoni,
		24 Broiliellus_brevis,
		25 Broiliellus_texensis,
		26 Tersomius_texensis,
		27 Eoscopus,
		28 Broiliellus_hektotopos,
		29 Doleserpeton,
		30 Pasawioops,
		31 Dendrysekos,
		32 Eryops_megacephalus,
		33 Chenoprosopus_milleri
		;
tree tnt_1 = [&U] (1,2,((3,(4,((((5,(6,7)),(8,(9,(10,11)))),((12,((13,(14,15)),(16,(17,18)))),((19,(20,21)),(22,(23,(24,25)))))),(26,(27,(28,(29,30))))))),(31,(32,33))));
tree tnt_2 = [&U] (1,2,((3,(4,((((5,(6,7)),(8,(9,(10,11)))),((12,((13,(14,15)),(16,(17,18)))),((19,(20,21)),(((22,24),25),23)))),(26,(27,(28,(29,30))))))),(31,(32,33))));
tree tnt_3 = [&U] (1,2,((3,(4,((((5,(6,7)),(8,(9,(10,11)))),((12,((13,(14,15)),(16,(17,18)))),(((19,(20,21)),23),(22,(24,25))))),(26,(27,(28,(29,30))))))),(31,(32,33))));
tree tnt_4 = [&U] (1,2,((3,(4,((((5,(6,7)),(8,(9,(10,11)))),((12,((13,(14,15)),(16,(17,18)))),((19,(20,21)),((22,(24,25)),23)))),(26,(27,(28,(29,30))))))),(31,(32,33))));
tree tnt_5 = [&U] (1,2,((3,(4,((((5,(6,7)),(8,(9,(10,11)))),((12,((13,(14,15)),(16,(17,18)))),(((19,23),(20,21)),(22,(24,25))))),(26,(27,(28,(29,30))))))),(31,(32,33))));
tree tnt_6 = [&U] (1,2,((3,(4,((((5,(6,7)),(8,(9,(10,11)))),((12,((13,(14,15)),(16,(17,18)))),((19,((20,21),23)),(22,(24,25))))),(26,(27,(28,(29,30))))))),(31,(32,33))));
tree tnt_7 = [&U] (1,2,((3,(4,((((5,(6,7)),(8,(9,(10,11)))),((12,((13,(14,15)),(16,(17,18)))),((19,((20,23),21)),(22,(24,25))))),(26,(27,(28,(29,30))))))),(31,(32,33))));
tree tnt_8 = [&U] (1,2,((3,(4,((((5,(6,7)),(8,(9,(10,11)))),((12,((13,(14,15)),(16,(17,18)))),((((19,21),20),(23,(24,25))),22))),(26,(27,(28,(29,30))))))),(31,(32,33))));
tree tnt_9 = [&U] (1,2,((3,(4,((((5,(6,7)),(8,(9,(10,11)))),((12,((13,(14,15)),(16,(17,18)))),(((((19,21),20),(24,25)),23),22))),(26,(27,(28,(29,30))))))),(31,(32,33))));
tree tnt_10 = [&U] (1,2,((3,(4,((((5,(6,7)),(8,(9,(10,11)))),((12,((13,(14,15)),(16,(17,18)))),(((((19,21),20),23),(24,25)),22))),(26,(27,(28,(29,30))))))),(31,(32,33))));
tree tnt_11 = [&U] (1,2,(((3,((((5,((6,7),9)),((8,10),11)),((12,(((13,(14,15)),(16,17)),18)),(((19,((20,24),(22,25))),21),23))),((26,(28,(29,30))),27))),4),(31,(32,33))));
tree tnt_12 = [&U] (1,2,(((3,((((5,((6,7),9)),((8,10),11)),((12,((13,(14,15)),(16,(17,18)))),(((19,((20,24),(22,25))),21),23))),((26,(28,(29,30))),27))),4),(31,(32,33))));
tree tnt_13 = [&U] (1,2,(((3,((((5,((6,7),9)),((8,10),11)),((12,(((13,(14,15)),(16,17)),18)),(((19,((20,24),(22,25))),23),21))),((26,(28,(29,30))),27))),4),(31,(32,33))));
tree tnt_14 = [&U] (1,2,(((3,((((5,((6,7),9)),((8,10),11)),((12,(((13,(14,15)),(16,17)),18)),((19,(((20,24),(22,25)),23)),21))),((26,(28,(29,30))),27))),4),(31,(32,33))));
tree tnt_15 = [&U] (1,2,(((3,(((((5,((6,7),9)),((8,10),11)),((12,(((13,(14,15)),(16,17)),18)),(((19,((20,24),(22,25))),21),23))),((26,(29,30)),27)),28)),4),(31,(32,33))));
tree tnt_16 = [&U] (1,2,(((3,((((5,((6,7),9)),((8,10),11)),((12,((13,(14,15)),(16,(17,18)))),(((19,((20,24),(22,25))),23),21))),((26,(28,(29,30))),27))),4),(31,(32,33))));
tree tnt_17 = [&U] (1,2,(((3,((((5,((6,7),9)),((8,10),11)),((12,((13,(14,15)),(16,(17,18)))),((19,(((20,24),(22,25)),23)),21))),((26,(28,(29,30))),27))),4),(31,(32,33))));
tree tnt_18 = [&U] (1,2,(((3,(((((5,((6,7),9)),((8,10),11)),((12,((13,(14,15)),(16,(17,18)))),(((19,((20,24),(22,25))),21),23))),((26,(29,30)),27)),28)),4),(31,(32,33))));
tree tnt_19 = [&U] (1,2,(((3,(((((5,((6,7),9)),((8,10),11)),((12,(((13,(14,15)),(16,17)),18)),(((19,((20,24),(22,25))),23),21))),((26,(29,30)),27)),28)),4),(31,(32,33))));
tree tnt_20 = [&U] (1,2,(((3,((((5,((6,7),9)),((8,10),11)),(((12,(((13,(14,15)),(16,17)),18)),(((19,((20,24),(22,25))),23),21)),28)),((26,(29,30)),27))),4),(31,(32,33))));
tree tnt_21 = [&U] (1,2,(((3,(((((5,((6,7),9)),((8,10),11)),((12,(((13,(14,15)),(16,17)),18)),(((19,23),((20,24),(22,25))),21))),((26,(29,30)),27)),28)),4),(31,(32,33))));
tree tnt_22 = [&U] (1,2,(((3,(((((5,((6,7),9)),((8,10),11)),((12,((13,(14,15)),(16,(17,18)))),(((19,23),((20,24),(22,25))),21))),((26,(29,30)),27)),28)),4),(31,(32,33))));
tree tnt_23 = [&U] (1,2,(((3,(((((5,((6,7),9)),((8,10),11)),((12,((13,(14,15)),(16,(17,18)))),(((19,((20,24),(22,25))),23),21))),((26,(29,30)),27)),28)),4),(31,(32,33))));
tree tnt_24 = [&U] (1,2,(((3,((((5,((6,7),9)),((8,10),11)),(((12,((13,(14,15)),(16,(17,18)))),(((19,23),((20,24),(22,25))),21)),28)),((26,(29,30)),27))),4),(31,(32,33))));
tree tnt_25 = [&U] (1,2,(((3,(((5,(((6,7),9),((8,10),11))),(((12,((13,(14,15)),(16,(17,18)))),(((19,23),((20,24),(22,25))),21)),28)),((26,(29,30)),27))),4),(31,(32,33))));
tree tnt_26 = [&U] (1,2,(((3,(((5,(((6,7),9),((8,10),11))),(((12,(((13,(14,15)),(16,17)),18)),(((19,23),((20,24),(22,25))),21)),28)),((26,(29,30)),27))),4),(31,(32,33))));
tree tnt_27 = [&U] (1,2,(((3,((((((((5,(6,7)),(8,(9,(10,11)))),((12,((13,(14,15)),(16,(17,18)))),((((19,21),(20,23)),(24,25)),22))),26),27),28),30),29)),4),(31,(32,33))));
tree tnt_28 = [&U] (1,2,(((3,((((((((5,(6,7)),(8,(9,(10,11)))),((12,((13,(14,15)),(16,(17,18)))),((19,((20,23),21)),(22,(24,25))))),26),27),28),30),29)),4),(31,(32,33))));
tree tnt_29 = [&U] (1,2,(((3,((((((((5,(6,7)),(8,(9,(10,11)))),((12,((13,(14,15)),(16,(17,18)))),(((((19,21),23),20),(24,25)),22))),26),27),28),30),29)),4),(31,(32,33))));
tree tnt_30 = [&U] (1,2,(((3,((((((((5,(6,7)),(8,(9,(10,11)))),((12,((13,(14,15)),(16,(17,18)))),(((((19,21),20),(24,25)),22),23))),26),27),28),30),29)),4),(31,(32,33))));
tree tnt_31 = [&U] (1,2,(((3,((((((((5,(6,7)),(8,(9,(10,11)))),((12,((13,(14,15)),(16,(17,18)))),(((((19,21),20),(24,25)),23),22))),26),27),28),30),29)),4),(31,(32,33))));
tree tnt_32 = [&U] (1,2,(((3,((((((((5,(6,7)),(8,(9,(10,11)))),((12,((13,(14,15)),(16,(17,18)))),(((((19,21),20),23),(24,25)),22))),26),27),28),30),29)),4),(31,(32,33))));
tree tnt_33 = [&U] (1,2,(((3,((((((((5,(6,7)),(8,(9,(10,11)))),((12,((13,(14,15)),(16,(17,18)))),((((19,21),20),(23,(24,25))),22))),26),27),28),30),29)),4),(31,(32,33))));
tree tnt_34 = [&U] (1,2,(((3,((((((((5,(6,7)),(8,(9,(10,11)))),((12,((13,(14,15)),(16,(17,18)))),(((((19,23),21),20),(24,25)),22))),26),27),28),30),29)),4),(31,(32,33))));
tree tnt_35 = [&U] (1,2,(((3,((((((((5,(6,7)),(8,(9,(10,11)))),((12,((13,(14,15)),(16,(17,18)))),((((19,21),(20,23)),(24,25)),22))),26),27),28),29),30)),4),(31,(32,33))));
tree tnt_36 = [&U] (1,2,(((3,((((((((5,(6,7)),(8,(9,(10,11)))),((12,((13,(14,15)),(16,(17,18)))),(((19,(20,21)),(22,(24,25))),23))),26),27),28),30),29)),4),(31,(32,33))));
tree tnt_37 = [&U] (1,2,(((3,((((((((5,(6,7)),(8,(9,(10,11)))),((12,((13,(14,15)),(16,(17,18)))),(((19,23),(20,21)),(22,(24,25))))),26),27),28),29),30)),4),(31,(32,33))));
tree tnt_38 = [&U] (1,2,(((3,((((((((5,(6,7)),(8,(9,(10,11)))),((12,((13,(14,15)),(16,(17,18)))),((19,((20,21),23)),(22,(24,25))))),26),27),28),29),30)),4),(31,(32,33))));
tree tnt_39 = [&U] (1,2,(((3,((((((((5,(6,7)),(8,(9,(10,11)))),((12,((13,(14,15)),(16,(17,18)))),(((19,(20,21)),(22,(24,25))),23))),26),27),28),29),30)),4),(31,(32,33))));
tree tnt_40 = [&U] (1,2,(((3,((((((((5,(6,7)),(8,(9,(10,11)))),((12,((13,(14,15)),(16,(17,18)))),(((19,(20,21)),23),(22,(24,25))))),26),27),28),29),30)),4),(31,(32,33))));
tree tnt_41 = [&U] (1,2,(((3,((((((((5,(6,7)),(8,(9,(10,11)))),((12,((13,(14,15)),(16,(17,18)))),((19,(20,21)),((22,(24,25)),23)))),26),27),28),29),30)),4),(31,(32,33))));
tree tnt_42 = [&U] (1,2,(((3,((((((((5,(6,7)),(8,(9,(10,11)))),((12,((13,(14,15)),(16,(17,18)))),((19,(20,21)),(22,(23,(24,25)))))),26),27),28),29),30)),4),(31,(32,33))));
tree tnt_43 = [&U] (1,2,(((3,((((((((5,(6,7)),(8,(9,(10,11)))),((12,((13,(14,15)),(16,(17,18)))),((19,((20,23),21)),(22,(24,25))))),26),27),28),29),30)),4),(31,(32,33))));
tree tnt_44 = [&U] (1,2,(((3,((((((((5,(6,7)),(8,(9,(10,11)))),((12,((13,(14,15)),(16,(17,18)))),(((19,23),(20,21)),(22,(24,25))))),26),27),28),30),29)),4),(31,(32,33))));
tree tnt_45 = [&U] (1,2,(((3,((((((((5,(6,7)),(8,(9,(10,11)))),((12,((13,(14,15)),(16,(17,18)))),(((((19,23),21),20),(24,25)),22))),26),27),28),29),30)),4),(31,(32,33))));
tree tnt_46 = [&U] (1,2,(((3,((((((((5,(6,7)),(8,(9,(10,11)))),((12,((13,(14,15)),(16,(17,18)))),((19,((20,21),23)),(22,(24,25))))),26),27),28),30),29)),4),(31,(32,33))));
tree tnt_47 = [&U] (1,2,((3,(4,((((5,(6,7)),(8,(9,(10,11)))),((12,((13,(14,15)),(16,(17,18)))),((((19,21),20),(24,25)),(22,23)))),(26,(27,(28,(29,30))))))),(31,(32,33))));
tree tnt_48 = [&U] (1,2,((3,(4,((((5,(6,7)),(8,(9,(10,11)))),((12,((13,(14,15)),(16,(17,18)))),((((19,21),(20,23)),(24,25)),22))),(26,(27,(28,(29,30))))))),(31,(32,33))));
tree tnt_49 = [&U] (1,2,((3,(4,((((5,(6,7)),(8,(9,(10,11)))),((12,((13,(14,15)),(16,(17,18)))),(((((19,21),23),20),(24,25)),22))),(26,(27,(28,(29,30))))))),(31,(32,33))));
tree tnt_50 = [&U] (1,2,((3,(4,((((5,(6,7)),(8,(9,(10,11)))),((12,((13,(14,15)),(16,(17,18)))),(((((19,23),21),20),(24,25)),22))),(26,(27,(28,(29,30))))))),(31,(32,33))));
tree tnt_51 = [&U] (1,2,((3,(4,(((((5,(6,7)),11),((8,10),9)),((12,((13,(14,15)),(16,(17,18)))),(((19,(20,21)),((22,25),24)),23))),(26,(27,(28,(29,30))))))),(31,(32,33))));
tree tnt_52 = [&U] (1,2,((3,(4,(((((5,(6,7)),11),((8,10),9)),((12,((13,(14,15)),(16,(17,18)))),(((19,(20,21)),23),((22,25),24)))),(26,(27,(28,(29,30))))))),(31,(32,33))));
tree tnt_53 = [&U] (1,2,((3,(4,(((((5,(6,7)),11),((8,10),9)),((12,((13,(14,15)),(16,(17,18)))),(((19,23),(20,21)),((22,25),24)))),(26,(27,(28,(29,30))))))),(31,(32,33))));
tree tnt_54 = [&U] (1,2,((3,(4,(((((5,(6,7)),11),((8,10),9)),((12,((13,(14,15)),(16,(17,18)))),((19,((20,21),23)),((22,25),24)))),(26,(27,(28,(29,30))))))),(31,(32,33))));
tree tnt_55 = [&U] (1,2,((3,(4,(((((5,(6,7)),11),((8,10),9)),((12,((13,(14,15)),(16,(17,18)))),((19,((20,23),21)),((22,25),24)))),(26,(27,(28,(29,30))))))),(31,(32,33))));
tree tnt_56 = [&U] (1,2,(((3,((((((((5,(6,7)),(8,(9,(10,11)))),((12,((13,(14,15)),(16,(17,18)))),((19,(20,21)),(22,(23,(24,25)))))),26),27),28),30),29)),4),(31,(32,33))));
tree tnt_57 = [&U] (1,2,(((3,((((((((5,(6,7)),(8,(9,(10,11)))),((12,((13,(14,15)),(16,(17,18)))),(((19,(20,21)),23),(22,(24,25))))),26),27),28),30),29)),4),(31,(32,33))));
tree tnt_58 = [&U] (1,2,(((3,((((((((5,(6,7)),(8,(9,(10,11)))),((12,((13,(14,15)),(16,(17,18)))),((19,(20,21)),((22,(24,25)),23)))),26),27),28),30),29)),4),(31,(32,33))));
tree tnt_59 = [&U] (1,2,(((3,((((((((5,(6,7)),(8,(9,(10,11)))),((12,((13,(14,15)),(16,(17,18)))),(((((19,21),20),(24,25)),22),23))),26),27),28),29),30)),4),(31,(32,33))));
tree tnt_60 = [&U] (1,2,(((3,((((((((5,(6,7)),(8,(9,(10,11)))),((12,((13,(14,15)),(16,(17,18)))),(((((19,21),20),(24,25)),23),22))),26),27),28),29),30)),4),(31,(32,33))));
tree tnt_61 = [&U] (1,2,(((3,((((((((5,(6,7)),(8,(9,(10,11)))),((12,((13,(14,15)),(16,(17,18)))),(((((19,21),20),23),(24,25)),22))),26),27),28),29),30)),4),(31,(32,33))));
tree tnt_62 = [&U] (1,2,(((3,((((((((5,(6,7)),(8,(9,(10,11)))),((12,((13,(14,15)),(16,(17,18)))),((((19,21),20),(23,(24,25))),22))),26),27),28),29),30)),4),(31,(32,33))));
tree tnt_63 = [&U] (1,2,(((3,((((((((5,(6,7)),(8,(9,(10,11)))),((12,((13,(14,15)),(16,(17,18)))),(((((19,21),23),20),(24,25)),22))),26),27),28),29),30)),4),(31,(32,33))));
tree tnt_64 = [&U] (1,2,((3,(4,(((((5,(6,7)),11),((8,10),9)),((12,((13,(14,15)),(16,(17,18)))),((((19,(21,23)),20),(24,25)),22))),(26,(27,(28,(29,30))))))),(31,(32,33))));
tree tnt_65 = [&U] (1,2,((3,(4,(((((5,(6,7)),11),((8,10),9)),((12,((13,(14,15)),(16,(17,18)))),(((((19,21),20),(24,25)),22),23))),(26,(27,(28,(29,30))))))),(31,(32,33))));
tree tnt_66 = [&U] (1,2,((3,(4,(((((5,(6,7)),11),((8,10),9)),((12,((13,(14,15)),(16,(17,18)))),(((((19,21),20),(24,25)),23),22))),(26,(27,(28,(29,30))))))),(31,(32,33))));
tree tnt_67 = [&U] (1,2,((3,(4,(((((5,(6,7)),11),((8,10),9)),((12,((13,(14,15)),(16,(17,18)))),(((((19,21),20),23),(24,25)),22))),(26,(27,(28,(29,30))))))),(31,(32,33))));
tree tnt_68 = [&U] (1,2,((3,(4,(((((5,(6,7)),11),((8,10),9)),((12,((13,(14,15)),(16,(17,18)))),((((19,21),20),(23,(24,25))),22))),(26,(27,(28,(29,30))))))),(31,(32,33))));
tree tnt_69 = [&U] (1,2,((3,(4,(((((5,(6,7)),11),((8,10),9)),((12,((13,(14,15)),(16,(17,18)))),(((((19,21),23),20),(24,25)),22))),(26,(27,(28,(29,30))))))),(31,(32,33))));
tree tnt_70 = [&U] (1,2,((3,(4,(((((5,(6,7)),11),((8,10),9)),((12,((13,(14,15)),(16,(17,18)))),((((19,21),(20,23)),(24,25)),22))),(26,(27,(28,(29,30))))))),(31,(32,33))));
tree tnt_71 = [&U] (1,2,((3,(4,(((((5,(6,7)),11),((8,10),9)),((12,((13,(14,15)),(16,(17,18)))),((19,(20,21)),((22,(24,25)),23)))),(26,(27,(28,(29,30))))))),(31,(32,33))));
tree tnt_72 = [&U] (1,2,((3,(4,(((((5,(6,7)),11),((8,10),9)),((12,((13,(14,15)),(16,(17,18)))),((19,(20,21)),(22,(23,(24,25)))))),(26,(27,(28,(29,30))))))),(31,(32,33))));
End;
