# Supplementary material for: Returning to the roots: resolution, reproducibility, and robusticity in the phylogenetic inference of Dissorophidae (Amphibia: Temnospondyli)
Source: PeerJ. 2021 Nov 8;9:e12423. doi: 10.7717/peerj.12423 (PMC8582317; doi:10.7717/peerj.12423)
Supplement: Supplemental Information 4 [file peerj-09-12423-s004.zip › new .tre files/P9B_all taxa.tre]

#NEXUS 

Begin trees;  [Treefile saved Saturday, August 14, 2021 at 6:32:44 PM Pacific Daylight Time]
[!>Tree(s) input to PAUP* as user-defined tree(s)
>
>284 trees read from TREES block; time used = 2.85 sec (CPU time = 0.23 sec)
]
	Translate
		1 Dendrysekos_helogenes,
		2 Sclerocephalus_haeuseri,
		3 Micromelerpeton_credneri,
		4 Platyrhinops_lyelli,
		5 Doleserpeton_annectens,
		6 Fedexia_striegeli,
		7 Ecolsonia_cutlerensis,
		8 Acheloma_dunni,
		9 Phonerpeton_pricei,
		10 Anconastes_vesperus,
		11 Tambachia_trogallas,
		12 Platyhystrix_rugosus,
		13 Scapanops_neglecta,
		14 Conjunctio_multidens,
		15 Aspidosaurus_binasser,
		16 Brevidorsum_profundum,
		17 Diploseira_angusta,
		18 Broiliellus_olsoni,
		19 Broiliellus_reiszi,
		20 Broiliellus_brevis,
		21 Dissorophus_multicinctus,
		22 Broiliellus_texensis,
		23 Reiszerpeton_renascentis,
		24 Anakamacops_petrolicus,
		25 Cacops_woehri,
		26 Cacops_morrisi,
		27 Cacops_aspidephorus,
		28 Kamacops_acervalis,
		29 Zygosaurus_lucius
		;
tree tnt_1 = [&U] (1,2,(3,((4,5),((6,((7,(8,9)),(10,11))),(12,(((13,(14,(15,16))),(17,(18,(19,(20,(21,22)))))),(23,(24,((25,(26,27)),(28,29))))))))));
tree tnt_2 = [&U] (1,2,(3,((4,5),(((6,(7,(8,9))),(10,11)),(12,(((13,(14,(15,16))),(17,(18,(19,(20,(21,22)))))),(23,(24,((25,(26,27)),(28,29))))))))));
tree tnt_3 = [&U] (1,2,(3,((4,5),((6,((7,(8,9)),(10,11))),(12,(((13,(14,(15,16))),(17,(18,(19,((20,22),21))))),(23,(24,((25,(26,27)),(28,29))))))))));
tree tnt_4 = [&U] (1,2,(3,((4,5),((6,((7,(8,9)),(10,11))),(12,((((13,(14,(15,16))),(17,(18,(19,(20,(21,22)))))),(24,((25,(26,27)),(28,29)))),23))))));
tree tnt_5 = [&U] (1,2,(3,((4,5),((6,((7,(8,9)),(10,11))),(12,(((13,(14,(15,16))),(17,(18,(19,(20,(21,22)))))),(23,(((24,28),29),(25,(26,27))))))))));
tree tnt_6 = [&U] (1,2,(3,((4,5),((6,(7,((8,(10,11)),9))),(12,(((13,(14,(15,16))),(17,(18,(19,(20,(21,22)))))),(23,(24,((25,(26,27)),(28,29))))))))));
tree tnt_7 = [&U] (1,2,(3,((4,5),((6,((7,(8,9)),(10,11))),(12,((((13,14),(15,16)),(17,(18,(19,(20,(21,22)))))),(23,(24,((25,(26,27)),(28,29))))))))));
tree tnt_8 = [&U] (1,2,(3,((4,5),((6,((7,(8,9)),(10,11))),(12,(((13,(14,(15,16))),(17,(18,(19,(20,(21,22)))))),(23,((24,(28,29)),(25,(26,27))))))))));
tree tnt_9 = [&U] (1,2,(3,((4,5),(((6,(7,(8,9))),(10,11)),(12,(((13,(14,(15,16))),(17,(18,(19,((20,22),21))))),(23,(24,((25,(26,27)),(28,29))))))))));
tree tnt_10 = [&U] (1,2,(3,((4,5),(((6,(7,(8,9))),(10,11)),(12,((((13,(14,(15,16))),(17,(18,(19,(20,(21,22)))))),(24,((25,(26,27)),(28,29)))),23))))));
tree tnt_11 = [&U] (1,2,(3,((4,5),((((6,7),(10,11)),(8,9)),(12,((((13,(17,(18,(19,((20,22),21))))),(14,16)),((23,((24,28),29)),(25,(26,27)))),15))))));
tree tnt_12 = [&U] (1,2,(3,((4,5),(((((6,7),9),(10,11)),8),(12,((((13,(17,(18,(19,((20,22),21))))),(14,16)),((23,((24,28),29)),(25,(26,27)))),15))))));
tree tnt_13 = [&U] (1,2,(3,((4,5),((6,((7,(10,11)),(8,9))),(12,((((13,(17,(18,(19,((20,22),21))))),(14,16)),((23,((24,28),29)),(25,(26,27)))),15))))));
tree tnt_14 = [&U] (1,2,(3,((4,5),((((6,7),(10,11)),(8,9)),(12,((((13,(17,(18,(19,(20,(21,22)))))),(14,16)),((23,((24,28),29)),(25,(26,27)))),15))))));
tree tnt_15 = [&U] (1,2,(3,((4,5),((((6,7),(10,11)),(8,9)),(12,(((((13,(17,(18,(19,((20,22),21))))),14),((23,((24,28),29)),(25,(26,27)))),16),15))))));
tree tnt_16 = [&U] (1,2,(3,((4,5),(((6,(7,(8,9))),(10,11)),(12,((((13,(17,(18,(19,((20,22),21))))),(14,16)),((23,((24,28),29)),(25,(26,27)))),15))))));
tree tnt_17 = [&U] (1,2,(3,((4,5),((((6,7),(10,11)),(8,9)),(12,(((13,(17,(18,(19,((20,22),21))))),((14,16),((23,((24,28),29)),(25,(26,27))))),15))))));
tree tnt_18 = [&U] (1,2,(3,((4,5),(((((6,7),9),(10,11)),8),(12,((((13,(17,(18,(19,(20,(21,22)))))),(14,16)),((23,((24,28),29)),(25,(26,27)))),15))))));
tree tnt_19 = [&U] (1,2,(3,((4,5),(((((6,7),9),(10,11)),8),(12,(((((13,(17,(18,(19,((20,22),21))))),14),((23,((24,28),29)),(25,(26,27)))),16),15))))));
tree tnt_20 = [&U] (1,2,(3,((4,5),(((((6,7),9),(10,11)),8),(12,(((13,(17,(18,(19,((20,22),21))))),((14,16),((23,((24,28),29)),(25,(26,27))))),15))))));
tree tnt_21 = [&U] (1,2,(3,((4,5),((6,(7,((8,(10,11)),9))),(12,(((((13,14),15),16),(17,(18,(19,(20,(21,22)))))),(23,((24,(25,(26,27))),(28,29)))))))));
tree tnt_22 = [&U] (1,2,(3,((4,5),((6,(7,((8,(10,11)),9))),(12,(((((13,14),15),16),(18,(19,(20,(21,22))))),(17,(23,((24,(25,(26,27))),(28,29))))))))));
tree tnt_23 = [&U] (1,2,(3,((4,5),((6,(7,((8,(10,11)),9))),(12,(((((13,14),15),16),((((17,20),(21,22)),19),18)),(23,((24,(25,(26,27))),(28,29)))))))));
tree tnt_24 = [&U] (1,2,(3,((4,5),((6,(7,((8,(10,11)),9))),(12,((((((13,14),15),16),(17,(18,(19,(20,(21,22)))))),((24,(25,(26,27))),(28,29))),23))))));
tree tnt_25 = [&U] (1,2,(3,((4,5),((6,(7,((8,(10,11)),9))),(12,(((((13,14),15),16),(17,(18,(19,(20,(21,22)))))),(23,(((24,28),29),(25,(26,27))))))))));
tree tnt_26 = [&U] (1,2,(3,((4,5),(((6,(7,(8,9))),(10,11)),(12,(((((13,14),15),16),(17,(18,(19,(20,(21,22)))))),(23,((24,(25,(26,27))),(28,29)))))))));
tree tnt_27 = [&U] (1,2,(3,((4,5),((6,((7,(8,9)),(10,11))),(12,(((((13,14),15),16),(17,(18,(19,(20,(21,22)))))),(23,((24,(25,(26,27))),(28,29)))))))));
tree tnt_28 = [&U] (1,2,(3,((4,5),((6,(7,((8,(10,11)),9))),(12,(((((13,14),15),16),(17,(18,(19,(20,(21,22)))))),(23,((24,(28,29)),(25,(26,27))))))))));
tree tnt_29 = [&U] (1,2,(3,((4,5),((6,(7,((8,(10,11)),9))),(12,((((13,14),(15,16)),(17,(18,(19,(20,(21,22)))))),(23,((24,(25,(26,27))),(28,29)))))))));
tree tnt_30 = [&U] (1,2,(3,((4,5),((6,(7,((8,(10,11)),9))),(12,(((((13,14),15),16),(17,(18,(19,((20,22),21))))),(23,((24,(25,(26,27))),(28,29)))))))));
tree tnt_31 = [&U] (1,2,(3,((4,5),(((6,(7,(8,9))),(10,11)),(12,((((13,(17,(18,(19,(20,(21,22)))))),(23,((24,(28,29)),(25,(26,27))))),(14,16)),15))))));
tree tnt_32 = [&U] (1,2,(3,((4,5),((6,((7,(8,9)),(10,11))),(12,((((13,(17,(18,(19,(20,(21,22)))))),(23,((24,(28,29)),(25,(26,27))))),(14,16)),15))))));
tree tnt_33 = [&U] (1,2,(3,((4,5),(((6,(7,(8,9))),(10,11)),(12,((((13,(17,(18,(19,((20,22),21))))),(23,((24,(28,29)),(25,(26,27))))),(14,16)),15))))));
tree tnt_34 = [&U] (1,2,(3,((4,5),(((6,(7,(8,9))),(10,11)),(12,(((((13,(17,(18,(19,(20,(21,22)))))),(23,((24,(28,29)),(25,(26,27))))),14),16),15))))));
tree tnt_35 = [&U] (1,2,(3,((4,5),((6,(7,((8,(10,11)),9))),(12,((((13,(17,(18,(19,(20,(21,22)))))),(23,((24,(28,29)),(25,(26,27))))),(14,16)),15))))));
tree tnt_36 = [&U] (1,2,(3,((4,5),((6,((7,(8,9)),(10,11))),(12,((((13,(17,(18,(19,((20,22),21))))),(23,((24,(28,29)),(25,(26,27))))),(14,16)),15))))));
tree tnt_37 = [&U] (1,2,(3,((4,5),((6,((7,(8,9)),(10,11))),(12,(((((13,(17,(18,(19,(20,(21,22)))))),(23,((24,(28,29)),(25,(26,27))))),14),16),15))))));
tree tnt_38 = [&U] (1,2,(3,((4,5),(((6,(7,(8,9))),(10,11)),(12,(((((13,(17,(18,(19,((20,22),21))))),(23,((24,(28,29)),(25,(26,27))))),14),16),15))))));
tree tnt_39 = [&U] (1,2,(3,((4,5),((6,(7,((8,(10,11)),9))),(12,((((13,(17,(18,(19,((20,22),21))))),(23,((24,(28,29)),(25,(26,27))))),(14,16)),15))))));
tree tnt_40 = [&U] (1,2,(3,((4,5),(((6,(7,(8,9))),(10,11)),(12,(((((13,(17,(18,(19,((20,22),21))))),16),14),(23,((24,(28,29)),(25,(26,27))))),15))))));
tree tnt_41 = [&U] (1,2,(3,((4,5),((6,(7,((8,9),(10,11)))),(12,((((((13,14),15),(17,(18,(19,((20,22),21))))),16),(24,((25,(26,27)),(28,29)))),23))))));
tree tnt_42 = [&U] (1,2,(3,((4,5),((6,(7,((8,9),(10,11)))),(12,((((((13,14),16),15),(17,(18,(19,((20,22),21))))),(24,((25,(26,27)),(28,29)))),23))))));
tree tnt_43 = [&U] (1,2,(3,((4,5),((6,(7,((8,9),(10,11)))),(12,(((((13,14),(15,16)),(17,(18,(19,((20,22),21))))),(24,((25,(26,27)),(28,29)))),23))))));
tree tnt_44 = [&U] (1,2,(3,((4,5),((6,(7,((8,9),(10,11)))),(12,((((((13,14),15),(18,(19,((20,22),21)))),16),(17,(24,((25,(26,27)),(28,29))))),23))))));
tree tnt_45 = [&U] (1,2,(3,((4,5),((6,(7,((8,9),(10,11)))),(12,((((((13,14),15),((((17,21),(20,22)),19),18)),16),(24,((25,(26,27)),(28,29)))),23))))));
tree tnt_46 = [&U] (1,2,(3,((4,5),((6,(7,((8,9),(10,11)))),(12,(((((13,14),15),(17,(18,(19,((20,22),21))))),16),(23,(24,((25,(26,27)),(28,29))))))))));
tree tnt_47 = [&U] (1,2,(3,((4,5),((6,(7,((8,9),(10,11)))),(12,((((((13,14),15),(17,(18,(19,((20,22),21))))),16),(((24,28),29),(25,(26,27)))),23))))));
tree tnt_48 = [&U] (1,2,(3,((4,5),(((6,(7,(8,9))),(10,11)),(12,((((((13,14),15),(17,(18,(19,((20,22),21))))),16),(24,((25,(26,27)),(28,29)))),23))))));
tree tnt_49 = [&U] (1,2,(3,((4,5),((6,(7,((8,(10,11)),9))),(12,((((((13,14),15),(17,(18,(19,((20,22),21))))),16),(24,((25,(26,27)),(28,29)))),23))))));
tree tnt_50 = [&U] (1,2,(3,((4,5),((6,(7,((8,9),(10,11)))),(12,(((((13,14),15),16),(17,(18,(19,((20,22),21))))),(23,(24,((25,(26,27)),(28,29))))))))));
tree tnt_51 = [&U] (1,2,(3,((4,5),((6,((7,(8,9)),(10,11))),(12,(((((13,(17,(18,(19,((20,22),21))))),((23,(25,(26,27))),(24,(28,29)))),14),16),15))))));
tree tnt_52 = [&U] (1,2,(3,((4,5),((6,(7,((8,(10,11)),9))),(12,(((((13,(17,(18,(19,((20,22),21))))),((23,(25,(26,27))),(24,(28,29)))),14),16),15))))));
tree tnt_53 = [&U] (1,2,(3,((4,5),((6,((7,(8,9)),(10,11))),(12,(((((13,(17,(18,(19,((20,22),21))))),14),16),((23,(25,(26,27))),(24,(28,29)))),15))))));
tree tnt_54 = [&U] (1,2,(3,((4,5),((6,(7,((8,(10,11)),9))),(12,(((((13,(17,(18,(19,(20,(21,22)))))),((23,(25,(26,27))),(24,(28,29)))),14),16),15))))));
tree tnt_55 = [&U] (1,2,(3,((4,5),((6,(7,((8,(10,11)),9))),(12,(((((13,(17,(18,(19,((20,22),21))))),14),16),((23,(25,(26,27))),(24,(28,29)))),15))))));
tree tnt_56 = [&U] (1,2,(3,((4,5),((6,(7,((8,(10,11)),9))),(12,(((((13,(18,(19,(20,(21,22))))),(17,((23,(25,(26,27))),(24,(28,29))))),14),16),15))))));
tree tnt_57 = [&U] (1,2,(3,((4,5),((6,(7,((8,(10,11)),9))),(12,((((13,(17,(18,(19,((20,22),21))))),(14,16)),((23,(25,(26,27))),(24,(28,29)))),15))))));
tree tnt_58 = [&U] (1,2,(3,((4,5),((6,(7,((8,9),(10,11)))),(12,(((((13,(18,(19,(20,(21,22))))),(17,((23,(25,(26,27))),(24,(28,29))))),14),16),15))))));
tree tnt_59 = [&U] (1,2,(3,((4,5),((6,(7,((8,(10,11)),9))),(12,((((13,(18,(19,(20,(21,22))))),(17,((23,(25,(26,27))),(24,(28,29))))),(14,16)),15))))));
tree tnt_60 = [&U] (1,2,(3,((4,5),((6,(7,((8,(10,11)),9))),(12,(((13,(18,(19,(20,(21,22))))),((14,(17,((23,(25,(26,27))),(24,(28,29))))),16)),15))))));
tree tnt_61 = [&U] (1,2,(3,((4,5),((6,(7,((8,(10,11)),9))),(12,((((((13,14),16),15),(18,(19,(20,(21,22))))),(17,(((24,29),28),(25,(26,27))))),23))))));
tree tnt_62 = [&U] (1,2,(3,((4,5),((6,(7,((8,9),(10,11)))),(12,((((((13,14),16),15),(18,(19,(20,(21,22))))),(17,(((24,29),28),(25,(26,27))))),23))))));
tree tnt_63 = [&U] (1,2,(3,((4,5),((6,(7,((8,(10,11)),9))),(12,((((((13,14),16),15),(18,(19,((20,22),21)))),(17,(((24,29),28),(25,(26,27))))),23))))));
tree tnt_64 = [&U] (1,2,(3,((4,5),((6,(7,((8,(10,11)),9))),(12,((((((13,14),16),15),(17,(18,(19,(20,(21,22)))))),(((24,29),28),(25,(26,27)))),23))))));
tree tnt_65 = [&U] (1,2,(3,((4,5),((6,(7,((8,(10,11)),9))),(12,((((((13,14),16),15),((((17,20),(21,22)),19),18)),(((24,29),28),(25,(26,27)))),23))))));
tree tnt_66 = [&U] (1,2,(3,((4,5),((6,(7,((8,(10,11)),9))),(12,(((((13,14),16),15),(18,(19,(20,(21,22))))),(17,(23,(((24,29),28),(25,(26,27)))))))))));
tree tnt_67 = [&U] (1,2,(3,((4,5),((6,(7,((8,(10,11)),9))),(12,((((((13,14),16),15),(18,(19,(20,(21,22))))),(17,(24,((25,(26,27)),(28,29))))),23))))));
tree tnt_68 = [&U] (1,2,(3,((4,5),((6,(7,((8,(10,11)),9))),(12,((((((13,14),16),15),(18,(19,(20,(21,22))))),(17,((24,(28,29)),(25,(26,27))))),23))))));
tree tnt_69 = [&U] (1,2,(3,((4,5),((6,(7,((8,9),(10,11)))),(12,((((((13,14),16),15),(18,(19,((20,22),21)))),(17,(((24,29),28),(25,(26,27))))),23))))));
tree tnt_70 = [&U] (1,2,(3,((4,5),((6,(7,((8,9),(10,11)))),(12,((((((13,14),16),15),(17,(18,(19,(20,(21,22)))))),(((24,29),28),(25,(26,27)))),23))))));
tree tnt_71 = [&U] (1,2,(3,((4,5),((((6,(7,9)),(10,11)),8),(12,((((13,(17,(18,(19,(20,(21,22)))))),(14,(23,(((24,29),28),(25,(26,27)))))),16),15))))));
tree tnt_72 = [&U] (1,2,(3,((4,5),((((6,7),(10,11)),(8,9)),(12,((((13,(17,(18,(19,(20,(21,22)))))),(14,(23,(((24,29),28),(25,(26,27)))))),16),15))))));
tree tnt_73 = [&U] (1,2,(3,((4,5),((6,(7,((8,9),(10,11)))),(12,((((13,14),(15,16)),(18,(19,(20,(21,22))))),(17,((23,(25,(26,27))),(24,(28,29))))))))));
tree tnt_74 = [&U] (1,2,(3,((4,5),((6,(7,((8,9),(10,11)))),(12,(((((13,14),16),(18,(19,(20,(21,22))))),(17,((23,(25,(26,27))),(24,(28,29))))),15))))));
tree tnt_75 = [&U] (1,2,(3,((4,5),((6,(7,((8,9),(10,11)))),(12,((((13,14),(15,16)),(18,(19,((20,22),21)))),(17,((23,(25,(26,27))),(24,(28,29))))))))));
tree tnt_76 = [&U] (1,2,(3,((4,5),((6,(7,((8,9),(10,11)))),(12,((((13,14),(15,16)),(17,(18,(19,(20,(21,22)))))),((23,(25,(26,27))),(24,(28,29)))))))));
tree tnt_77 = [&U] (1,2,(3,((4,5),((6,(7,((8,9),(10,11)))),(12,((((13,14),(15,16)),((((17,20),(21,22)),19),18)),((23,(25,(26,27))),(24,(28,29)))))))));
tree tnt_78 = [&U] (1,2,(3,((4,5),((6,(7,((8,9),(10,11)))),(12,(((((13,14),(15,16)),(18,(19,(20,(21,22))))),(17,((24,(28,29)),(25,(26,27))))),23))))));
tree tnt_79 = [&U] (1,2,(3,((4,5),((6,(7,((8,9),(10,11)))),(12,((((13,14),(15,16)),(18,(19,(20,(21,22))))),(17,(23,((24,(28,29)),(25,(26,27)))))))))));
tree tnt_80 = [&U] (1,2,(3,((4,5),((6,(7,((8,9),(10,11)))),(12,((((13,14),(15,16)),(18,(19,(20,(21,22))))),(17,(23,(24,((25,(26,27)),(28,29)))))))))));
tree tnt_81 = [&U] (1,2,(3,((4,5),((6,(7,((8,(10,11)),9))),(12,(((((13,14),16),(18,(19,(20,(21,22))))),(17,((23,(25,(26,27))),(24,(28,29))))),15))))));
tree tnt_82 = [&U] (1,2,(3,((4,5),((6,(7,((8,9),(10,11)))),(12,((((13,(18,(19,(20,(21,22))))),(14,16)),(17,((23,(25,(26,27))),(24,(28,29))))),15))))));
tree tnt_83 = [&U] (1,2,(3,((4,5),((6,(7,((8,(10,11)),9))),(12,((((((13,14),15),((((17,21),(20,22)),19),18)),16),(24,((25,(26,27)),(28,29)))),23))))));
tree tnt_84 = [&U] (1,2,(3,((4,5),((6,(7,((8,(10,11)),9))),(12,((((((13,14),15),16),((((17,21),(20,22)),19),18)),(24,((25,(26,27)),(28,29)))),23))))));
tree tnt_85 = [&U] (1,2,(3,((4,5),((6,(7,((8,(10,11)),9))),(12,((((((13,14),15),((((17,21),(20,22)),19),18)),16),((24,(28,29)),(25,(26,27)))),23))))));
tree tnt_86 = [&U] (1,2,(3,((4,5),((6,(7,((8,(10,11)),9))),(12,((((((13,14),16),15),((((17,21),(20,22)),19),18)),(24,((25,(26,27)),(28,29)))),23))))));
tree tnt_87 = [&U] (1,2,(3,((4,5),((6,(7,((8,(10,11)),9))),(12,((((((13,14),15),(18,(19,((20,22),21)))),16),(17,(24,((25,(26,27)),(28,29))))),23))))));
tree tnt_88 = [&U] (1,2,(3,((4,5),((6,(7,((8,(10,11)),9))),(12,(((((13,14),15),((((17,21),(20,22)),19),18)),16),(23,(24,((25,(26,27)),(28,29))))))))));
tree tnt_89 = [&U] (1,2,(3,((4,5),((6,(7,((8,(10,11)),9))),(12,((((((13,14),15),((((17,21),(20,22)),19),18)),16),(((24,28),29),(25,(26,27)))),23))))));
tree tnt_90 = [&U] (1,2,(3,((4,5),((6,(7,((8,(10,11)),9))),(12,(((((13,14),15),16),((((17,21),(20,22)),19),18)),(23,(24,((25,(26,27)),(28,29))))))))));
tree tnt_91 = [&U] (1,2,(3,((4,5),((6,(7,((8,9),(10,11)))),(12,((((((13,14),15),16),((((17,21),(20,22)),19),18)),(24,((25,(26,27)),(28,29)))),23))))));
tree tnt_92 = [&U] (1,2,(3,((4,5),((6,(7,((8,(10,11)),9))),(12,((((((13,14),15),16),(18,(19,((20,22),21)))),(17,(24,((25,(26,27)),(28,29))))),23))))));
tree tnt_93 = [&U] (1,2,(3,((4,5),((6,(7,((8,(10,11)),9))),(12,((((13,14),(15,16)),(17,(18,(19,((20,22),21))))),((23,(25,(26,27))),((24,28),29))))))));
tree tnt_94 = [&U] (1,2,(3,((4,5),((6,(7,((8,(10,11)),9))),(12,(((((13,14),15),(17,(18,(19,((20,22),21))))),16),((23,(25,(26,27))),((24,28),29))))))));
tree tnt_95 = [&U] (1,2,(3,((4,5),((6,(7,((8,(10,11)),9))),(12,(((((13,14),15),16),(17,(18,(19,((20,22),21))))),((23,(25,(26,27))),((24,28),29))))))));
tree tnt_96 = [&U] (1,2,(3,((4,5),((6,(7,((8,(10,11)),9))),(12,((((13,(15,16)),14),(17,(18,(19,((20,22),21))))),((23,(25,(26,27))),((24,28),29))))))));
tree tnt_97 = [&U] (1,2,(3,((4,5),((6,(7,((8,(10,11)),9))),(12,((((13,14),(15,16)),(18,(19,((20,22),21)))),(17,((23,(25,(26,27))),((24,28),29)))))))));
tree tnt_98 = [&U] (1,2,(3,((4,5),((6,(7,((8,(10,11)),9))),(12,((((13,14),(15,16)),((((17,21),(20,22)),19),18)),((23,(25,(26,27))),((24,28),29))))))));
tree tnt_99 = [&U] (1,2,(3,((4,5),((6,(7,((8,(10,11)),9))),(12,(((((13,14),(15,16)),(17,(18,(19,((20,22),21))))),(((24,28),29),(25,(26,27)))),23))))));
tree tnt_100 = [&U] (1,2,(3,((4,5),(((6,(7,(8,9))),(10,11)),(12,((((13,14),(15,16)),(17,(18,(19,((20,22),21))))),((23,(25,(26,27))),((24,28),29))))))));
tree tnt_101 = [&U] (1,2,(3,((4,5),((6,((7,(8,9)),(10,11))),(12,((((13,14),(15,16)),(17,(18,(19,((20,22),21))))),((23,(25,(26,27))),((24,28),29))))))));
tree tnt_102 = [&U] (1,2,(3,((4,5),((6,(7,((8,(10,11)),9))),(12,(((((13,14),16),15),(17,(18,(19,((20,22),21))))),((23,(25,(26,27))),((24,28),29))))))));
tree tnt_103 = [&U] (1,2,(3,((4,5),((6,(7,((8,9),(10,11)))),(12,(((((13,14),15),(17,(18,(19,((20,22),21))))),16),(23,(((24,28),29),(25,(26,27))))))))));
tree tnt_104 = [&U] (1,2,(3,((4,5),((6,(7,((8,9),(10,11)))),(12,(((((13,14),15),16),(17,(18,(19,((20,22),21))))),(23,(((24,28),29),(25,(26,27))))))))));
tree tnt_105 = [&U] (1,2,(3,((4,5),((6,(7,((8,9),(10,11)))),(12,(((((13,14),16),15),(17,(18,(19,((20,22),21))))),(23,(((24,28),29),(25,(26,27))))))))));
tree tnt_106 = [&U] (1,2,(3,((4,5),((6,(7,((8,9),(10,11)))),(12,(((((13,14),15),(18,(19,((20,22),21)))),16),(17,(23,(((24,28),29),(25,(26,27)))))))))));
tree tnt_107 = [&U] (1,2,(3,((4,5),((6,(7,((8,9),(10,11)))),(12,(((((13,14),15),((((17,21),(20,22)),19),18)),16),(23,(((24,28),29),(25,(26,27))))))))));
tree tnt_108 = [&U] (1,2,(3,((4,5),((6,(7,((8,9),(10,11)))),(12,(((((13,14),15),(17,(18,(19,((20,22),21))))),16),(23,((24,(28,29)),(25,(26,27))))))))));
tree tnt_109 = [&U] (1,2,(3,((4,5),(((6,(7,(8,9))),(10,11)),(12,(((((13,14),15),(17,(18,(19,((20,22),21))))),16),(23,(((24,28),29),(25,(26,27))))))))));
tree tnt_110 = [&U] (1,2,(3,((4,5),((6,(7,((8,9),(10,11)))),(12,((((((13,14),15),16),(17,(18,(19,((20,22),21))))),(((24,28),29),(25,(26,27)))),23))))));
tree tnt_111 = [&U] (1,2,(3,((4,5),((6,(7,((8,9),(10,11)))),(12,(((((13,14),15),16),(17,(18,(19,(20,(21,22)))))),(23,(((24,28),29),(25,(26,27))))))))));
tree tnt_112 = [&U] (1,2,(3,((4,5),((6,(7,((8,9),(10,11)))),(12,(((((13,14),15),16),(18,(19,((20,22),21)))),(17,(23,(((24,28),29),(25,(26,27)))))))))));
tree tnt_113 = [&U] (1,2,(3,((4,5),(((6,(7,(8,9))),(10,11)),(12,((((13,14),15),(16,(17,(18,(19,((20,22),21)))))),(23,((24,(28,29)),(25,(26,27))))))))));
tree tnt_114 = [&U] (1,2,(3,((4,5),(((6,(7,(8,9))),(10,11)),(12,(((((13,14),15),16),(17,(18,(19,((20,22),21))))),(23,((24,(28,29)),(25,(26,27))))))))));
tree tnt_115 = [&U] (1,2,(3,((4,5),(((6,(7,(8,9))),(10,11)),(12,(((((13,14),16),15),(17,(18,(19,((20,22),21))))),(23,((24,(28,29)),(25,(26,27))))))))));
tree tnt_116 = [&U] (1,2,(3,((4,5),(((6,(7,(8,9))),(10,11)),(12,((((13,14),(15,16)),(17,(18,(19,((20,22),21))))),(23,((24,(28,29)),(25,(26,27))))))))));
tree tnt_117 = [&U] (1,2,(3,((4,5),(((6,(7,(8,9))),(10,11)),(12,(((((13,14),15),(16,(17,(18,(19,((20,22),21)))))),((24,(28,29)),(25,(26,27)))),23))))));
tree tnt_118 = [&U] (1,2,(3,((4,5),((6,(7,((8,(10,11)),9))),(12,((((13,14),15),(16,(17,(18,(19,((20,22),21)))))),(23,((24,(28,29)),(25,(26,27))))))))));
tree tnt_119 = [&U] (1,2,(3,((4,5),(((6,(7,(8,9))),(10,11)),(12,((((((13,14),15),16),(17,(18,(19,((20,22),21))))),((24,(28,29)),(25,(26,27)))),23))))));
tree tnt_120 = [&U] (1,2,(3,((4,5),((6,((7,(8,9)),(10,11))),(12,(((((13,14),15),16),(17,(18,(19,((20,22),21))))),(23,((24,(28,29)),(25,(26,27))))))))));
tree tnt_121 = [&U] (1,2,(3,((4,5),(((6,(7,(8,9))),(10,11)),(12,(((((13,14),15),16),(17,(18,(19,(20,(21,22)))))),(23,((24,(28,29)),(25,(26,27))))))))));
tree tnt_122 = [&U] (1,2,(3,((4,5),((6,(7,((8,(10,11)),9))),(12,(((((13,14),15),16),(17,(18,(19,((20,22),21))))),(23,((24,(28,29)),(25,(26,27))))))))));
tree tnt_123 = [&U] (1,2,(3,((4,5),((6,(7,((8,9),(10,11)))),(12,(((((13,14),16),15),((((17,21),(20,22)),19),18)),(23,((24,(25,(26,27))),(28,29)))))))));
tree tnt_124 = [&U] (1,2,(3,((4,5),((6,(7,((8,9),(10,11)))),(12,(((((13,14),15),16),((((17,21),(20,22)),19),18)),(23,((24,(25,(26,27))),(28,29)))))))));
tree tnt_125 = [&U] (1,2,(3,((4,5),((6,(7,((8,9),(10,11)))),(12,(((((13,14),15),((((17,21),(20,22)),19),18)),16),(23,((24,(25,(26,27))),(28,29)))))))));
tree tnt_126 = [&U] (1,2,(3,((4,5),((6,(7,((8,9),(10,11)))),(12,(((((13,14),16),15),(18,(19,((20,22),21)))),(17,(23,((24,(25,(26,27))),(28,29))))))))));
tree tnt_127 = [&U] (1,2,(3,((4,5),((6,(7,((8,9),(10,11)))),(12,(((((13,14),16),15),(17,(18,(19,((20,22),21))))),(23,((24,(25,(26,27))),(28,29)))))))));
tree tnt_128 = [&U] (1,2,(3,((4,5),((6,(7,((8,9),(10,11)))),(12,((((((13,14),16),15),((((17,21),(20,22)),19),18)),((24,(25,(26,27))),(28,29))),23))))));
tree tnt_129 = [&U] (1,2,(3,((4,5),((6,(7,((8,9),(10,11)))),(12,(((((13,14),16),15),((((17,21),(20,22)),19),18)),(23,(((24,28),29),(25,(26,27))))))))));
tree tnt_130 = [&U] (1,2,(3,((4,5),((6,(7,((8,(10,11)),9))),(12,(((((13,14),16),15),((((17,21),(20,22)),19),18)),(23,((24,(25,(26,27))),(28,29)))))))));
tree tnt_131 = [&U] (1,2,(3,((4,5),((6,(7,((8,9),(10,11)))),(12,(((((13,14),16),15),((((17,21),(20,22)),19),18)),(23,((24,(28,29)),(25,(26,27))))))))));
tree tnt_132 = [&U] (1,2,(3,((4,5),((6,(7,((8,9),(10,11)))),(12,(((((13,14),15),16),(18,(19,((20,22),21)))),(17,(23,((24,(25,(26,27))),(28,29))))))))));
tree tnt_133 = [&U] (1,2,(3,((4,5),((6,((7,(8,9)),(10,11))),(12,(((((13,14),15),16),(17,(18,(19,(20,(21,22)))))),(23,((24,(28,29)),(25,(26,27))))))))));
tree tnt_134 = [&U] (1,2,(3,((4,5),((6,((7,(8,9)),(10,11))),(12,((((((13,14),15),16),(17,(18,(19,(20,(21,22)))))),((24,(28,29)),(25,(26,27)))),23))))));
tree tnt_135 = [&U] (1,2,(3,((4,5),((6,((7,(8,9)),(10,11))),(12,((((13,14),(15,16)),(17,(18,(19,(20,(21,22)))))),(23,((24,(28,29)),(25,(26,27))))))))));
tree tnt_136 = [&U] (1,2,(3,((4,5),(((6,(7,(8,9))),(10,11)),(12,((((((13,14),15),16),(17,(18,(19,(20,(21,22)))))),((24,(28,29)),(25,(26,27)))),23))))));
tree tnt_137 = [&U] (1,2,(3,((4,5),((6,((7,(8,9)),(10,11))),(12,((((((13,14),15),16),(17,(18,(19,((20,22),21))))),((24,(28,29)),(25,(26,27)))),23))))));
tree tnt_138 = [&U] (1,2,(3,((4,5),((6,((7,(8,9)),(10,11))),(12,((((((13,14),15),16),(17,(18,(19,(20,(21,22)))))),(24,((25,(26,27)),(28,29)))),23))))));
tree tnt_139 = [&U] (1,2,(3,((4,5),((6,(7,((8,(10,11)),9))),(12,((((((13,14),15),16),(17,(18,(19,(20,(21,22)))))),((24,(28,29)),(25,(26,27)))),23))))));
tree tnt_140 = [&U] (1,2,(3,((4,5),((6,((7,(8,9)),(10,11))),(12,(((((13,14),(15,16)),(17,(18,(19,(20,(21,22)))))),((24,(28,29)),(25,(26,27)))),23))))));
tree tnt_141 = [&U] (1,2,(3,((4,5),(((6,(7,(8,9))),(10,11)),(12,((((13,14),(15,16)),(17,(18,(19,(20,(21,22)))))),(23,((24,(28,29)),(25,(26,27))))))))));
tree tnt_142 = [&U] (1,2,(3,((4,5),((6,((7,(8,9)),(10,11))),(12,((((13,14),(15,16)),(17,(18,(19,((20,22),21))))),(23,((24,(28,29)),(25,(26,27))))))))));
tree tnt_143 = [&U] (1,2,(3,((4,5),((6,(7,((8,9),(10,11)))),(12,(((((13,14),16),15),((((17,20),(21,22)),19),18)),(23,(24,((25,(26,27)),(28,29))))))))));
tree tnt_144 = [&U] (1,2,(3,((4,5),((6,(7,((8,9),(10,11)))),(12,((((((13,14),16),15),((((17,20),(21,22)),19),18)),(24,((25,(26,27)),(28,29)))),23))))));
tree tnt_145 = [&U] (1,2,(3,((4,5),((6,(7,((8,9),(10,11)))),(12,(((((13,14),16),15),((((17,20),(21,22)),19),18)),(23,((24,(28,29)),(25,(26,27))))))))));
tree tnt_146 = [&U] (1,2,(3,((4,5),((6,(7,((8,(10,11)),9))),(12,((((((13,14),16),15),((((17,20),(21,22)),19),18)),(24,((25,(26,27)),(28,29)))),23))))));
tree tnt_147 = [&U] (1,2,(3,((4,5),((6,(7,((8,9),(10,11)))),(12,((((((13,14),16),15),(18,(19,(20,(21,22))))),(17,(24,((25,(26,27)),(28,29))))),23))))));
tree tnt_148 = [&U] (1,2,(3,((4,5),((6,(7,((8,9),(10,11)))),(12,((((((13,14),16),15),((((17,20),(21,22)),19),18)),(((24,28),29),(25,(26,27)))),23))))));
tree tnt_149 = [&U] (1,2,(3,((4,5),((6,(7,((8,9),(10,11)))),(12,((((((13,14),16),15),((((17,20),(21,22)),19),18)),((24,(28,29)),(25,(26,27)))),23))))));
tree tnt_150 = [&U] (1,2,(3,((4,5),((6,(7,((8,(10,11)),9))),(12,(((((13,14),16),15),((((17,20),(21,22)),19),18)),(23,((24,(28,29)),(25,(26,27))))))))));
tree tnt_151 = [&U] (1,2,(3,((4,5),((6,(7,((8,(10,11)),9))),(12,((((((13,14),16),15),((((17,20),(21,22)),19),18)),((24,(28,29)),(25,(26,27)))),23))))));
tree tnt_152 = [&U] (1,2,(3,((4,5),((6,(7,((8,9),(10,11)))),(12,((((((13,14),16),15),(18,(19,((20,22),21)))),(17,(24,((25,(26,27)),(28,29))))),23))))));
tree tnt_153 = [&U] (1,2,(3,((4,5),(((((6,9),7),(10,11)),8),(12,(((((13,(17,(18,(19,((20,22),21))))),16),14),((23,(25,(26,27))),((24,29),28))),15))))));
tree tnt_154 = [&U] (1,2,(3,((4,5),((((6,7),(10,11)),(8,9)),(12,(((((13,(17,(18,(19,((20,22),21))))),16),14),((23,(25,(26,27))),((24,29),28))),15))))));
tree tnt_155 = [&U] (1,2,(3,((4,5),((6,(7,((8,9),(10,11)))),(12,((((13,(18,(19,(20,(21,22))))),16),(14,(17,((23,(25,(26,27))),(24,(28,29)))))),15))))));
tree tnt_156 = [&U] (1,2,(3,((4,5),((6,(7,((8,9),(10,11)))),(12,((((13,(18,(19,(20,(21,22))))),(14,(17,((23,(25,(26,27))),(24,(28,29)))))),16),15))))));
tree tnt_157 = [&U] (1,2,(3,((4,5),((6,(7,((8,(10,11)),9))),(12,((((13,(18,(19,(20,(21,22))))),(14,(17,((23,(25,(26,27))),(24,(28,29)))))),16),15))))));
tree tnt_158 = [&U] (1,2,(3,((4,5),(((6,(7,(8,9))),(10,11)),(12,(((13,(14,(15,16))),(17,(18,(19,((20,22),21))))),((23,(25,(26,27))),(24,(28,29)))))))));
tree tnt_159 = [&U] (1,2,(3,((4,5),((6,((7,(8,9)),(10,11))),(12,(((13,(14,(15,16))),(17,(18,(19,((20,22),21))))),((23,(25,(26,27))),(24,(28,29)))))))));
tree tnt_160 = [&U] (1,2,(3,((4,5),(((6,(7,(8,9))),(10,11)),(12,(((13,(14,(15,16))),(17,(18,(19,(20,(21,22)))))),((23,(25,(26,27))),(24,(28,29)))))))));
tree tnt_161 = [&U] (1,2,(3,((4,5),(((6,(7,(8,9))),(10,11)),(12,((((13,(14,(15,16))),(17,(18,(19,((20,22),21))))),((24,(28,29)),(25,(26,27)))),23))))));
tree tnt_162 = [&U] (1,2,(3,((4,5),(((6,(7,(8,9))),(10,11)),(12,(((13,(14,(15,16))),(17,(18,(19,((20,22),21))))),(23,((24,(28,29)),(25,(26,27))))))))));
tree tnt_163 = [&U] (1,2,(3,((4,5),((6,((7,(8,9)),(10,11))),(12,((((13,(14,(15,16))),(17,(18,(19,((20,22),21))))),((24,(28,29)),(25,(26,27)))),23))))));
tree tnt_164 = [&U] (1,2,(3,((4,5),((6,((7,(8,9)),(10,11))),(12,(((13,(14,(15,16))),(17,(18,(19,((20,22),21))))),(23,((24,(28,29)),(25,(26,27))))))))));
tree tnt_165 = [&U] (1,2,(3,((4,5),(((6,(7,(8,9))),(10,11)),(12,((((13,(14,(15,16))),(17,(18,(19,(20,(21,22)))))),((24,(28,29)),(25,(26,27)))),23))))));
tree tnt_166 = [&U] (1,2,(3,((4,5),(((6,(7,(8,9))),(10,11)),(12,(((13,(14,(15,16))),(17,(18,(19,(20,(21,22)))))),(23,((24,(28,29)),(25,(26,27))))))))));
tree tnt_167 = [&U] (1,2,(3,((4,5),((6,(7,((8,(10,11)),9))),(12,(((13,(14,(15,16))),(17,(18,(19,(20,(21,22)))))),((23,(25,(26,27))),(24,(28,29)))))))));
tree tnt_168 = [&U] (1,2,(3,((4,5),((6,((7,(8,(10,11))),9)),(12,((((13,(14,(15,16))),(17,(18,(19,((20,22),21))))),(((24,29),28),(25,(26,27)))),23))))));
tree tnt_169 = [&U] (1,2,(3,((4,5),((6,(7,((8,9),(10,11)))),(12,((((13,(14,(15,16))),(17,(18,(19,((20,22),21))))),(((24,29),28),(25,(26,27)))),23))))));
tree tnt_170 = [&U] (1,2,(3,((4,5),((6,((7,(8,(10,11))),9)),(12,((((13,(14,(15,16))),(17,(18,(19,(20,(21,22)))))),(((24,29),28),(25,(26,27)))),23))))));
tree tnt_171 = [&U] (1,2,(3,((4,5),((6,((7,(8,(10,11))),9)),(12,((((13,(14,(15,16))),(17,(18,(19,((20,22),21))))),(24,((25,(26,27)),(28,29)))),23))))));
tree tnt_172 = [&U] (1,2,(3,((4,5),((6,((7,(8,(10,11))),9)),(12,((((13,(14,(15,16))),(17,(18,(19,((20,22),21))))),((24,(28,29)),(25,(26,27)))),23))))));
tree tnt_173 = [&U] (1,2,(3,((4,5),((6,(7,((8,9),(10,11)))),(12,((((13,(14,(15,16))),(17,(18,(19,(20,(21,22)))))),(((24,29),28),(25,(26,27)))),23))))));
tree tnt_174 = [&U] (1,2,(3,((4,5),((6,(7,((8,9),(10,11)))),(12,((((13,(14,(15,16))),(17,(18,(19,((20,22),21))))),(24,((25,(26,27)),(28,29)))),23))))));
tree tnt_175 = [&U] (1,2,(3,((4,5),(((6,(7,(8,9))),(10,11)),(12,((((13,(14,(15,16))),(17,(18,(19,((20,22),21))))),(((24,29),28),(25,(26,27)))),23))))));
tree tnt_176 = [&U] (1,2,(3,((4,5),((6,(7,((8,9),(10,11)))),(12,(((((13,14),(15,16)),(17,(18,(19,((20,22),21))))),(((24,29),28),(25,(26,27)))),23))))));
tree tnt_177 = [&U] (1,2,(3,((4,5),((6,((7,(8,(10,11))),9)),(12,((((13,(14,(15,16))),(17,(18,(19,(20,(21,22)))))),(24,((25,(26,27)),(28,29)))),23))))));
tree tnt_178 = [&U] (1,2,(3,((4,5),((6,(7,((8,(10,11)),9))),(12,((((13,14),15),(16,((((17,21),(20,22)),19),18))),(23,(((24,29),28),(25,(26,27))))))))));
tree tnt_179 = [&U] (1,2,(3,((4,5),((6,(7,((8,(10,11)),9))),(12,(((((13,14),15),16),((((17,21),(20,22)),19),18)),(23,(((24,29),28),(25,(26,27))))))))));
tree tnt_180 = [&U] (1,2,(3,((4,5),((6,(7,((8,(10,11)),9))),(12,((((13,14),15),(16,(18,(19,((20,22),21))))),(17,(23,(((24,29),28),(25,(26,27)))))))))));
tree tnt_181 = [&U] (1,2,(3,((4,5),((6,(7,((8,(10,11)),9))),(12,((((13,14),15),(16,((((17,21),(20,22)),19),18))),(23,((24,(28,29)),(25,(26,27))))))))));
tree tnt_182 = [&U] (1,2,(3,((4,5),((6,(7,((8,(10,11)),9))),(12,((((((13,14),15),16),((((17,21),(20,22)),19),18)),(((24,29),28),(25,(26,27)))),23))))));
tree tnt_183 = [&U] (1,2,(3,((4,5),((6,(7,((8,9),(10,11)))),(12,(((((13,14),15),16),((((17,21),(20,22)),19),18)),(23,(((24,29),28),(25,(26,27))))))))));
tree tnt_184 = [&U] (1,2,(3,((4,5),((6,(7,((8,(10,11)),9))),(12,(((((13,14),15),16),(18,(19,((20,22),21)))),(17,(23,(((24,29),28),(25,(26,27)))))))))));
tree tnt_185 = [&U] (1,2,(3,((4,5),((6,(7,((8,(10,11)),9))),(12,(((((13,14),15),16),((((17,21),(20,22)),19),18)),(23,((24,(28,29)),(25,(26,27))))))))));
tree tnt_186 = [&U] (1,2,(3,((4,5),((6,(7,((8,(10,11)),9))),(12,(((((13,14),15),(16,(18,(19,((20,22),21))))),(17,(((24,29),28),(25,(26,27))))),23))))));
tree tnt_187 = [&U] (1,2,(3,((4,5),((6,(7,((8,(10,11)),9))),(12,((((13,14),15),(16,(18,(19,((20,22),21))))),(17,(23,(24,((25,(26,27)),(28,29)))))))))));
tree tnt_188 = [&U] (1,2,(3,((4,5),((6,(7,((8,9),(10,11)))),(12,(((((13,14),16),(18,(19,(20,(21,22))))),(17,(23,(24,((25,(26,27)),(28,29)))))),15))))));
tree tnt_189 = [&U] (1,2,(3,((4,5),((6,(7,((8,9),(10,11)))),(12,(((((13,14),16),(18,(19,(20,(21,22))))),(17,(23,((24,(28,29)),(25,(26,27)))))),15))))));
tree tnt_190 = [&U] (1,2,(3,((4,5),((6,(7,((8,(10,11)),9))),(12,(((((13,14),16),(18,(19,(20,(21,22))))),(17,(23,(24,((25,(26,27)),(28,29)))))),15))))));
tree tnt_191 = [&U] (1,2,(3,((4,5),((6,(7,((8,(10,11)),9))),(12,(((((13,14),16),(18,(19,(20,(21,22))))),(17,(23,((24,(28,29)),(25,(26,27)))))),15))))));
tree tnt_192 = [&U] (1,2,(3,((4,5),((6,(7,((8,(10,11)),9))),(12,(((((13,14),16),15),(18,(19,(20,(21,22))))),(17,(23,((24,(28,29)),(25,(26,27)))))))))));
tree tnt_193 = [&U] (1,2,(3,((4,5),((6,(7,((8,(10,11)),9))),(12,(((((13,14),16),15),(18,(19,((20,22),21)))),(17,(23,((24,(28,29)),(25,(26,27)))))))))));
tree tnt_194 = [&U] (1,2,(3,((4,5),((6,(7,((8,9),(10,11)))),(12,(((((13,14),16),15),(18,(19,((20,22),21)))),(17,(23,((24,(28,29)),(25,(26,27)))))))))));
tree tnt_195 = [&U] (1,2,(3,((4,5),((6,(7,((8,(10,11)),9))),(12,(((((13,14),15),(18,(19,((20,22),21)))),16),(17,(23,((24,(28,29)),(25,(26,27)))))))))));
tree tnt_196 = [&U] (1,2,(3,((4,5),((6,(7,((8,(10,11)),9))),(12,(((((13,14),15),16),(18,(19,((20,22),21)))),(17,(23,((24,(28,29)),(25,(26,27)))))))))));
tree tnt_197 = [&U] (1,2,(3,((4,5),((6,(7,((8,(10,11)),9))),(12,(((((13,14),16),15),(17,(18,(19,((20,22),21))))),(23,((24,(28,29)),(25,(26,27))))))))));
tree tnt_198 = [&U] (1,2,(3,((4,5),((6,(7,((8,9),(10,11)))),(12,(((((13,14),15),(16,(18,(19,((20,22),21))))),(17,(((24,28),29),(25,(26,27))))),23))))));
tree tnt_199 = [&U] (1,2,(3,((4,5),((6,(7,((8,9),(10,11)))),(12,(((((13,14),15),(16,((((17,21),(20,22)),19),18))),(((24,28),29),(25,(26,27)))),23))))));
tree tnt_200 = [&U] (1,2,(3,((4,5),((6,(7,((8,9),(10,11)))),(12,(((((13,14),15),(16,(18,(19,((20,22),21))))),(17,((24,(28,29)),(25,(26,27))))),23))))));
tree tnt_201 = [&U] (1,2,(3,((4,5),((6,(7,((8,9),(10,11)))),(12,((((((13,14),15),16),(18,(19,((20,22),21)))),(17,(((24,28),29),(25,(26,27))))),23))))));
tree tnt_202 = [&U] (1,2,(3,((4,5),((6,(7,((8,9),(10,11)))),(12,((((((13,14),16),15),((((17,21),(20,22)),19),18)),(((24,28),29),(25,(26,27)))),23))))));
tree tnt_203 = [&U] (1,2,(3,((4,5),((6,(7,((8,9),(10,11)))),(12,(((((13,14),15),(16,((((17,21),(20,22)),19),18))),((24,(28,29)),(25,(26,27)))),23))))));
tree tnt_204 = [&U] (1,2,(3,((4,5),((6,(7,((8,9),(10,11)))),(12,((((((13,14),15),16),((((17,21),(20,22)),19),18)),(((24,28),29),(25,(26,27)))),23))))));
tree tnt_205 = [&U] (1,2,(3,((4,5),((6,(7,((8,(10,11)),9))),(12,(((((13,14),15),(16,(18,(19,((20,22),21))))),(17,((24,(28,29)),(25,(26,27))))),23))))));
tree tnt_206 = [&U] (1,2,(3,((4,5),((6,(7,((8,9),(10,11)))),(12,((((((13,14),16),15),(18,(19,((20,22),21)))),(17,((24,(28,29)),(25,(26,27))))),23))))));
tree tnt_207 = [&U] (1,2,(3,((4,5),((6,(7,((8,9),(10,11)))),(12,(((((13,14),15),(16,(17,(18,(19,((20,22),21)))))),((24,(28,29)),(25,(26,27)))),23))))));
tree tnt_208 = [&U] (1,2,(3,((4,5),((6,((7,(8,(10,11))),9)),(12,(((((13,14),(15,16)),(17,(18,(19,((20,22),21))))),(24,((25,(26,27)),(28,29)))),23))))));
tree tnt_209 = [&U] (1,2,(3,((4,5),((6,((7,(8,(10,11))),9)),(12,((((13,14),(15,16)),(17,(18,(19,((20,22),21))))),(23,(24,((25,(26,27)),(28,29))))))))));
tree tnt_210 = [&U] (1,2,(3,((4,5),((6,((7,(8,(10,11))),9)),(12,(((((13,14),(15,16)),(17,(18,(19,((20,22),21))))),((24,(28,29)),(25,(26,27)))),23))))));
tree tnt_211 = [&U] (1,2,(3,((4,5),((6,((7,(8,(10,11))),9)),(12,((((((13,14),16),15),(17,(18,(19,((20,22),21))))),(24,((25,(26,27)),(28,29)))),23))))));
tree tnt_212 = [&U] (1,2,(3,((4,5),((6,((7,(8,(10,11))),9)),(12,(((((13,14),(15,16)),(17,(18,(19,(20,(21,22)))))),(24,((25,(26,27)),(28,29)))),23))))));
tree tnt_213 = [&U] (1,2,(3,((4,5),((6,((7,(8,(10,11))),9)),(12,((((((13,14),15),16),(17,(18,(19,((20,22),21))))),(24,((25,(26,27)),(28,29)))),23))))));
tree tnt_214 = [&U] (1,2,(3,((4,5),((6,(7,((8,9),(10,11)))),(12,((((13,14),(15,16)),(17,(18,(19,((20,22),21))))),(23,(24,((25,(26,27)),(28,29))))))))));
tree tnt_215 = [&U] (1,2,(3,((4,5),((6,((7,(8,(10,11))),9)),(12,(((((13,14),16),15),(17,(18,(19,((20,22),21))))),(23,(24,((25,(26,27)),(28,29))))))))));
tree tnt_216 = [&U] (1,2,(3,((4,5),((6,((7,(8,(10,11))),9)),(12,(((((13,14),15),(17,(18,(19,((20,22),21))))),16),(23,(24,((25,(26,27)),(28,29))))))))));
tree tnt_217 = [&U] (1,2,(3,((4,5),((6,((7,(8,(10,11))),9)),(12,((((13,(15,16)),14),(17,(18,(19,((20,22),21))))),(23,(24,((25,(26,27)),(28,29))))))))));
tree tnt_218 = [&U] (1,2,(3,((4,5),(((6,(7,(8,9))),(10,11)),(12,((((13,(14,(15,16))),(17,(18,(19,((20,22),21))))),(24,((25,(26,27)),(28,29)))),23))))));
tree tnt_219 = [&U] (1,2,(3,((4,5),(((6,(7,(8,9))),(10,11)),(12,(((((13,14),(15,16)),(17,(18,(19,((20,22),21))))),(24,((25,(26,27)),(28,29)))),23))))));
tree tnt_220 = [&U] (1,2,(3,((4,5),(((6,(7,(8,9))),(10,11)),(12,((((((13,14),16),15),(17,(18,(19,((20,22),21))))),(24,((25,(26,27)),(28,29)))),23))))));
tree tnt_221 = [&U] (1,2,(3,((4,5),(((6,(7,(8,9))),(10,11)),(12,(((((13,14),(15,16)),(17,(18,(19,(20,(21,22)))))),(24,((25,(26,27)),(28,29)))),23))))));
tree tnt_222 = [&U] (1,2,(3,((4,5),(((6,(7,(8,9))),(10,11)),(12,((((((13,14),15),16),(17,(18,(19,((20,22),21))))),(24,((25,(26,27)),(28,29)))),23))))));
tree tnt_223 = [&U] (1,2,(3,((4,5),(((6,(7,(8,9))),(10,11)),(12,((((13,14),(15,16)),(17,(18,(19,((20,22),21))))),(23,(24,((25,(26,27)),(28,29))))))))));
tree tnt_224 = [&U] (1,2,(3,((4,5),(((6,(7,(8,9))),(10,11)),(12,(((((13,14),(15,16)),(17,(18,(19,((20,22),21))))),(((24,28),29),(25,(26,27)))),23))))));
tree tnt_225 = [&U] (1,2,(3,((4,5),(((6,(7,(8,9))),(10,11)),(12,(((((13,14),(15,16)),(17,(18,(19,((20,22),21))))),((24,(28,29)),(25,(26,27)))),23))))));
tree tnt_226 = [&U] (1,2,(3,((4,5),(((6,(7,(8,9))),(10,11)),(12,((((((13,14),16),15),(17,(18,(19,(20,(21,22)))))),(24,((25,(26,27)),(28,29)))),23))))));
tree tnt_227 = [&U] (1,2,(3,((4,5),(((6,(7,(8,9))),(10,11)),(12,(((((13,14),16),15),(17,(18,(19,((20,22),21))))),(23,(24,((25,(26,27)),(28,29))))))))));
tree tnt_228 = [&U] (1,2,(3,((4,5),(((6,(7,(8,9))),(10,11)),(12,(((((13,14),15),(17,(18,(19,((20,22),21))))),16),(23,(24,((25,(26,27)),(28,29))))))))));
tree tnt_229 = [&U] (1,2,(3,((4,5),(((6,(7,(8,9))),(10,11)),(12,(((((13,14),15),16),(17,(18,(19,((20,22),21))))),(23,(24,((25,(26,27)),(28,29))))))))));
tree tnt_230 = [&U] (1,2,(3,((4,5),(((6,(7,(8,9))),(10,11)),(12,(((((13,14),15),16),(17,(18,(19,((20,22),21))))),(23,(((24,28),29),(25,(26,27))))))))));
tree tnt_231 = [&U] (1,2,(3,((4,5),(((6,(7,(8,9))),(10,11)),(12,(((((13,14),15),16),(17,(18,(19,(20,(21,22)))))),(23,(((24,28),29),(25,(26,27))))))))));
tree tnt_232 = [&U] (1,2,(3,((4,5),(((6,(7,(8,9))),(10,11)),(12,((((((13,14),15),16),(17,(18,(19,((20,22),21))))),(((24,28),29),(25,(26,27)))),23))))));
tree tnt_233 = [&U] (1,2,(3,((4,5),(((6,(7,(8,9))),(10,11)),(12,(((((13,14),15),(16,(17,(18,(19,((20,22),21)))))),(((24,28),29),(25,(26,27)))),23))))));
tree tnt_234 = [&U] (1,2,(3,((4,5),(((6,(7,(8,9))),(10,11)),(12,((((((13,14),15),16),(17,(18,(19,(20,(21,22)))))),(((24,28),29),(25,(26,27)))),23))))));
tree tnt_235 = [&U] (1,2,(3,((4,5),(((6,(7,(8,9))),(10,11)),(12,((((13,14),(15,16)),(17,(18,(19,(20,(21,22)))))),(23,(((24,28),29),(25,(26,27))))))))));
tree tnt_236 = [&U] (1,2,(3,((4,5),((6,(7,((8,(10,11)),9))),(12,((((((13,14),15),16),(17,(18,(19,((20,22),21))))),(((24,28),29),(25,(26,27)))),23))))));
tree tnt_237 = [&U] (1,2,(3,((4,5),(((6,(7,(8,9))),(10,11)),(12,((((((13,14),16),15),(17,(18,(19,((20,22),21))))),(((24,28),29),(25,(26,27)))),23))))));
tree tnt_238 = [&U] (1,2,(3,((4,5),((6,((7,(10,11)),(8,9))),(12,(((((13,14),(15,16)),(17,(18,(19,(20,(21,22)))))),(24,((25,(26,27)),(28,29)))),23))))));
tree tnt_239 = [&U] (1,2,(3,((4,5),((6,((7,(10,11)),(8,9))),(12,(((((13,14),(15,16)),(17,(18,(19,(20,(21,22)))))),(((24,28),29),(25,(26,27)))),23))))));
tree tnt_240 = [&U] (1,2,(3,((4,5),(((6,(7,(8,9))),(10,11)),(12,(((((13,14),(15,16)),(17,(18,(19,(20,(21,22)))))),(((24,28),29),(25,(26,27)))),23))))));
tree tnt_241 = [&U] (1,2,(3,((4,5),((6,(7,((8,(10,11)),9))),(12,(((((13,14),(15,16)),(17,(18,(19,(20,(21,22)))))),(((24,28),29),(25,(26,27)))),23))))));
tree tnt_242 = [&U] (1,2,(3,((4,5),(((6,(7,(8,9))),(10,11)),(12,(((((13,(15,16)),14),(17,(18,(19,(20,(21,22)))))),(((24,28),29),(25,(26,27)))),23))))));
tree tnt_243 = [&U] (1,2,(3,((4,5),(((6,(7,(8,9))),(10,11)),(12,(((((13,14),(15,16)),(17,(18,(19,(20,(21,22)))))),((24,(28,29)),(25,(26,27)))),23))))));
tree tnt_244 = [&U] (1,2,(3,((4,5),((6,(7,((8,(10,11)),9))),(12,((((13,14),(15,16)),(17,(18,(19,(20,(21,22)))))),(23,(((24,28),29),(25,(26,27))))))))));
tree tnt_245 = [&U] (1,2,(3,((4,5),((6,(7,((8,(10,11)),9))),(12,(((((13,14),(15,16)),(17,(18,(19,(20,(21,22)))))),((24,(28,29)),(25,(26,27)))),23))))));
tree tnt_246 = [&U] (1,2,(3,((4,5),((6,(7,((8,(10,11)),9))),(12,((((13,14),(15,16)),((((17,20),(21,22)),19),18)),(23,(((24,28),29),(25,(26,27))))))))));
tree tnt_247 = [&U] (1,2,(3,((4,5),((6,(7,((8,(10,11)),9))),(12,((((13,14),(15,16)),(17,(18,(19,(20,(21,22)))))),(23,((24,(28,29)),(25,(26,27))))))))));
tree tnt_248 = [&U] (1,2,(3,((4,5),((6,(7,((8,9),(10,11)))),(12,((((13,14),15),(16,(18,(19,((20,22),21))))),(17,(23,(24,((25,(26,27)),(28,29)))))))))));
tree tnt_249 = [&U] (1,2,(3,((4,5),((6,(7,((8,9),(10,11)))),(12,((((13,14),15),(16,(18,(19,((20,22),21))))),(17,(23,((24,(28,29)),(25,(26,27)))))))))));
tree tnt_250 = [&U] (1,2,(3,((4,5),((6,(7,((8,9),(10,11)))),(12,((((13,14),15),(16,((((17,21),(20,22)),19),18))),(23,((24,(28,29)),(25,(26,27))))))))));
tree tnt_251 = [&U] (1,2,(3,((4,5),((6,(7,((8,9),(10,11)))),(12,(((((13,14),15),16),(18,(19,((20,22),21)))),(17,(23,((24,(28,29)),(25,(26,27)))))))))));
tree tnt_252 = [&U] (1,2,(3,((4,5),((6,(7,((8,9),(10,11)))),(12,((((((13,14),15),16),((((17,21),(20,22)),19),18)),((24,(28,29)),(25,(26,27)))),23))))));
tree tnt_253 = [&U] (1,2,(3,((4,5),((6,(7,((8,9),(10,11)))),(12,(((((13,14),15),16),((((17,21),(20,22)),19),18)),(23,((24,(28,29)),(25,(26,27))))))))));
tree tnt_254 = [&U] (1,2,(3,((4,5),((6,(7,((8,9),(10,11)))),(12,((((((13,14),15),16),(18,(19,((20,22),21)))),(17,((24,(28,29)),(25,(26,27))))),23))))));
tree tnt_255 = [&U] (1,2,(3,((4,5),((6,(7,((8,(10,11)),9))),(12,((((((13,14),15),16),((((17,21),(20,22)),19),18)),((24,(28,29)),(25,(26,27)))),23))))));
tree tnt_256 = [&U] (1,2,(3,((4,5),((6,(7,((8,(10,11)),9))),(12,((((((13,14),15),16),(18,(19,((20,22),21)))),(17,((24,(28,29)),(25,(26,27))))),23))))));
tree tnt_257 = [&U] (1,2,(3,((4,5),((6,(7,((8,9),(10,11)))),(12,((((((13,14),15),16),(18,(19,((20,22),21)))),(17,(24,((25,(26,27)),(28,29))))),23))))));
tree tnt_258 = [&U] (1,2,(3,((4,5),((6,((7,(8,9)),(10,11))),(12,((((((13,14),15),16),(17,(18,(19,((20,22),21))))),((24,(25,(26,27))),(28,29))),23))))));
tree tnt_259 = [&U] (1,2,(3,((4,5),((6,((7,9),(8,(10,11)))),(12,(((((13,(15,16)),14),(17,(18,(19,(20,(21,22)))))),((24,(28,29)),(25,(26,27)))),23))))));
tree tnt_260 = [&U] (1,2,(3,((4,5),((6,(7,((8,9),(10,11)))),(12,(((((13,(15,16)),14),(17,(18,(19,(20,(21,22)))))),((24,(28,29)),(25,(26,27)))),23))))));
tree tnt_261 = [&U] (1,2,(3,((4,5),((6,((7,9),(8,(10,11)))),(12,((((13,(15,16)),14),(17,(18,(19,(20,(21,22)))))),(23,((24,(28,29)),(25,(26,27))))))))));
tree tnt_262 = [&U] (1,2,(3,((4,5),((6,((7,9),(8,(10,11)))),(12,((((13,(15,16)),14),(17,(18,(19,((20,22),21))))),(23,((24,(28,29)),(25,(26,27))))))))));
tree tnt_263 = [&U] (1,2,(3,((4,5),((6,((7,9),(8,(10,11)))),(12,((((13,14),(15,16)),(17,(18,(19,((20,22),21))))),(23,((24,(28,29)),(25,(26,27))))))))));
tree tnt_264 = [&U] (1,2,(3,((4,5),((6,(7,((8,(10,11)),9))),(12,((((13,14),(15,16)),(18,(19,((20,22),21)))),(17,(23,(24,((25,(26,27)),(28,29)))))))))));
tree tnt_265 = [&U] (1,2,(3,((4,5),((6,(7,((8,(10,11)),9))),(12,(((((13,14),15),16),(18,(19,((20,22),21)))),(17,(23,(24,((25,(26,27)),(28,29)))))))))));
tree tnt_266 = [&U] (1,2,(3,((4,5),((6,(7,((8,(10,11)),9))),(12,(((((13,14),(15,16)),(18,(19,((20,22),21)))),(17,(24,((25,(26,27)),(28,29))))),23))))));
tree tnt_267 = [&U] (1,2,(3,((4,5),((6,(7,((8,(10,11)),9))),(12,(((((13,14),(15,16)),(18,(19,((20,22),21)))),(17,((24,(28,29)),(25,(26,27))))),23))))));
tree tnt_268 = [&U] (1,2,(3,((4,5),((6,(7,((8,(10,11)),9))),(12,(((((13,14),(15,16)),((((17,21),(20,22)),19),18)),((24,(28,29)),(25,(26,27)))),23))))));
tree tnt_269 = [&U] (1,2,(3,((4,5),((6,(7,((8,9),(10,11)))),(12,(((((13,14),(15,16)),((((17,21),(20,22)),19),18)),((24,(28,29)),(25,(26,27)))),23))))));
tree tnt_270 = [&U] (1,2,(3,((4,5),((6,(7,((8,(10,11)),9))),(12,((((13,14),(15,16)),((((17,21),(20,22)),19),18)),(23,((24,(28,29)),(25,(26,27))))))))));
tree tnt_271 = [&U] (1,2,(3,((4,5),((6,(7,((8,9),(10,11)))),(12,(((((13,14),(15,16)),(17,(18,(19,((20,22),21))))),((24,(28,29)),(25,(26,27)))),23))))));
tree tnt_272 = [&U] (1,2,(3,((4,5),((6,(7,((8,9),(10,11)))),(12,((((((13,14),16),15),(17,(18,(19,((20,22),21))))),((24,(28,29)),(25,(26,27)))),23))))));
tree tnt_273 = [&U] (1,2,(3,((4,5),((6,((7,(8,(10,11))),9)),(12,((((((13,14),16),15),(17,(18,(19,((20,22),21))))),((24,(28,29)),(25,(26,27)))),23))))));
tree tnt_274 = [&U] (1,2,(3,((4,5),(((6,(7,(8,9))),(10,11)),(12,((((13,14),(15,16)),(17,(18,(19,(20,(21,22)))))),(23,(24,((25,(26,27)),(28,29))))))))));
tree tnt_275 = [&U] (1,2,(3,((4,5),((6,(7,((8,9),(10,11)))),(12,((((((13,14),16),15),(17,(18,(19,((20,22),21))))),(((24,28),29),(25,(26,27)))),23))))));
tree tnt_276 = [&U] (1,2,(3,((4,5),((6,((7,(8,(10,11))),9)),(12,((((((13,14),15),(17,(18,(19,((20,22),21))))),16),(((24,28),29),(25,(26,27)))),23))))));
tree tnt_277 = [&U] (1,2,(3,((4,5),((6,(7,((8,(10,11)),9))),(12,((((((13,14),15),(17,(18,(19,((20,22),21))))),16),((24,(28,29)),(25,(26,27)))),23))))));
tree tnt_278 = [&U] (1,2,(3,((4,5),((6,(7,((8,(10,11)),9))),(12,((((((13,14),15),16),(18,(19,((20,22),21)))),(17,(((24,29),28),(25,(26,27))))),23))))));
tree tnt_279 = [&U] (1,2,(3,((4,5),((6,(7,((8,(10,11)),9))),(12,((((((13,14),16),15),(17,(18,(19,((20,22),21))))),(((24,29),28),(25,(26,27)))),23))))));
tree tnt_280 = [&U] (1,2,(3,((4,5),((6,(7,((8,(10,11)),9))),(12,((((((13,14),16),15),((((17,21),(20,22)),19),18)),(((24,29),28),(25,(26,27)))),23))))));
tree tnt_281 = [&U] (1,2,(3,((4,5),(((6,(7,(8,9))),(10,11)),(12,(((((13,14),16),15),(17,(18,(19,((20,22),21))))),((23,(25,(26,27))),((24,28),29))))))));
tree tnt_282 = [&U] (1,2,(3,((4,5),((6,(7,((8,9),(10,11)))),(12,(((((13,14),16),15),(17,(18,(19,((20,22),21))))),(23,((24,(28,29)),(25,(26,27))))))))));
tree tnt_283 = [&U] (1,2,(3,((4,5),(((6,(7,(8,9))),(10,11)),(12,((((((13,14),16),15),(17,(18,(19,((20,22),21))))),((24,(28,29)),(25,(26,27)))),23))))));
tree tnt_284 = [&U] (1,2,(3,((4,5),((6,(7,((8,(10,11)),9))),(12,((((((13,14),15),16),(17,(18,(19,((20,22),21))))),((24,(28,29)),(25,(26,27)))),23))))));
End;
