# Supplementary material for: Returning to the roots: resolution, reproducibility, and robusticity in the phylogenetic inference of Dissorophidae (Amphibia: Temnospondyli)
Source: PeerJ. 2021 Nov 8;9:e12423. doi: 10.7717/peerj.12423 (PMC8582317; doi:10.7717/peerj.12423)
Supplement: Supplemental Information 4 [file peerj-09-12423-s004.zip › new .tre files/P7_all taxa.tre]

#NEXUS 

Begin trees;  [Treefile saved Saturday, August 14, 2021 at 9:55:49 AM Pacific Daylight Time]
[!>Tree(s) input to PAUP* as user-defined tree(s)
>
>3408 trees read from TREES block; time used = 2.65 sec (CPU time = 0.30 sec)
]
	Translate
		1 Dendrysekos_helogenes,
		2 Sclerocephalus_haeuseri,
		3 Micromelerpeton_credneri,
		4 Platyrhinops_lyelli,
		5 Doleserpeton_annectens,
		6 Acheloma_dunni,
		7 Phonerpeton_pricei,
		8 Anconastes_vesperus,
		9 Tambachia_trogallas,
		10 Ecolsonia_cutlerensis,
		11 Fedexia_striegeli,
		12 Aspidosaurus_binasser,
		13 Conjunctio_multidens,
		14 Scapanops_neglecta,
		15 Dissorophus_multicinctus,
		16 Broiliellus_texensis,
		17 Broiliellus_brevis,
		18 Broiliellus_reiszi,
		19 Broiliellus_olsoni,
		20 Brevidorsum_profundum,
		21 Cacops_morrisi,
		22 Cacops_aspidephorus,
		23 Cacops_woehri,
		24 Kamacops_acervalis,
		25 Anakamacops_petrolicus,
		26 Zygosaurus_lucius,
		27 Reiszerpeton_renascentis,
		28 Diploseira_angusta,
		29 Platyhystrix_rugosus
		;
tree 'PAUP_1' = [&U] (1,2,(3,((4,5),(((((6,7),(8,9)),10),11),((((12,(13,14)),((((15,(16,17)),18),19),20)),((((21,22),23),(((24,25),26),27)),28)),29)))));
tree 'PAUP_2' = [&U] (1,2,(3,((4,5),(((((6,7),(8,9)),10),11),(((((12,(13,14)),(((15,(16,17)),18),19)),20),((((21,22),23),(((24,25),26),27)),28)),29)))));
tree 'PAUP_3' = [&U] (1,2,(3,((4,5),(((((6,7),(8,9)),10),11),(((((12,(13,14)),20),(((15,(16,17)),18),19)),((((21,22),23),(((24,25),26),27)),28)),29)))));
tree 'PAUP_4' = [&U] (1,2,(3,((4,5),(((((6,7),(8,9)),10),11),((((12,((13,14),20)),(((15,(16,17)),18),19)),((((21,22),23),(((24,25),26),27)),28)),29)))));
tree 'PAUP_5' = [&U] (1,2,(3,((4,5),(((((6,7),(8,9)),10),11),(((((12,20),(13,14)),(((15,(16,17)),18),19)),((((21,22),23),(((24,25),26),27)),28)),29)))));
tree 'PAUP_6' = [&U] (1,2,(3,((4,5),(((((6,7),(8,9)),10),11),((((12,(13,14)),(((((15,(16,17)),18),19),28),20)),(((21,22),23),(((24,25),26),27))),29)))));
tree 'PAUP_7' = [&U] (1,2,(3,((4,5),(((((6,7),(8,9)),10),11),((((12,(13,14)),((((15,(16,17)),18),19),20)),(((((21,22),23),27),((24,25),26)),28)),29)))));
tree 'PAUP_8' = [&U] (1,2,(3,((4,5),(((((6,7),(8,9)),10),11),(((((12,(13,14)),((((15,(16,17)),18),19),20)),((((21,22),23),((24,25),26)),28)),27),29)))));
tree 'PAUP_9' = [&U] (1,2,(3,((4,5),(((((6,7),(8,9)),10),11),((((12,(13,14)),((((15,(16,17)),18),19),20)),(((((21,22),23),((24,25),26)),27),28)),29)))));
tree 'PAUP_10' = [&U] (1,2,(3,((4,5),(((((6,7),(8,9)),10),11),((((12,(13,14)),((((15,(16,17)),18),19),20)),(((((21,22),23),((24,26),25)),27),28)),29)))));
tree 'PAUP_11' = [&U] (1,2,(3,((4,5),(((((6,7),(8,9)),10),11),((((12,(13,14)),((((15,(16,17)),18),19),20)),(((((21,22),23),27),((24,26),25)),28)),29)))));
tree 'PAUP_12' = [&U] (1,2,(3,((4,5),(((((6,7),(8,9)),10),11),((((12,(13,14)),((((15,(16,17)),18),19),20)),(((((21,22),23),(24,(25,26))),27),28)),29)))));
tree 'PAUP_13' = [&U] (1,2,(3,((4,5),(((((6,7),(8,9)),10),11),((((12,(13,14)),((((15,(16,17)),18),19),20)),(((((21,22),23),27),(24,(25,26))),28)),29)))));
tree 'PAUP_14' = [&U] (1,2,(3,((4,5),(((((6,7),(8,9)),10),11),((((12,(13,14)),((((15,(16,17)),18),19),20)),((((21,22),23),((24,(25,26)),27)),28)),29)))));
tree 'PAUP_15' = [&U] (1,2,(3,((4,5),(((((6,7),(8,9)),10),11),((((12,(13,14)),((((15,(16,17)),18),19),20)),((((21,22),23),(((24,26),25),27)),28)),29)))));
tree 'PAUP_16' = [&U] (1,2,(3,((4,5),(((((6,(8,9)),7),10),11),((((12,(13,14)),((((15,(16,17)),18),19),20)),((((21,22),23),(((24,25),26),27)),28)),29)))));
tree 'PAUP_17' = [&U] (1,2,(3,((4,5),(((((6,7),(8,9)),10),11),((((12,(13,14)),(((((15,28),(16,17)),18),19),20)),(((21,22),23),(((24,25),26),27))),29)))));
tree 'PAUP_18' = [&U] (1,2,(3,((4,5),(((((6,7),(8,9)),10),11),(((((12,(13,14)),((((15,(16,17)),18),19),28)),20),(((21,22),23),(((24,25),26),27))),29)))));
tree 'PAUP_19' = [&U] (1,2,(3,((4,5),(((((6,7),(8,9)),10),11),(((((12,(13,14)),(((15,(16,17)),18),19)),20),(((((21,22),23),27),((24,25),26)),28)),29)))));
tree 'PAUP_20' = [&U] (1,2,(3,((4,5),(((((6,7),(8,9)),10),11),((((((12,(13,14)),(((15,(16,17)),18),19)),20),((((21,22),23),((24,25),26)),28)),27),29)))));
tree 'PAUP_21' = [&U] (1,2,(3,((4,5),(((((6,7),(8,9)),10),11),(((((12,(13,14)),(((15,(16,17)),18),19)),20),(((((21,22),23),((24,25),26)),27),28)),29)))));
tree 'PAUP_22' = [&U] (1,2,(3,((4,5),(((((6,7),(8,9)),10),11),(((((12,(13,14)),(((15,(16,17)),18),19)),20),(((((21,22),23),((24,26),25)),27),28)),29)))));
tree 'PAUP_23' = [&U] (1,2,(3,((4,5),(((((6,7),(8,9)),10),11),(((((12,(13,14)),(((15,(16,17)),18),19)),20),(((((21,22),23),27),((24,26),25)),28)),29)))));
tree 'PAUP_24' = [&U] (1,2,(3,((4,5),(((((6,7),(8,9)),10),11),(((((12,(13,14)),(((15,(16,17)),18),19)),20),(((((21,22),23),(24,(25,26))),27),28)),29)))));
tree 'PAUP_25' = [&U] (1,2,(3,((4,5),(((((6,7),(8,9)),10),11),(((((12,(13,14)),(((15,(16,17)),18),19)),20),(((((21,22),23),27),(24,(25,26))),28)),29)))));
tree 'PAUP_26' = [&U] (1,2,(3,((4,5),(((((6,7),(8,9)),10),11),(((((12,(13,14)),(((15,(16,17)),18),19)),20),((((21,22),23),((24,(25,26)),27)),28)),29)))));
tree 'PAUP_27' = [&U] (1,2,(3,((4,5),(((((6,7),(8,9)),10),11),(((((12,(13,14)),(((15,(16,17)),18),19)),20),((((21,22),23),(((24,26),25),27)),28)),29)))));
tree 'PAUP_28' = [&U] (1,2,(3,((4,5),(((((6,(8,9)),7),10),11),(((((12,(13,14)),(((15,(16,17)),18),19)),20),((((21,22),23),(((24,25),26),27)),28)),29)))));
tree 'PAUP_29' = [&U] (1,2,(3,((4,5),(((((6,7),(8,9)),10),11),(((((12,(13,14)),((((15,28),(16,17)),18),19)),20),(((21,22),23),(((24,25),26),27))),29)))));
tree 'PAUP_30' = [&U] (1,2,(3,((4,5),(((((6,7),(8,9)),10),11),(((((12,(13,14)),20),((((15,(16,17)),18),19),28)),(((21,22),23),(((24,25),26),27))),29)))));
tree 'PAUP_31' = [&U] (1,2,(3,((4,5),(((((6,7),(8,9)),10),11),(((((12,(13,14)),20),(((15,(16,17)),18),19)),(((((21,22),23),27),((24,25),26)),28)),29)))));
tree 'PAUP_32' = [&U] (1,2,(3,((4,5),(((((6,7),(8,9)),10),11),((((((12,(13,14)),20),(((15,(16,17)),18),19)),((((21,22),23),((24,25),26)),28)),27),29)))));
tree 'PAUP_33' = [&U] (1,2,(3,((4,5),(((((6,7),(8,9)),10),11),(((((12,(13,14)),20),(((15,(16,17)),18),19)),(((((21,22),23),((24,25),26)),27),28)),29)))));
tree 'PAUP_34' = [&U] (1,2,(3,((4,5),(((((6,7),(8,9)),10),11),(((((12,(13,14)),20),(((15,(16,17)),18),19)),(((((21,22),23),((24,26),25)),27),28)),29)))));
tree 'PAUP_35' = [&U] (1,2,(3,((4,5),(((((6,7),(8,9)),10),11),(((((12,(13,14)),20),(((15,(16,17)),18),19)),(((((21,22),23),27),((24,26),25)),28)),29)))));
tree 'PAUP_36' = [&U] (1,2,(3,((4,5),(((((6,7),(8,9)),10),11),(((((12,(13,14)),20),(((15,(16,17)),18),19)),(((((21,22),23),(24,(25,26))),27),28)),29)))));
tree 'PAUP_37' = [&U] (1,2,(3,((4,5),(((((6,7),(8,9)),10),11),(((((12,(13,14)),20),(((15,(16,17)),18),19)),(((((21,22),23),27),(24,(25,26))),28)),29)))));
tree 'PAUP_38' = [&U] (1,2,(3,((4,5),(((((6,7),(8,9)),10),11),(((((12,(13,14)),20),((((15,16),17),18),19)),((((21,22),23),(((24,25),26),27)),28)),29)))));
tree 'PAUP_39' = [&U] (1,2,(3,((4,5),(((((6,7),(8,9)),10),11),(((((12,(13,14)),20),(((15,(16,17)),18),19)),((((21,22),23),((24,(25,26)),27)),28)),29)))));
tree 'PAUP_40' = [&U] (1,2,(3,((4,5),(((((6,7),(8,9)),10),11),(((((12,(13,14)),20),(((15,(16,17)),18),19)),((((21,22),23),(((24,26),25),27)),28)),29)))));
tree 'PAUP_41' = [&U] (1,2,(3,((4,5),(((((6,(8,9)),7),10),11),(((((12,(13,14)),20),(((15,(16,17)),18),19)),((((21,22),23),(((24,25),26),27)),28)),29)))));
tree 'PAUP_42' = [&U] (1,2,(3,((4,5),(((((6,7),(8,9)),10),11),(((((12,(13,14)),20),((((15,28),(16,17)),18),19)),(((21,22),23),(((24,25),26),27))),29)))));
tree 'PAUP_43' = [&U] (1,2,(3,((4,5),(((((6,7),(8,9)),10),11),((((12,((13,14),20)),((((15,(16,17)),18),19),28)),(((21,22),23),(((24,25),26),27))),29)))));
tree 'PAUP_44' = [&U] (1,2,(3,((4,5),(((((6,7),(8,9)),10),11),((((12,((13,14),20)),(((15,(16,17)),18),19)),(((((21,22),23),27),((24,25),26)),28)),29)))));
tree 'PAUP_45' = [&U] (1,2,(3,((4,5),(((((6,7),(8,9)),10),11),(((((12,((13,14),20)),(((15,(16,17)),18),19)),((((21,22),23),((24,25),26)),28)),27),29)))));
tree 'PAUP_46' = [&U] (1,2,(3,((4,5),(((((6,7),(8,9)),10),11),((((12,((13,14),20)),(((15,(16,17)),18),19)),(((((21,22),23),((24,25),26)),27),28)),29)))));
tree 'PAUP_47' = [&U] (1,2,(3,((4,5),(((((6,7),(8,9)),10),11),((((12,((13,14),20)),(((15,(16,17)),18),19)),(((((21,22),23),((24,26),25)),27),28)),29)))));
tree 'PAUP_48' = [&U] (1,2,(3,((4,5),(((((6,7),(8,9)),10),11),((((12,((13,14),20)),(((15,(16,17)),18),19)),(((((21,22),23),27),((24,26),25)),28)),29)))));
tree 'PAUP_49' = [&U] (1,2,(3,((4,5),(((((6,7),(8,9)),10),11),((((12,((13,14),20)),(((15,(16,17)),18),19)),(((((21,22),23),(24,(25,26))),27),28)),29)))));
tree 'PAUP_50' = [&U] (1,2,(3,((4,5),(((((6,7),(8,9)),10),11),((((12,((13,14),20)),(((15,(16,17)),18),19)),(((((21,22),23),27),(24,(25,26))),28)),29)))));
tree 'PAUP_51' = [&U] (1,2,(3,((4,5),(((((6,7),(8,9)),10),11),((((12,((13,14),20)),((((15,16),17),18),19)),((((21,22),23),(((24,25),26),27)),28)),29)))));
tree 'PAUP_52' = [&U] (1,2,(3,((4,5),(((((6,7),(8,9)),10),11),((((12,((13,14),20)),(((15,(16,17)),18),19)),((((21,22),23),((24,(25,26)),27)),28)),29)))));
tree 'PAUP_53' = [&U] (1,2,(3,((4,5),(((((6,7),(8,9)),10),11),((((12,((13,14),20)),(((15,(16,17)),18),19)),((((21,22),23),(((24,26),25),27)),28)),29)))));
tree 'PAUP_54' = [&U] (1,2,(3,((4,5),(((((6,(8,9)),7),10),11),((((12,((13,14),20)),(((15,(16,17)),18),19)),((((21,22),23),(((24,25),26),27)),28)),29)))));
tree 'PAUP_55' = [&U] (1,2,(3,((4,5),(((((6,7),(8,9)),10),11),((((12,((13,14),20)),((((15,28),(16,17)),18),19)),(((21,22),23),(((24,25),26),27))),29)))));
tree 'PAUP_56' = [&U] (1,2,(3,((4,5),(((((6,7),(8,9)),10),11),(((((12,20),(13,14)),((((15,(16,17)),18),19),28)),(((21,22),23),(((24,25),26),27))),29)))));
tree 'PAUP_57' = [&U] (1,2,(3,((4,5),(((((6,7),(8,9)),10),11),(((((12,20),(13,14)),(((15,(16,17)),18),19)),(((((21,22),23),27),((24,25),26)),28)),29)))));
tree 'PAUP_58' = [&U] (1,2,(3,((4,5),(((((6,7),(8,9)),10),11),((((((12,20),(13,14)),(((15,(16,17)),18),19)),((((21,22),23),((24,25),26)),28)),27),29)))));
tree 'PAUP_59' = [&U] (1,2,(3,((4,5),(((((6,7),(8,9)),10),11),(((((12,20),(13,14)),(((15,(16,17)),18),19)),(((((21,22),23),((24,25),26)),27),28)),29)))));
tree 'PAUP_60' = [&U] (1,2,(3,((4,5),(((((6,7),(8,9)),10),11),(((((12,20),(13,14)),(((15,(16,17)),18),19)),(((((21,22),23),((24,26),25)),27),28)),29)))));
tree 'PAUP_61' = [&U] (1,2,(3,((4,5),(((((6,7),(8,9)),10),11),(((((12,20),(13,14)),(((15,(16,17)),18),19)),(((((21,22),23),27),((24,26),25)),28)),29)))));
tree 'PAUP_62' = [&U] (1,2,(3,((4,5),(((((6,7),(8,9)),10),11),(((((12,20),(13,14)),(((15,(16,17)),18),19)),(((((21,22),23),(24,(25,26))),27),28)),29)))));
tree 'PAUP_63' = [&U] (1,2,(3,((4,5),(((((6,7),(8,9)),10),11),(((((12,20),(13,14)),(((15,(16,17)),18),19)),(((((21,22),23),27),(24,(25,26))),28)),29)))));
tree 'PAUP_64' = [&U] (1,2,(3,((4,5),(((((6,7),(8,9)),10),11),(((((12,20),(13,14)),((((15,16),17),18),19)),((((21,22),23),(((24,25),26),27)),28)),29)))));
tree 'PAUP_65' = [&U] (1,2,(3,((4,5),(((((6,7),(8,9)),10),11),(((((12,20),(13,14)),(((15,(16,17)),18),19)),((((21,22),23),((24,(25,26)),27)),28)),29)))));
tree 'PAUP_66' = [&U] (1,2,(3,((4,5),(((((6,7),(8,9)),10),11),(((((12,20),(13,14)),(((15,(16,17)),18),19)),((((21,22),23),(((24,26),25),27)),28)),29)))));
tree 'PAUP_67' = [&U] (1,2,(3,((4,5),(((((6,(8,9)),7),10),11),(((((12,20),(13,14)),(((15,(16,17)),18),19)),((((21,22),23),(((24,25),26),27)),28)),29)))));
tree 'PAUP_68' = [&U] (1,2,(3,((4,5),(((((6,7),(8,9)),10),11),(((((12,20),(13,14)),((((15,28),(16,17)),18),19)),(((21,22),23),(((24,25),26),27))),29)))));
tree 'PAUP_69' = [&U] (1,2,(3,((4,5),(((((6,7),(8,9)),10),11),((((12,(13,14)),(((((15,(16,17)),18),19),28),20)),((((21,22),23),27),((24,25),26))),29)))));
tree 'PAUP_70' = [&U] (1,2,(3,((4,5),(((((6,7),(8,9)),10),11),(((((12,(13,14)),(((((15,(16,17)),18),19),28),20)),(((21,22),23),((24,25),26))),27),29)))));
tree 'PAUP_71' = [&U] (1,2,(3,((4,5),(((((6,7),(8,9)),10),11),((((12,(13,14)),(((((15,(16,17)),18),19),28),20)),((((21,22),23),((24,25),26)),27)),29)))));
tree 'PAUP_72' = [&U] (1,2,(3,((4,5),(((((6,7),(8,9)),10),11),((((12,(13,14)),(((((15,(16,17)),18),19),28),20)),((((21,22),23),((24,26),25)),27)),29)))));
tree 'PAUP_73' = [&U] (1,2,(3,((4,5),(((((6,7),(8,9)),10),11),((((12,(13,14)),(((((15,(16,17)),18),19),28),20)),((((21,22),23),27),((24,26),25))),29)))));
tree 'PAUP_74' = [&U] (1,2,(3,((4,5),(((((6,7),(8,9)),10),11),((((12,(13,14)),(((((15,(16,17)),18),19),28),20)),((((21,22),23),(24,(25,26))),27)),29)))));
tree 'PAUP_75' = [&U] (1,2,(3,((4,5),(((((6,7),(8,9)),10),11),((((12,(13,14)),(((((15,(16,17)),18),19),28),20)),((((21,22),23),27),(24,(25,26)))),29)))));
tree 'PAUP_76' = [&U] (1,2,(3,((4,5),(((((6,7),(8,9)),10),11),((((12,(13,14)),(((((15,(16,17)),18),19),28),20)),(((21,22),23),((24,(25,26)),27))),29)))));
tree 'PAUP_77' = [&U] (1,2,(3,((4,5),(((((6,7),(8,9)),10),11),((((12,(13,14)),(((((15,(16,17)),18),19),28),20)),(((21,22),23),(((24,26),25),27))),29)))));
tree 'PAUP_78' = [&U] (1,2,(3,((4,5),((((6,7),((8,9),10)),11),((((12,(13,14)),(((((15,(16,17)),18),19),28),20)),(((21,22),23),(((24,25),26),27))),29)))));
tree 'PAUP_79' = [&U] (1,2,(3,((4,5),(((((6,7),10),11),(8,9)),((((12,(13,14)),(((((15,(16,17)),18),19),28),20)),(((21,22),23),(((24,25),26),27))),29)))));
tree 'PAUP_80' = [&U] (1,2,(3,((4,5),(((((6,7),10),(8,9)),11),((((12,(13,14)),(((((15,(16,17)),18),19),28),20)),(((21,22),23),(((24,25),26),27))),29)))));
tree 'PAUP_81' = [&U] (1,2,(3,((4,5),((((6,(8,9)),(7,10)),11),((((12,(13,14)),(((((15,(16,17)),18),19),28),20)),(((21,22),23),(((24,25),26),27))),29)))));
tree 'PAUP_82' = [&U] (1,2,(3,((4,5),(((((6,(8,9)),10),7),11),((((12,(13,14)),(((((15,(16,17)),18),19),28),20)),(((21,22),23),(((24,25),26),27))),29)))));
tree 'PAUP_83' = [&U] (1,2,(3,((4,5),(((((6,(8,9)),7),10),11),((((12,(13,14)),(((((15,(16,17)),18),19),28),20)),(((21,22),23),(((24,25),26),27))),29)))));
tree 'PAUP_84' = [&U] (1,2,(3,((4,5),(((((6,(8,9)),7),10),11),((((12,(13,14)),((((15,(16,17)),18),19),20)),(((((21,22),23),27),((24,25),26)),28)),29)))));
tree 'PAUP_85' = [&U] (1,2,(3,((4,5),(((((6,7),(8,9)),10),11),((((12,(13,14)),(((((15,28),(16,17)),18),19),20)),((((21,22),23),27),((24,25),26))),29)))));
tree 'PAUP_86' = [&U] (1,2,(3,((4,5),(((((6,7),(8,9)),10),11),(((((12,(13,14)),((((15,(16,17)),18),19),20)),((((21,22),23),(24,(25,26))),28)),27),29)))));
tree 'PAUP_87' = [&U] (1,2,(3,((4,5),(((((6,7),(8,9)),10),11),(((((12,(13,14)),((((15,(16,17)),18),19),20)),(((((21,22),23),25),(24,26)),28)),27),29)))));
tree 'PAUP_88' = [&U] (1,2,(3,((4,5),(((((6,7),(8,9)),10),11),(((((12,(13,14)),((((15,(16,17)),18),19),20)),(((((21,22),23),(24,26)),25),28)),27),29)))));
tree 'PAUP_89' = [&U] (1,2,(3,((4,5),(((((6,7),(8,9)),10),11),(((((12,(13,14)),((((15,(16,17)),18),19),20)),((((21,22),23),((24,26),25)),28)),27),29)))));
tree 'PAUP_90' = [&U] (1,2,(3,((4,5),(((((6,(8,9)),7),10),11),(((((12,(13,14)),((((15,(16,17)),18),19),20)),((((21,22),23),((24,25),26)),28)),27),29)))));
tree 'PAUP_91' = [&U] (1,2,(3,((4,5),(((((6,7),(8,9)),10),11),(((((12,(13,14)),(((((15,28),(16,17)),18),19),20)),(((21,22),23),((24,25),26))),27),29)))));
tree 'PAUP_92' = [&U] (1,2,(3,((4,5),(((((6,7),(8,9)),10),11),((((12,(13,14)),((((15,(16,17)),18),19),20)),((((((21,22),23),25),(24,26)),27),28)),29)))));
tree 'PAUP_93' = [&U] (1,2,(3,((4,5),(((((6,7),(8,9)),10),11),((((12,(13,14)),((((15,(16,17)),18),19),20)),((((((21,22),23),(24,26)),25),27),28)),29)))));
tree 'PAUP_94' = [&U] (1,2,(3,((4,5),(((((6,(8,9)),7),10),11),((((12,(13,14)),((((15,(16,17)),18),19),20)),(((((21,22),23),((24,25),26)),27),28)),29)))));
tree 'PAUP_95' = [&U] (1,2,(3,((4,5),(((((6,7),(8,9)),10),11),((((12,(13,14)),(((((15,28),(16,17)),18),19),20)),((((21,22),23),((24,25),26)),27)),29)))));
tree 'PAUP_96' = [&U] (1,2,(3,((4,5),(((((6,(8,9)),7),10),11),((((12,(13,14)),((((15,(16,17)),18),19),20)),(((((21,22),23),((24,26),25)),27),28)),29)))));
tree 'PAUP_97' = [&U] (1,2,(3,((4,5),(((((6,7),(8,9)),10),11),((((12,(13,14)),(((((15,28),(16,17)),18),19),20)),((((21,22),23),((24,26),25)),27)),29)))));
tree 'PAUP_98' = [&U] (1,2,(3,((4,5),(((((6,(8,9)),7),10),11),((((12,(13,14)),((((15,(16,17)),18),19),20)),(((((21,22),23),27),((24,26),25)),28)),29)))));
tree 'PAUP_99' = [&U] (1,2,(3,((4,5),(((((6,7),(8,9)),10),11),((((12,(13,14)),(((((15,28),(16,17)),18),19),20)),((((21,22),23),27),((24,26),25))),29)))));
tree 'PAUP_100' = [&U] (1,2,(3,((4,5),(((((6,(8,9)),7),10),11),((((12,(13,14)),((((15,(16,17)),18),19),20)),(((((21,22),23),(24,(25,26))),27),28)),29)))));
tree 'PAUP_101' = [&U] (1,2,(3,((4,5),(((((6,7),(8,9)),10),11),((((12,(13,14)),(((((15,28),(16,17)),18),19),20)),((((21,22),23),(24,(25,26))),27)),29)))));
tree 'PAUP_102' = [&U] (1,2,(3,((4,5),(((((6,(8,9)),7),10),11),((((12,(13,14)),((((15,(16,17)),18),19),20)),(((((21,22),23),27),(24,(25,26))),28)),29)))));
tree 'PAUP_103' = [&U] (1,2,(3,((4,5),(((((6,7),(8,9)),10),11),((((12,(13,14)),(((((15,28),(16,17)),18),19),20)),((((21,22),23),27),(24,(25,26)))),29)))));
tree 'PAUP_104' = [&U] (1,2,(3,((4,5),(((((6,(8,9)),7),10),11),((((12,(13,14)),((((15,(16,17)),18),19),20)),((((21,22),23),((24,(25,26)),27)),28)),29)))));
tree 'PAUP_105' = [&U] (1,2,(3,((4,5),(((((6,7),(8,9)),10),11),((((12,(13,14)),(((((15,28),(16,17)),18),19),20)),(((21,22),23),((24,(25,26)),27))),29)))));
tree 'PAUP_106' = [&U] (1,2,(3,((4,5),(((((6,(8,9)),7),10),11),((((12,(13,14)),((((15,(16,17)),18),19),20)),((((21,22),23),(((24,26),25),27)),28)),29)))));
tree 'PAUP_107' = [&U] (1,2,(3,((4,5),(((((6,7),(8,9)),10),11),((((12,(13,14)),(((((15,28),(16,17)),18),19),20)),(((21,22),23),(((24,26),25),27))),29)))));
tree 'PAUP_108' = [&U] (1,2,(3,((4,5),(((((6,(8,9)),7),10),11),((((12,(13,14)),(((((15,28),(16,17)),18),19),20)),(((21,22),23),(((24,25),26),27))),29)))));
tree 'PAUP_109' = [&U] (1,2,(3,((4,5),(((((6,7),(8,9)),10),11),(((((12,(13,14)),((((15,(16,17)),18),19),28)),20),((((21,22),23),27),((24,25),26))),29)))));
tree 'PAUP_110' = [&U] (1,2,(3,((4,5),(((((6,7),(8,9)),10),11),((((((12,(13,14)),((((15,(16,17)),18),19),28)),20),(((21,22),23),((24,25),26))),27),29)))));
tree 'PAUP_111' = [&U] (1,2,(3,((4,5),(((((6,7),(8,9)),10),11),(((((12,(13,14)),((((15,(16,17)),18),19),28)),20),((((21,22),23),((24,25),26)),27)),29)))));
tree 'PAUP_112' = [&U] (1,2,(3,((4,5),(((((6,7),(8,9)),10),11),(((((12,(13,14)),((((15,(16,17)),18),19),28)),20),((((21,22),23),((24,26),25)),27)),29)))));
tree 'PAUP_113' = [&U] (1,2,(3,((4,5),(((((6,7),(8,9)),10),11),(((((12,(13,14)),((((15,(16,17)),18),19),28)),20),((((21,22),23),27),((24,26),25))),29)))));
tree 'PAUP_114' = [&U] (1,2,(3,((4,5),(((((6,7),(8,9)),10),11),(((((12,(13,14)),((((15,(16,17)),18),19),28)),20),((((21,22),23),(24,(25,26))),27)),29)))));
tree 'PAUP_115' = [&U] (1,2,(3,((4,5),(((((6,7),(8,9)),10),11),(((((12,(13,14)),((((15,(16,17)),18),19),28)),20),((((21,22),23),27),(24,(25,26)))),29)))));
tree 'PAUP_116' = [&U] (1,2,(3,((4,5),(((((6,7),(8,9)),10),11),(((((12,(13,14)),((((15,(16,17)),18),19),28)),20),(((21,22),23),((24,(25,26)),27))),29)))));
tree 'PAUP_117' = [&U] (1,2,(3,((4,5),(((((6,7),(8,9)),10),11),(((((12,(13,14)),((((15,(16,17)),18),19),28)),20),(((21,22),23),(((24,26),25),27))),29)))));
tree 'PAUP_118' = [&U] (1,2,(3,((4,5),((((6,7),((8,9),10)),11),(((((12,(13,14)),((((15,(16,17)),18),19),28)),20),(((21,22),23),(((24,25),26),27))),29)))));
tree 'PAUP_119' = [&U] (1,2,(3,((4,5),(((((6,7),10),11),(8,9)),(((((12,(13,14)),((((15,(16,17)),18),19),28)),20),(((21,22),23),(((24,25),26),27))),29)))));
tree 'PAUP_120' = [&U] (1,2,(3,((4,5),(((((6,7),10),(8,9)),11),(((((12,(13,14)),((((15,(16,17)),18),19),28)),20),(((21,22),23),(((24,25),26),27))),29)))));
tree 'PAUP_121' = [&U] (1,2,(3,((4,5),((((6,(8,9)),(7,10)),11),(((((12,(13,14)),((((15,(16,17)),18),19),28)),20),(((21,22),23),(((24,25),26),27))),29)))));
tree 'PAUP_122' = [&U] (1,2,(3,((4,5),(((((6,(8,9)),10),7),11),(((((12,(13,14)),((((15,(16,17)),18),19),28)),20),(((21,22),23),(((24,25),26),27))),29)))));
tree 'PAUP_123' = [&U] (1,2,(3,((4,5),(((((6,(8,9)),7),10),11),(((((12,(13,14)),((((15,(16,17)),18),19),28)),20),(((21,22),23),(((24,25),26),27))),29)))));
tree 'PAUP_124' = [&U] (1,2,(3,((4,5),(((((6,(8,9)),7),10),11),(((((12,(13,14)),(((15,(16,17)),18),19)),20),(((((21,22),23),27),((24,25),26)),28)),29)))));
tree 'PAUP_125' = [&U] (1,2,(3,((4,5),(((((6,7),(8,9)),10),11),(((((12,(13,14)),((((15,28),(16,17)),18),19)),20),((((21,22),23),27),((24,25),26))),29)))));
tree 'PAUP_126' = [&U] (1,2,(3,((4,5),(((((6,7),(8,9)),10),11),((((((12,(13,14)),(((15,(16,17)),18),19)),20),((((21,22),23),(24,(25,26))),28)),27),29)))));
tree 'PAUP_127' = [&U] (1,2,(3,((4,5),(((((6,7),(8,9)),10),11),((((((12,(13,14)),(((15,(16,17)),18),19)),20),(((((21,22),23),25),(24,26)),28)),27),29)))));
tree 'PAUP_128' = [&U] (1,2,(3,((4,5),(((((6,7),(8,9)),10),11),((((((12,(13,14)),(((15,(16,17)),18),19)),20),(((((21,22),23),(24,26)),25),28)),27),29)))));
tree 'PAUP_129' = [&U] (1,2,(3,((4,5),(((((6,7),(8,9)),10),11),((((((12,(13,14)),(((15,(16,17)),18),19)),20),((((21,22),23),((24,26),25)),28)),27),29)))));
tree 'PAUP_130' = [&U] (1,2,(3,((4,5),(((((6,(8,9)),7),10),11),((((((12,(13,14)),(((15,(16,17)),18),19)),20),((((21,22),23),((24,25),26)),28)),27),29)))));
tree 'PAUP_131' = [&U] (1,2,(3,((4,5),(((((6,7),(8,9)),10),11),((((((12,(13,14)),((((15,28),(16,17)),18),19)),20),(((21,22),23),((24,25),26))),27),29)))));
tree 'PAUP_132' = [&U] (1,2,(3,((4,5),(((((6,7),(8,9)),10),11),(((((12,(13,14)),(((15,(16,17)),18),19)),20),((((((21,22),23),25),(24,26)),27),28)),29)))));
tree 'PAUP_133' = [&U] (1,2,(3,((4,5),(((((6,7),(8,9)),10),11),(((((12,(13,14)),(((15,(16,17)),18),19)),20),((((((21,22),23),(24,26)),25),27),28)),29)))));
tree 'PAUP_134' = [&U] (1,2,(3,((4,5),(((((6,(8,9)),7),10),11),(((((12,(13,14)),(((15,(16,17)),18),19)),20),(((((21,22),23),((24,25),26)),27),28)),29)))));
tree 'PAUP_135' = [&U] (1,2,(3,((4,5),(((((6,7),(8,9)),10),11),(((((12,(13,14)),((((15,28),(16,17)),18),19)),20),((((21,22),23),((24,25),26)),27)),29)))));
tree 'PAUP_136' = [&U] (1,2,(3,((4,5),(((((6,(8,9)),7),10),11),(((((12,(13,14)),(((15,(16,17)),18),19)),20),(((((21,22),23),((24,26),25)),27),28)),29)))));
tree 'PAUP_137' = [&U] (1,2,(3,((4,5),(((((6,7),(8,9)),10),11),(((((12,(13,14)),((((15,28),(16,17)),18),19)),20),((((21,22),23),((24,26),25)),27)),29)))));
tree 'PAUP_138' = [&U] (1,2,(3,((4,5),(((((6,(8,9)),7),10),11),(((((12,(13,14)),(((15,(16,17)),18),19)),20),(((((21,22),23),27),((24,26),25)),28)),29)))));
tree 'PAUP_139' = [&U] (1,2,(3,((4,5),(((((6,7),(8,9)),10),11),(((((12,(13,14)),((((15,28),(16,17)),18),19)),20),((((21,22),23),27),((24,26),25))),29)))));
tree 'PAUP_140' = [&U] (1,2,(3,((4,5),(((((6,(8,9)),7),10),11),(((((12,(13,14)),(((15,(16,17)),18),19)),20),(((((21,22),23),(24,(25,26))),27),28)),29)))));
tree 'PAUP_141' = [&U] (1,2,(3,((4,5),(((((6,7),(8,9)),10),11),(((((12,(13,14)),((((15,28),(16,17)),18),19)),20),((((21,22),23),(24,(25,26))),27)),29)))));
tree 'PAUP_142' = [&U] (1,2,(3,((4,5),(((((6,(8,9)),7),10),11),(((((12,(13,14)),(((15,(16,17)),18),19)),20),(((((21,22),23),27),(24,(25,26))),28)),29)))));
tree 'PAUP_143' = [&U] (1,2,(3,((4,5),(((((6,7),(8,9)),10),11),(((((12,(13,14)),((((15,28),(16,17)),18),19)),20),((((21,22),23),27),(24,(25,26)))),29)))));
tree 'PAUP_144' = [&U] (1,2,(3,((4,5),(((((6,(8,9)),7),10),11),(((((12,(13,14)),(((15,(16,17)),18),19)),20),((((21,22),23),((24,(25,26)),27)),28)),29)))));
tree 'PAUP_145' = [&U] (1,2,(3,((4,5),(((((6,7),(8,9)),10),11),(((((12,(13,14)),((((15,28),(16,17)),18),19)),20),(((21,22),23),((24,(25,26)),27))),29)))));
tree 'PAUP_146' = [&U] (1,2,(3,((4,5),(((((6,(8,9)),7),10),11),(((((12,(13,14)),(((15,(16,17)),18),19)),20),((((21,22),23),(((24,26),25),27)),28)),29)))));
tree 'PAUP_147' = [&U] (1,2,(3,((4,5),(((((6,7),(8,9)),10),11),(((((12,(13,14)),((((15,28),(16,17)),18),19)),20),(((21,22),23),(((24,26),25),27))),29)))));
tree 'PAUP_148' = [&U] (1,2,(3,((4,5),(((((6,(8,9)),7),10),11),(((((12,(13,14)),((((15,28),(16,17)),18),19)),20),(((21,22),23),(((24,25),26),27))),29)))));
tree 'PAUP_149' = [&U] (1,2,(3,((4,5),(((((6,7),(8,9)),10),11),((((((12,20),13),14),((((15,(16,17)),18),19),28)),(((21,22),23),(((24,25),26),27))),29)))));
tree 'PAUP_150' = [&U] (1,2,(3,((4,5),(((((6,7),(8,9)),10),11),((((((12,20),14),13),((((15,(16,17)),18),19),28)),(((21,22),23),(((24,25),26),27))),29)))));
tree 'PAUP_151' = [&U] (1,2,(3,((4,5),(((((6,7),(8,9)),10),11),(((((12,(13,14)),20),((((15,(16,17)),18),19),28)),((((21,22),23),27),((24,25),26))),29)))));
tree 'PAUP_152' = [&U] (1,2,(3,((4,5),(((((6,7),(8,9)),10),11),((((((12,(13,14)),20),((((15,(16,17)),18),19),28)),(((21,22),23),((24,25),26))),27),29)))));
tree 'PAUP_153' = [&U] (1,2,(3,((4,5),(((((6,7),(8,9)),10),11),(((((12,(13,14)),20),((((15,(16,17)),18),19),28)),((((21,22),23),((24,25),26)),27)),29)))));
tree 'PAUP_154' = [&U] (1,2,(3,((4,5),(((((6,7),(8,9)),10),11),(((((12,(13,14)),20),((((15,(16,17)),18),19),28)),((((21,22),23),((24,26),25)),27)),29)))));
tree 'PAUP_155' = [&U] (1,2,(3,((4,5),(((((6,7),(8,9)),10),11),(((((12,(13,14)),20),((((15,(16,17)),18),19),28)),((((21,22),23),27),((24,26),25))),29)))));
tree 'PAUP_156' = [&U] (1,2,(3,((4,5),(((((6,7),(8,9)),10),11),(((((12,(13,14)),20),((((15,(16,17)),18),19),28)),((((21,22),23),(24,(25,26))),27)),29)))));
tree 'PAUP_157' = [&U] (1,2,(3,((4,5),(((((6,7),(8,9)),10),11),(((((12,(13,14)),20),((((15,(16,17)),18),19),28)),((((21,22),23),27),(24,(25,26)))),29)))));
tree 'PAUP_158' = [&U] (1,2,(3,((4,5),(((((6,7),(8,9)),10),11),(((((12,(13,14)),20),(((((15,16),17),18),19),28)),(((21,22),23),(((24,25),26),27))),29)))));
tree 'PAUP_159' = [&U] (1,2,(3,((4,5),(((((6,7),(8,9)),10),11),(((((12,(13,14)),20),((((15,(16,17)),18),19),28)),(((21,22),23),((24,(25,26)),27))),29)))));
tree 'PAUP_160' = [&U] (1,2,(3,((4,5),(((((6,7),(8,9)),10),11),(((((12,(13,14)),20),((((15,(16,17)),18),19),28)),(((21,22),23),(((24,26),25),27))),29)))));
tree 'PAUP_161' = [&U] (1,2,(3,((4,5),((((6,7),((8,9),10)),11),(((((12,(13,14)),20),((((15,(16,17)),18),19),28)),(((21,22),23),(((24,25),26),27))),29)))));
tree 'PAUP_162' = [&U] (1,2,(3,((4,5),(((((6,7),10),11),(8,9)),(((((12,(13,14)),20),((((15,(16,17)),18),19),28)),(((21,22),23),(((24,25),26),27))),29)))));
tree 'PAUP_163' = [&U] (1,2,(3,((4,5),(((((6,7),10),(8,9)),11),(((((12,(13,14)),20),((((15,(16,17)),18),19),28)),(((21,22),23),(((24,25),26),27))),29)))));
tree 'PAUP_164' = [&U] (1,2,(3,((4,5),((((6,(8,9)),(7,10)),11),(((((12,(13,14)),20),((((15,(16,17)),18),19),28)),(((21,22),23),(((24,25),26),27))),29)))));
tree 'PAUP_165' = [&U] (1,2,(3,((4,5),(((((6,(8,9)),10),7),11),(((((12,(13,14)),20),((((15,(16,17)),18),19),28)),(((21,22),23),(((24,25),26),27))),29)))));
tree 'PAUP_166' = [&U] (1,2,(3,((4,5),(((((6,(8,9)),7),10),11),(((((12,(13,14)),20),((((15,(16,17)),18),19),28)),(((21,22),23),(((24,25),26),27))),29)))));
tree 'PAUP_167' = [&U] (1,2,(3,((4,5),(((((6,7),(8,9)),10),11),(((((12,(13,14)),20),((((15,16),17),18),19)),(((((21,22),23),27),((24,25),26)),28)),29)))));
tree 'PAUP_168' = [&U] (1,2,(3,((4,5),(((((6,(8,9)),7),10),11),(((((12,(13,14)),20),(((15,(16,17)),18),19)),(((((21,22),23),27),((24,25),26)),28)),29)))));
tree 'PAUP_169' = [&U] (1,2,(3,((4,5),(((((6,7),(8,9)),10),11),(((((12,(13,14)),20),((((15,28),(16,17)),18),19)),((((21,22),23),27),((24,25),26))),29)))));
tree 'PAUP_170' = [&U] (1,2,(3,((4,5),(((((6,7),(8,9)),10),11),((((((12,(13,14)),20),(((15,(16,17)),18),19)),((((21,22),23),(24,(25,26))),28)),27),29)))));
tree 'PAUP_171' = [&U] (1,2,(3,((4,5),(((((6,7),(8,9)),10),11),((((((12,(13,14)),20),(((15,(16,17)),18),19)),(((((21,22),23),25),(24,26)),28)),27),29)))));
tree 'PAUP_172' = [&U] (1,2,(3,((4,5),(((((6,7),(8,9)),10),11),((((((12,(13,14)),20),(((15,(16,17)),18),19)),(((((21,22),23),(24,26)),25),28)),27),29)))));
tree 'PAUP_173' = [&U] (1,2,(3,((4,5),(((((6,7),(8,9)),10),11),((((((12,(13,14)),20),(((15,(16,17)),18),19)),((((21,22),23),((24,26),25)),28)),27),29)))));
tree 'PAUP_174' = [&U] (1,2,(3,((4,5),(((((6,(8,9)),7),10),11),((((((12,(13,14)),20),(((15,(16,17)),18),19)),((((21,22),23),((24,25),26)),28)),27),29)))));
tree 'PAUP_175' = [&U] (1,2,(3,((4,5),(((((6,7),(8,9)),10),11),((((((12,(13,14)),20),((((15,16),17),18),19)),((((21,22),23),((24,25),26)),28)),27),29)))));
tree 'PAUP_176' = [&U] (1,2,(3,((4,5),(((((6,7),(8,9)),10),11),((((((12,(13,14)),20),((((15,28),(16,17)),18),19)),(((21,22),23),((24,25),26))),27),29)))));
tree 'PAUP_177' = [&U] (1,2,(3,((4,5),(((((6,7),(8,9)),10),11),(((((12,(13,14)),20),(((15,(16,17)),18),19)),((((((21,22),23),25),(24,26)),27),28)),29)))));
tree 'PAUP_178' = [&U] (1,2,(3,((4,5),(((((6,7),(8,9)),10),11),(((((12,(13,14)),20),(((15,(16,17)),18),19)),((((((21,22),23),(24,26)),25),27),28)),29)))));
tree 'PAUP_179' = [&U] (1,2,(3,((4,5),(((((6,7),(8,9)),10),11),(((((12,(13,14)),20),((((15,16),17),18),19)),(((((21,22),23),((24,25),26)),27),28)),29)))));
tree 'PAUP_180' = [&U] (1,2,(3,((4,5),(((((6,(8,9)),7),10),11),(((((12,(13,14)),20),(((15,(16,17)),18),19)),(((((21,22),23),((24,25),26)),27),28)),29)))));
tree 'PAUP_181' = [&U] (1,2,(3,((4,5),(((((6,7),(8,9)),10),11),(((((12,(13,14)),20),((((15,28),(16,17)),18),19)),((((21,22),23),((24,25),26)),27)),29)))));
tree 'PAUP_182' = [&U] (1,2,(3,((4,5),(((((6,7),(8,9)),10),11),(((((12,(13,14)),20),((((15,16),17),18),19)),(((((21,22),23),((24,26),25)),27),28)),29)))));
tree 'PAUP_183' = [&U] (1,2,(3,((4,5),(((((6,(8,9)),7),10),11),(((((12,(13,14)),20),(((15,(16,17)),18),19)),(((((21,22),23),((24,26),25)),27),28)),29)))));
tree 'PAUP_184' = [&U] (1,2,(3,((4,5),(((((6,7),(8,9)),10),11),(((((12,(13,14)),20),((((15,28),(16,17)),18),19)),((((21,22),23),((24,26),25)),27)),29)))));
tree 'PAUP_185' = [&U] (1,2,(3,((4,5),(((((6,7),(8,9)),10),11),(((((12,(13,14)),20),((((15,16),17),18),19)),(((((21,22),23),27),((24,26),25)),28)),29)))));
tree 'PAUP_186' = [&U] (1,2,(3,((4,5),(((((6,(8,9)),7),10),11),(((((12,(13,14)),20),(((15,(16,17)),18),19)),(((((21,22),23),27),((24,26),25)),28)),29)))));
tree 'PAUP_187' = [&U] (1,2,(3,((4,5),(((((6,7),(8,9)),10),11),(((((12,(13,14)),20),((((15,28),(16,17)),18),19)),((((21,22),23),27),((24,26),25))),29)))));
tree 'PAUP_188' = [&U] (1,2,(3,((4,5),(((((6,7),(8,9)),10),11),(((((12,(13,14)),20),((((15,16),17),18),19)),(((((21,22),23),(24,(25,26))),27),28)),29)))));
tree 'PAUP_189' = [&U] (1,2,(3,((4,5),(((((6,(8,9)),7),10),11),(((((12,(13,14)),20),(((15,(16,17)),18),19)),(((((21,22),23),(24,(25,26))),27),28)),29)))));
tree 'PAUP_190' = [&U] (1,2,(3,((4,5),(((((6,7),(8,9)),10),11),(((((12,(13,14)),20),((((15,28),(16,17)),18),19)),((((21,22),23),(24,(25,26))),27)),29)))));
tree 'PAUP_191' = [&U] (1,2,(3,((4,5),(((((6,7),(8,9)),10),11),(((((12,(13,14)),20),((((15,16),17),18),19)),(((((21,22),23),27),(24,(25,26))),28)),29)))));
tree 'PAUP_192' = [&U] (1,2,(3,((4,5),(((((6,(8,9)),7),10),11),(((((12,(13,14)),20),(((15,(16,17)),18),19)),(((((21,22),23),27),(24,(25,26))),28)),29)))));
tree 'PAUP_193' = [&U] (1,2,(3,((4,5),(((((6,7),(8,9)),10),11),(((((12,(13,14)),20),((((15,28),(16,17)),18),19)),((((21,22),23),27),(24,(25,26)))),29)))));
tree 'PAUP_194' = [&U] (1,2,(3,((4,5),(((((6,7),(8,9)),10),11),((12,((((13,14),20),((((15,16),17),18),19)),((((21,22),23),(((24,25),26),27)),28))),29)))));
tree 'PAUP_195' = [&U] (1,2,(3,((4,5),(((((6,7),(8,9)),10),11),(((((12,(13,14)),20),((((15,16),17),18),19)),((((21,22),23),((24,(25,26)),27)),28)),29)))));
tree 'PAUP_196' = [&U] (1,2,(3,((4,5),(((((6,7),(8,9)),10),11),(((((12,(13,14)),20),((((15,16),17),18),19)),((((21,22),23),(((24,26),25),27)),28)),29)))));
tree 'PAUP_197' = [&U] (1,2,(3,((4,5),(((((6,(8,9)),7),10),11),(((((12,(13,14)),20),((((15,16),17),18),19)),((((21,22),23),(((24,25),26),27)),28)),29)))));
tree 'PAUP_198' = [&U] (1,2,(3,((4,5),(((((6,7),(8,9)),10),11),(((((12,(13,14)),20),((((15,16),(17,28)),18),19)),(((21,22),23),(((24,25),26),27))),29)))));
tree 'PAUP_199' = [&U] (1,2,(3,((4,5),(((((6,(8,9)),7),10),11),(((((12,(13,14)),20),(((15,(16,17)),18),19)),((((21,22),23),((24,(25,26)),27)),28)),29)))));
tree 'PAUP_200' = [&U] (1,2,(3,((4,5),(((((6,7),(8,9)),10),11),(((((12,(13,14)),20),((((15,28),(16,17)),18),19)),(((21,22),23),((24,(25,26)),27))),29)))));
tree 'PAUP_201' = [&U] (1,2,(3,((4,5),(((((6,(8,9)),7),10),11),(((((12,(13,14)),20),(((15,(16,17)),18),19)),((((21,22),23),(((24,26),25),27)),28)),29)))));
tree 'PAUP_202' = [&U] (1,2,(3,((4,5),(((((6,7),(8,9)),10),11),(((((12,(13,14)),20),((((15,28),(16,17)),18),19)),(((21,22),23),(((24,26),25),27))),29)))));
tree 'PAUP_203' = [&U] (1,2,(3,((4,5),(((((6,(8,9)),7),10),11),(((((12,(13,14)),20),((((15,28),(16,17)),18),19)),(((21,22),23),(((24,25),26),27))),29)))));
tree 'PAUP_204' = [&U] (1,2,(3,((4,5),(((((6,7),(8,9)),10),11),((((12,((13,14),20)),((((15,(16,17)),18),19),28)),((((21,22),23),27),((24,25),26))),29)))));
tree 'PAUP_205' = [&U] (1,2,(3,((4,5),(((((6,7),(8,9)),10),11),(((((12,((13,14),20)),((((15,(16,17)),18),19),28)),(((21,22),23),((24,25),26))),27),29)))));
tree 'PAUP_206' = [&U] (1,2,(3,((4,5),(((((6,7),(8,9)),10),11),((((12,((13,14),20)),((((15,(16,17)),18),19),28)),((((21,22),23),((24,25),26)),27)),29)))));
tree 'PAUP_207' = [&U] (1,2,(3,((4,5),(((((6,7),(8,9)),10),11),((((12,((13,14),20)),((((15,(16,17)),18),19),28)),((((21,22),23),((24,26),25)),27)),29)))));
tree 'PAUP_208' = [&U] (1,2,(3,((4,5),(((((6,7),(8,9)),10),11),((((12,((13,14),20)),((((15,(16,17)),18),19),28)),((((21,22),23),27),((24,26),25))),29)))));
tree 'PAUP_209' = [&U] (1,2,(3,((4,5),(((((6,7),(8,9)),10),11),((((12,((13,14),20)),((((15,(16,17)),18),19),28)),((((21,22),23),(24,(25,26))),27)),29)))));
tree 'PAUP_210' = [&U] (1,2,(3,((4,5),(((((6,7),(8,9)),10),11),((((12,((13,14),20)),((((15,(16,17)),18),19),28)),((((21,22),23),27),(24,(25,26)))),29)))));
tree 'PAUP_211' = [&U] (1,2,(3,((4,5),(((((6,7),(8,9)),10),11),((((12,((13,14),20)),(((((15,16),17),18),19),28)),(((21,22),23),(((24,25),26),27))),29)))));
tree 'PAUP_212' = [&U] (1,2,(3,((4,5),(((((6,7),(8,9)),10),11),((((12,((13,14),20)),((((15,(16,17)),18),19),28)),(((21,22),23),((24,(25,26)),27))),29)))));
tree 'PAUP_213' = [&U] (1,2,(3,((4,5),(((((6,7),(8,9)),10),11),((((12,((13,14),20)),((((15,(16,17)),18),19),28)),(((21,22),23),(((24,26),25),27))),29)))));
tree 'PAUP_214' = [&U] (1,2,(3,((4,5),((((6,7),((8,9),10)),11),((((12,((13,14),20)),((((15,(16,17)),18),19),28)),(((21,22),23),(((24,25),26),27))),29)))));
tree 'PAUP_215' = [&U] (1,2,(3,((4,5),(((((6,7),10),11),(8,9)),((((12,((13,14),20)),((((15,(16,17)),18),19),28)),(((21,22),23),(((24,25),26),27))),29)))));
tree 'PAUP_216' = [&U] (1,2,(3,((4,5),(((((6,7),10),(8,9)),11),((((12,((13,14),20)),((((15,(16,17)),18),19),28)),(((21,22),23),(((24,25),26),27))),29)))));
tree 'PAUP_217' = [&U] (1,2,(3,((4,5),((((6,(8,9)),(7,10)),11),((((12,((13,14),20)),((((15,(16,17)),18),19),28)),(((21,22),23),(((24,25),26),27))),29)))));
tree 'PAUP_218' = [&U] (1,2,(3,((4,5),(((((6,(8,9)),10),7),11),((((12,((13,14),20)),((((15,(16,17)),18),19),28)),(((21,22),23),(((24,25),26),27))),29)))));
tree 'PAUP_219' = [&U] (1,2,(3,((4,5),(((((6,(8,9)),7),10),11),((((12,((13,14),20)),((((15,(16,17)),18),19),28)),(((21,22),23),(((24,25),26),27))),29)))));
tree 'PAUP_220' = [&U] (1,2,(3,((4,5),(((((6,7),(8,9)),10),11),((((12,((13,14),20)),((((15,16),17),18),19)),(((((21,22),23),27),((24,25),26)),28)),29)))));
tree 'PAUP_221' = [&U] (1,2,(3,((4,5),(((((6,(8,9)),7),10),11),((((12,((13,14),20)),(((15,(16,17)),18),19)),(((((21,22),23),27),((24,25),26)),28)),29)))));
tree 'PAUP_222' = [&U] (1,2,(3,((4,5),(((((6,7),(8,9)),10),11),((((12,((13,14),20)),((((15,28),(16,17)),18),19)),((((21,22),23),27),((24,25),26))),29)))));
tree 'PAUP_223' = [&U] (1,2,(3,((4,5),(((((6,7),(8,9)),10),11),(((((12,((13,14),20)),(((15,(16,17)),18),19)),((((21,22),23),(24,(25,26))),28)),27),29)))));
tree 'PAUP_224' = [&U] (1,2,(3,((4,5),(((((6,7),(8,9)),10),11),(((((12,((13,14),20)),(((15,(16,17)),18),19)),(((((21,22),23),25),(24,26)),28)),27),29)))));
tree 'PAUP_225' = [&U] (1,2,(3,((4,5),(((((6,7),(8,9)),10),11),(((((12,((13,14),20)),(((15,(16,17)),18),19)),(((((21,22),23),(24,26)),25),28)),27),29)))));
tree 'PAUP_226' = [&U] (1,2,(3,((4,5),(((((6,7),(8,9)),10),11),(((((12,((13,14),20)),(((15,(16,17)),18),19)),((((21,22),23),((24,26),25)),28)),27),29)))));
tree 'PAUP_227' = [&U] (1,2,(3,((4,5),(((((6,(8,9)),7),10),11),(((((12,((13,14),20)),(((15,(16,17)),18),19)),((((21,22),23),((24,25),26)),28)),27),29)))));
tree 'PAUP_228' = [&U] (1,2,(3,((4,5),(((((6,7),(8,9)),10),11),(((((12,((13,14),20)),((((15,16),17),18),19)),((((21,22),23),((24,25),26)),28)),27),29)))));
tree 'PAUP_229' = [&U] (1,2,(3,((4,5),(((((6,7),(8,9)),10),11),(((((12,((13,14),20)),((((15,28),(16,17)),18),19)),(((21,22),23),((24,25),26))),27),29)))));
tree 'PAUP_230' = [&U] (1,2,(3,((4,5),(((((6,7),(8,9)),10),11),((((12,((13,14),20)),(((15,(16,17)),18),19)),((((((21,22),23),25),(24,26)),27),28)),29)))));
tree 'PAUP_231' = [&U] (1,2,(3,((4,5),(((((6,7),(8,9)),10),11),((((12,((13,14),20)),(((15,(16,17)),18),19)),((((((21,22),23),(24,26)),25),27),28)),29)))));
tree 'PAUP_232' = [&U] (1,2,(3,((4,5),(((((6,7),(8,9)),10),11),((((12,((13,14),20)),((((15,16),17),18),19)),(((((21,22),23),((24,25),26)),27),28)),29)))));
tree 'PAUP_233' = [&U] (1,2,(3,((4,5),(((((6,(8,9)),7),10),11),((((12,((13,14),20)),(((15,(16,17)),18),19)),(((((21,22),23),((24,25),26)),27),28)),29)))));
tree 'PAUP_234' = [&U] (1,2,(3,((4,5),(((((6,7),(8,9)),10),11),((((12,((13,14),20)),((((15,28),(16,17)),18),19)),((((21,22),23),((24,25),26)),27)),29)))));
tree 'PAUP_235' = [&U] (1,2,(3,((4,5),(((((6,7),(8,9)),10),11),((((12,((13,14),20)),((((15,16),17),18),19)),(((((21,22),23),((24,26),25)),27),28)),29)))));
tree 'PAUP_236' = [&U] (1,2,(3,((4,5),(((((6,(8,9)),7),10),11),((((12,((13,14),20)),(((15,(16,17)),18),19)),(((((21,22),23),((24,26),25)),27),28)),29)))));
tree 'PAUP_237' = [&U] (1,2,(3,((4,5),(((((6,7),(8,9)),10),11),((((12,((13,14),20)),((((15,28),(16,17)),18),19)),((((21,22),23),((24,26),25)),27)),29)))));
tree 'PAUP_238' = [&U] (1,2,(3,((4,5),(((((6,7),(8,9)),10),11),((((12,((13,14),20)),((((15,16),17),18),19)),(((((21,22),23),27),((24,26),25)),28)),29)))));
tree 'PAUP_239' = [&U] (1,2,(3,((4,5),(((((6,(8,9)),7),10),11),((((12,((13,14),20)),(((15,(16,17)),18),19)),(((((21,22),23),27),((24,26),25)),28)),29)))));
tree 'PAUP_240' = [&U] (1,2,(3,((4,5),(((((6,7),(8,9)),10),11),((((12,((13,14),20)),((((15,28),(16,17)),18),19)),((((21,22),23),27),((24,26),25))),29)))));
tree 'PAUP_241' = [&U] (1,2,(3,((4,5),(((((6,7),(8,9)),10),11),((((12,((13,14),20)),((((15,16),17),18),19)),(((((21,22),23),(24,(25,26))),27),28)),29)))));
tree 'PAUP_242' = [&U] (1,2,(3,((4,5),(((((6,(8,9)),7),10),11),((((12,((13,14),20)),(((15,(16,17)),18),19)),(((((21,22),23),(24,(25,26))),27),28)),29)))));
tree 'PAUP_243' = [&U] (1,2,(3,((4,5),(((((6,7),(8,9)),10),11),((((12,((13,14),20)),((((15,28),(16,17)),18),19)),((((21,22),23),(24,(25,26))),27)),29)))));
tree 'PAUP_244' = [&U] (1,2,(3,((4,5),(((((6,7),(8,9)),10),11),((((12,((13,14),20)),((((15,16),17),18),19)),(((((21,22),23),27),(24,(25,26))),28)),29)))));
tree 'PAUP_245' = [&U] (1,2,(3,((4,5),(((((6,(8,9)),7),10),11),((((12,((13,14),20)),(((15,(16,17)),18),19)),(((((21,22),23),27),(24,(25,26))),28)),29)))));
tree 'PAUP_246' = [&U] (1,2,(3,((4,5),(((((6,7),(8,9)),10),11),((((12,((13,14),20)),((((15,28),(16,17)),18),19)),((((21,22),23),27),(24,(25,26)))),29)))));
tree 'PAUP_247' = [&U] (1,2,(3,((4,5),(((((6,7),(8,9)),10),11),((((12,((13,14),20)),((((15,16),17),18),19)),((((21,22),23),((24,(25,26)),27)),28)),29)))));
tree 'PAUP_248' = [&U] (1,2,(3,((4,5),(((((6,7),(8,9)),10),11),((((12,((13,14),20)),((((15,16),17),18),19)),((((21,22),23),(((24,26),25),27)),28)),29)))));
tree 'PAUP_249' = [&U] (1,2,(3,((4,5),(((((6,(8,9)),7),10),11),((((12,((13,14),20)),((((15,16),17),18),19)),((((21,22),23),(((24,25),26),27)),28)),29)))));
tree 'PAUP_250' = [&U] (1,2,(3,((4,5),(((((6,7),(8,9)),10),11),((((12,((13,14),20)),((((15,16),(17,28)),18),19)),(((21,22),23),(((24,25),26),27))),29)))));
tree 'PAUP_251' = [&U] (1,2,(3,((4,5),(((((6,(8,9)),7),10),11),((((12,((13,14),20)),(((15,(16,17)),18),19)),((((21,22),23),((24,(25,26)),27)),28)),29)))));
tree 'PAUP_252' = [&U] (1,2,(3,((4,5),(((((6,7),(8,9)),10),11),((((12,((13,14),20)),((((15,28),(16,17)),18),19)),(((21,22),23),((24,(25,26)),27))),29)))));
tree 'PAUP_253' = [&U] (1,2,(3,((4,5),(((((6,(8,9)),7),10),11),((((12,((13,14),20)),(((15,(16,17)),18),19)),((((21,22),23),(((24,26),25),27)),28)),29)))));
tree 'PAUP_254' = [&U] (1,2,(3,((4,5),(((((6,7),(8,9)),10),11),((((12,((13,14),20)),((((15,28),(16,17)),18),19)),(((21,22),23),(((24,26),25),27))),29)))));
tree 'PAUP_255' = [&U] (1,2,(3,((4,5),(((((6,(8,9)),7),10),11),((((12,((13,14),20)),((((15,28),(16,17)),18),19)),(((21,22),23),(((24,25),26),27))),29)))));
tree 'PAUP_256' = [&U] (1,2,(3,((4,5),(((((6,7),(8,9)),10),11),(((((12,20),(13,14)),((((15,(16,17)),18),19),28)),((((21,22),23),27),((24,25),26))),29)))));
tree 'PAUP_257' = [&U] (1,2,(3,((4,5),(((((6,7),(8,9)),10),11),((((((12,20),(13,14)),((((15,(16,17)),18),19),28)),(((21,22),23),((24,25),26))),27),29)))));
tree 'PAUP_258' = [&U] (1,2,(3,((4,5),(((((6,7),(8,9)),10),11),(((((12,20),(13,14)),((((15,(16,17)),18),19),28)),((((21,22),23),((24,25),26)),27)),29)))));
tree 'PAUP_259' = [&U] (1,2,(3,((4,5),(((((6,7),(8,9)),10),11),(((((12,20),(13,14)),((((15,(16,17)),18),19),28)),((((21,22),23),((24,26),25)),27)),29)))));
tree 'PAUP_260' = [&U] (1,2,(3,((4,5),(((((6,7),(8,9)),10),11),(((((12,20),(13,14)),((((15,(16,17)),18),19),28)),((((21,22),23),27),((24,26),25))),29)))));
tree 'PAUP_261' = [&U] (1,2,(3,((4,5),(((((6,7),(8,9)),10),11),(((((12,20),(13,14)),((((15,(16,17)),18),19),28)),((((21,22),23),(24,(25,26))),27)),29)))));
tree 'PAUP_262' = [&U] (1,2,(3,((4,5),(((((6,7),(8,9)),10),11),(((((12,20),(13,14)),((((15,(16,17)),18),19),28)),((((21,22),23),27),(24,(25,26)))),29)))));
tree 'PAUP_263' = [&U] (1,2,(3,((4,5),(((((6,7),(8,9)),10),11),(((((12,20),(13,14)),(((((15,16),17),18),19),28)),(((21,22),23),(((24,25),26),27))),29)))));
tree 'PAUP_264' = [&U] (1,2,(3,((4,5),(((((6,7),(8,9)),10),11),(((((12,20),(13,14)),((((15,(16,17)),18),19),28)),(((21,22),23),((24,(25,26)),27))),29)))));
tree 'PAUP_265' = [&U] (1,2,(3,((4,5),(((((6,7),(8,9)),10),11),(((((12,20),(13,14)),((((15,(16,17)),18),19),28)),(((21,22),23),(((24,26),25),27))),29)))));
tree 'PAUP_266' = [&U] (1,2,(3,((4,5),((((6,7),((8,9),10)),11),(((((12,20),(13,14)),((((15,(16,17)),18),19),28)),(((21,22),23),(((24,25),26),27))),29)))));
tree 'PAUP_267' = [&U] (1,2,(3,((4,5),(((((6,7),10),11),(8,9)),(((((12,20),(13,14)),((((15,(16,17)),18),19),28)),(((21,22),23),(((24,25),26),27))),29)))));
tree 'PAUP_268' = [&U] (1,2,(3,((4,5),(((((6,7),10),(8,9)),11),(((((12,20),(13,14)),((((15,(16,17)),18),19),28)),(((21,22),23),(((24,25),26),27))),29)))));
tree 'PAUP_269' = [&U] (1,2,(3,((4,5),((((6,(8,9)),(7,10)),11),(((((12,20),(13,14)),((((15,(16,17)),18),19),28)),(((21,22),23),(((24,25),26),27))),29)))));
tree 'PAUP_270' = [&U] (1,2,(3,((4,5),(((((6,(8,9)),10),7),11),(((((12,20),(13,14)),((((15,(16,17)),18),19),28)),(((21,22),23),(((24,25),26),27))),29)))));
tree 'PAUP_271' = [&U] (1,2,(3,((4,5),(((((6,(8,9)),7),10),11),(((((12,20),(13,14)),((((15,(16,17)),18),19),28)),(((21,22),23),(((24,25),26),27))),29)))));
tree 'PAUP_272' = [&U] (1,2,(3,((4,5),(((((6,7),(8,9)),10),11),(((((12,20),(13,14)),((((15,16),17),18),19)),(((((21,22),23),27),((24,25),26)),28)),29)))));
tree 'PAUP_273' = [&U] (1,2,(3,((4,5),(((((6,(8,9)),7),10),11),(((((12,20),(13,14)),(((15,(16,17)),18),19)),(((((21,22),23),27),((24,25),26)),28)),29)))));
tree 'PAUP_274' = [&U] (1,2,(3,((4,5),(((((6,7),(8,9)),10),11),(((((12,20),(13,14)),((((15,28),(16,17)),18),19)),((((21,22),23),27),((24,25),26))),29)))));
tree 'PAUP_275' = [&U] (1,2,(3,((4,5),(((((6,7),(8,9)),10),11),((((((12,20),(13,14)),(((15,(16,17)),18),19)),((((21,22),23),(24,(25,26))),28)),27),29)))));
tree 'PAUP_276' = [&U] (1,2,(3,((4,5),(((((6,7),(8,9)),10),11),((((((12,20),(13,14)),(((15,(16,17)),18),19)),(((((21,22),23),25),(24,26)),28)),27),29)))));
tree 'PAUP_277' = [&U] (1,2,(3,((4,5),(((((6,7),(8,9)),10),11),((((((12,20),(13,14)),(((15,(16,17)),18),19)),(((((21,22),23),(24,26)),25),28)),27),29)))));
tree 'PAUP_278' = [&U] (1,2,(3,((4,5),(((((6,7),(8,9)),10),11),((((((12,20),(13,14)),(((15,(16,17)),18),19)),((((21,22),23),((24,26),25)),28)),27),29)))));
tree 'PAUP_279' = [&U] (1,2,(3,((4,5),(((((6,(8,9)),7),10),11),((((((12,20),(13,14)),(((15,(16,17)),18),19)),((((21,22),23),((24,25),26)),28)),27),29)))));
tree 'PAUP_280' = [&U] (1,2,(3,((4,5),(((((6,7),(8,9)),10),11),((((((12,20),(13,14)),((((15,16),17),18),19)),((((21,22),23),((24,25),26)),28)),27),29)))));
tree 'PAUP_281' = [&U] (1,2,(3,((4,5),(((((6,7),(8,9)),10),11),((((((12,20),(13,14)),((((15,28),(16,17)),18),19)),(((21,22),23),((24,25),26))),27),29)))));
tree 'PAUP_282' = [&U] (1,2,(3,((4,5),(((((6,7),(8,9)),10),11),(((((12,20),(13,14)),(((15,(16,17)),18),19)),((((((21,22),23),25),(24,26)),27),28)),29)))));
tree 'PAUP_283' = [&U] (1,2,(3,((4,5),(((((6,7),(8,9)),10),11),(((((12,20),(13,14)),(((15,(16,17)),18),19)),((((((21,22),23),(24,26)),25),27),28)),29)))));
tree 'PAUP_284' = [&U] (1,2,(3,((4,5),(((((6,7),(8,9)),10),11),(((((12,20),(13,14)),((((15,16),17),18),19)),(((((21,22),23),((24,25),26)),27),28)),29)))));
tree 'PAUP_285' = [&U] (1,2,(3,((4,5),(((((6,(8,9)),7),10),11),(((((12,20),(13,14)),(((15,(16,17)),18),19)),(((((21,22),23),((24,25),26)),27),28)),29)))));
tree 'PAUP_286' = [&U] (1,2,(3,((4,5),(((((6,7),(8,9)),10),11),(((((12,20),(13,14)),((((15,28),(16,17)),18),19)),((((21,22),23),((24,25),26)),27)),29)))));
tree 'PAUP_287' = [&U] (1,2,(3,((4,5),(((((6,7),(8,9)),10),11),(((((12,20),(13,14)),((((15,16),17),18),19)),(((((21,22),23),((24,26),25)),27),28)),29)))));
tree 'PAUP_288' = [&U] (1,2,(3,((4,5),(((((6,(8,9)),7),10),11),(((((12,20),(13,14)),(((15,(16,17)),18),19)),(((((21,22),23),((24,26),25)),27),28)),29)))));
tree 'PAUP_289' = [&U] (1,2,(3,((4,5),(((((6,7),(8,9)),10),11),(((((12,20),(13,14)),((((15,28),(16,17)),18),19)),((((21,22),23),((24,26),25)),27)),29)))));
tree 'PAUP_290' = [&U] (1,2,(3,((4,5),(((((6,7),(8,9)),10),11),(((((12,20),(13,14)),((((15,16),17),18),19)),(((((21,22),23),27),((24,26),25)),28)),29)))));
tree 'PAUP_291' = [&U] (1,2,(3,((4,5),(((((6,(8,9)),7),10),11),(((((12,20),(13,14)),(((15,(16,17)),18),19)),(((((21,22),23),27),((24,26),25)),28)),29)))));
tree 'PAUP_292' = [&U] (1,2,(3,((4,5),(((((6,7),(8,9)),10),11),(((((12,20),(13,14)),((((15,28),(16,17)),18),19)),((((21,22),23),27),((24,26),25))),29)))));
tree 'PAUP_293' = [&U] (1,2,(3,((4,5),(((((6,7),(8,9)),10),11),(((((12,20),(13,14)),((((15,16),17),18),19)),(((((21,22),23),(24,(25,26))),27),28)),29)))));
tree 'PAUP_294' = [&U] (1,2,(3,((4,5),(((((6,(8,9)),7),10),11),(((((12,20),(13,14)),(((15,(16,17)),18),19)),(((((21,22),23),(24,(25,26))),27),28)),29)))));
tree 'PAUP_295' = [&U] (1,2,(3,((4,5),(((((6,7),(8,9)),10),11),(((((12,20),(13,14)),((((15,28),(16,17)),18),19)),((((21,22),23),(24,(25,26))),27)),29)))));
tree 'PAUP_296' = [&U] (1,2,(3,((4,5),(((((6,7),(8,9)),10),11),(((((12,20),(13,14)),((((15,16),17),18),19)),(((((21,22),23),27),(24,(25,26))),28)),29)))));
tree 'PAUP_297' = [&U] (1,2,(3,((4,5),(((((6,(8,9)),7),10),11),(((((12,20),(13,14)),(((15,(16,17)),18),19)),(((((21,22),23),27),(24,(25,26))),28)),29)))));
tree 'PAUP_298' = [&U] (1,2,(3,((4,5),(((((6,7),(8,9)),10),11),(((((12,20),(13,14)),((((15,28),(16,17)),18),19)),((((21,22),23),27),(24,(25,26)))),29)))));
tree 'PAUP_299' = [&U] (1,2,(3,((4,5),(((((6,7),(8,9)),10),11),(((((12,20),(13,14)),((((15,16),17),18),19)),((((21,22),23),((24,(25,26)),27)),28)),29)))));
tree 'PAUP_300' = [&U] (1,2,(3,((4,5),(((((6,7),(8,9)),10),11),(((((12,20),(13,14)),((((15,16),17),18),19)),((((21,22),23),(((24,26),25),27)),28)),29)))));
tree 'PAUP_301' = [&U] (1,2,(3,((4,5),(((((6,(8,9)),7),10),11),(((((12,20),(13,14)),((((15,16),17),18),19)),((((21,22),23),(((24,25),26),27)),28)),29)))));
tree 'PAUP_302' = [&U] (1,2,(3,((4,5),(((((6,7),(8,9)),10),11),(((((12,20),(13,14)),((((15,16),(17,28)),18),19)),(((21,22),23),(((24,25),26),27))),29)))));
tree 'PAUP_303' = [&U] (1,2,(3,((4,5),(((((6,(8,9)),7),10),11),(((((12,20),(13,14)),(((15,(16,17)),18),19)),((((21,22),23),((24,(25,26)),27)),28)),29)))));
tree 'PAUP_304' = [&U] (1,2,(3,((4,5),(((((6,7),(8,9)),10),11),(((((12,20),(13,14)),((((15,28),(16,17)),18),19)),(((21,22),23),((24,(25,26)),27))),29)))));
tree 'PAUP_305' = [&U] (1,2,(3,((4,5),(((((6,(8,9)),7),10),11),(((((12,20),(13,14)),(((15,(16,17)),18),19)),((((21,22),23),(((24,26),25),27)),28)),29)))));
tree 'PAUP_306' = [&U] (1,2,(3,((4,5),(((((6,7),(8,9)),10),11),(((((12,20),(13,14)),((((15,28),(16,17)),18),19)),(((21,22),23),(((24,26),25),27))),29)))));
tree 'PAUP_307' = [&U] (1,2,(3,((4,5),(((((6,(8,9)),7),10),11),(((((12,20),(13,14)),((((15,28),(16,17)),18),19)),(((21,22),23),(((24,25),26),27))),29)))));
tree 'PAUP_308' = [&U] (1,2,(3,((4,5),((((6,7),((8,9),10)),11),((((12,(13,14)),(((((15,(16,17)),18),19),28),20)),((((21,22),23),27),((24,25),26))),29)))));
tree 'PAUP_309' = [&U] (1,2,(3,((4,5),(((((6,7),10),11),(8,9)),((((12,(13,14)),(((((15,(16,17)),18),19),28),20)),((((21,22),23),27),((24,25),26))),29)))));
tree 'PAUP_310' = [&U] (1,2,(3,((4,5),(((((6,7),10),(8,9)),11),((((12,(13,14)),(((((15,(16,17)),18),19),28),20)),((((21,22),23),27),((24,25),26))),29)))));
tree 'PAUP_311' = [&U] (1,2,(3,((4,5),((((6,(8,9)),(7,10)),11),((((12,(13,14)),(((((15,(16,17)),18),19),28),20)),((((21,22),23),27),((24,25),26))),29)))));
tree 'PAUP_312' = [&U] (1,2,(3,((4,5),(((((6,(8,9)),10),7),11),((((12,(13,14)),(((((15,(16,17)),18),19),28),20)),((((21,22),23),27),((24,25),26))),29)))));
tree 'PAUP_313' = [&U] (1,2,(3,((4,5),(((((6,(8,9)),7),10),11),((((12,(13,14)),(((((15,(16,17)),18),19),28),20)),((((21,22),23),27),((24,25),26))),29)))));
tree 'PAUP_314' = [&U] (1,2,(3,((4,5),(((((6,7),(8,9)),10),11),(((((12,(13,14)),(((((15,(16,17)),18),19),28),20)),(((21,22),23),(24,(25,26)))),27),29)))));
tree 'PAUP_315' = [&U] (1,2,(3,((4,5),(((((6,7),(8,9)),10),11),(((((12,(13,14)),(((((15,(16,17)),18),19),28),20)),((((21,22),23),25),(24,26))),27),29)))));
tree 'PAUP_316' = [&U] (1,2,(3,((4,5),(((((6,7),(8,9)),10),11),(((((12,(13,14)),(((((15,(16,17)),18),19),28),20)),((((21,22),23),(24,26)),25)),27),29)))));
tree 'PAUP_317' = [&U] (1,2,(3,((4,5),(((((6,7),(8,9)),10),11),(((((12,(13,14)),(((((15,(16,17)),18),19),28),20)),(((21,22),23),((24,26),25))),27),29)))));
tree 'PAUP_318' = [&U] (1,2,(3,((4,5),((((6,7),((8,9),10)),11),(((((12,(13,14)),(((((15,(16,17)),18),19),28),20)),(((21,22),23),((24,25),26))),27),29)))));
tree 'PAUP_319' = [&U] (1,2,(3,((4,5),(((((6,7),10),11),(8,9)),(((((12,(13,14)),(((((15,(16,17)),18),19),28),20)),(((21,22),23),((24,25),26))),27),29)))));
tree 'PAUP_320' = [&U] (1,2,(3,((4,5),(((((6,7),10),(8,9)),11),(((((12,(13,14)),(((((15,(16,17)),18),19),28),20)),(((21,22),23),((24,25),26))),27),29)))));
tree 'PAUP_321' = [&U] (1,2,(3,((4,5),((((6,(8,9)),(7,10)),11),(((((12,(13,14)),(((((15,(16,17)),18),19),28),20)),(((21,22),23),((24,25),26))),27),29)))));
tree 'PAUP_322' = [&U] (1,2,(3,((4,5),(((((6,(8,9)),10),7),11),(((((12,(13,14)),(((((15,(16,17)),18),19),28),20)),(((21,22),23),((24,25),26))),27),29)))));
tree 'PAUP_323' = [&U] (1,2,(3,((4,5),(((((6,(8,9)),7),10),11),(((((12,(13,14)),(((((15,(16,17)),18),19),28),20)),(((21,22),23),((24,25),26))),27),29)))));
tree 'PAUP_324' = [&U] (1,2,(3,((4,5),(((((6,7),(8,9)),10),11),((((12,(13,14)),(((((15,(16,17)),18),19),28),20)),(((((21,22),23),25),(24,26)),27)),29)))));
tree 'PAUP_325' = [&U] (1,2,(3,((4,5),(((((6,7),(8,9)),10),11),((((12,(13,14)),(((((15,(16,17)),18),19),28),20)),(((((21,22),23),(24,26)),25),27)),29)))));
tree 'PAUP_326' = [&U] (1,2,(3,((4,5),((((6,7),((8,9),10)),11),((((12,(13,14)),(((((15,(16,17)),18),19),28),20)),((((21,22),23),((24,25),26)),27)),29)))));
tree 'PAUP_327' = [&U] (1,2,(3,((4,5),(((((6,7),10),11),(8,9)),((((12,(13,14)),(((((15,(16,17)),18),19),28),20)),((((21,22),23),((24,25),26)),27)),29)))));
tree 'PAUP_328' = [&U] (1,2,(3,((4,5),(((((6,7),10),(8,9)),11),((((12,(13,14)),(((((15,(16,17)),18),19),28),20)),((((21,22),23),((24,25),26)),27)),29)))));
tree 'PAUP_329' = [&U] (1,2,(3,((4,5),((((6,(8,9)),(7,10)),11),((((12,(13,14)),(((((15,(16,17)),18),19),28),20)),((((21,22),23),((24,25),26)),27)),29)))));
tree 'PAUP_330' = [&U] (1,2,(3,((4,5),(((((6,(8,9)),10),7),11),((((12,(13,14)),(((((15,(16,17)),18),19),28),20)),((((21,22),23),((24,25),26)),27)),29)))));
tree 'PAUP_331' = [&U] (1,2,(3,((4,5),(((((6,(8,9)),7),10),11),((((12,(13,14)),(((((15,(16,17)),18),19),28),20)),((((21,22),23),((24,25),26)),27)),29)))));
tree 'PAUP_332' = [&U] (1,2,(3,((4,5),(((((6,7),(8,9)),10),11),((((((12,(13,14)),((((15,(16,17)),18),19),28)),20),(((21,22),23),((24,26),25))),27),29)))));
tree 'PAUP_333' = [&U] (1,2,(3,((4,5),(((((6,7),(8,9)),10),11),((((((12,(13,14)),20),((((15,(16,17)),18),19),28)),(((21,22),23),((24,26),25))),27),29)))));
tree 'PAUP_334' = [&U] (1,2,(3,((4,5),((((6,7),((8,9),10)),11),((((12,(13,14)),(((((15,(16,17)),18),19),28),20)),((((21,22),23),((24,26),25)),27)),29)))));
tree 'PAUP_335' = [&U] (1,2,(3,((4,5),(((((6,7),10),11),(8,9)),((((12,(13,14)),(((((15,(16,17)),18),19),28),20)),((((21,22),23),((24,26),25)),27)),29)))));
tree 'PAUP_336' = [&U] (1,2,(3,((4,5),(((((6,7),10),(8,9)),11),((((12,(13,14)),(((((15,(16,17)),18),19),28),20)),((((21,22),23),((24,26),25)),27)),29)))));
tree 'PAUP_337' = [&U] (1,2,(3,((4,5),((((6,(8,9)),(7,10)),11),((((12,(13,14)),(((((15,(16,17)),18),19),28),20)),((((21,22),23),((24,26),25)),27)),29)))));
tree 'PAUP_338' = [&U] (1,2,(3,((4,5),(((((6,(8,9)),10),7),11),((((12,(13,14)),(((((15,(16,17)),18),19),28),20)),((((21,22),23),((24,26),25)),27)),29)))));
tree 'PAUP_339' = [&U] (1,2,(3,((4,5),(((((6,(8,9)),7),10),11),((((12,(13,14)),(((((15,(16,17)),18),19),28),20)),((((21,22),23),((24,26),25)),27)),29)))));
tree 'PAUP_340' = [&U] (1,2,(3,((4,5),((((6,7),((8,9),10)),11),((((12,(13,14)),(((((15,(16,17)),18),19),28),20)),((((21,22),23),27),((24,26),25))),29)))));
tree 'PAUP_341' = [&U] (1,2,(3,((4,5),(((((6,7),10),11),(8,9)),((((12,(13,14)),(((((15,(16,17)),18),19),28),20)),((((21,22),23),27),((24,26),25))),29)))));
tree 'PAUP_342' = [&U] (1,2,(3,((4,5),(((((6,7),10),(8,9)),11),((((12,(13,14)),(((((15,(16,17)),18),19),28),20)),((((21,22),23),27),((24,26),25))),29)))));
tree 'PAUP_343' = [&U] (1,2,(3,((4,5),((((6,(8,9)),(7,10)),11),((((12,(13,14)),(((((15,(16,17)),18),19),28),20)),((((21,22),23),27),((24,26),25))),29)))));
tree 'PAUP_344' = [&U] (1,2,(3,((4,5),(((((6,(8,9)),10),7),11),((((12,(13,14)),(((((15,(16,17)),18),19),28),20)),((((21,22),23),27),((24,26),25))),29)))));
tree 'PAUP_345' = [&U] (1,2,(3,((4,5),(((((6,(8,9)),7),10),11),((((12,(13,14)),(((((15,(16,17)),18),19),28),20)),((((21,22),23),27),((24,26),25))),29)))));
tree 'PAUP_346' = [&U] (1,2,(3,((4,5),(((((6,7),(8,9)),10),11),((((((12,(13,14)),((((15,(16,17)),18),19),28)),20),(((21,22),23),(24,(25,26)))),27),29)))));
tree 'PAUP_347' = [&U] (1,2,(3,((4,5),(((((6,7),(8,9)),10),11),((((((12,(13,14)),20),((((15,(16,17)),18),19),28)),(((21,22),23),(24,(25,26)))),27),29)))));
tree 'PAUP_348' = [&U] (1,2,(3,((4,5),((((6,7),((8,9),10)),11),((((12,(13,14)),(((((15,(16,17)),18),19),28),20)),((((21,22),23),(24,(25,26))),27)),29)))));
tree 'PAUP_349' = [&U] (1,2,(3,((4,5),(((((6,7),10),11),(8,9)),((((12,(13,14)),(((((15,(16,17)),18),19),28),20)),((((21,22),23),(24,(25,26))),27)),29)))));
tree 'PAUP_350' = [&U] (1,2,(3,((4,5),(((((6,7),10),(8,9)),11),((((12,(13,14)),(((((15,(16,17)),18),19),28),20)),((((21,22),23),(24,(25,26))),27)),29)))));
tree 'PAUP_351' = [&U] (1,2,(3,((4,5),((((6,(8,9)),(7,10)),11),((((12,(13,14)),(((((15,(16,17)),18),19),28),20)),((((21,22),23),(24,(25,26))),27)),29)))));
tree 'PAUP_352' = [&U] (1,2,(3,((4,5),(((((6,(8,9)),10),7),11),((((12,(13,14)),(((((15,(16,17)),18),19),28),20)),((((21,22),23),(24,(25,26))),27)),29)))));
tree 'PAUP_353' = [&U] (1,2,(3,((4,5),(((((6,(8,9)),7),10),11),((((12,(13,14)),(((((15,(16,17)),18),19),28),20)),((((21,22),23),(24,(25,26))),27)),29)))));
tree 'PAUP_354' = [&U] (1,2,(3,((4,5),((((6,7),((8,9),10)),11),((((12,(13,14)),(((((15,(16,17)),18),19),28),20)),((((21,22),23),27),(24,(25,26)))),29)))));
tree 'PAUP_355' = [&U] (1,2,(3,((4,5),(((((6,7),10),11),(8,9)),((((12,(13,14)),(((((15,(16,17)),18),19),28),20)),((((21,22),23),27),(24,(25,26)))),29)))));
tree 'PAUP_356' = [&U] (1,2,(3,((4,5),(((((6,7),10),(8,9)),11),((((12,(13,14)),(((((15,(16,17)),18),19),28),20)),((((21,22),23),27),(24,(25,26)))),29)))));
tree 'PAUP_357' = [&U] (1,2,(3,((4,5),((((6,(8,9)),(7,10)),11),((((12,(13,14)),(((((15,(16,17)),18),19),28),20)),((((21,22),23),27),(24,(25,26)))),29)))));
tree 'PAUP_358' = [&U] (1,2,(3,((4,5),(((((6,(8,9)),10),7),11),((((12,(13,14)),(((((15,(16,17)),18),19),28),20)),((((21,22),23),27),(24,(25,26)))),29)))));
tree 'PAUP_359' = [&U] (1,2,(3,((4,5),(((((6,(8,9)),7),10),11),((((12,(13,14)),(((((15,(16,17)),18),19),28),20)),((((21,22),23),27),(24,(25,26)))),29)))));
tree 'PAUP_360' = [&U] (1,2,(3,((4,5),((((6,7),((8,9),10)),11),((((12,(13,14)),(((((15,(16,17)),18),19),28),20)),(((21,22),23),((24,(25,26)),27))),29)))));
tree 'PAUP_361' = [&U] (1,2,(3,((4,5),(((((6,7),10),11),(8,9)),((((12,(13,14)),(((((15,(16,17)),18),19),28),20)),(((21,22),23),((24,(25,26)),27))),29)))));
tree 'PAUP_362' = [&U] (1,2,(3,((4,5),(((((6,7),10),(8,9)),11),((((12,(13,14)),(((((15,(16,17)),18),19),28),20)),(((21,22),23),((24,(25,26)),27))),29)))));
tree 'PAUP_363' = [&U] (1,2,(3,((4,5),((((6,(8,9)),(7,10)),11),((((12,(13,14)),(((((15,(16,17)),18),19),28),20)),(((21,22),23),((24,(25,26)),27))),29)))));
tree 'PAUP_364' = [&U] (1,2,(3,((4,5),(((((6,(8,9)),10),7),11),((((12,(13,14)),(((((15,(16,17)),18),19),28),20)),(((21,22),23),((24,(25,26)),27))),29)))));
tree 'PAUP_365' = [&U] (1,2,(3,((4,5),(((((6,(8,9)),7),10),11),((((12,(13,14)),(((((15,(16,17)),18),19),28),20)),(((21,22),23),((24,(25,26)),27))),29)))));
tree 'PAUP_366' = [&U] (1,2,(3,((4,5),((((6,7),((8,9),10)),11),((((12,(13,14)),(((((15,(16,17)),18),19),28),20)),(((21,22),23),(((24,26),25),27))),29)))));
tree 'PAUP_367' = [&U] (1,2,(3,((4,5),(((((6,7),10),11),(8,9)),((((12,(13,14)),(((((15,(16,17)),18),19),28),20)),(((21,22),23),(((24,26),25),27))),29)))));
tree 'PAUP_368' = [&U] (1,2,(3,((4,5),(((((6,7),10),(8,9)),11),((((12,(13,14)),(((((15,(16,17)),18),19),28),20)),(((21,22),23),(((24,26),25),27))),29)))));
tree 'PAUP_369' = [&U] (1,2,(3,((4,5),((((6,(8,9)),(7,10)),11),((((12,(13,14)),(((((15,(16,17)),18),19),28),20)),(((21,22),23),(((24,26),25),27))),29)))));
tree 'PAUP_370' = [&U] (1,2,(3,((4,5),(((((6,(8,9)),10),7),11),((((12,(13,14)),(((((15,(16,17)),18),19),28),20)),(((21,22),23),(((24,26),25),27))),29)))));
tree 'PAUP_371' = [&U] (1,2,(3,((4,5),(((((6,(8,9)),7),10),11),((((12,(13,14)),(((((15,(16,17)),18),19),28),20)),(((21,22),23),(((24,26),25),27))),29)))));
tree 'PAUP_372' = [&U] (1,2,(3,((4,5),(((((6,(8,9)),7),10),11),((((12,(13,14)),(((((15,28),(16,17)),18),19),20)),((((21,22),23),27),((24,25),26))),29)))));
tree 'PAUP_373' = [&U] (1,2,(3,((4,5),(((((6,(8,9)),7),10),11),(((((12,(13,14)),((((15,(16,17)),18),19),20)),((((21,22),23),(24,(25,26))),28)),27),29)))));
tree 'PAUP_374' = [&U] (1,2,(3,((4,5),(((((6,7),(8,9)),10),11),(((((12,(13,14)),(((((15,28),(16,17)),18),19),20)),(((21,22),23),(24,(25,26)))),27),29)))));
tree 'PAUP_375' = [&U] (1,2,(3,((4,5),(((((6,(8,9)),7),10),11),(((((12,(13,14)),((((15,(16,17)),18),19),20)),(((((21,22),23),25),(24,26)),28)),27),29)))));
tree 'PAUP_376' = [&U] (1,2,(3,((4,5),(((((6,7),(8,9)),10),11),(((((12,(13,14)),(((((15,28),(16,17)),18),19),20)),((((21,22),23),25),(24,26))),27),29)))));
tree 'PAUP_377' = [&U] (1,2,(3,((4,5),(((((6,(8,9)),7),10),11),(((((12,(13,14)),((((15,(16,17)),18),19),20)),(((((21,22),23),(24,26)),25),28)),27),29)))));
tree 'PAUP_378' = [&U] (1,2,(3,((4,5),(((((6,7),(8,9)),10),11),(((((12,(13,14)),(((((15,28),(16,17)),18),19),20)),((((21,22),23),(24,26)),25)),27),29)))));
tree 'PAUP_379' = [&U] (1,2,(3,((4,5),(((((6,(8,9)),7),10),11),(((((12,(13,14)),((((15,(16,17)),18),19),20)),((((21,22),23),((24,26),25)),28)),27),29)))));
tree 'PAUP_380' = [&U] (1,2,(3,((4,5),(((((6,7),(8,9)),10),11),(((((12,(13,14)),(((((15,28),(16,17)),18),19),20)),(((21,22),23),((24,26),25))),27),29)))));
tree 'PAUP_381' = [&U] (1,2,(3,((4,5),(((((6,(8,9)),7),10),11),(((((12,(13,14)),(((((15,28),(16,17)),18),19),20)),(((21,22),23),((24,25),26))),27),29)))));
tree 'PAUP_382' = [&U] (1,2,(3,((4,5),(((((6,(8,9)),7),10),11),((((12,(13,14)),((((15,(16,17)),18),19),20)),((((((21,22),23),25),(24,26)),27),28)),29)))));
tree 'PAUP_383' = [&U] (1,2,(3,((4,5),(((((6,7),(8,9)),10),11),((((12,(13,14)),(((((15,28),(16,17)),18),19),20)),(((((21,22),23),25),(24,26)),27)),29)))));
tree 'PAUP_384' = [&U] (1,2,(3,((4,5),(((((6,(8,9)),7),10),11),((((12,(13,14)),((((15,(16,17)),18),19),20)),((((((21,22),23),(24,26)),25),27),28)),29)))));
tree 'PAUP_385' = [&U] (1,2,(3,((4,5),(((((6,7),(8,9)),10),11),((((12,(13,14)),(((((15,28),(16,17)),18),19),20)),(((((21,22),23),(24,26)),25),27)),29)))));
tree 'PAUP_386' = [&U] (1,2,(3,((4,5),(((((6,(8,9)),7),10),11),((((12,(13,14)),(((((15,28),(16,17)),18),19),20)),((((21,22),23),((24,25),26)),27)),29)))));
tree 'PAUP_387' = [&U] (1,2,(3,((4,5),(((((6,(8,9)),7),10),11),((((12,(13,14)),(((((15,28),(16,17)),18),19),20)),((((21,22),23),((24,26),25)),27)),29)))));
tree 'PAUP_388' = [&U] (1,2,(3,((4,5),(((((6,7),(8,9)),10),11),((((((12,(13,14)),((((15,28),(16,17)),18),19)),20),(((21,22),23),((24,26),25))),27),29)))));
tree 'PAUP_389' = [&U] (1,2,(3,((4,5),(((((6,7),(8,9)),10),11),((((((12,(13,14)),20),((((15,28),(16,17)),18),19)),(((21,22),23),((24,26),25))),27),29)))));
tree 'PAUP_390' = [&U] (1,2,(3,((4,5),(((((6,(8,9)),7),10),11),((((12,(13,14)),(((((15,28),(16,17)),18),19),20)),((((21,22),23),27),((24,26),25))),29)))));
tree 'PAUP_391' = [&U] (1,2,(3,((4,5),(((((6,(8,9)),7),10),11),((((12,(13,14)),(((((15,28),(16,17)),18),19),20)),((((21,22),23),(24,(25,26))),27)),29)))));
tree 'PAUP_392' = [&U] (1,2,(3,((4,5),(((((6,7),(8,9)),10),11),((((((12,(13,14)),((((15,28),(16,17)),18),19)),20),(((21,22),23),(24,(25,26)))),27),29)))));
tree 'PAUP_393' = [&U] (1,2,(3,((4,5),(((((6,7),(8,9)),10),11),((((((12,(13,14)),20),((((15,28),(16,17)),18),19)),(((21,22),23),(24,(25,26)))),27),29)))));
tree 'PAUP_394' = [&U] (1,2,(3,((4,5),(((((6,(8,9)),7),10),11),((((12,(13,14)),(((((15,28),(16,17)),18),19),20)),((((21,22),23),27),(24,(25,26)))),29)))));
tree 'PAUP_395' = [&U] (1,2,(3,((4,5),(((((6,(8,9)),7),10),11),((((12,(13,14)),(((((15,28),(16,17)),18),19),20)),(((21,22),23),((24,(25,26)),27))),29)))));
tree 'PAUP_396' = [&U] (1,2,(3,((4,5),(((((6,(8,9)),7),10),11),((((12,(13,14)),(((((15,28),(16,17)),18),19),20)),(((21,22),23),(((24,26),25),27))),29)))));
tree 'PAUP_397' = [&U] (1,2,(3,((4,5),((((6,7),((8,9),10)),11),(((((12,(13,14)),((((15,(16,17)),18),19),28)),20),((((21,22),23),27),((24,25),26))),29)))));
tree 'PAUP_398' = [&U] (1,2,(3,((4,5),(((((6,7),10),11),(8,9)),(((((12,(13,14)),((((15,(16,17)),18),19),28)),20),((((21,22),23),27),((24,25),26))),29)))));
tree 'PAUP_399' = [&U] (1,2,(3,((4,5),(((((6,7),10),(8,9)),11),(((((12,(13,14)),((((15,(16,17)),18),19),28)),20),((((21,22),23),27),((24,25),26))),29)))));
tree 'PAUP_400' = [&U] (1,2,(3,((4,5),((((6,(8,9)),(7,10)),11),(((((12,(13,14)),((((15,(16,17)),18),19),28)),20),((((21,22),23),27),((24,25),26))),29)))));
tree 'PAUP_401' = [&U] (1,2,(3,((4,5),(((((6,(8,9)),10),7),11),(((((12,(13,14)),((((15,(16,17)),18),19),28)),20),((((21,22),23),27),((24,25),26))),29)))));
tree 'PAUP_402' = [&U] (1,2,(3,((4,5),(((((6,(8,9)),7),10),11),(((((12,(13,14)),((((15,(16,17)),18),19),28)),20),((((21,22),23),27),((24,25),26))),29)))));
tree 'PAUP_403' = [&U] (1,2,(3,((4,5),(((((6,7),(8,9)),10),11),((((((12,(13,14)),((((15,(16,17)),18),19),28)),20),((((21,22),23),25),(24,26))),27),29)))));
tree 'PAUP_404' = [&U] (1,2,(3,((4,5),(((((6,7),(8,9)),10),11),((((((12,(13,14)),((((15,(16,17)),18),19),28)),20),((((21,22),23),(24,26)),25)),27),29)))));
tree 'PAUP_405' = [&U] (1,2,(3,((4,5),((((6,7),((8,9),10)),11),((((((12,(13,14)),((((15,(16,17)),18),19),28)),20),(((21,22),23),((24,25),26))),27),29)))));
tree 'PAUP_406' = [&U] (1,2,(3,((4,5),(((((6,7),10),11),(8,9)),((((((12,(13,14)),((((15,(16,17)),18),19),28)),20),(((21,22),23),((24,25),26))),27),29)))));
tree 'PAUP_407' = [&U] (1,2,(3,((4,5),(((((6,7),10),(8,9)),11),((((((12,(13,14)),((((15,(16,17)),18),19),28)),20),(((21,22),23),((24,25),26))),27),29)))));
tree 'PAUP_408' = [&U] (1,2,(3,((4,5),((((6,(8,9)),(7,10)),11),((((((12,(13,14)),((((15,(16,17)),18),19),28)),20),(((21,22),23),((24,25),26))),27),29)))));
tree 'PAUP_409' = [&U] (1,2,(3,((4,5),(((((6,(8,9)),10),7),11),((((((12,(13,14)),((((15,(16,17)),18),19),28)),20),(((21,22),23),((24,25),26))),27),29)))));
tree 'PAUP_410' = [&U] (1,2,(3,((4,5),(((((6,(8,9)),7),10),11),((((((12,(13,14)),((((15,(16,17)),18),19),28)),20),(((21,22),23),((24,25),26))),27),29)))));
tree 'PAUP_411' = [&U] (1,2,(3,((4,5),(((((6,7),(8,9)),10),11),(((((12,(13,14)),((((15,(16,17)),18),19),28)),20),(((((21,22),23),25),(24,26)),27)),29)))));
tree 'PAUP_412' = [&U] (1,2,(3,((4,5),(((((6,7),(8,9)),10),11),(((((12,(13,14)),((((15,(16,17)),18),19),28)),20),(((((21,22),23),(24,26)),25),27)),29)))));
tree 'PAUP_413' = [&U] (1,2,(3,((4,5),((((6,7),((8,9),10)),11),(((((12,(13,14)),((((15,(16,17)),18),19),28)),20),((((21,22),23),((24,25),26)),27)),29)))));
tree 'PAUP_414' = [&U] (1,2,(3,((4,5),(((((6,7),10),11),(8,9)),(((((12,(13,14)),((((15,(16,17)),18),19),28)),20),((((21,22),23),((24,25),26)),27)),29)))));
tree 'PAUP_415' = [&U] (1,2,(3,((4,5),(((((6,7),10),(8,9)),11),(((((12,(13,14)),((((15,(16,17)),18),19),28)),20),((((21,22),23),((24,25),26)),27)),29)))));
tree 'PAUP_416' = [&U] (1,2,(3,((4,5),((((6,(8,9)),(7,10)),11),(((((12,(13,14)),((((15,(16,17)),18),19),28)),20),((((21,22),23),((24,25),26)),27)),29)))));
tree 'PAUP_417' = [&U] (1,2,(3,((4,5),(((((6,(8,9)),10),7),11),(((((12,(13,14)),((((15,(16,17)),18),19),28)),20),((((21,22),23),((24,25),26)),27)),29)))));
tree 'PAUP_418' = [&U] (1,2,(3,((4,5),(((((6,(8,9)),7),10),11),(((((12,(13,14)),((((15,(16,17)),18),19),28)),20),((((21,22),23),((24,25),26)),27)),29)))));
tree 'PAUP_419' = [&U] (1,2,(3,((4,5),((((6,7),((8,9),10)),11),(((((12,(13,14)),((((15,(16,17)),18),19),28)),20),((((21,22),23),((24,26),25)),27)),29)))));
tree 'PAUP_420' = [&U] (1,2,(3,((4,5),(((((6,7),10),11),(8,9)),(((((12,(13,14)),((((15,(16,17)),18),19),28)),20),((((21,22),23),((24,26),25)),27)),29)))));
tree 'PAUP_421' = [&U] (1,2,(3,((4,5),(((((6,7),10),(8,9)),11),(((((12,(13,14)),((((15,(16,17)),18),19),28)),20),((((21,22),23),((24,26),25)),27)),29)))));
tree 'PAUP_422' = [&U] (1,2,(3,((4,5),((((6,(8,9)),(7,10)),11),(((((12,(13,14)),((((15,(16,17)),18),19),28)),20),((((21,22),23),((24,26),25)),27)),29)))));
tree 'PAUP_423' = [&U] (1,2,(3,((4,5),(((((6,(8,9)),10),7),11),(((((12,(13,14)),((((15,(16,17)),18),19),28)),20),((((21,22),23),((24,26),25)),27)),29)))));
tree 'PAUP_424' = [&U] (1,2,(3,((4,5),(((((6,(8,9)),7),10),11),(((((12,(13,14)),((((15,(16,17)),18),19),28)),20),((((21,22),23),((24,26),25)),27)),29)))));
tree 'PAUP_425' = [&U] (1,2,(3,((4,5),((((6,7),((8,9),10)),11),(((((12,(13,14)),((((15,(16,17)),18),19),28)),20),((((21,22),23),27),((24,26),25))),29)))));
tree 'PAUP_426' = [&U] (1,2,(3,((4,5),(((((6,7),10),11),(8,9)),(((((12,(13,14)),((((15,(16,17)),18),19),28)),20),((((21,22),23),27),((24,26),25))),29)))));
tree 'PAUP_427' = [&U] (1,2,(3,((4,5),(((((6,7),10),(8,9)),11),(((((12,(13,14)),((((15,(16,17)),18),19),28)),20),((((21,22),23),27),((24,26),25))),29)))));
tree 'PAUP_428' = [&U] (1,2,(3,((4,5),((((6,(8,9)),(7,10)),11),(((((12,(13,14)),((((15,(16,17)),18),19),28)),20),((((21,22),23),27),((24,26),25))),29)))));
tree 'PAUP_429' = [&U] (1,2,(3,((4,5),(((((6,(8,9)),10),7),11),(((((12,(13,14)),((((15,(16,17)),18),19),28)),20),((((21,22),23),27),((24,26),25))),29)))));
tree 'PAUP_430' = [&U] (1,2,(3,((4,5),(((((6,(8,9)),7),10),11),(((((12,(13,14)),((((15,(16,17)),18),19),28)),20),((((21,22),23),27),((24,26),25))),29)))));
tree 'PAUP_431' = [&U] (1,2,(3,((4,5),((((6,7),((8,9),10)),11),(((((12,(13,14)),((((15,(16,17)),18),19),28)),20),((((21,22),23),(24,(25,26))),27)),29)))));
tree 'PAUP_432' = [&U] (1,2,(3,((4,5),(((((6,7),10),11),(8,9)),(((((12,(13,14)),((((15,(16,17)),18),19),28)),20),((((21,22),23),(24,(25,26))),27)),29)))));
tree 'PAUP_433' = [&U] (1,2,(3,((4,5),(((((6,7),10),(8,9)),11),(((((12,(13,14)),((((15,(16,17)),18),19),28)),20),((((21,22),23),(24,(25,26))),27)),29)))));
tree 'PAUP_434' = [&U] (1,2,(3,((4,5),((((6,(8,9)),(7,10)),11),(((((12,(13,14)),((((15,(16,17)),18),19),28)),20),((((21,22),23),(24,(25,26))),27)),29)))));
tree 'PAUP_435' = [&U] (1,2,(3,((4,5),(((((6,(8,9)),10),7),11),(((((12,(13,14)),((((15,(16,17)),18),19),28)),20),((((21,22),23),(24,(25,26))),27)),29)))));
tree 'PAUP_436' = [&U] (1,2,(3,((4,5),(((((6,(8,9)),7),10),11),(((((12,(13,14)),((((15,(16,17)),18),19),28)),20),((((21,22),23),(24,(25,26))),27)),29)))));
tree 'PAUP_437' = [&U] (1,2,(3,((4,5),((((6,7),((8,9),10)),11),(((((12,(13,14)),((((15,(16,17)),18),19),28)),20),((((21,22),23),27),(24,(25,26)))),29)))));
tree 'PAUP_438' = [&U] (1,2,(3,((4,5),(((((6,7),10),11),(8,9)),(((((12,(13,14)),((((15,(16,17)),18),19),28)),20),((((21,22),23),27),(24,(25,26)))),29)))));
tree 'PAUP_439' = [&U] (1,2,(3,((4,5),(((((6,7),10),(8,9)),11),(((((12,(13,14)),((((15,(16,17)),18),19),28)),20),((((21,22),23),27),(24,(25,26)))),29)))));
tree 'PAUP_440' = [&U] (1,2,(3,((4,5),((((6,(8,9)),(7,10)),11),(((((12,(13,14)),((((15,(16,17)),18),19),28)),20),((((21,22),23),27),(24,(25,26)))),29)))));
tree 'PAUP_441' = [&U] (1,2,(3,((4,5),(((((6,(8,9)),10),7),11),(((((12,(13,14)),((((15,(16,17)),18),19),28)),20),((((21,22),23),27),(24,(25,26)))),29)))));
tree 'PAUP_442' = [&U] (1,2,(3,((4,5),(((((6,(8,9)),7),10),11),(((((12,(13,14)),((((15,(16,17)),18),19),28)),20),((((21,22),23),27),(24,(25,26)))),29)))));
tree 'PAUP_443' = [&U] (1,2,(3,((4,5),((((6,7),((8,9),10)),11),(((((12,(13,14)),((((15,(16,17)),18),19),28)),20),(((21,22),23),((24,(25,26)),27))),29)))));
tree 'PAUP_444' = [&U] (1,2,(3,((4,5),(((((6,7),10),11),(8,9)),(((((12,(13,14)),((((15,(16,17)),18),19),28)),20),(((21,22),23),((24,(25,26)),27))),29)))));
tree 'PAUP_445' = [&U] (1,2,(3,((4,5),(((((6,7),10),(8,9)),11),(((((12,(13,14)),((((15,(16,17)),18),19),28)),20),(((21,22),23),((24,(25,26)),27))),29)))));
tree 'PAUP_446' = [&U] (1,2,(3,((4,5),((((6,(8,9)),(7,10)),11),(((((12,(13,14)),((((15,(16,17)),18),19),28)),20),(((21,22),23),((24,(25,26)),27))),29)))));
tree 'PAUP_447' = [&U] (1,2,(3,((4,5),(((((6,(8,9)),10),7),11),(((((12,(13,14)),((((15,(16,17)),18),19),28)),20),(((21,22),23),((24,(25,26)),27))),29)))));
tree 'PAUP_448' = [&U] (1,2,(3,((4,5),(((((6,(8,9)),7),10),11),(((((12,(13,14)),((((15,(16,17)),18),19),28)),20),(((21,22),23),((24,(25,26)),27))),29)))));
tree 'PAUP_449' = [&U] (1,2,(3,((4,5),((((6,7),((8,9),10)),11),(((((12,(13,14)),((((15,(16,17)),18),19),28)),20),(((21,22),23),(((24,26),25),27))),29)))));
tree 'PAUP_450' = [&U] (1,2,(3,((4,5),(((((6,7),10),11),(8,9)),(((((12,(13,14)),((((15,(16,17)),18),19),28)),20),(((21,22),23),(((24,26),25),27))),29)))));
tree 'PAUP_451' = [&U] (1,2,(3,((4,5),(((((6,7),10),(8,9)),11),(((((12,(13,14)),((((15,(16,17)),18),19),28)),20),(((21,22),23),(((24,26),25),27))),29)))));
tree 'PAUP_452' = [&U] (1,2,(3,((4,5),((((6,(8,9)),(7,10)),11),(((((12,(13,14)),((((15,(16,17)),18),19),28)),20),(((21,22),23),(((24,26),25),27))),29)))));
tree 'PAUP_453' = [&U] (1,2,(3,((4,5),(((((6,(8,9)),10),7),11),(((((12,(13,14)),((((15,(16,17)),18),19),28)),20),(((21,22),23),(((24,26),25),27))),29)))));
tree 'PAUP_454' = [&U] (1,2,(3,((4,5),(((((6,(8,9)),7),10),11),(((((12,(13,14)),((((15,(16,17)),18),19),28)),20),(((21,22),23),(((24,26),25),27))),29)))));
tree 'PAUP_455' = [&U] (1,2,(3,((4,5),(((((6,(8,9)),7),10),11),(((((12,(13,14)),((((15,28),(16,17)),18),19)),20),((((21,22),23),27),((24,25),26))),29)))));
tree 'PAUP_456' = [&U] (1,2,(3,((4,5),(((((6,(8,9)),7),10),11),((((((12,(13,14)),(((15,(16,17)),18),19)),20),((((21,22),23),(24,(25,26))),28)),27),29)))));
tree 'PAUP_457' = [&U] (1,2,(3,((4,5),(((((6,(8,9)),7),10),11),((((((12,(13,14)),(((15,(16,17)),18),19)),20),(((((21,22),23),25),(24,26)),28)),27),29)))));
tree 'PAUP_458' = [&U] (1,2,(3,((4,5),(((((6,7),(8,9)),10),11),((((((12,(13,14)),((((15,28),(16,17)),18),19)),20),((((21,22),23),25),(24,26))),27),29)))));
tree 'PAUP_459' = [&U] (1,2,(3,((4,5),(((((6,(8,9)),7),10),11),((((((12,(13,14)),(((15,(16,17)),18),19)),20),(((((21,22),23),(24,26)),25),28)),27),29)))));
tree 'PAUP_460' = [&U] (1,2,(3,((4,5),(((((6,7),(8,9)),10),11),((((((12,(13,14)),((((15,28),(16,17)),18),19)),20),((((21,22),23),(24,26)),25)),27),29)))));
tree 'PAUP_461' = [&U] (1,2,(3,((4,5),(((((6,(8,9)),7),10),11),((((((12,(13,14)),(((15,(16,17)),18),19)),20),((((21,22),23),((24,26),25)),28)),27),29)))));
tree 'PAUP_462' = [&U] (1,2,(3,((4,5),(((((6,(8,9)),7),10),11),((((((12,(13,14)),((((15,28),(16,17)),18),19)),20),(((21,22),23),((24,25),26))),27),29)))));
tree 'PAUP_463' = [&U] (1,2,(3,((4,5),(((((6,(8,9)),7),10),11),(((((12,(13,14)),(((15,(16,17)),18),19)),20),((((((21,22),23),25),(24,26)),27),28)),29)))));
tree 'PAUP_464' = [&U] (1,2,(3,((4,5),(((((6,7),(8,9)),10),11),(((((12,(13,14)),((((15,28),(16,17)),18),19)),20),(((((21,22),23),25),(24,26)),27)),29)))));
tree 'PAUP_465' = [&U] (1,2,(3,((4,5),(((((6,(8,9)),7),10),11),(((((12,(13,14)),(((15,(16,17)),18),19)),20),((((((21,22),23),(24,26)),25),27),28)),29)))));
tree 'PAUP_466' = [&U] (1,2,(3,((4,5),(((((6,7),(8,9)),10),11),(((((12,(13,14)),((((15,28),(16,17)),18),19)),20),(((((21,22),23),(24,26)),25),27)),29)))));
tree 'PAUP_467' = [&U] (1,2,(3,((4,5),(((((6,(8,9)),7),10),11),(((((12,(13,14)),((((15,28),(16,17)),18),19)),20),((((21,22),23),((24,25),26)),27)),29)))));
tree 'PAUP_468' = [&U] (1,2,(3,((4,5),(((((6,(8,9)),7),10),11),(((((12,(13,14)),((((15,28),(16,17)),18),19)),20),((((21,22),23),((24,26),25)),27)),29)))));
tree 'PAUP_469' = [&U] (1,2,(3,((4,5),(((((6,(8,9)),7),10),11),(((((12,(13,14)),((((15,28),(16,17)),18),19)),20),((((21,22),23),27),((24,26),25))),29)))));
tree 'PAUP_470' = [&U] (1,2,(3,((4,5),(((((6,(8,9)),7),10),11),(((((12,(13,14)),((((15,28),(16,17)),18),19)),20),((((21,22),23),(24,(25,26))),27)),29)))));
tree 'PAUP_471' = [&U] (1,2,(3,((4,5),(((((6,(8,9)),7),10),11),(((((12,(13,14)),((((15,28),(16,17)),18),19)),20),((((21,22),23),27),(24,(25,26)))),29)))));
tree 'PAUP_472' = [&U] (1,2,(3,((4,5),(((((6,(8,9)),7),10),11),(((((12,(13,14)),((((15,28),(16,17)),18),19)),20),(((21,22),23),((24,(25,26)),27))),29)))));
tree 'PAUP_473' = [&U] (1,2,(3,((4,5),(((((6,(8,9)),7),10),11),(((((12,(13,14)),((((15,28),(16,17)),18),19)),20),(((21,22),23),(((24,26),25),27))),29)))));
tree 'PAUP_474' = [&U] (1,2,(3,((4,5),(((((6,7),(8,9)),10),11),((((((12,20),13),14),((((15,(16,17)),18),19),28)),((((21,22),23),27),((24,25),26))),29)))));
tree 'PAUP_475' = [&U] (1,2,(3,((4,5),(((((6,7),(8,9)),10),11),(((((((12,20),13),14),((((15,(16,17)),18),19),28)),(((21,22),23),((24,25),26))),27),29)))));
tree 'PAUP_476' = [&U] (1,2,(3,((4,5),(((((6,7),(8,9)),10),11),((((((12,20),13),14),((((15,(16,17)),18),19),28)),((((21,22),23),((24,25),26)),27)),29)))));
tree 'PAUP_477' = [&U] (1,2,(3,((4,5),(((((6,7),(8,9)),10),11),((((((12,20),13),14),((((15,(16,17)),18),19),28)),((((21,22),23),((24,26),25)),27)),29)))));
tree 'PAUP_478' = [&U] (1,2,(3,((4,5),(((((6,7),(8,9)),10),11),((((((12,20),13),14),((((15,(16,17)),18),19),28)),((((21,22),23),27),((24,26),25))),29)))));
tree 'PAUP_479' = [&U] (1,2,(3,((4,5),(((((6,7),(8,9)),10),11),((((((12,20),13),14),((((15,(16,17)),18),19),28)),((((21,22),23),(24,(25,26))),27)),29)))));
tree 'PAUP_480' = [&U] (1,2,(3,((4,5),(((((6,7),(8,9)),10),11),((((((12,20),13),14),((((15,(16,17)),18),19),28)),((((21,22),23),27),(24,(25,26)))),29)))));
tree 'PAUP_481' = [&U] (1,2,(3,((4,5),(((((6,7),(8,9)),10),11),((((((12,20),13),14),((((15,(16,17)),18),19),28)),(((21,22),23),((24,(25,26)),27))),29)))));
tree 'PAUP_482' = [&U] (1,2,(3,((4,5),(((((6,7),(8,9)),10),11),((((((12,20),13),14),((((15,(16,17)),18),19),28)),(((21,22),23),(((24,26),25),27))),29)))));
tree 'PAUP_483' = [&U] (1,2,(3,((4,5),(((((6,7),(8,9)),10),11),((((((12,20),13),14),(((((15,16),17),18),19),28)),(((21,22),23),(((24,25),26),27))),29)))));
tree 'PAUP_484' = [&U] (1,2,(3,((4,5),((((6,7),((8,9),10)),11),((((((12,20),13),14),((((15,(16,17)),18),19),28)),(((21,22),23),(((24,25),26),27))),29)))));
tree 'PAUP_485' = [&U] (1,2,(3,((4,5),(((((6,7),10),11),(8,9)),((((((12,20),13),14),((((15,(16,17)),18),19),28)),(((21,22),23),(((24,25),26),27))),29)))));
tree 'PAUP_486' = [&U] (1,2,(3,((4,5),(((((6,7),10),(8,9)),11),((((((12,20),13),14),((((15,(16,17)),18),19),28)),(((21,22),23),(((24,25),26),27))),29)))));
tree 'PAUP_487' = [&U] (1,2,(3,((4,5),((((6,(8,9)),(7,10)),11),((((((12,20),13),14),((((15,(16,17)),18),19),28)),(((21,22),23),(((24,25),26),27))),29)))));
tree 'PAUP_488' = [&U] (1,2,(3,((4,5),(((((6,(8,9)),10),7),11),((((((12,20),13),14),((((15,(16,17)),18),19),28)),(((21,22),23),(((24,25),26),27))),29)))));
tree 'PAUP_489' = [&U] (1,2,(3,((4,5),(((((6,(8,9)),7),10),11),((((((12,20),13),14),((((15,(16,17)),18),19),28)),(((21,22),23),(((24,25),26),27))),29)))));
tree 'PAUP_490' = [&U] (1,2,(3,((4,5),(((((6,7),(8,9)),10),11),((((((12,20),14),13),((((15,(16,17)),18),19),28)),((((21,22),23),27),((24,25),26))),29)))));
tree 'PAUP_491' = [&U] (1,2,(3,((4,5),(((((6,7),(8,9)),10),11),(((((((12,20),14),13),((((15,(16,17)),18),19),28)),(((21,22),23),((24,25),26))),27),29)))));
tree 'PAUP_492' = [&U] (1,2,(3,((4,5),(((((6,7),(8,9)),10),11),((((((12,20),14),13),((((15,(16,17)),18),19),28)),((((21,22),23),((24,25),26)),27)),29)))));
tree 'PAUP_493' = [&U] (1,2,(3,((4,5),(((((6,7),(8,9)),10),11),((((((12,20),14),13),((((15,(16,17)),18),19),28)),((((21,22),23),((24,26),25)),27)),29)))));
tree 'PAUP_494' = [&U] (1,2,(3,((4,5),(((((6,7),(8,9)),10),11),((((((12,20),14),13),((((15,(16,17)),18),19),28)),((((21,22),23),27),((24,26),25))),29)))));
tree 'PAUP_495' = [&U] (1,2,(3,((4,5),(((((6,7),(8,9)),10),11),((((((12,20),14),13),((((15,(16,17)),18),19),28)),((((21,22),23),(24,(25,26))),27)),29)))));
tree 'PAUP_496' = [&U] (1,2,(3,((4,5),(((((6,7),(8,9)),10),11),((((((12,20),14),13),((((15,(16,17)),18),19),28)),((((21,22),23),27),(24,(25,26)))),29)))));
tree 'PAUP_497' = [&U] (1,2,(3,((4,5),(((((6,7),(8,9)),10),11),((((((12,20),14),13),((((15,(16,17)),18),19),28)),(((21,22),23),((24,(25,26)),27))),29)))));
tree 'PAUP_498' = [&U] (1,2,(3,((4,5),(((((6,7),(8,9)),10),11),((((((12,20),14),13),((((15,(16,17)),18),19),28)),(((21,22),23),(((24,26),25),27))),29)))));
tree 'PAUP_499' = [&U] (1,2,(3,((4,5),(((((6,7),(8,9)),10),11),((((((12,20),14),13),(((((15,16),17),18),19),28)),(((21,22),23),(((24,25),26),27))),29)))));
tree 'PAUP_500' = [&U] (1,2,(3,((4,5),((((6,7),((8,9),10)),11),((((((12,20),14),13),((((15,(16,17)),18),19),28)),(((21,22),23),(((24,25),26),27))),29)))));
tree 'PAUP_501' = [&U] (1,2,(3,((4,5),(((((6,7),10),11),(8,9)),((((((12,20),14),13),((((15,(16,17)),18),19),28)),(((21,22),23),(((24,25),26),27))),29)))));
tree 'PAUP_502' = [&U] (1,2,(3,((4,5),(((((6,7),10),(8,9)),11),((((((12,20),14),13),((((15,(16,17)),18),19),28)),(((21,22),23),(((24,25),26),27))),29)))));
tree 'PAUP_503' = [&U] (1,2,(3,((4,5),((((6,(8,9)),(7,10)),11),((((((12,20),14),13),((((15,(16,17)),18),19),28)),(((21,22),23),(((24,25),26),27))),29)))));
tree 'PAUP_504' = [&U] (1,2,(3,((4,5),(((((6,(8,9)),10),7),11),((((((12,20),14),13),((((15,(16,17)),18),19),28)),(((21,22),23),(((24,25),26),27))),29)))));
tree 'PAUP_505' = [&U] (1,2,(3,((4,5),(((((6,(8,9)),7),10),11),((((((12,20),14),13),((((15,(16,17)),18),19),28)),(((21,22),23),(((24,25),26),27))),29)))));
tree 'PAUP_506' = [&U] (1,2,(3,((4,5),((((6,7),((8,9),10)),11),(((((12,(13,14)),20),((((15,(16,17)),18),19),28)),((((21,22),23),27),((24,25),26))),29)))));
tree 'PAUP_507' = [&U] (1,2,(3,((4,5),(((((6,7),10),11),(8,9)),(((((12,(13,14)),20),((((15,(16,17)),18),19),28)),((((21,22),23),27),((24,25),26))),29)))));
tree 'PAUP_508' = [&U] (1,2,(3,((4,5),(((((6,7),10),(8,9)),11),(((((12,(13,14)),20),((((15,(16,17)),18),19),28)),((((21,22),23),27),((24,25),26))),29)))));
tree 'PAUP_509' = [&U] (1,2,(3,((4,5),((((6,(8,9)),(7,10)),11),(((((12,(13,14)),20),((((15,(16,17)),18),19),28)),((((21,22),23),27),((24,25),26))),29)))));
tree 'PAUP_510' = [&U] (1,2,(3,((4,5),(((((6,(8,9)),10),7),11),(((((12,(13,14)),20),((((15,(16,17)),18),19),28)),((((21,22),23),27),((24,25),26))),29)))));
tree 'PAUP_511' = [&U] (1,2,(3,((4,5),(((((6,(8,9)),7),10),11),(((((12,(13,14)),20),((((15,(16,17)),18),19),28)),((((21,22),23),27),((24,25),26))),29)))));
tree 'PAUP_512' = [&U] (1,2,(3,((4,5),(((((6,7),(8,9)),10),11),(((((12,(13,14)),20),(((((15,16),17),18),19),28)),((((21,22),23),27),((24,25),26))),29)))));
tree 'PAUP_513' = [&U] (1,2,(3,((4,5),(((((6,7),(8,9)),10),11),((((((12,(13,14)),20),((((15,(16,17)),18),19),28)),((((21,22),23),25),(24,26))),27),29)))));
tree 'PAUP_514' = [&U] (1,2,(3,((4,5),(((((6,7),(8,9)),10),11),((((((12,(13,14)),20),((((15,(16,17)),18),19),28)),((((21,22),23),(24,26)),25)),27),29)))));
tree 'PAUP_515' = [&U] (1,2,(3,((4,5),((((6,7),((8,9),10)),11),((((((12,(13,14)),20),((((15,(16,17)),18),19),28)),(((21,22),23),((24,25),26))),27),29)))));
tree 'PAUP_516' = [&U] (1,2,(3,((4,5),(((((6,7),10),11),(8,9)),((((((12,(13,14)),20),((((15,(16,17)),18),19),28)),(((21,22),23),((24,25),26))),27),29)))));
tree 'PAUP_517' = [&U] (1,2,(3,((4,5),(((((6,7),10),(8,9)),11),((((((12,(13,14)),20),((((15,(16,17)),18),19),28)),(((21,22),23),((24,25),26))),27),29)))));
tree 'PAUP_518' = [&U] (1,2,(3,((4,5),((((6,(8,9)),(7,10)),11),((((((12,(13,14)),20),((((15,(16,17)),18),19),28)),(((21,22),23),((24,25),26))),27),29)))));
tree 'PAUP_519' = [&U] (1,2,(3,((4,5),(((((6,(8,9)),10),7),11),((((((12,(13,14)),20),((((15,(16,17)),18),19),28)),(((21,22),23),((24,25),26))),27),29)))));
tree 'PAUP_520' = [&U] (1,2,(3,((4,5),(((((6,(8,9)),7),10),11),((((((12,(13,14)),20),((((15,(16,17)),18),19),28)),(((21,22),23),((24,25),26))),27),29)))));
tree 'PAUP_521' = [&U] (1,2,(3,((4,5),(((((6,7),(8,9)),10),11),((((((12,(13,14)),20),(((((15,16),17),18),19),28)),(((21,22),23),((24,25),26))),27),29)))));
tree 'PAUP_522' = [&U] (1,2,(3,((4,5),(((((6,7),(8,9)),10),11),(((((12,(13,14)),20),((((15,(16,17)),18),19),28)),(((((21,22),23),25),(24,26)),27)),29)))));
tree 'PAUP_523' = [&U] (1,2,(3,((4,5),(((((6,7),(8,9)),10),11),(((((12,(13,14)),20),((((15,(16,17)),18),19),28)),(((((21,22),23),(24,26)),25),27)),29)))));
tree 'PAUP_524' = [&U] (1,2,(3,((4,5),((((6,7),((8,9),10)),11),(((((12,(13,14)),20),((((15,(16,17)),18),19),28)),((((21,22),23),((24,25),26)),27)),29)))));
tree 'PAUP_525' = [&U] (1,2,(3,((4,5),(((((6,7),10),11),(8,9)),(((((12,(13,14)),20),((((15,(16,17)),18),19),28)),((((21,22),23),((24,25),26)),27)),29)))));
tree 'PAUP_526' = [&U] (1,2,(3,((4,5),(((((6,7),10),(8,9)),11),(((((12,(13,14)),20),((((15,(16,17)),18),19),28)),((((21,22),23),((24,25),26)),27)),29)))));
tree 'PAUP_527' = [&U] (1,2,(3,((4,5),((((6,(8,9)),(7,10)),11),(((((12,(13,14)),20),((((15,(16,17)),18),19),28)),((((21,22),23),((24,25),26)),27)),29)))));
tree 'PAUP_528' = [&U] (1,2,(3,((4,5),(((((6,(8,9)),10),7),11),(((((12,(13,14)),20),((((15,(16,17)),18),19),28)),((((21,22),23),((24,25),26)),27)),29)))));
tree 'PAUP_529' = [&U] (1,2,(3,((4,5),(((((6,(8,9)),7),10),11),(((((12,(13,14)),20),((((15,(16,17)),18),19),28)),((((21,22),23),((24,25),26)),27)),29)))));
tree 'PAUP_530' = [&U] (1,2,(3,((4,5),(((((6,7),(8,9)),10),11),(((((12,(13,14)),20),(((((15,16),17),18),19),28)),((((21,22),23),((24,25),26)),27)),29)))));
tree 'PAUP_531' = [&U] (1,2,(3,((4,5),((((6,7),((8,9),10)),11),(((((12,(13,14)),20),((((15,(16,17)),18),19),28)),((((21,22),23),((24,26),25)),27)),29)))));
tree 'PAUP_532' = [&U] (1,2,(3,((4,5),(((((6,7),10),11),(8,9)),(((((12,(13,14)),20),((((15,(16,17)),18),19),28)),((((21,22),23),((24,26),25)),27)),29)))));
tree 'PAUP_533' = [&U] (1,2,(3,((4,5),(((((6,7),10),(8,9)),11),(((((12,(13,14)),20),((((15,(16,17)),18),19),28)),((((21,22),23),((24,26),25)),27)),29)))));
tree 'PAUP_534' = [&U] (1,2,(3,((4,5),((((6,(8,9)),(7,10)),11),(((((12,(13,14)),20),((((15,(16,17)),18),19),28)),((((21,22),23),((24,26),25)),27)),29)))));
tree 'PAUP_535' = [&U] (1,2,(3,((4,5),(((((6,(8,9)),10),7),11),(((((12,(13,14)),20),((((15,(16,17)),18),19),28)),((((21,22),23),((24,26),25)),27)),29)))));
tree 'PAUP_536' = [&U] (1,2,(3,((4,5),(((((6,(8,9)),7),10),11),(((((12,(13,14)),20),((((15,(16,17)),18),19),28)),((((21,22),23),((24,26),25)),27)),29)))));
tree 'PAUP_537' = [&U] (1,2,(3,((4,5),(((((6,7),(8,9)),10),11),(((((12,(13,14)),20),(((((15,16),17),18),19),28)),((((21,22),23),((24,26),25)),27)),29)))));
tree 'PAUP_538' = [&U] (1,2,(3,((4,5),((((6,7),((8,9),10)),11),(((((12,(13,14)),20),((((15,(16,17)),18),19),28)),((((21,22),23),27),((24,26),25))),29)))));
tree 'PAUP_539' = [&U] (1,2,(3,((4,5),(((((6,7),10),11),(8,9)),(((((12,(13,14)),20),((((15,(16,17)),18),19),28)),((((21,22),23),27),((24,26),25))),29)))));
tree 'PAUP_540' = [&U] (1,2,(3,((4,5),(((((6,7),10),(8,9)),11),(((((12,(13,14)),20),((((15,(16,17)),18),19),28)),((((21,22),23),27),((24,26),25))),29)))));
tree 'PAUP_541' = [&U] (1,2,(3,((4,5),((((6,(8,9)),(7,10)),11),(((((12,(13,14)),20),((((15,(16,17)),18),19),28)),((((21,22),23),27),((24,26),25))),29)))));
tree 'PAUP_542' = [&U] (1,2,(3,((4,5),(((((6,(8,9)),10),7),11),(((((12,(13,14)),20),((((15,(16,17)),18),19),28)),((((21,22),23),27),((24,26),25))),29)))));
tree 'PAUP_543' = [&U] (1,2,(3,((4,5),(((((6,(8,9)),7),10),11),(((((12,(13,14)),20),((((15,(16,17)),18),19),28)),((((21,22),23),27),((24,26),25))),29)))));
tree 'PAUP_544' = [&U] (1,2,(3,((4,5),(((((6,7),(8,9)),10),11),(((((12,(13,14)),20),(((((15,16),17),18),19),28)),((((21,22),23),27),((24,26),25))),29)))));
tree 'PAUP_545' = [&U] (1,2,(3,((4,5),((((6,7),((8,9),10)),11),(((((12,(13,14)),20),((((15,(16,17)),18),19),28)),((((21,22),23),(24,(25,26))),27)),29)))));
tree 'PAUP_546' = [&U] (1,2,(3,((4,5),(((((6,7),10),11),(8,9)),(((((12,(13,14)),20),((((15,(16,17)),18),19),28)),((((21,22),23),(24,(25,26))),27)),29)))));
tree 'PAUP_547' = [&U] (1,2,(3,((4,5),(((((6,7),10),(8,9)),11),(((((12,(13,14)),20),((((15,(16,17)),18),19),28)),((((21,22),23),(24,(25,26))),27)),29)))));
tree 'PAUP_548' = [&U] (1,2,(3,((4,5),((((6,(8,9)),(7,10)),11),(((((12,(13,14)),20),((((15,(16,17)),18),19),28)),((((21,22),23),(24,(25,26))),27)),29)))));
tree 'PAUP_549' = [&U] (1,2,(3,((4,5),(((((6,(8,9)),10),7),11),(((((12,(13,14)),20),((((15,(16,17)),18),19),28)),((((21,22),23),(24,(25,26))),27)),29)))));
tree 'PAUP_550' = [&U] (1,2,(3,((4,5),(((((6,(8,9)),7),10),11),(((((12,(13,14)),20),((((15,(16,17)),18),19),28)),((((21,22),23),(24,(25,26))),27)),29)))));
tree 'PAUP_551' = [&U] (1,2,(3,((4,5),(((((6,7),(8,9)),10),11),(((((12,(13,14)),20),(((((15,16),17),18),19),28)),((((21,22),23),(24,(25,26))),27)),29)))));
tree 'PAUP_552' = [&U] (1,2,(3,((4,5),((((6,7),((8,9),10)),11),(((((12,(13,14)),20),((((15,(16,17)),18),19),28)),((((21,22),23),27),(24,(25,26)))),29)))));
tree 'PAUP_553' = [&U] (1,2,(3,((4,5),(((((6,7),10),11),(8,9)),(((((12,(13,14)),20),((((15,(16,17)),18),19),28)),((((21,22),23),27),(24,(25,26)))),29)))));
tree 'PAUP_554' = [&U] (1,2,(3,((4,5),(((((6,7),10),(8,9)),11),(((((12,(13,14)),20),((((15,(16,17)),18),19),28)),((((21,22),23),27),(24,(25,26)))),29)))));
tree 'PAUP_555' = [&U] (1,2,(3,((4,5),((((6,(8,9)),(7,10)),11),(((((12,(13,14)),20),((((15,(16,17)),18),19),28)),((((21,22),23),27),(24,(25,26)))),29)))));
tree 'PAUP_556' = [&U] (1,2,(3,((4,5),(((((6,(8,9)),10),7),11),(((((12,(13,14)),20),((((15,(16,17)),18),19),28)),((((21,22),23),27),(24,(25,26)))),29)))));
tree 'PAUP_557' = [&U] (1,2,(3,((4,5),(((((6,(8,9)),7),10),11),(((((12,(13,14)),20),((((15,(16,17)),18),19),28)),((((21,22),23),27),(24,(25,26)))),29)))));
tree 'PAUP_558' = [&U] (1,2,(3,((4,5),(((((6,7),(8,9)),10),11),(((((12,(13,14)),20),(((((15,16),17),18),19),28)),((((21,22),23),27),(24,(25,26)))),29)))));
tree 'PAUP_559' = [&U] (1,2,(3,((4,5),(((((6,7),(8,9)),10),11),(((((12,(13,14)),20),(((((15,16),17),18),19),28)),(((21,22),23),((24,(25,26)),27))),29)))));
tree 'PAUP_560' = [&U] (1,2,(3,((4,5),(((((6,7),(8,9)),10),11),(((((12,(13,14)),20),(((((15,16),17),18),19),28)),(((21,22),23),(((24,26),25),27))),29)))));
tree 'PAUP_561' = [&U] (1,2,(3,((4,5),((((6,7),((8,9),10)),11),(((((12,(13,14)),20),(((((15,16),17),18),19),28)),(((21,22),23),(((24,25),26),27))),29)))));
tree 'PAUP_562' = [&U] (1,2,(3,((4,5),(((((6,7),10),11),(8,9)),(((((12,(13,14)),20),(((((15,16),17),18),19),28)),(((21,22),23),(((24,25),26),27))),29)))));
tree 'PAUP_563' = [&U] (1,2,(3,((4,5),(((((6,7),10),(8,9)),11),(((((12,(13,14)),20),(((((15,16),17),18),19),28)),(((21,22),23),(((24,25),26),27))),29)))));
tree 'PAUP_564' = [&U] (1,2,(3,((4,5),((((6,(8,9)),(7,10)),11),(((((12,(13,14)),20),(((((15,16),17),18),19),28)),(((21,22),23),(((24,25),26),27))),29)))));
tree 'PAUP_565' = [&U] (1,2,(3,((4,5),(((((6,(8,9)),10),7),11),(((((12,(13,14)),20),(((((15,16),17),18),19),28)),(((21,22),23),(((24,25),26),27))),29)))));
tree 'PAUP_566' = [&U] (1,2,(3,((4,5),(((((6,(8,9)),7),10),11),(((((12,(13,14)),20),(((((15,16),17),18),19),28)),(((21,22),23),(((24,25),26),27))),29)))));
tree 'PAUP_567' = [&U] (1,2,(3,((4,5),((((6,7),((8,9),10)),11),(((((12,(13,14)),20),((((15,(16,17)),18),19),28)),(((21,22),23),((24,(25,26)),27))),29)))));
tree 'PAUP_568' = [&U] (1,2,(3,((4,5),(((((6,7),10),11),(8,9)),(((((12,(13,14)),20),((((15,(16,17)),18),19),28)),(((21,22),23),((24,(25,26)),27))),29)))));
tree 'PAUP_569' = [&U] (1,2,(3,((4,5),(((((6,7),10),(8,9)),11),(((((12,(13,14)),20),((((15,(16,17)),18),19),28)),(((21,22),23),((24,(25,26)),27))),29)))));
tree 'PAUP_570' = [&U] (1,2,(3,((4,5),((((6,(8,9)),(7,10)),11),(((((12,(13,14)),20),((((15,(16,17)),18),19),28)),(((21,22),23),((24,(25,26)),27))),29)))));
tree 'PAUP_571' = [&U] (1,2,(3,((4,5),(((((6,(8,9)),10),7),11),(((((12,(13,14)),20),((((15,(16,17)),18),19),28)),(((21,22),23),((24,(25,26)),27))),29)))));
tree 'PAUP_572' = [&U] (1,2,(3,((4,5),(((((6,(8,9)),7),10),11),(((((12,(13,14)),20),((((15,(16,17)),18),19),28)),(((21,22),23),((24,(25,26)),27))),29)))));
tree 'PAUP_573' = [&U] (1,2,(3,((4,5),((((6,7),((8,9),10)),11),(((((12,(13,14)),20),((((15,(16,17)),18),19),28)),(((21,22),23),(((24,26),25),27))),29)))));
tree 'PAUP_574' = [&U] (1,2,(3,((4,5),(((((6,7),10),11),(8,9)),(((((12,(13,14)),20),((((15,(16,17)),18),19),28)),(((21,22),23),(((24,26),25),27))),29)))));
tree 'PAUP_575' = [&U] (1,2,(3,((4,5),(((((6,7),10),(8,9)),11),(((((12,(13,14)),20),((((15,(16,17)),18),19),28)),(((21,22),23),(((24,26),25),27))),29)))));
tree 'PAUP_576' = [&U] (1,2,(3,((4,5),((((6,(8,9)),(7,10)),11),(((((12,(13,14)),20),((((15,(16,17)),18),19),28)),(((21,22),23),(((24,26),25),27))),29)))));
tree 'PAUP_577' = [&U] (1,2,(3,((4,5),(((((6,(8,9)),10),7),11),(((((12,(13,14)),20),((((15,(16,17)),18),19),28)),(((21,22),23),(((24,26),25),27))),29)))));
tree 'PAUP_578' = [&U] (1,2,(3,((4,5),(((((6,(8,9)),7),10),11),(((((12,(13,14)),20),((((15,(16,17)),18),19),28)),(((21,22),23),(((24,26),25),27))),29)))));
tree 'PAUP_579' = [&U] (1,2,(3,((4,5),(((((6,7),(8,9)),10),11),((12,((((13,14),20),((((15,16),17),18),19)),(((((21,22),23),27),((24,25),26)),28))),29)))));
tree 'PAUP_580' = [&U] (1,2,(3,((4,5),(((((6,(8,9)),7),10),11),(((((12,(13,14)),20),((((15,16),17),18),19)),(((((21,22),23),27),((24,25),26)),28)),29)))));
tree 'PAUP_581' = [&U] (1,2,(3,((4,5),(((((6,7),(8,9)),10),11),(((((12,(13,14)),20),((((15,16),(17,28)),18),19)),((((21,22),23),27),((24,25),26))),29)))));
tree 'PAUP_582' = [&U] (1,2,(3,((4,5),(((((6,(8,9)),7),10),11),(((((12,(13,14)),20),((((15,28),(16,17)),18),19)),((((21,22),23),27),((24,25),26))),29)))));
tree 'PAUP_583' = [&U] (1,2,(3,((4,5),(((((6,7),(8,9)),10),11),((((((12,(13,14)),20),((((15,16),17),18),19)),((((21,22),23),(24,(25,26))),28)),27),29)))));
tree 'PAUP_584' = [&U] (1,2,(3,((4,5),(((((6,(8,9)),7),10),11),((((((12,(13,14)),20),(((15,(16,17)),18),19)),((((21,22),23),(24,(25,26))),28)),27),29)))));
tree 'PAUP_585' = [&U] (1,2,(3,((4,5),(((((6,7),(8,9)),10),11),((((((12,(13,14)),20),((((15,16),17),18),19)),(((((21,22),23),25),(24,26)),28)),27),29)))));
tree 'PAUP_586' = [&U] (1,2,(3,((4,5),(((((6,(8,9)),7),10),11),((((((12,(13,14)),20),(((15,(16,17)),18),19)),(((((21,22),23),25),(24,26)),28)),27),29)))));
tree 'PAUP_587' = [&U] (1,2,(3,((4,5),(((((6,7),(8,9)),10),11),((((((12,(13,14)),20),((((15,28),(16,17)),18),19)),((((21,22),23),25),(24,26))),27),29)))));
tree 'PAUP_588' = [&U] (1,2,(3,((4,5),(((((6,7),(8,9)),10),11),((((((12,(13,14)),20),((((15,16),17),18),19)),(((((21,22),23),(24,26)),25),28)),27),29)))));
tree 'PAUP_589' = [&U] (1,2,(3,((4,5),(((((6,(8,9)),7),10),11),((((((12,(13,14)),20),(((15,(16,17)),18),19)),(((((21,22),23),(24,26)),25),28)),27),29)))));
tree 'PAUP_590' = [&U] (1,2,(3,((4,5),(((((6,7),(8,9)),10),11),((((((12,(13,14)),20),((((15,28),(16,17)),18),19)),((((21,22),23),(24,26)),25)),27),29)))));
tree 'PAUP_591' = [&U] (1,2,(3,((4,5),(((((6,7),(8,9)),10),11),((((((12,(13,14)),20),((((15,16),17),18),19)),((((21,22),23),((24,26),25)),28)),27),29)))));
tree 'PAUP_592' = [&U] (1,2,(3,((4,5),(((((6,(8,9)),7),10),11),((((((12,(13,14)),20),(((15,(16,17)),18),19)),((((21,22),23),((24,26),25)),28)),27),29)))));
tree 'PAUP_593' = [&U] (1,2,(3,((4,5),(((((6,(8,9)),7),10),11),((((((12,(13,14)),20),((((15,16),17),18),19)),((((21,22),23),((24,25),26)),28)),27),29)))));
tree 'PAUP_594' = [&U] (1,2,(3,((4,5),(((((6,(8,9)),7),10),11),((((((12,(13,14)),20),((((15,28),(16,17)),18),19)),(((21,22),23),((24,25),26))),27),29)))));
tree 'PAUP_595' = [&U] (1,2,(3,((4,5),(((((6,7),(8,9)),10),11),((((((12,(13,14)),20),((((15,16),(17,28)),18),19)),(((21,22),23),((24,25),26))),27),29)))));
tree 'PAUP_596' = [&U] (1,2,(3,((4,5),(((((6,7),(8,9)),10),11),(((((12,(13,14)),20),((((15,16),17),18),19)),((((((21,22),23),25),(24,26)),27),28)),29)))));
tree 'PAUP_597' = [&U] (1,2,(3,((4,5),(((((6,(8,9)),7),10),11),(((((12,(13,14)),20),(((15,(16,17)),18),19)),((((((21,22),23),25),(24,26)),27),28)),29)))));
tree 'PAUP_598' = [&U] (1,2,(3,((4,5),(((((6,7),(8,9)),10),11),(((((12,(13,14)),20),((((15,28),(16,17)),18),19)),(((((21,22),23),25),(24,26)),27)),29)))));
tree 'PAUP_599' = [&U] (1,2,(3,((4,5),(((((6,7),(8,9)),10),11),(((((12,(13,14)),20),((((15,16),17),18),19)),((((((21,22),23),(24,26)),25),27),28)),29)))));
tree 'PAUP_600' = [&U] (1,2,(3,((4,5),(((((6,(8,9)),7),10),11),(((((12,(13,14)),20),(((15,(16,17)),18),19)),((((((21,22),23),(24,26)),25),27),28)),29)))));
tree 'PAUP_601' = [&U] (1,2,(3,((4,5),(((((6,7),(8,9)),10),11),(((((12,(13,14)),20),((((15,28),(16,17)),18),19)),(((((21,22),23),(24,26)),25),27)),29)))));
tree 'PAUP_602' = [&U] (1,2,(3,((4,5),(((((6,7),(8,9)),10),11),((12,((((13,14),20),((((15,16),17),18),19)),(((((21,22),23),((24,25),26)),27),28))),29)))));
tree 'PAUP_603' = [&U] (1,2,(3,((4,5),(((((6,(8,9)),7),10),11),(((((12,(13,14)),20),((((15,16),17),18),19)),(((((21,22),23),((24,25),26)),27),28)),29)))));
tree 'PAUP_604' = [&U] (1,2,(3,((4,5),(((((6,7),(8,9)),10),11),(((((12,(13,14)),20),((((15,16),(17,28)),18),19)),((((21,22),23),((24,25),26)),27)),29)))));
tree 'PAUP_605' = [&U] (1,2,(3,((4,5),(((((6,(8,9)),7),10),11),(((((12,(13,14)),20),((((15,28),(16,17)),18),19)),((((21,22),23),((24,25),26)),27)),29)))));
tree 'PAUP_606' = [&U] (1,2,(3,((4,5),(((((6,7),(8,9)),10),11),((12,((((13,14),20),((((15,16),17),18),19)),(((((21,22),23),((24,26),25)),27),28))),29)))));
tree 'PAUP_607' = [&U] (1,2,(3,((4,5),(((((6,(8,9)),7),10),11),(((((12,(13,14)),20),((((15,16),17),18),19)),(((((21,22),23),((24,26),25)),27),28)),29)))));
tree 'PAUP_608' = [&U] (1,2,(3,((4,5),(((((6,7),(8,9)),10),11),(((((12,(13,14)),20),((((15,16),(17,28)),18),19)),((((21,22),23),((24,26),25)),27)),29)))));
tree 'PAUP_609' = [&U] (1,2,(3,((4,5),(((((6,(8,9)),7),10),11),(((((12,(13,14)),20),((((15,28),(16,17)),18),19)),((((21,22),23),((24,26),25)),27)),29)))));
tree 'PAUP_610' = [&U] (1,2,(3,((4,5),(((((6,7),(8,9)),10),11),((12,((((13,14),20),((((15,16),17),18),19)),(((((21,22),23),27),((24,26),25)),28))),29)))));
tree 'PAUP_611' = [&U] (1,2,(3,((4,5),(((((6,(8,9)),7),10),11),(((((12,(13,14)),20),((((15,16),17),18),19)),(((((21,22),23),27),((24,26),25)),28)),29)))));
tree 'PAUP_612' = [&U] (1,2,(3,((4,5),(((((6,7),(8,9)),10),11),(((((12,(13,14)),20),((((15,16),(17,28)),18),19)),((((21,22),23),27),((24,26),25))),29)))));
tree 'PAUP_613' = [&U] (1,2,(3,((4,5),(((((6,(8,9)),7),10),11),(((((12,(13,14)),20),((((15,28),(16,17)),18),19)),((((21,22),23),27),((24,26),25))),29)))));
tree 'PAUP_614' = [&U] (1,2,(3,((4,5),(((((6,7),(8,9)),10),11),((12,((((13,14),20),((((15,16),17),18),19)),(((((21,22),23),(24,(25,26))),27),28))),29)))));
tree 'PAUP_615' = [&U] (1,2,(3,((4,5),(((((6,(8,9)),7),10),11),(((((12,(13,14)),20),((((15,16),17),18),19)),(((((21,22),23),(24,(25,26))),27),28)),29)))));
tree 'PAUP_616' = [&U] (1,2,(3,((4,5),(((((6,7),(8,9)),10),11),(((((12,(13,14)),20),((((15,16),(17,28)),18),19)),((((21,22),23),(24,(25,26))),27)),29)))));
tree 'PAUP_617' = [&U] (1,2,(3,((4,5),(((((6,(8,9)),7),10),11),(((((12,(13,14)),20),((((15,28),(16,17)),18),19)),((((21,22),23),(24,(25,26))),27)),29)))));
tree 'PAUP_618' = [&U] (1,2,(3,((4,5),(((((6,7),(8,9)),10),11),((12,((((13,14),20),((((15,16),17),18),19)),(((((21,22),23),27),(24,(25,26))),28))),29)))));
tree 'PAUP_619' = [&U] (1,2,(3,((4,5),(((((6,(8,9)),7),10),11),(((((12,(13,14)),20),((((15,16),17),18),19)),(((((21,22),23),27),(24,(25,26))),28)),29)))));
tree 'PAUP_620' = [&U] (1,2,(3,((4,5),(((((6,7),(8,9)),10),11),(((((12,(13,14)),20),((((15,16),(17,28)),18),19)),((((21,22),23),27),(24,(25,26)))),29)))));
tree 'PAUP_621' = [&U] (1,2,(3,((4,5),(((((6,(8,9)),7),10),11),(((((12,(13,14)),20),((((15,28),(16,17)),18),19)),((((21,22),23),27),(24,(25,26)))),29)))));
tree 'PAUP_622' = [&U] (1,2,(3,((4,5),(((((6,7),(8,9)),10),11),((12,(((13,20),(14,((((15,16),17),18),19))),((((21,22),23),(((24,25),26),27)),28))),29)))));
tree 'PAUP_623' = [&U] (1,2,(3,((4,5),(((((6,(8,9)),7),10),11),((12,((((13,14),20),((((15,16),17),18),19)),((((21,22),23),(((24,25),26),27)),28))),29)))));
tree 'PAUP_624' = [&U] (1,2,(3,((4,5),(((((6,7),(8,9)),10),11),((12,((((13,14),20),((((15,16),17),18),19)),((((21,22),23),((24,(25,26)),27)),28))),29)))));
tree 'PAUP_625' = [&U] (1,2,(3,((4,5),(((((6,7),(8,9)),10),11),((12,((((13,14),20),((((15,16),17),18),19)),((((21,22),23),(((24,26),25),27)),28))),29)))));
tree 'PAUP_626' = [&U] (1,2,(3,((4,5),(((((6,(8,9)),7),10),11),(((((12,(13,14)),20),((((15,16),17),18),19)),((((21,22),23),((24,(25,26)),27)),28)),29)))));
tree 'PAUP_627' = [&U] (1,2,(3,((4,5),(((((6,7),(8,9)),10),11),(((((12,(13,14)),20),((((15,16),(17,28)),18),19)),(((21,22),23),((24,(25,26)),27))),29)))));
tree 'PAUP_628' = [&U] (1,2,(3,((4,5),(((((6,(8,9)),7),10),11),(((((12,(13,14)),20),((((15,16),17),18),19)),((((21,22),23),(((24,26),25),27)),28)),29)))));
tree 'PAUP_629' = [&U] (1,2,(3,((4,5),(((((6,7),(8,9)),10),11),(((((12,(13,14)),20),((((15,16),(17,28)),18),19)),(((21,22),23),(((24,26),25),27))),29)))));
tree 'PAUP_630' = [&U] (1,2,(3,((4,5),(((((6,(8,9)),7),10),11),(((((12,(13,14)),20),((((15,16),(17,28)),18),19)),(((21,22),23),(((24,25),26),27))),29)))));
tree 'PAUP_631' = [&U] (1,2,(3,((4,5),(((((6,(8,9)),7),10),11),(((((12,(13,14)),20),((((15,28),(16,17)),18),19)),(((21,22),23),((24,(25,26)),27))),29)))));
tree 'PAUP_632' = [&U] (1,2,(3,((4,5),(((((6,(8,9)),7),10),11),(((((12,(13,14)),20),((((15,28),(16,17)),18),19)),(((21,22),23),(((24,26),25),27))),29)))));
tree 'PAUP_633' = [&U] (1,2,(3,((4,5),((((6,7),((8,9),10)),11),((((12,((13,14),20)),((((15,(16,17)),18),19),28)),((((21,22),23),27),((24,25),26))),29)))));
tree 'PAUP_634' = [&U] (1,2,(3,((4,5),(((((6,7),10),11),(8,9)),((((12,((13,14),20)),((((15,(16,17)),18),19),28)),((((21,22),23),27),((24,25),26))),29)))));
tree 'PAUP_635' = [&U] (1,2,(3,((4,5),(((((6,7),10),(8,9)),11),((((12,((13,14),20)),((((15,(16,17)),18),19),28)),((((21,22),23),27),((24,25),26))),29)))));
tree 'PAUP_636' = [&U] (1,2,(3,((4,5),((((6,(8,9)),(7,10)),11),((((12,((13,14),20)),((((15,(16,17)),18),19),28)),((((21,22),23),27),((24,25),26))),29)))));
tree 'PAUP_637' = [&U] (1,2,(3,((4,5),(((((6,(8,9)),10),7),11),((((12,((13,14),20)),((((15,(16,17)),18),19),28)),((((21,22),23),27),((24,25),26))),29)))));
tree 'PAUP_638' = [&U] (1,2,(3,((4,5),(((((6,(8,9)),7),10),11),((((12,((13,14),20)),((((15,(16,17)),18),19),28)),((((21,22),23),27),((24,25),26))),29)))));
tree 'PAUP_639' = [&U] (1,2,(3,((4,5),(((((6,7),(8,9)),10),11),((((12,((13,14),20)),(((((15,16),17),18),19),28)),((((21,22),23),27),((24,25),26))),29)))));
tree 'PAUP_640' = [&U] (1,2,(3,((4,5),(((((6,7),(8,9)),10),11),(((((12,((13,14),20)),((((15,(16,17)),18),19),28)),(((21,22),23),(24,(25,26)))),27),29)))));
tree 'PAUP_641' = [&U] (1,2,(3,((4,5),(((((6,7),(8,9)),10),11),(((((12,((13,14),20)),((((15,(16,17)),18),19),28)),((((21,22),23),25),(24,26))),27),29)))));
tree 'PAUP_642' = [&U] (1,2,(3,((4,5),(((((6,7),(8,9)),10),11),(((((12,((13,14),20)),((((15,(16,17)),18),19),28)),((((21,22),23),(24,26)),25)),27),29)))));
tree 'PAUP_643' = [&U] (1,2,(3,((4,5),(((((6,7),(8,9)),10),11),(((((12,((13,14),20)),((((15,(16,17)),18),19),28)),(((21,22),23),((24,26),25))),27),29)))));
tree 'PAUP_644' = [&U] (1,2,(3,((4,5),((((6,7),((8,9),10)),11),(((((12,((13,14),20)),((((15,(16,17)),18),19),28)),(((21,22),23),((24,25),26))),27),29)))));
tree 'PAUP_645' = [&U] (1,2,(3,((4,5),(((((6,7),10),11),(8,9)),(((((12,((13,14),20)),((((15,(16,17)),18),19),28)),(((21,22),23),((24,25),26))),27),29)))));
tree 'PAUP_646' = [&U] (1,2,(3,((4,5),(((((6,7),10),(8,9)),11),(((((12,((13,14),20)),((((15,(16,17)),18),19),28)),(((21,22),23),((24,25),26))),27),29)))));
tree 'PAUP_647' = [&U] (1,2,(3,((4,5),((((6,(8,9)),(7,10)),11),(((((12,((13,14),20)),((((15,(16,17)),18),19),28)),(((21,22),23),((24,25),26))),27),29)))));
tree 'PAUP_648' = [&U] (1,2,(3,((4,5),(((((6,(8,9)),10),7),11),(((((12,((13,14),20)),((((15,(16,17)),18),19),28)),(((21,22),23),((24,25),26))),27),29)))));
tree 'PAUP_649' = [&U] (1,2,(3,((4,5),(((((6,(8,9)),7),10),11),(((((12,((13,14),20)),((((15,(16,17)),18),19),28)),(((21,22),23),((24,25),26))),27),29)))));
tree 'PAUP_650' = [&U] (1,2,(3,((4,5),(((((6,7),(8,9)),10),11),(((((12,((13,14),20)),(((((15,16),17),18),19),28)),(((21,22),23),((24,25),26))),27),29)))));
tree 'PAUP_651' = [&U] (1,2,(3,((4,5),(((((6,7),(8,9)),10),11),((((12,((13,14),20)),((((15,(16,17)),18),19),28)),(((((21,22),23),25),(24,26)),27)),29)))));
tree 'PAUP_652' = [&U] (1,2,(3,((4,5),(((((6,7),(8,9)),10),11),((((12,((13,14),20)),((((15,(16,17)),18),19),28)),(((((21,22),23),(24,26)),25),27)),29)))));
tree 'PAUP_653' = [&U] (1,2,(3,((4,5),((((6,7),((8,9),10)),11),((((12,((13,14),20)),((((15,(16,17)),18),19),28)),((((21,22),23),((24,25),26)),27)),29)))));
tree 'PAUP_654' = [&U] (1,2,(3,((4,5),(((((6,7),10),11),(8,9)),((((12,((13,14),20)),((((15,(16,17)),18),19),28)),((((21,22),23),((24,25),26)),27)),29)))));
tree 'PAUP_655' = [&U] (1,2,(3,((4,5),(((((6,7),10),(8,9)),11),((((12,((13,14),20)),((((15,(16,17)),18),19),28)),((((21,22),23),((24,25),26)),27)),29)))));
tree 'PAUP_656' = [&U] (1,2,(3,((4,5),((((6,(8,9)),(7,10)),11),((((12,((13,14),20)),((((15,(16,17)),18),19),28)),((((21,22),23),((24,25),26)),27)),29)))));
tree 'PAUP_657' = [&U] (1,2,(3,((4,5),(((((6,(8,9)),10),7),11),((((12,((13,14),20)),((((15,(16,17)),18),19),28)),((((21,22),23),((24,25),26)),27)),29)))));
tree 'PAUP_658' = [&U] (1,2,(3,((4,5),(((((6,(8,9)),7),10),11),((((12,((13,14),20)),((((15,(16,17)),18),19),28)),((((21,22),23),((24,25),26)),27)),29)))));
tree 'PAUP_659' = [&U] (1,2,(3,((4,5),(((((6,7),(8,9)),10),11),((((12,((13,14),20)),(((((15,16),17),18),19),28)),((((21,22),23),((24,25),26)),27)),29)))));
tree 'PAUP_660' = [&U] (1,2,(3,((4,5),((((6,7),((8,9),10)),11),((((12,((13,14),20)),((((15,(16,17)),18),19),28)),((((21,22),23),((24,26),25)),27)),29)))));
tree 'PAUP_661' = [&U] (1,2,(3,((4,5),(((((6,7),10),11),(8,9)),((((12,((13,14),20)),((((15,(16,17)),18),19),28)),((((21,22),23),((24,26),25)),27)),29)))));
tree 'PAUP_662' = [&U] (1,2,(3,((4,5),(((((6,7),10),(8,9)),11),((((12,((13,14),20)),((((15,(16,17)),18),19),28)),((((21,22),23),((24,26),25)),27)),29)))));
tree 'PAUP_663' = [&U] (1,2,(3,((4,5),((((6,(8,9)),(7,10)),11),((((12,((13,14),20)),((((15,(16,17)),18),19),28)),((((21,22),23),((24,26),25)),27)),29)))));
tree 'PAUP_664' = [&U] (1,2,(3,((4,5),(((((6,(8,9)),10),7),11),((((12,((13,14),20)),((((15,(16,17)),18),19),28)),((((21,22),23),((24,26),25)),27)),29)))));
tree 'PAUP_665' = [&U] (1,2,(3,((4,5),(((((6,(8,9)),7),10),11),((((12,((13,14),20)),((((15,(16,17)),18),19),28)),((((21,22),23),((24,26),25)),27)),29)))));
tree 'PAUP_666' = [&U] (1,2,(3,((4,5),(((((6,7),(8,9)),10),11),((((12,((13,14),20)),(((((15,16),17),18),19),28)),((((21,22),23),((24,26),25)),27)),29)))));
tree 'PAUP_667' = [&U] (1,2,(3,((4,5),((((6,7),((8,9),10)),11),((((12,((13,14),20)),((((15,(16,17)),18),19),28)),((((21,22),23),27),((24,26),25))),29)))));
tree 'PAUP_668' = [&U] (1,2,(3,((4,5),(((((6,7),10),11),(8,9)),((((12,((13,14),20)),((((15,(16,17)),18),19),28)),((((21,22),23),27),((24,26),25))),29)))));
tree 'PAUP_669' = [&U] (1,2,(3,((4,5),(((((6,7),10),(8,9)),11),((((12,((13,14),20)),((((15,(16,17)),18),19),28)),((((21,22),23),27),((24,26),25))),29)))));
tree 'PAUP_670' = [&U] (1,2,(3,((4,5),((((6,(8,9)),(7,10)),11),((((12,((13,14),20)),((((15,(16,17)),18),19),28)),((((21,22),23),27),((24,26),25))),29)))));
tree 'PAUP_671' = [&U] (1,2,(3,((4,5),(((((6,(8,9)),10),7),11),((((12,((13,14),20)),((((15,(16,17)),18),19),28)),((((21,22),23),27),((24,26),25))),29)))));
tree 'PAUP_672' = [&U] (1,2,(3,((4,5),(((((6,(8,9)),7),10),11),((((12,((13,14),20)),((((15,(16,17)),18),19),28)),((((21,22),23),27),((24,26),25))),29)))));
tree 'PAUP_673' = [&U] (1,2,(3,((4,5),(((((6,7),(8,9)),10),11),((((12,((13,14),20)),(((((15,16),17),18),19),28)),((((21,22),23),27),((24,26),25))),29)))));
tree 'PAUP_674' = [&U] (1,2,(3,((4,5),((((6,7),((8,9),10)),11),((((12,((13,14),20)),((((15,(16,17)),18),19),28)),((((21,22),23),(24,(25,26))),27)),29)))));
tree 'PAUP_675' = [&U] (1,2,(3,((4,5),(((((6,7),10),11),(8,9)),((((12,((13,14),20)),((((15,(16,17)),18),19),28)),((((21,22),23),(24,(25,26))),27)),29)))));
tree 'PAUP_676' = [&U] (1,2,(3,((4,5),(((((6,7),10),(8,9)),11),((((12,((13,14),20)),((((15,(16,17)),18),19),28)),((((21,22),23),(24,(25,26))),27)),29)))));
tree 'PAUP_677' = [&U] (1,2,(3,((4,5),((((6,(8,9)),(7,10)),11),((((12,((13,14),20)),((((15,(16,17)),18),19),28)),((((21,22),23),(24,(25,26))),27)),29)))));
tree 'PAUP_678' = [&U] (1,2,(3,((4,5),(((((6,(8,9)),10),7),11),((((12,((13,14),20)),((((15,(16,17)),18),19),28)),((((21,22),23),(24,(25,26))),27)),29)))));
tree 'PAUP_679' = [&U] (1,2,(3,((4,5),(((((6,(8,9)),7),10),11),((((12,((13,14),20)),((((15,(16,17)),18),19),28)),((((21,22),23),(24,(25,26))),27)),29)))));
tree 'PAUP_680' = [&U] (1,2,(3,((4,5),(((((6,7),(8,9)),10),11),((((12,((13,14),20)),(((((15,16),17),18),19),28)),((((21,22),23),(24,(25,26))),27)),29)))));
tree 'PAUP_681' = [&U] (1,2,(3,((4,5),((((6,7),((8,9),10)),11),((((12,((13,14),20)),((((15,(16,17)),18),19),28)),((((21,22),23),27),(24,(25,26)))),29)))));
tree 'PAUP_682' = [&U] (1,2,(3,((4,5),(((((6,7),10),11),(8,9)),((((12,((13,14),20)),((((15,(16,17)),18),19),28)),((((21,22),23),27),(24,(25,26)))),29)))));
tree 'PAUP_683' = [&U] (1,2,(3,((4,5),(((((6,7),10),(8,9)),11),((((12,((13,14),20)),((((15,(16,17)),18),19),28)),((((21,22),23),27),(24,(25,26)))),29)))));
tree 'PAUP_684' = [&U] (1,2,(3,((4,5),((((6,(8,9)),(7,10)),11),((((12,((13,14),20)),((((15,(16,17)),18),19),28)),((((21,22),23),27),(24,(25,26)))),29)))));
tree 'PAUP_685' = [&U] (1,2,(3,((4,5),(((((6,(8,9)),10),7),11),((((12,((13,14),20)),((((15,(16,17)),18),19),28)),((((21,22),23),27),(24,(25,26)))),29)))));
tree 'PAUP_686' = [&U] (1,2,(3,((4,5),(((((6,(8,9)),7),10),11),((((12,((13,14),20)),((((15,(16,17)),18),19),28)),((((21,22),23),27),(24,(25,26)))),29)))));
tree 'PAUP_687' = [&U] (1,2,(3,((4,5),(((((6,7),(8,9)),10),11),((((12,((13,14),20)),(((((15,16),17),18),19),28)),((((21,22),23),27),(24,(25,26)))),29)))));
tree 'PAUP_688' = [&U] (1,2,(3,((4,5),(((((6,7),(8,9)),10),11),((((12,((13,14),20)),(((((15,16),17),18),19),28)),(((21,22),23),((24,(25,26)),27))),29)))));
tree 'PAUP_689' = [&U] (1,2,(3,((4,5),(((((6,7),(8,9)),10),11),((((12,((13,14),20)),(((((15,16),17),18),19),28)),(((21,22),23),(((24,26),25),27))),29)))));
tree 'PAUP_690' = [&U] (1,2,(3,((4,5),((((6,7),((8,9),10)),11),((((12,((13,14),20)),(((((15,16),17),18),19),28)),(((21,22),23),(((24,25),26),27))),29)))));
tree 'PAUP_691' = [&U] (1,2,(3,((4,5),(((((6,7),10),11),(8,9)),((((12,((13,14),20)),(((((15,16),17),18),19),28)),(((21,22),23),(((24,25),26),27))),29)))));
tree 'PAUP_692' = [&U] (1,2,(3,((4,5),(((((6,7),10),(8,9)),11),((((12,((13,14),20)),(((((15,16),17),18),19),28)),(((21,22),23),(((24,25),26),27))),29)))));
tree 'PAUP_693' = [&U] (1,2,(3,((4,5),((((6,(8,9)),(7,10)),11),((((12,((13,14),20)),(((((15,16),17),18),19),28)),(((21,22),23),(((24,25),26),27))),29)))));
tree 'PAUP_694' = [&U] (1,2,(3,((4,5),(((((6,(8,9)),10),7),11),((((12,((13,14),20)),(((((15,16),17),18),19),28)),(((21,22),23),(((24,25),26),27))),29)))));
tree 'PAUP_695' = [&U] (1,2,(3,((4,5),(((((6,(8,9)),7),10),11),((((12,((13,14),20)),(((((15,16),17),18),19),28)),(((21,22),23),(((24,25),26),27))),29)))));
tree 'PAUP_696' = [&U] (1,2,(3,((4,5),((((6,7),((8,9),10)),11),((((12,((13,14),20)),((((15,(16,17)),18),19),28)),(((21,22),23),((24,(25,26)),27))),29)))));
tree 'PAUP_697' = [&U] (1,2,(3,((4,5),(((((6,7),10),11),(8,9)),((((12,((13,14),20)),((((15,(16,17)),18),19),28)),(((21,22),23),((24,(25,26)),27))),29)))));
tree 'PAUP_698' = [&U] (1,2,(3,((4,5),(((((6,7),10),(8,9)),11),((((12,((13,14),20)),((((15,(16,17)),18),19),28)),(((21,22),23),((24,(25,26)),27))),29)))));
tree 'PAUP_699' = [&U] (1,2,(3,((4,5),((((6,(8,9)),(7,10)),11),((((12,((13,14),20)),((((15,(16,17)),18),19),28)),(((21,22),23),((24,(25,26)),27))),29)))));
tree 'PAUP_700' = [&U] (1,2,(3,((4,5),(((((6,(8,9)),10),7),11),((((12,((13,14),20)),((((15,(16,17)),18),19),28)),(((21,22),23),((24,(25,26)),27))),29)))));
tree 'PAUP_701' = [&U] (1,2,(3,((4,5),(((((6,(8,9)),7),10),11),((((12,((13,14),20)),((((15,(16,17)),18),19),28)),(((21,22),23),((24,(25,26)),27))),29)))));
tree 'PAUP_702' = [&U] (1,2,(3,((4,5),((((6,7),((8,9),10)),11),((((12,((13,14),20)),((((15,(16,17)),18),19),28)),(((21,22),23),(((24,26),25),27))),29)))));
tree 'PAUP_703' = [&U] (1,2,(3,((4,5),(((((6,7),10),11),(8,9)),((((12,((13,14),20)),((((15,(16,17)),18),19),28)),(((21,22),23),(((24,26),25),27))),29)))));
tree 'PAUP_704' = [&U] (1,2,(3,((4,5),(((((6,7),10),(8,9)),11),((((12,((13,14),20)),((((15,(16,17)),18),19),28)),(((21,22),23),(((24,26),25),27))),29)))));
tree 'PAUP_705' = [&U] (1,2,(3,((4,5),((((6,(8,9)),(7,10)),11),((((12,((13,14),20)),((((15,(16,17)),18),19),28)),(((21,22),23),(((24,26),25),27))),29)))));
tree 'PAUP_706' = [&U] (1,2,(3,((4,5),(((((6,(8,9)),10),7),11),((((12,((13,14),20)),((((15,(16,17)),18),19),28)),(((21,22),23),(((24,26),25),27))),29)))));
tree 'PAUP_707' = [&U] (1,2,(3,((4,5),(((((6,(8,9)),7),10),11),((((12,((13,14),20)),((((15,(16,17)),18),19),28)),(((21,22),23),(((24,26),25),27))),29)))));
tree 'PAUP_708' = [&U] (1,2,(3,((4,5),(((((6,(8,9)),7),10),11),((((12,((13,14),20)),((((15,16),17),18),19)),(((((21,22),23),27),((24,25),26)),28)),29)))));
tree 'PAUP_709' = [&U] (1,2,(3,((4,5),(((((6,7),(8,9)),10),11),((((12,((13,14),20)),((((15,16),(17,28)),18),19)),((((21,22),23),27),((24,25),26))),29)))));
tree 'PAUP_710' = [&U] (1,2,(3,((4,5),(((((6,(8,9)),7),10),11),((((12,((13,14),20)),((((15,28),(16,17)),18),19)),((((21,22),23),27),((24,25),26))),29)))));
tree 'PAUP_711' = [&U] (1,2,(3,((4,5),(((((6,7),(8,9)),10),11),(((((12,((13,14),20)),((((15,16),17),18),19)),((((21,22),23),(24,(25,26))),28)),27),29)))));
tree 'PAUP_712' = [&U] (1,2,(3,((4,5),(((((6,(8,9)),7),10),11),(((((12,((13,14),20)),(((15,(16,17)),18),19)),((((21,22),23),(24,(25,26))),28)),27),29)))));
tree 'PAUP_713' = [&U] (1,2,(3,((4,5),(((((6,7),(8,9)),10),11),(((((12,((13,14),20)),((((15,28),(16,17)),18),19)),(((21,22),23),(24,(25,26)))),27),29)))));
tree 'PAUP_714' = [&U] (1,2,(3,((4,5),(((((6,7),(8,9)),10),11),(((((12,((13,14),20)),((((15,16),17),18),19)),(((((21,22),23),25),(24,26)),28)),27),29)))));
tree 'PAUP_715' = [&U] (1,2,(3,((4,5),(((((6,(8,9)),7),10),11),(((((12,((13,14),20)),(((15,(16,17)),18),19)),(((((21,22),23),25),(24,26)),28)),27),29)))));
tree 'PAUP_716' = [&U] (1,2,(3,((4,5),(((((6,7),(8,9)),10),11),(((((12,((13,14),20)),((((15,28),(16,17)),18),19)),((((21,22),23),25),(24,26))),27),29)))));
tree 'PAUP_717' = [&U] (1,2,(3,((4,5),(((((6,7),(8,9)),10),11),(((((12,((13,14),20)),((((15,16),17),18),19)),(((((21,22),23),(24,26)),25),28)),27),29)))));
tree 'PAUP_718' = [&U] (1,2,(3,((4,5),(((((6,(8,9)),7),10),11),(((((12,((13,14),20)),(((15,(16,17)),18),19)),(((((21,22),23),(24,26)),25),28)),27),29)))));
tree 'PAUP_719' = [&U] (1,2,(3,((4,5),(((((6,7),(8,9)),10),11),(((((12,((13,14),20)),((((15,28),(16,17)),18),19)),((((21,22),23),(24,26)),25)),27),29)))));
tree 'PAUP_720' = [&U] (1,2,(3,((4,5),(((((6,7),(8,9)),10),11),(((((12,((13,14),20)),((((15,16),17),18),19)),((((21,22),23),((24,26),25)),28)),27),29)))));
tree 'PAUP_721' = [&U] (1,2,(3,((4,5),(((((6,(8,9)),7),10),11),(((((12,((13,14),20)),(((15,(16,17)),18),19)),((((21,22),23),((24,26),25)),28)),27),29)))));
tree 'PAUP_722' = [&U] (1,2,(3,((4,5),(((((6,7),(8,9)),10),11),(((((12,((13,14),20)),((((15,28),(16,17)),18),19)),(((21,22),23),((24,26),25))),27),29)))));
tree 'PAUP_723' = [&U] (1,2,(3,((4,5),(((((6,(8,9)),7),10),11),(((((12,((13,14),20)),((((15,16),17),18),19)),((((21,22),23),((24,25),26)),28)),27),29)))));
tree 'PAUP_724' = [&U] (1,2,(3,((4,5),(((((6,(8,9)),7),10),11),(((((12,((13,14),20)),((((15,28),(16,17)),18),19)),(((21,22),23),((24,25),26))),27),29)))));
tree 'PAUP_725' = [&U] (1,2,(3,((4,5),(((((6,7),(8,9)),10),11),(((((12,((13,14),20)),((((15,16),(17,28)),18),19)),(((21,22),23),((24,25),26))),27),29)))));
tree 'PAUP_726' = [&U] (1,2,(3,((4,5),(((((6,7),(8,9)),10),11),((((12,((13,14),20)),((((15,16),17),18),19)),((((((21,22),23),25),(24,26)),27),28)),29)))));
tree 'PAUP_727' = [&U] (1,2,(3,((4,5),(((((6,(8,9)),7),10),11),((((12,((13,14),20)),(((15,(16,17)),18),19)),((((((21,22),23),25),(24,26)),27),28)),29)))));
tree 'PAUP_728' = [&U] (1,2,(3,((4,5),(((((6,7),(8,9)),10),11),((((12,((13,14),20)),((((15,28),(16,17)),18),19)),(((((21,22),23),25),(24,26)),27)),29)))));
tree 'PAUP_729' = [&U] (1,2,(3,((4,5),(((((6,7),(8,9)),10),11),((((12,((13,14),20)),((((15,16),17),18),19)),((((((21,22),23),(24,26)),25),27),28)),29)))));
tree 'PAUP_730' = [&U] (1,2,(3,((4,5),(((((6,(8,9)),7),10),11),((((12,((13,14),20)),(((15,(16,17)),18),19)),((((((21,22),23),(24,26)),25),27),28)),29)))));
tree 'PAUP_731' = [&U] (1,2,(3,((4,5),(((((6,7),(8,9)),10),11),((((12,((13,14),20)),((((15,28),(16,17)),18),19)),(((((21,22),23),(24,26)),25),27)),29)))));
tree 'PAUP_732' = [&U] (1,2,(3,((4,5),(((((6,(8,9)),7),10),11),((((12,((13,14),20)),((((15,16),17),18),19)),(((((21,22),23),((24,25),26)),27),28)),29)))));
tree 'PAUP_733' = [&U] (1,2,(3,((4,5),(((((6,7),(8,9)),10),11),((((12,((13,14),20)),((((15,16),(17,28)),18),19)),((((21,22),23),((24,25),26)),27)),29)))));
tree 'PAUP_734' = [&U] (1,2,(3,((4,5),(((((6,(8,9)),7),10),11),((((12,((13,14),20)),((((15,28),(16,17)),18),19)),((((21,22),23),((24,25),26)),27)),29)))));
tree 'PAUP_735' = [&U] (1,2,(3,((4,5),(((((6,(8,9)),7),10),11),((((12,((13,14),20)),((((15,16),17),18),19)),(((((21,22),23),((24,26),25)),27),28)),29)))));
tree 'PAUP_736' = [&U] (1,2,(3,((4,5),(((((6,7),(8,9)),10),11),((((12,((13,14),20)),((((15,16),(17,28)),18),19)),((((21,22),23),((24,26),25)),27)),29)))));
tree 'PAUP_737' = [&U] (1,2,(3,((4,5),(((((6,(8,9)),7),10),11),((((12,((13,14),20)),((((15,28),(16,17)),18),19)),((((21,22),23),((24,26),25)),27)),29)))));
tree 'PAUP_738' = [&U] (1,2,(3,((4,5),(((((6,(8,9)),7),10),11),((((12,((13,14),20)),((((15,16),17),18),19)),(((((21,22),23),27),((24,26),25)),28)),29)))));
tree 'PAUP_739' = [&U] (1,2,(3,((4,5),(((((6,7),(8,9)),10),11),((((12,((13,14),20)),((((15,16),(17,28)),18),19)),((((21,22),23),27),((24,26),25))),29)))));
tree 'PAUP_740' = [&U] (1,2,(3,((4,5),(((((6,(8,9)),7),10),11),((((12,((13,14),20)),((((15,28),(16,17)),18),19)),((((21,22),23),27),((24,26),25))),29)))));
tree 'PAUP_741' = [&U] (1,2,(3,((4,5),(((((6,(8,9)),7),10),11),((((12,((13,14),20)),((((15,16),17),18),19)),(((((21,22),23),(24,(25,26))),27),28)),29)))));
tree 'PAUP_742' = [&U] (1,2,(3,((4,5),(((((6,7),(8,9)),10),11),((((12,((13,14),20)),((((15,16),(17,28)),18),19)),((((21,22),23),(24,(25,26))),27)),29)))));
tree 'PAUP_743' = [&U] (1,2,(3,((4,5),(((((6,(8,9)),7),10),11),((((12,((13,14),20)),((((15,28),(16,17)),18),19)),((((21,22),23),(24,(25,26))),27)),29)))));
tree 'PAUP_744' = [&U] (1,2,(3,((4,5),(((((6,(8,9)),7),10),11),((((12,((13,14),20)),((((15,16),17),18),19)),(((((21,22),23),27),(24,(25,26))),28)),29)))));
tree 'PAUP_745' = [&U] (1,2,(3,((4,5),(((((6,7),(8,9)),10),11),((((12,((13,14),20)),((((15,16),(17,28)),18),19)),((((21,22),23),27),(24,(25,26)))),29)))));
tree 'PAUP_746' = [&U] (1,2,(3,((4,5),(((((6,(8,9)),7),10),11),((((12,((13,14),20)),((((15,28),(16,17)),18),19)),((((21,22),23),27),(24,(25,26)))),29)))));
tree 'PAUP_747' = [&U] (1,2,(3,((4,5),(((((6,(8,9)),7),10),11),((((12,((13,14),20)),((((15,16),17),18),19)),((((21,22),23),((24,(25,26)),27)),28)),29)))));
tree 'PAUP_748' = [&U] (1,2,(3,((4,5),(((((6,7),(8,9)),10),11),((((12,((13,14),20)),((((15,16),(17,28)),18),19)),(((21,22),23),((24,(25,26)),27))),29)))));
tree 'PAUP_749' = [&U] (1,2,(3,((4,5),(((((6,(8,9)),7),10),11),((((12,((13,14),20)),((((15,16),17),18),19)),((((21,22),23),(((24,26),25),27)),28)),29)))));
tree 'PAUP_750' = [&U] (1,2,(3,((4,5),(((((6,7),(8,9)),10),11),((((12,((13,14),20)),((((15,16),(17,28)),18),19)),(((21,22),23),(((24,26),25),27))),29)))));
tree 'PAUP_751' = [&U] (1,2,(3,((4,5),(((((6,(8,9)),7),10),11),((((12,((13,14),20)),((((15,16),(17,28)),18),19)),(((21,22),23),(((24,25),26),27))),29)))));
tree 'PAUP_752' = [&U] (1,2,(3,((4,5),(((((6,(8,9)),7),10),11),((((12,((13,14),20)),((((15,28),(16,17)),18),19)),(((21,22),23),((24,(25,26)),27))),29)))));
tree 'PAUP_753' = [&U] (1,2,(3,((4,5),(((((6,(8,9)),7),10),11),((((12,((13,14),20)),((((15,28),(16,17)),18),19)),(((21,22),23),(((24,26),25),27))),29)))));
tree 'PAUP_754' = [&U] (1,2,(3,((4,5),((((6,7),((8,9),10)),11),(((((12,20),(13,14)),((((15,(16,17)),18),19),28)),((((21,22),23),27),((24,25),26))),29)))));
tree 'PAUP_755' = [&U] (1,2,(3,((4,5),(((((6,7),10),11),(8,9)),(((((12,20),(13,14)),((((15,(16,17)),18),19),28)),((((21,22),23),27),((24,25),26))),29)))));
tree 'PAUP_756' = [&U] (1,2,(3,((4,5),(((((6,7),10),(8,9)),11),(((((12,20),(13,14)),((((15,(16,17)),18),19),28)),((((21,22),23),27),((24,25),26))),29)))));
tree 'PAUP_757' = [&U] (1,2,(3,((4,5),((((6,(8,9)),(7,10)),11),(((((12,20),(13,14)),((((15,(16,17)),18),19),28)),((((21,22),23),27),((24,25),26))),29)))));
tree 'PAUP_758' = [&U] (1,2,(3,((4,5),(((((6,(8,9)),10),7),11),(((((12,20),(13,14)),((((15,(16,17)),18),19),28)),((((21,22),23),27),((24,25),26))),29)))));
tree 'PAUP_759' = [&U] (1,2,(3,((4,5),(((((6,(8,9)),7),10),11),(((((12,20),(13,14)),((((15,(16,17)),18),19),28)),((((21,22),23),27),((24,25),26))),29)))));
tree 'PAUP_760' = [&U] (1,2,(3,((4,5),(((((6,7),(8,9)),10),11),(((((12,20),(13,14)),(((((15,16),17),18),19),28)),((((21,22),23),27),((24,25),26))),29)))));
tree 'PAUP_761' = [&U] (1,2,(3,((4,5),(((((6,7),(8,9)),10),11),((((((12,20),(13,14)),((((15,(16,17)),18),19),28)),(((21,22),23),(24,(25,26)))),27),29)))));
tree 'PAUP_762' = [&U] (1,2,(3,((4,5),(((((6,7),(8,9)),10),11),((((((12,20),(13,14)),((((15,(16,17)),18),19),28)),((((21,22),23),25),(24,26))),27),29)))));
tree 'PAUP_763' = [&U] (1,2,(3,((4,5),(((((6,7),(8,9)),10),11),((((((12,20),(13,14)),((((15,(16,17)),18),19),28)),((((21,22),23),(24,26)),25)),27),29)))));
tree 'PAUP_764' = [&U] (1,2,(3,((4,5),(((((6,7),(8,9)),10),11),((((((12,20),(13,14)),((((15,(16,17)),18),19),28)),(((21,22),23),((24,26),25))),27),29)))));
tree 'PAUP_765' = [&U] (1,2,(3,((4,5),((((6,7),((8,9),10)),11),((((((12,20),(13,14)),((((15,(16,17)),18),19),28)),(((21,22),23),((24,25),26))),27),29)))));
tree 'PAUP_766' = [&U] (1,2,(3,((4,5),(((((6,7),10),11),(8,9)),((((((12,20),(13,14)),((((15,(16,17)),18),19),28)),(((21,22),23),((24,25),26))),27),29)))));
tree 'PAUP_767' = [&U] (1,2,(3,((4,5),(((((6,7),10),(8,9)),11),((((((12,20),(13,14)),((((15,(16,17)),18),19),28)),(((21,22),23),((24,25),26))),27),29)))));
tree 'PAUP_768' = [&U] (1,2,(3,((4,5),((((6,(8,9)),(7,10)),11),((((((12,20),(13,14)),((((15,(16,17)),18),19),28)),(((21,22),23),((24,25),26))),27),29)))));
tree 'PAUP_769' = [&U] (1,2,(3,((4,5),(((((6,(8,9)),10),7),11),((((((12,20),(13,14)),((((15,(16,17)),18),19),28)),(((21,22),23),((24,25),26))),27),29)))));
tree 'PAUP_770' = [&U] (1,2,(3,((4,5),(((((6,(8,9)),7),10),11),((((((12,20),(13,14)),((((15,(16,17)),18),19),28)),(((21,22),23),((24,25),26))),27),29)))));
tree 'PAUP_771' = [&U] (1,2,(3,((4,5),(((((6,7),(8,9)),10),11),((((((12,20),(13,14)),(((((15,16),17),18),19),28)),(((21,22),23),((24,25),26))),27),29)))));
tree 'PAUP_772' = [&U] (1,2,(3,((4,5),(((((6,7),(8,9)),10),11),(((((12,20),(13,14)),((((15,(16,17)),18),19),28)),(((((21,22),23),25),(24,26)),27)),29)))));
tree 'PAUP_773' = [&U] (1,2,(3,((4,5),(((((6,7),(8,9)),10),11),(((((12,20),(13,14)),((((15,(16,17)),18),19),28)),(((((21,22),23),(24,26)),25),27)),29)))));
tree 'PAUP_774' = [&U] (1,2,(3,((4,5),((((6,7),((8,9),10)),11),(((((12,20),(13,14)),((((15,(16,17)),18),19),28)),((((21,22),23),((24,25),26)),27)),29)))));
tree 'PAUP_775' = [&U] (1,2,(3,((4,5),(((((6,7),10),11),(8,9)),(((((12,20),(13,14)),((((15,(16,17)),18),19),28)),((((21,22),23),((24,25),26)),27)),29)))));
tree 'PAUP_776' = [&U] (1,2,(3,((4,5),(((((6,7),10),(8,9)),11),(((((12,20),(13,14)),((((15,(16,17)),18),19),28)),((((21,22),23),((24,25),26)),27)),29)))));
tree 'PAUP_777' = [&U] (1,2,(3,((4,5),((((6,(8,9)),(7,10)),11),(((((12,20),(13,14)),((((15,(16,17)),18),19),28)),((((21,22),23),((24,25),26)),27)),29)))));
tree 'PAUP_778' = [&U] (1,2,(3,((4,5),(((((6,(8,9)),10),7),11),(((((12,20),(13,14)),((((15,(16,17)),18),19),28)),((((21,22),23),((24,25),26)),27)),29)))));
tree 'PAUP_779' = [&U] (1,2,(3,((4,5),(((((6,(8,9)),7),10),11),(((((12,20),(13,14)),((((15,(16,17)),18),19),28)),((((21,22),23),((24,25),26)),27)),29)))));
tree 'PAUP_780' = [&U] (1,2,(3,((4,5),(((((6,7),(8,9)),10),11),(((((12,20),(13,14)),(((((15,16),17),18),19),28)),((((21,22),23),((24,25),26)),27)),29)))));
tree 'PAUP_781' = [&U] (1,2,(3,((4,5),((((6,7),((8,9),10)),11),(((((12,20),(13,14)),((((15,(16,17)),18),19),28)),((((21,22),23),((24,26),25)),27)),29)))));
tree 'PAUP_782' = [&U] (1,2,(3,((4,5),(((((6,7),10),11),(8,9)),(((((12,20),(13,14)),((((15,(16,17)),18),19),28)),((((21,22),23),((24,26),25)),27)),29)))));
tree 'PAUP_783' = [&U] (1,2,(3,((4,5),(((((6,7),10),(8,9)),11),(((((12,20),(13,14)),((((15,(16,17)),18),19),28)),((((21,22),23),((24,26),25)),27)),29)))));
tree 'PAUP_784' = [&U] (1,2,(3,((4,5),((((6,(8,9)),(7,10)),11),(((((12,20),(13,14)),((((15,(16,17)),18),19),28)),((((21,22),23),((24,26),25)),27)),29)))));
tree 'PAUP_785' = [&U] (1,2,(3,((4,5),(((((6,(8,9)),10),7),11),(((((12,20),(13,14)),((((15,(16,17)),18),19),28)),((((21,22),23),((24,26),25)),27)),29)))));
tree 'PAUP_786' = [&U] (1,2,(3,((4,5),(((((6,(8,9)),7),10),11),(((((12,20),(13,14)),((((15,(16,17)),18),19),28)),((((21,22),23),((24,26),25)),27)),29)))));
tree 'PAUP_787' = [&U] (1,2,(3,((4,5),(((((6,7),(8,9)),10),11),(((((12,20),(13,14)),(((((15,16),17),18),19),28)),((((21,22),23),((24,26),25)),27)),29)))));
tree 'PAUP_788' = [&U] (1,2,(3,((4,5),((((6,7),((8,9),10)),11),(((((12,20),(13,14)),((((15,(16,17)),18),19),28)),((((21,22),23),27),((24,26),25))),29)))));
tree 'PAUP_789' = [&U] (1,2,(3,((4,5),(((((6,7),10),11),(8,9)),(((((12,20),(13,14)),((((15,(16,17)),18),19),28)),((((21,22),23),27),((24,26),25))),29)))));
tree 'PAUP_790' = [&U] (1,2,(3,((4,5),(((((6,7),10),(8,9)),11),(((((12,20),(13,14)),((((15,(16,17)),18),19),28)),((((21,22),23),27),((24,26),25))),29)))));
tree 'PAUP_791' = [&U] (1,2,(3,((4,5),((((6,(8,9)),(7,10)),11),(((((12,20),(13,14)),((((15,(16,17)),18),19),28)),((((21,22),23),27),((24,26),25))),29)))));
tree 'PAUP_792' = [&U] (1,2,(3,((4,5),(((((6,(8,9)),10),7),11),(((((12,20),(13,14)),((((15,(16,17)),18),19),28)),((((21,22),23),27),((24,26),25))),29)))));
tree 'PAUP_793' = [&U] (1,2,(3,((4,5),(((((6,(8,9)),7),10),11),(((((12,20),(13,14)),((((15,(16,17)),18),19),28)),((((21,22),23),27),((24,26),25))),29)))));
tree 'PAUP_794' = [&U] (1,2,(3,((4,5),(((((6,7),(8,9)),10),11),(((((12,20),(13,14)),(((((15,16),17),18),19),28)),((((21,22),23),27),((24,26),25))),29)))));
tree 'PAUP_795' = [&U] (1,2,(3,((4,5),((((6,7),((8,9),10)),11),(((((12,20),(13,14)),((((15,(16,17)),18),19),28)),((((21,22),23),(24,(25,26))),27)),29)))));
tree 'PAUP_796' = [&U] (1,2,(3,((4,5),(((((6,7),10),11),(8,9)),(((((12,20),(13,14)),((((15,(16,17)),18),19),28)),((((21,22),23),(24,(25,26))),27)),29)))));
tree 'PAUP_797' = [&U] (1,2,(3,((4,5),(((((6,7),10),(8,9)),11),(((((12,20),(13,14)),((((15,(16,17)),18),19),28)),((((21,22),23),(24,(25,26))),27)),29)))));
tree 'PAUP_798' = [&U] (1,2,(3,((4,5),((((6,(8,9)),(7,10)),11),(((((12,20),(13,14)),((((15,(16,17)),18),19),28)),((((21,22),23),(24,(25,26))),27)),29)))));
tree 'PAUP_799' = [&U] (1,2,(3,((4,5),(((((6,(8,9)),10),7),11),(((((12,20),(13,14)),((((15,(16,17)),18),19),28)),((((21,22),23),(24,(25,26))),27)),29)))));
tree 'PAUP_800' = [&U] (1,2,(3,((4,5),(((((6,(8,9)),7),10),11),(((((12,20),(13,14)),((((15,(16,17)),18),19),28)),((((21,22),23),(24,(25,26))),27)),29)))));
tree 'PAUP_801' = [&U] (1,2,(3,((4,5),(((((6,7),(8,9)),10),11),(((((12,20),(13,14)),(((((15,16),17),18),19),28)),((((21,22),23),(24,(25,26))),27)),29)))));
tree 'PAUP_802' = [&U] (1,2,(3,((4,5),((((6,7),((8,9),10)),11),(((((12,20),(13,14)),((((15,(16,17)),18),19),28)),((((21,22),23),27),(24,(25,26)))),29)))));
tree 'PAUP_803' = [&U] (1,2,(3,((4,5),(((((6,7),10),11),(8,9)),(((((12,20),(13,14)),((((15,(16,17)),18),19),28)),((((21,22),23),27),(24,(25,26)))),29)))));
tree 'PAUP_804' = [&U] (1,2,(3,((4,5),(((((6,7),10),(8,9)),11),(((((12,20),(13,14)),((((15,(16,17)),18),19),28)),((((21,22),23),27),(24,(25,26)))),29)))));
tree 'PAUP_805' = [&U] (1,2,(3,((4,5),((((6,(8,9)),(7,10)),11),(((((12,20),(13,14)),((((15,(16,17)),18),19),28)),((((21,22),23),27),(24,(25,26)))),29)))));
tree 'PAUP_806' = [&U] (1,2,(3,((4,5),(((((6,(8,9)),10),7),11),(((((12,20),(13,14)),((((15,(16,17)),18),19),28)),((((21,22),23),27),(24,(25,26)))),29)))));
tree 'PAUP_807' = [&U] (1,2,(3,((4,5),(((((6,(8,9)),7),10),11),(((((12,20),(13,14)),((((15,(16,17)),18),19),28)),((((21,22),23),27),(24,(25,26)))),29)))));
tree 'PAUP_808' = [&U] (1,2,(3,((4,5),(((((6,7),(8,9)),10),11),(((((12,20),(13,14)),(((((15,16),17),18),19),28)),((((21,22),23),27),(24,(25,26)))),29)))));
tree 'PAUP_809' = [&U] (1,2,(3,((4,5),(((((6,7),(8,9)),10),11),(((((12,20),(13,14)),(((((15,16),17),18),19),28)),(((21,22),23),((24,(25,26)),27))),29)))));
tree 'PAUP_810' = [&U] (1,2,(3,((4,5),(((((6,7),(8,9)),10),11),(((((12,20),(13,14)),(((((15,16),17),18),19),28)),(((21,22),23),(((24,26),25),27))),29)))));
tree 'PAUP_811' = [&U] (1,2,(3,((4,5),((((6,7),((8,9),10)),11),(((((12,20),(13,14)),(((((15,16),17),18),19),28)),(((21,22),23),(((24,25),26),27))),29)))));
tree 'PAUP_812' = [&U] (1,2,(3,((4,5),(((((6,7),10),11),(8,9)),(((((12,20),(13,14)),(((((15,16),17),18),19),28)),(((21,22),23),(((24,25),26),27))),29)))));
tree 'PAUP_813' = [&U] (1,2,(3,((4,5),(((((6,7),10),(8,9)),11),(((((12,20),(13,14)),(((((15,16),17),18),19),28)),(((21,22),23),(((24,25),26),27))),29)))));
tree 'PAUP_814' = [&U] (1,2,(3,((4,5),((((6,(8,9)),(7,10)),11),(((((12,20),(13,14)),(((((15,16),17),18),19),28)),(((21,22),23),(((24,25),26),27))),29)))));
tree 'PAUP_815' = [&U] (1,2,(3,((4,5),(((((6,(8,9)),10),7),11),(((((12,20),(13,14)),(((((15,16),17),18),19),28)),(((21,22),23),(((24,25),26),27))),29)))));
tree 'PAUP_816' = [&U] (1,2,(3,((4,5),(((((6,(8,9)),7),10),11),(((((12,20),(13,14)),(((((15,16),17),18),19),28)),(((21,22),23),(((24,25),26),27))),29)))));
tree 'PAUP_817' = [&U] (1,2,(3,((4,5),((((6,7),((8,9),10)),11),(((((12,20),(13,14)),((((15,(16,17)),18),19),28)),(((21,22),23),((24,(25,26)),27))),29)))));
tree 'PAUP_818' = [&U] (1,2,(3,((4,5),(((((6,7),10),11),(8,9)),(((((12,20),(13,14)),((((15,(16,17)),18),19),28)),(((21,22),23),((24,(25,26)),27))),29)))));
tree 'PAUP_819' = [&U] (1,2,(3,((4,5),(((((6,7),10),(8,9)),11),(((((12,20),(13,14)),((((15,(16,17)),18),19),28)),(((21,22),23),((24,(25,26)),27))),29)))));
tree 'PAUP_820' = [&U] (1,2,(3,((4,5),((((6,(8,9)),(7,10)),11),(((((12,20),(13,14)),((((15,(16,17)),18),19),28)),(((21,22),23),((24,(25,26)),27))),29)))));
tree 'PAUP_821' = [&U] (1,2,(3,((4,5),(((((6,(8,9)),10),7),11),(((((12,20),(13,14)),((((15,(16,17)),18),19),28)),(((21,22),23),((24,(25,26)),27))),29)))));
tree 'PAUP_822' = [&U] (1,2,(3,((4,5),(((((6,(8,9)),7),10),11),(((((12,20),(13,14)),((((15,(16,17)),18),19),28)),(((21,22),23),((24,(25,26)),27))),29)))));
tree 'PAUP_823' = [&U] (1,2,(3,((4,5),((((6,7),((8,9),10)),11),(((((12,20),(13,14)),((((15,(16,17)),18),19),28)),(((21,22),23),(((24,26),25),27))),29)))));
tree 'PAUP_824' = [&U] (1,2,(3,((4,5),(((((6,7),10),11),(8,9)),(((((12,20),(13,14)),((((15,(16,17)),18),19),28)),(((21,22),23),(((24,26),25),27))),29)))));
tree 'PAUP_825' = [&U] (1,2,(3,((4,5),(((((6,7),10),(8,9)),11),(((((12,20),(13,14)),((((15,(16,17)),18),19),28)),(((21,22),23),(((24,26),25),27))),29)))));
tree 'PAUP_826' = [&U] (1,2,(3,((4,5),((((6,(8,9)),(7,10)),11),(((((12,20),(13,14)),((((15,(16,17)),18),19),28)),(((21,22),23),(((24,26),25),27))),29)))));
tree 'PAUP_827' = [&U] (1,2,(3,((4,5),(((((6,(8,9)),10),7),11),(((((12,20),(13,14)),((((15,(16,17)),18),19),28)),(((21,22),23),(((24,26),25),27))),29)))));
tree 'PAUP_828' = [&U] (1,2,(3,((4,5),(((((6,(8,9)),7),10),11),(((((12,20),(13,14)),((((15,(16,17)),18),19),28)),(((21,22),23),(((24,26),25),27))),29)))));
tree 'PAUP_829' = [&U] (1,2,(3,((4,5),(((((6,(8,9)),7),10),11),(((((12,20),(13,14)),((((15,16),17),18),19)),(((((21,22),23),27),((24,25),26)),28)),29)))));
tree 'PAUP_830' = [&U] (1,2,(3,((4,5),(((((6,7),(8,9)),10),11),(((((12,20),(13,14)),((((15,16),(17,28)),18),19)),((((21,22),23),27),((24,25),26))),29)))));
tree 'PAUP_831' = [&U] (1,2,(3,((4,5),(((((6,(8,9)),7),10),11),(((((12,20),(13,14)),((((15,28),(16,17)),18),19)),((((21,22),23),27),((24,25),26))),29)))));
tree 'PAUP_832' = [&U] (1,2,(3,((4,5),(((((6,7),(8,9)),10),11),((((((12,20),(13,14)),((((15,16),17),18),19)),((((21,22),23),(24,(25,26))),28)),27),29)))));
tree 'PAUP_833' = [&U] (1,2,(3,((4,5),(((((6,(8,9)),7),10),11),((((((12,20),(13,14)),(((15,(16,17)),18),19)),((((21,22),23),(24,(25,26))),28)),27),29)))));
tree 'PAUP_834' = [&U] (1,2,(3,((4,5),(((((6,7),(8,9)),10),11),((((((12,20),(13,14)),((((15,28),(16,17)),18),19)),(((21,22),23),(24,(25,26)))),27),29)))));
tree 'PAUP_835' = [&U] (1,2,(3,((4,5),(((((6,7),(8,9)),10),11),((((((12,20),(13,14)),((((15,16),17),18),19)),(((((21,22),23),25),(24,26)),28)),27),29)))));
tree 'PAUP_836' = [&U] (1,2,(3,((4,5),(((((6,(8,9)),7),10),11),((((((12,20),(13,14)),(((15,(16,17)),18),19)),(((((21,22),23),25),(24,26)),28)),27),29)))));
tree 'PAUP_837' = [&U] (1,2,(3,((4,5),(((((6,7),(8,9)),10),11),((((((12,20),(13,14)),((((15,28),(16,17)),18),19)),((((21,22),23),25),(24,26))),27),29)))));
tree 'PAUP_838' = [&U] (1,2,(3,((4,5),(((((6,7),(8,9)),10),11),((((((12,20),(13,14)),((((15,16),17),18),19)),(((((21,22),23),(24,26)),25),28)),27),29)))));
tree 'PAUP_839' = [&U] (1,2,(3,((4,5),(((((6,(8,9)),7),10),11),((((((12,20),(13,14)),(((15,(16,17)),18),19)),(((((21,22),23),(24,26)),25),28)),27),29)))));
tree 'PAUP_840' = [&U] (1,2,(3,((4,5),(((((6,7),(8,9)),10),11),((((((12,20),(13,14)),((((15,28),(16,17)),18),19)),((((21,22),23),(24,26)),25)),27),29)))));
tree 'PAUP_841' = [&U] (1,2,(3,((4,5),(((((6,7),(8,9)),10),11),((((((12,20),(13,14)),((((15,16),17),18),19)),((((21,22),23),((24,26),25)),28)),27),29)))));
tree 'PAUP_842' = [&U] (1,2,(3,((4,5),(((((6,(8,9)),7),10),11),((((((12,20),(13,14)),(((15,(16,17)),18),19)),((((21,22),23),((24,26),25)),28)),27),29)))));
tree 'PAUP_843' = [&U] (1,2,(3,((4,5),(((((6,7),(8,9)),10),11),((((((12,20),(13,14)),((((15,28),(16,17)),18),19)),(((21,22),23),((24,26),25))),27),29)))));
tree 'PAUP_844' = [&U] (1,2,(3,((4,5),(((((6,(8,9)),7),10),11),((((((12,20),(13,14)),((((15,16),17),18),19)),((((21,22),23),((24,25),26)),28)),27),29)))));
tree 'PAUP_845' = [&U] (1,2,(3,((4,5),(((((6,(8,9)),7),10),11),((((((12,20),(13,14)),((((15,28),(16,17)),18),19)),(((21,22),23),((24,25),26))),27),29)))));
tree 'PAUP_846' = [&U] (1,2,(3,((4,5),(((((6,7),(8,9)),10),11),((((((12,20),(13,14)),((((15,16),(17,28)),18),19)),(((21,22),23),((24,25),26))),27),29)))));
tree 'PAUP_847' = [&U] (1,2,(3,((4,5),(((((6,7),(8,9)),10),11),(((((12,20),(13,14)),((((15,16),17),18),19)),((((((21,22),23),25),(24,26)),27),28)),29)))));
tree 'PAUP_848' = [&U] (1,2,(3,((4,5),(((((6,(8,9)),7),10),11),(((((12,20),(13,14)),(((15,(16,17)),18),19)),((((((21,22),23),25),(24,26)),27),28)),29)))));
tree 'PAUP_849' = [&U] (1,2,(3,((4,5),(((((6,7),(8,9)),10),11),(((((12,20),(13,14)),((((15,28),(16,17)),18),19)),(((((21,22),23),25),(24,26)),27)),29)))));
tree 'PAUP_850' = [&U] (1,2,(3,((4,5),(((((6,7),(8,9)),10),11),(((((12,20),(13,14)),((((15,16),17),18),19)),((((((21,22),23),(24,26)),25),27),28)),29)))));
tree 'PAUP_851' = [&U] (1,2,(3,((4,5),(((((6,(8,9)),7),10),11),(((((12,20),(13,14)),(((15,(16,17)),18),19)),((((((21,22),23),(24,26)),25),27),28)),29)))));
tree 'PAUP_852' = [&U] (1,2,(3,((4,5),(((((6,7),(8,9)),10),11),(((((12,20),(13,14)),((((15,28),(16,17)),18),19)),(((((21,22),23),(24,26)),25),27)),29)))));
tree 'PAUP_853' = [&U] (1,2,(3,((4,5),(((((6,(8,9)),7),10),11),(((((12,20),(13,14)),((((15,16),17),18),19)),(((((21,22),23),((24,25),26)),27),28)),29)))));
tree 'PAUP_854' = [&U] (1,2,(3,((4,5),(((((6,7),(8,9)),10),11),(((((12,20),(13,14)),((((15,16),(17,28)),18),19)),((((21,22),23),((24,25),26)),27)),29)))));
tree 'PAUP_855' = [&U] (1,2,(3,((4,5),(((((6,(8,9)),7),10),11),(((((12,20),(13,14)),((((15,28),(16,17)),18),19)),((((21,22),23),((24,25),26)),27)),29)))));
tree 'PAUP_856' = [&U] (1,2,(3,((4,5),(((((6,(8,9)),7),10),11),(((((12,20),(13,14)),((((15,16),17),18),19)),(((((21,22),23),((24,26),25)),27),28)),29)))));
tree 'PAUP_857' = [&U] (1,2,(3,((4,5),(((((6,7),(8,9)),10),11),(((((12,20),(13,14)),((((15,16),(17,28)),18),19)),((((21,22),23),((24,26),25)),27)),29)))));
tree 'PAUP_858' = [&U] (1,2,(3,((4,5),(((((6,(8,9)),7),10),11),(((((12,20),(13,14)),((((15,28),(16,17)),18),19)),((((21,22),23),((24,26),25)),27)),29)))));
tree 'PAUP_859' = [&U] (1,2,(3,((4,5),(((((6,(8,9)),7),10),11),(((((12,20),(13,14)),((((15,16),17),18),19)),(((((21,22),23),27),((24,26),25)),28)),29)))));
tree 'PAUP_860' = [&U] (1,2,(3,((4,5),(((((6,7),(8,9)),10),11),(((((12,20),(13,14)),((((15,16),(17,28)),18),19)),((((21,22),23),27),((24,26),25))),29)))));
tree 'PAUP_861' = [&U] (1,2,(3,((4,5),(((((6,(8,9)),7),10),11),(((((12,20),(13,14)),((((15,28),(16,17)),18),19)),((((21,22),23),27),((24,26),25))),29)))));
tree 'PAUP_862' = [&U] (1,2,(3,((4,5),(((((6,(8,9)),7),10),11),(((((12,20),(13,14)),((((15,16),17),18),19)),(((((21,22),23),(24,(25,26))),27),28)),29)))));
tree 'PAUP_863' = [&U] (1,2,(3,((4,5),(((((6,7),(8,9)),10),11),(((((12,20),(13,14)),((((15,16),(17,28)),18),19)),((((21,22),23),(24,(25,26))),27)),29)))));
tree 'PAUP_864' = [&U] (1,2,(3,((4,5),(((((6,(8,9)),7),10),11),(((((12,20),(13,14)),((((15,28),(16,17)),18),19)),((((21,22),23),(24,(25,26))),27)),29)))));
tree 'PAUP_865' = [&U] (1,2,(3,((4,5),(((((6,(8,9)),7),10),11),(((((12,20),(13,14)),((((15,16),17),18),19)),(((((21,22),23),27),(24,(25,26))),28)),29)))));
tree 'PAUP_866' = [&U] (1,2,(3,((4,5),(((((6,7),(8,9)),10),11),(((((12,20),(13,14)),((((15,16),(17,28)),18),19)),((((21,22),23),27),(24,(25,26)))),29)))));
tree 'PAUP_867' = [&U] (1,2,(3,((4,5),(((((6,(8,9)),7),10),11),(((((12,20),(13,14)),((((15,28),(16,17)),18),19)),((((21,22),23),27),(24,(25,26)))),29)))));
tree 'PAUP_868' = [&U] (1,2,(3,((4,5),(((((6,(8,9)),7),10),11),(((((12,20),(13,14)),((((15,16),17),18),19)),((((21,22),23),((24,(25,26)),27)),28)),29)))));
tree 'PAUP_869' = [&U] (1,2,(3,((4,5),(((((6,7),(8,9)),10),11),(((((12,20),(13,14)),((((15,16),(17,28)),18),19)),(((21,22),23),((24,(25,26)),27))),29)))));
tree 'PAUP_870' = [&U] (1,2,(3,((4,5),(((((6,(8,9)),7),10),11),(((((12,20),(13,14)),((((15,16),17),18),19)),((((21,22),23),(((24,26),25),27)),28)),29)))));
tree 'PAUP_871' = [&U] (1,2,(3,((4,5),(((((6,7),(8,9)),10),11),(((((12,20),(13,14)),((((15,16),(17,28)),18),19)),(((21,22),23),(((24,26),25),27))),29)))));
tree 'PAUP_872' = [&U] (1,2,(3,((4,5),(((((6,(8,9)),7),10),11),(((((12,20),(13,14)),((((15,16),(17,28)),18),19)),(((21,22),23),(((24,25),26),27))),29)))));
tree 'PAUP_873' = [&U] (1,2,(3,((4,5),(((((6,(8,9)),7),10),11),(((((12,20),(13,14)),((((15,28),(16,17)),18),19)),(((21,22),23),((24,(25,26)),27))),29)))));
tree 'PAUP_874' = [&U] (1,2,(3,((4,5),(((((6,(8,9)),7),10),11),(((((12,20),(13,14)),((((15,28),(16,17)),18),19)),(((21,22),23),(((24,26),25),27))),29)))));
tree 'PAUP_875' = [&U] (1,2,(3,((4,5),((((6,7),((8,9),10)),11),(((((12,(13,14)),(((((15,(16,17)),18),19),28),20)),(((21,22),23),(24,(25,26)))),27),29)))));
tree 'PAUP_876' = [&U] (1,2,(3,((4,5),(((((6,7),10),11),(8,9)),(((((12,(13,14)),(((((15,(16,17)),18),19),28),20)),(((21,22),23),(24,(25,26)))),27),29)))));
tree 'PAUP_877' = [&U] (1,2,(3,((4,5),(((((6,7),10),(8,9)),11),(((((12,(13,14)),(((((15,(16,17)),18),19),28),20)),(((21,22),23),(24,(25,26)))),27),29)))));
tree 'PAUP_878' = [&U] (1,2,(3,((4,5),((((6,(8,9)),(7,10)),11),(((((12,(13,14)),(((((15,(16,17)),18),19),28),20)),(((21,22),23),(24,(25,26)))),27),29)))));
tree 'PAUP_879' = [&U] (1,2,(3,((4,5),(((((6,(8,9)),10),7),11),(((((12,(13,14)),(((((15,(16,17)),18),19),28),20)),(((21,22),23),(24,(25,26)))),27),29)))));
tree 'PAUP_880' = [&U] (1,2,(3,((4,5),(((((6,(8,9)),7),10),11),(((((12,(13,14)),(((((15,(16,17)),18),19),28),20)),(((21,22),23),(24,(25,26)))),27),29)))));
tree 'PAUP_881' = [&U] (1,2,(3,((4,5),((((6,7),((8,9),10)),11),(((((12,(13,14)),(((((15,(16,17)),18),19),28),20)),((((21,22),23),25),(24,26))),27),29)))));
tree 'PAUP_882' = [&U] (1,2,(3,((4,5),(((((6,7),10),11),(8,9)),(((((12,(13,14)),(((((15,(16,17)),18),19),28),20)),((((21,22),23),25),(24,26))),27),29)))));
tree 'PAUP_883' = [&U] (1,2,(3,((4,5),(((((6,7),10),(8,9)),11),(((((12,(13,14)),(((((15,(16,17)),18),19),28),20)),((((21,22),23),25),(24,26))),27),29)))));
tree 'PAUP_884' = [&U] (1,2,(3,((4,5),((((6,(8,9)),(7,10)),11),(((((12,(13,14)),(((((15,(16,17)),18),19),28),20)),((((21,22),23),25),(24,26))),27),29)))));
tree 'PAUP_885' = [&U] (1,2,(3,((4,5),(((((6,(8,9)),10),7),11),(((((12,(13,14)),(((((15,(16,17)),18),19),28),20)),((((21,22),23),25),(24,26))),27),29)))));
tree 'PAUP_886' = [&U] (1,2,(3,((4,5),(((((6,(8,9)),7),10),11),(((((12,(13,14)),(((((15,(16,17)),18),19),28),20)),((((21,22),23),25),(24,26))),27),29)))));
tree 'PAUP_887' = [&U] (1,2,(3,((4,5),((((6,7),((8,9),10)),11),(((((12,(13,14)),(((((15,(16,17)),18),19),28),20)),((((21,22),23),(24,26)),25)),27),29)))));
tree 'PAUP_888' = [&U] (1,2,(3,((4,5),(((((6,7),10),11),(8,9)),(((((12,(13,14)),(((((15,(16,17)),18),19),28),20)),((((21,22),23),(24,26)),25)),27),29)))));
tree 'PAUP_889' = [&U] (1,2,(3,((4,5),(((((6,7),10),(8,9)),11),(((((12,(13,14)),(((((15,(16,17)),18),19),28),20)),((((21,22),23),(24,26)),25)),27),29)))));
tree 'PAUP_890' = [&U] (1,2,(3,((4,5),((((6,(8,9)),(7,10)),11),(((((12,(13,14)),(((((15,(16,17)),18),19),28),20)),((((21,22),23),(24,26)),25)),27),29)))));
tree 'PAUP_891' = [&U] (1,2,(3,((4,5),(((((6,(8,9)),10),7),11),(((((12,(13,14)),(((((15,(16,17)),18),19),28),20)),((((21,22),23),(24,26)),25)),27),29)))));
tree 'PAUP_892' = [&U] (1,2,(3,((4,5),(((((6,(8,9)),7),10),11),(((((12,(13,14)),(((((15,(16,17)),18),19),28),20)),((((21,22),23),(24,26)),25)),27),29)))));
tree 'PAUP_893' = [&U] (1,2,(3,((4,5),((((6,7),((8,9),10)),11),(((((12,(13,14)),(((((15,(16,17)),18),19),28),20)),(((21,22),23),((24,26),25))),27),29)))));
tree 'PAUP_894' = [&U] (1,2,(3,((4,5),(((((6,7),10),11),(8,9)),(((((12,(13,14)),(((((15,(16,17)),18),19),28),20)),(((21,22),23),((24,26),25))),27),29)))));
tree 'PAUP_895' = [&U] (1,2,(3,((4,5),(((((6,7),10),(8,9)),11),(((((12,(13,14)),(((((15,(16,17)),18),19),28),20)),(((21,22),23),((24,26),25))),27),29)))));
tree 'PAUP_896' = [&U] (1,2,(3,((4,5),((((6,(8,9)),(7,10)),11),(((((12,(13,14)),(((((15,(16,17)),18),19),28),20)),(((21,22),23),((24,26),25))),27),29)))));
tree 'PAUP_897' = [&U] (1,2,(3,((4,5),(((((6,(8,9)),10),7),11),(((((12,(13,14)),(((((15,(16,17)),18),19),28),20)),(((21,22),23),((24,26),25))),27),29)))));
tree 'PAUP_898' = [&U] (1,2,(3,((4,5),(((((6,(8,9)),7),10),11),(((((12,(13,14)),(((((15,(16,17)),18),19),28),20)),(((21,22),23),((24,26),25))),27),29)))));
tree 'PAUP_899' = [&U] (1,2,(3,((4,5),((((6,7),((8,9),10)),11),((((12,(13,14)),(((((15,(16,17)),18),19),28),20)),(((((21,22),23),25),(24,26)),27)),29)))));
tree 'PAUP_900' = [&U] (1,2,(3,((4,5),(((((6,7),10),11),(8,9)),((((12,(13,14)),(((((15,(16,17)),18),19),28),20)),(((((21,22),23),25),(24,26)),27)),29)))));
tree 'PAUP_901' = [&U] (1,2,(3,((4,5),(((((6,7),10),(8,9)),11),((((12,(13,14)),(((((15,(16,17)),18),19),28),20)),(((((21,22),23),25),(24,26)),27)),29)))));
tree 'PAUP_902' = [&U] (1,2,(3,((4,5),((((6,(8,9)),(7,10)),11),((((12,(13,14)),(((((15,(16,17)),18),19),28),20)),(((((21,22),23),25),(24,26)),27)),29)))));
tree 'PAUP_903' = [&U] (1,2,(3,((4,5),(((((6,(8,9)),10),7),11),((((12,(13,14)),(((((15,(16,17)),18),19),28),20)),(((((21,22),23),25),(24,26)),27)),29)))));
tree 'PAUP_904' = [&U] (1,2,(3,((4,5),(((((6,(8,9)),7),10),11),((((12,(13,14)),(((((15,(16,17)),18),19),28),20)),(((((21,22),23),25),(24,26)),27)),29)))));
tree 'PAUP_905' = [&U] (1,2,(3,((4,5),((((6,7),((8,9),10)),11),((((12,(13,14)),(((((15,(16,17)),18),19),28),20)),(((((21,22),23),(24,26)),25),27)),29)))));
tree 'PAUP_906' = [&U] (1,2,(3,((4,5),(((((6,7),10),11),(8,9)),((((12,(13,14)),(((((15,(16,17)),18),19),28),20)),(((((21,22),23),(24,26)),25),27)),29)))));
tree 'PAUP_907' = [&U] (1,2,(3,((4,5),(((((6,7),10),(8,9)),11),((((12,(13,14)),(((((15,(16,17)),18),19),28),20)),(((((21,22),23),(24,26)),25),27)),29)))));
tree 'PAUP_908' = [&U] (1,2,(3,((4,5),((((6,(8,9)),(7,10)),11),((((12,(13,14)),(((((15,(16,17)),18),19),28),20)),(((((21,22),23),(24,26)),25),27)),29)))));
tree 'PAUP_909' = [&U] (1,2,(3,((4,5),(((((6,(8,9)),10),7),11),((((12,(13,14)),(((((15,(16,17)),18),19),28),20)),(((((21,22),23),(24,26)),25),27)),29)))));
tree 'PAUP_910' = [&U] (1,2,(3,((4,5),(((((6,(8,9)),7),10),11),((((12,(13,14)),(((((15,(16,17)),18),19),28),20)),(((((21,22),23),(24,26)),25),27)),29)))));
tree 'PAUP_911' = [&U] (1,2,(3,((4,5),((((6,7),((8,9),10)),11),((((((12,(13,14)),((((15,(16,17)),18),19),28)),20),(((21,22),23),((24,26),25))),27),29)))));
tree 'PAUP_912' = [&U] (1,2,(3,((4,5),(((((6,7),10),11),(8,9)),((((((12,(13,14)),((((15,(16,17)),18),19),28)),20),(((21,22),23),((24,26),25))),27),29)))));
tree 'PAUP_913' = [&U] (1,2,(3,((4,5),(((((6,7),10),(8,9)),11),((((((12,(13,14)),((((15,(16,17)),18),19),28)),20),(((21,22),23),((24,26),25))),27),29)))));
tree 'PAUP_914' = [&U] (1,2,(3,((4,5),((((6,(8,9)),(7,10)),11),((((((12,(13,14)),((((15,(16,17)),18),19),28)),20),(((21,22),23),((24,26),25))),27),29)))));
tree 'PAUP_915' = [&U] (1,2,(3,((4,5),(((((6,(8,9)),10),7),11),((((((12,(13,14)),((((15,(16,17)),18),19),28)),20),(((21,22),23),((24,26),25))),27),29)))));
tree 'PAUP_916' = [&U] (1,2,(3,((4,5),(((((6,(8,9)),7),10),11),((((((12,(13,14)),((((15,(16,17)),18),19),28)),20),(((21,22),23),((24,26),25))),27),29)))));
tree 'PAUP_917' = [&U] (1,2,(3,((4,5),(((((6,7),(8,9)),10),11),(((((((12,20),13),14),((((15,(16,17)),18),19),28)),(((21,22),23),((24,26),25))),27),29)))));
tree 'PAUP_918' = [&U] (1,2,(3,((4,5),(((((6,7),(8,9)),10),11),(((((((12,20),14),13),((((15,(16,17)),18),19),28)),(((21,22),23),((24,26),25))),27),29)))));
tree 'PAUP_919' = [&U] (1,2,(3,((4,5),(((((6,7),(8,9)),10),11),((((((12,(13,14)),20),(((((15,16),17),18),19),28)),(((21,22),23),((24,26),25))),27),29)))));
tree 'PAUP_920' = [&U] (1,2,(3,((4,5),((((6,7),((8,9),10)),11),((((((12,(13,14)),20),((((15,(16,17)),18),19),28)),(((21,22),23),((24,26),25))),27),29)))));
tree 'PAUP_921' = [&U] (1,2,(3,((4,5),(((((6,7),10),11),(8,9)),((((((12,(13,14)),20),((((15,(16,17)),18),19),28)),(((21,22),23),((24,26),25))),27),29)))));
tree 'PAUP_922' = [&U] (1,2,(3,((4,5),(((((6,7),10),(8,9)),11),((((((12,(13,14)),20),((((15,(16,17)),18),19),28)),(((21,22),23),((24,26),25))),27),29)))));
tree 'PAUP_923' = [&U] (1,2,(3,((4,5),((((6,(8,9)),(7,10)),11),((((((12,(13,14)),20),((((15,(16,17)),18),19),28)),(((21,22),23),((24,26),25))),27),29)))));
tree 'PAUP_924' = [&U] (1,2,(3,((4,5),(((((6,(8,9)),10),7),11),((((((12,(13,14)),20),((((15,(16,17)),18),19),28)),(((21,22),23),((24,26),25))),27),29)))));
tree 'PAUP_925' = [&U] (1,2,(3,((4,5),(((((6,(8,9)),7),10),11),((((((12,(13,14)),20),((((15,(16,17)),18),19),28)),(((21,22),23),((24,26),25))),27),29)))));
tree 'PAUP_926' = [&U] (1,2,(3,((4,5),((((6,7),((8,9),10)),11),((((((12,(13,14)),((((15,(16,17)),18),19),28)),20),(((21,22),23),(24,(25,26)))),27),29)))));
tree 'PAUP_927' = [&U] (1,2,(3,((4,5),(((((6,7),10),11),(8,9)),((((((12,(13,14)),((((15,(16,17)),18),19),28)),20),(((21,22),23),(24,(25,26)))),27),29)))));
tree 'PAUP_928' = [&U] (1,2,(3,((4,5),(((((6,7),10),(8,9)),11),((((((12,(13,14)),((((15,(16,17)),18),19),28)),20),(((21,22),23),(24,(25,26)))),27),29)))));
tree 'PAUP_929' = [&U] (1,2,(3,((4,5),((((6,(8,9)),(7,10)),11),((((((12,(13,14)),((((15,(16,17)),18),19),28)),20),(((21,22),23),(24,(25,26)))),27),29)))));
tree 'PAUP_930' = [&U] (1,2,(3,((4,5),(((((6,(8,9)),10),7),11),((((((12,(13,14)),((((15,(16,17)),18),19),28)),20),(((21,22),23),(24,(25,26)))),27),29)))));
tree 'PAUP_931' = [&U] (1,2,(3,((4,5),(((((6,(8,9)),7),10),11),((((((12,(13,14)),((((15,(16,17)),18),19),28)),20),(((21,22),23),(24,(25,26)))),27),29)))));
tree 'PAUP_932' = [&U] (1,2,(3,((4,5),(((((6,7),(8,9)),10),11),(((((((12,20),13),14),((((15,(16,17)),18),19),28)),(((21,22),23),(24,(25,26)))),27),29)))));
tree 'PAUP_933' = [&U] (1,2,(3,((4,5),(((((6,7),(8,9)),10),11),(((((((12,20),14),13),((((15,(16,17)),18),19),28)),(((21,22),23),(24,(25,26)))),27),29)))));
tree 'PAUP_934' = [&U] (1,2,(3,((4,5),(((((6,7),(8,9)),10),11),((((((12,(13,14)),20),(((((15,16),17),18),19),28)),(((21,22),23),(24,(25,26)))),27),29)))));
tree 'PAUP_935' = [&U] (1,2,(3,((4,5),((((6,7),((8,9),10)),11),((((((12,(13,14)),20),((((15,(16,17)),18),19),28)),(((21,22),23),(24,(25,26)))),27),29)))));
tree 'PAUP_936' = [&U] (1,2,(3,((4,5),(((((6,7),10),11),(8,9)),((((((12,(13,14)),20),((((15,(16,17)),18),19),28)),(((21,22),23),(24,(25,26)))),27),29)))));
tree 'PAUP_937' = [&U] (1,2,(3,((4,5),(((((6,7),10),(8,9)),11),((((((12,(13,14)),20),((((15,(16,17)),18),19),28)),(((21,22),23),(24,(25,26)))),27),29)))));
tree 'PAUP_938' = [&U] (1,2,(3,((4,5),((((6,(8,9)),(7,10)),11),((((((12,(13,14)),20),((((15,(16,17)),18),19),28)),(((21,22),23),(24,(25,26)))),27),29)))));
tree 'PAUP_939' = [&U] (1,2,(3,((4,5),(((((6,(8,9)),10),7),11),((((((12,(13,14)),20),((((15,(16,17)),18),19),28)),(((21,22),23),(24,(25,26)))),27),29)))));
tree 'PAUP_940' = [&U] (1,2,(3,((4,5),(((((6,(8,9)),7),10),11),((((((12,(13,14)),20),((((15,(16,17)),18),19),28)),(((21,22),23),(24,(25,26)))),27),29)))));
tree 'PAUP_941' = [&U] (1,2,(3,((4,5),(((((6,(8,9)),7),10),11),(((((12,(13,14)),(((((15,28),(16,17)),18),19),20)),(((21,22),23),(24,(25,26)))),27),29)))));
tree 'PAUP_942' = [&U] (1,2,(3,((4,5),(((((6,(8,9)),7),10),11),(((((12,(13,14)),(((((15,28),(16,17)),18),19),20)),((((21,22),23),25),(24,26))),27),29)))));
tree 'PAUP_943' = [&U] (1,2,(3,((4,5),(((((6,(8,9)),7),10),11),(((((12,(13,14)),(((((15,28),(16,17)),18),19),20)),((((21,22),23),(24,26)),25)),27),29)))));
tree 'PAUP_944' = [&U] (1,2,(3,((4,5),(((((6,(8,9)),7),10),11),(((((12,(13,14)),(((((15,28),(16,17)),18),19),20)),(((21,22),23),((24,26),25))),27),29)))));
tree 'PAUP_945' = [&U] (1,2,(3,((4,5),(((((6,(8,9)),7),10),11),((((12,(13,14)),(((((15,28),(16,17)),18),19),20)),(((((21,22),23),25),(24,26)),27)),29)))));
tree 'PAUP_946' = [&U] (1,2,(3,((4,5),(((((6,(8,9)),7),10),11),((((12,(13,14)),(((((15,28),(16,17)),18),19),20)),(((((21,22),23),(24,26)),25),27)),29)))));
tree 'PAUP_947' = [&U] (1,2,(3,((4,5),(((((6,(8,9)),7),10),11),((((((12,(13,14)),((((15,28),(16,17)),18),19)),20),(((21,22),23),((24,26),25))),27),29)))));
tree 'PAUP_948' = [&U] (1,2,(3,((4,5),(((((6,(8,9)),7),10),11),((((((12,(13,14)),20),((((15,28),(16,17)),18),19)),(((21,22),23),((24,26),25))),27),29)))));
tree 'PAUP_949' = [&U] (1,2,(3,((4,5),(((((6,(8,9)),7),10),11),((((((12,(13,14)),((((15,28),(16,17)),18),19)),20),(((21,22),23),(24,(25,26)))),27),29)))));
tree 'PAUP_950' = [&U] (1,2,(3,((4,5),(((((6,(8,9)),7),10),11),((((((12,(13,14)),20),((((15,28),(16,17)),18),19)),(((21,22),23),(24,(25,26)))),27),29)))));
tree 'PAUP_951' = [&U] (1,2,(3,((4,5),((((6,7),((8,9),10)),11),((((((12,(13,14)),((((15,(16,17)),18),19),28)),20),((((21,22),23),25),(24,26))),27),29)))));
tree 'PAUP_952' = [&U] (1,2,(3,((4,5),(((((6,7),10),11),(8,9)),((((((12,(13,14)),((((15,(16,17)),18),19),28)),20),((((21,22),23),25),(24,26))),27),29)))));
tree 'PAUP_953' = [&U] (1,2,(3,((4,5),(((((6,7),10),(8,9)),11),((((((12,(13,14)),((((15,(16,17)),18),19),28)),20),((((21,22),23),25),(24,26))),27),29)))));
tree 'PAUP_954' = [&U] (1,2,(3,((4,5),((((6,(8,9)),(7,10)),11),((((((12,(13,14)),((((15,(16,17)),18),19),28)),20),((((21,22),23),25),(24,26))),27),29)))));
tree 'PAUP_955' = [&U] (1,2,(3,((4,5),(((((6,(8,9)),10),7),11),((((((12,(13,14)),((((15,(16,17)),18),19),28)),20),((((21,22),23),25),(24,26))),27),29)))));
tree 'PAUP_956' = [&U] (1,2,(3,((4,5),(((((6,(8,9)),7),10),11),((((((12,(13,14)),((((15,(16,17)),18),19),28)),20),((((21,22),23),25),(24,26))),27),29)))));
tree 'PAUP_957' = [&U] (1,2,(3,((4,5),((((6,7),((8,9),10)),11),((((((12,(13,14)),((((15,(16,17)),18),19),28)),20),((((21,22),23),(24,26)),25)),27),29)))));
tree 'PAUP_958' = [&U] (1,2,(3,((4,5),(((((6,7),10),11),(8,9)),((((((12,(13,14)),((((15,(16,17)),18),19),28)),20),((((21,22),23),(24,26)),25)),27),29)))));
tree 'PAUP_959' = [&U] (1,2,(3,((4,5),(((((6,7),10),(8,9)),11),((((((12,(13,14)),((((15,(16,17)),18),19),28)),20),((((21,22),23),(24,26)),25)),27),29)))));
tree 'PAUP_960' = [&U] (1,2,(3,((4,5),((((6,(8,9)),(7,10)),11),((((((12,(13,14)),((((15,(16,17)),18),19),28)),20),((((21,22),23),(24,26)),25)),27),29)))));
tree 'PAUP_961' = [&U] (1,2,(3,((4,5),(((((6,(8,9)),10),7),11),((((((12,(13,14)),((((15,(16,17)),18),19),28)),20),((((21,22),23),(24,26)),25)),27),29)))));
tree 'PAUP_962' = [&U] (1,2,(3,((4,5),(((((6,(8,9)),7),10),11),((((((12,(13,14)),((((15,(16,17)),18),19),28)),20),((((21,22),23),(24,26)),25)),27),29)))));
tree 'PAUP_963' = [&U] (1,2,(3,((4,5),((((6,7),((8,9),10)),11),(((((12,(13,14)),((((15,(16,17)),18),19),28)),20),(((((21,22),23),25),(24,26)),27)),29)))));
tree 'PAUP_964' = [&U] (1,2,(3,((4,5),(((((6,7),10),11),(8,9)),(((((12,(13,14)),((((15,(16,17)),18),19),28)),20),(((((21,22),23),25),(24,26)),27)),29)))));
tree 'PAUP_965' = [&U] (1,2,(3,((4,5),(((((6,7),10),(8,9)),11),(((((12,(13,14)),((((15,(16,17)),18),19),28)),20),(((((21,22),23),25),(24,26)),27)),29)))));
tree 'PAUP_966' = [&U] (1,2,(3,((4,5),((((6,(8,9)),(7,10)),11),(((((12,(13,14)),((((15,(16,17)),18),19),28)),20),(((((21,22),23),25),(24,26)),27)),29)))));
tree 'PAUP_967' = [&U] (1,2,(3,((4,5),(((((6,(8,9)),10),7),11),(((((12,(13,14)),((((15,(16,17)),18),19),28)),20),(((((21,22),23),25),(24,26)),27)),29)))));
tree 'PAUP_968' = [&U] (1,2,(3,((4,5),(((((6,(8,9)),7),10),11),(((((12,(13,14)),((((15,(16,17)),18),19),28)),20),(((((21,22),23),25),(24,26)),27)),29)))));
tree 'PAUP_969' = [&U] (1,2,(3,((4,5),((((6,7),((8,9),10)),11),(((((12,(13,14)),((((15,(16,17)),18),19),28)),20),(((((21,22),23),(24,26)),25),27)),29)))));
tree 'PAUP_970' = [&U] (1,2,(3,((4,5),(((((6,7),10),11),(8,9)),(((((12,(13,14)),((((15,(16,17)),18),19),28)),20),(((((21,22),23),(24,26)),25),27)),29)))));
tree 'PAUP_971' = [&U] (1,2,(3,((4,5),(((((6,7),10),(8,9)),11),(((((12,(13,14)),((((15,(16,17)),18),19),28)),20),(((((21,22),23),(24,26)),25),27)),29)))));
tree 'PAUP_972' = [&U] (1,2,(3,((4,5),((((6,(8,9)),(7,10)),11),(((((12,(13,14)),((((15,(16,17)),18),19),28)),20),(((((21,22),23),(24,26)),25),27)),29)))));
tree 'PAUP_973' = [&U] (1,2,(3,((4,5),(((((6,(8,9)),10),7),11),(((((12,(13,14)),((((15,(16,17)),18),19),28)),20),(((((21,22),23),(24,26)),25),27)),29)))));
tree 'PAUP_974' = [&U] (1,2,(3,((4,5),(((((6,(8,9)),7),10),11),(((((12,(13,14)),((((15,(16,17)),18),19),28)),20),(((((21,22),23),(24,26)),25),27)),29)))));
tree 'PAUP_975' = [&U] (1,2,(3,((4,5),(((((6,(8,9)),7),10),11),((((((12,(13,14)),((((15,28),(16,17)),18),19)),20),((((21,22),23),25),(24,26))),27),29)))));
tree 'PAUP_976' = [&U] (1,2,(3,((4,5),(((((6,(8,9)),7),10),11),((((((12,(13,14)),((((15,28),(16,17)),18),19)),20),((((21,22),23),(24,26)),25)),27),29)))));
tree 'PAUP_977' = [&U] (1,2,(3,((4,5),(((((6,(8,9)),7),10),11),(((((12,(13,14)),((((15,28),(16,17)),18),19)),20),(((((21,22),23),25),(24,26)),27)),29)))));
tree 'PAUP_978' = [&U] (1,2,(3,((4,5),(((((6,(8,9)),7),10),11),(((((12,(13,14)),((((15,28),(16,17)),18),19)),20),(((((21,22),23),(24,26)),25),27)),29)))));
tree 'PAUP_979' = [&U] (1,2,(3,((4,5),((((6,7),((8,9),10)),11),((((((12,20),13),14),((((15,(16,17)),18),19),28)),((((21,22),23),27),((24,25),26))),29)))));
tree 'PAUP_980' = [&U] (1,2,(3,((4,5),(((((6,7),10),11),(8,9)),((((((12,20),13),14),((((15,(16,17)),18),19),28)),((((21,22),23),27),((24,25),26))),29)))));
tree 'PAUP_981' = [&U] (1,2,(3,((4,5),(((((6,7),10),(8,9)),11),((((((12,20),13),14),((((15,(16,17)),18),19),28)),((((21,22),23),27),((24,25),26))),29)))));
tree 'PAUP_982' = [&U] (1,2,(3,((4,5),((((6,(8,9)),(7,10)),11),((((((12,20),13),14),((((15,(16,17)),18),19),28)),((((21,22),23),27),((24,25),26))),29)))));
tree 'PAUP_983' = [&U] (1,2,(3,((4,5),(((((6,(8,9)),10),7),11),((((((12,20),13),14),((((15,(16,17)),18),19),28)),((((21,22),23),27),((24,25),26))),29)))));
tree 'PAUP_984' = [&U] (1,2,(3,((4,5),(((((6,(8,9)),7),10),11),((((((12,20),13),14),((((15,(16,17)),18),19),28)),((((21,22),23),27),((24,25),26))),29)))));
tree 'PAUP_985' = [&U] (1,2,(3,((4,5),(((((6,7),(8,9)),10),11),((((((12,20),13),14),(((((15,16),17),18),19),28)),((((21,22),23),27),((24,25),26))),29)))));
tree 'PAUP_986' = [&U] (1,2,(3,((4,5),(((((6,7),(8,9)),10),11),(((((((12,20),13),14),((((15,(16,17)),18),19),28)),((((21,22),23),25),(24,26))),27),29)))));
tree 'PAUP_987' = [&U] (1,2,(3,((4,5),(((((6,7),(8,9)),10),11),(((((((12,20),13),14),((((15,(16,17)),18),19),28)),((((21,22),23),(24,26)),25)),27),29)))));
tree 'PAUP_988' = [&U] (1,2,(3,((4,5),((((6,7),((8,9),10)),11),(((((((12,20),13),14),((((15,(16,17)),18),19),28)),(((21,22),23),((24,25),26))),27),29)))));
tree 'PAUP_989' = [&U] (1,2,(3,((4,5),(((((6,7),10),11),(8,9)),(((((((12,20),13),14),((((15,(16,17)),18),19),28)),(((21,22),23),((24,25),26))),27),29)))));
tree 'PAUP_990' = [&U] (1,2,(3,((4,5),(((((6,7),10),(8,9)),11),(((((((12,20),13),14),((((15,(16,17)),18),19),28)),(((21,22),23),((24,25),26))),27),29)))));
tree 'PAUP_991' = [&U] (1,2,(3,((4,5),((((6,(8,9)),(7,10)),11),(((((((12,20),13),14),((((15,(16,17)),18),19),28)),(((21,22),23),((24,25),26))),27),29)))));
tree 'PAUP_992' = [&U] (1,2,(3,((4,5),(((((6,(8,9)),10),7),11),(((((((12,20),13),14),((((15,(16,17)),18),19),28)),(((21,22),23),((24,25),26))),27),29)))));
tree 'PAUP_993' = [&U] (1,2,(3,((4,5),(((((6,(8,9)),7),10),11),(((((((12,20),13),14),((((15,(16,17)),18),19),28)),(((21,22),23),((24,25),26))),27),29)))));
tree 'PAUP_994' = [&U] (1,2,(3,((4,5),(((((6,7),(8,9)),10),11),(((((((12,20),13),14),(((((15,16),17),18),19),28)),(((21,22),23),((24,25),26))),27),29)))));
tree 'PAUP_995' = [&U] (1,2,(3,((4,5),(((((6,7),(8,9)),10),11),((((((12,20),13),14),((((15,(16,17)),18),19),28)),(((((21,22),23),25),(24,26)),27)),29)))));
tree 'PAUP_996' = [&U] (1,2,(3,((4,5),(((((6,7),(8,9)),10),11),((((((12,20),13),14),((((15,(16,17)),18),19),28)),(((((21,22),23),(24,26)),25),27)),29)))));
tree 'PAUP_997' = [&U] (1,2,(3,((4,5),((((6,7),((8,9),10)),11),((((((12,20),13),14),((((15,(16,17)),18),19),28)),((((21,22),23),((24,25),26)),27)),29)))));
tree 'PAUP_998' = [&U] (1,2,(3,((4,5),(((((6,7),10),11),(8,9)),((((((12,20),13),14),((((15,(16,17)),18),19),28)),((((21,22),23),((24,25),26)),27)),29)))));
tree 'PAUP_999' = [&U] (1,2,(3,((4,5),(((((6,7),10),(8,9)),11),((((((12,20),13),14),((((15,(16,17)),18),19),28)),((((21,22),23),((24,25),26)),27)),29)))));
tree 'PAUP_1000' = [&U] (1,2,(3,((4,5),((((6,(8,9)),(7,10)),11),((((((12,20),13),14),((((15,(16,17)),18),19),28)),((((21,22),23),((24,25),26)),27)),29)))));
tree 'PAUP_1001' = [&U] (1,2,(3,((4,5),(((((6,(8,9)),10),7),11),((((((12,20),13),14),((((15,(16,17)),18),19),28)),((((21,22),23),((24,25),26)),27)),29)))));
tree 'PAUP_1002' = [&U] (1,2,(3,((4,5),(((((6,(8,9)),7),10),11),((((((12,20),13),14),((((15,(16,17)),18),19),28)),((((21,22),23),((24,25),26)),27)),29)))));
tree 'PAUP_1003' = [&U] (1,2,(3,((4,5),(((((6,7),(8,9)),10),11),((((((12,20),13),14),(((((15,16),17),18),19),28)),((((21,22),23),((24,25),26)),27)),29)))));
tree 'PAUP_1004' = [&U] (1,2,(3,((4,5),((((6,7),((8,9),10)),11),((((((12,20),13),14),((((15,(16,17)),18),19),28)),((((21,22),23),((24,26),25)),27)),29)))));
tree 'PAUP_1005' = [&U] (1,2,(3,((4,5),(((((6,7),10),11),(8,9)),((((((12,20),13),14),((((15,(16,17)),18),19),28)),((((21,22),23),((24,26),25)),27)),29)))));
tree 'PAUP_1006' = [&U] (1,2,(3,((4,5),(((((6,7),10),(8,9)),11),((((((12,20),13),14),((((15,(16,17)),18),19),28)),((((21,22),23),((24,26),25)),27)),29)))));
tree 'PAUP_1007' = [&U] (1,2,(3,((4,5),((((6,(8,9)),(7,10)),11),((((((12,20),13),14),((((15,(16,17)),18),19),28)),((((21,22),23),((24,26),25)),27)),29)))));
tree 'PAUP_1008' = [&U] (1,2,(3,((4,5),(((((6,(8,9)),10),7),11),((((((12,20),13),14),((((15,(16,17)),18),19),28)),((((21,22),23),((24,26),25)),27)),29)))));
tree 'PAUP_1009' = [&U] (1,2,(3,((4,5),(((((6,(8,9)),7),10),11),((((((12,20),13),14),((((15,(16,17)),18),19),28)),((((21,22),23),((24,26),25)),27)),29)))));
tree 'PAUP_1010' = [&U] (1,2,(3,((4,5),(((((6,7),(8,9)),10),11),((((((12,20),13),14),(((((15,16),17),18),19),28)),((((21,22),23),((24,26),25)),27)),29)))));
tree 'PAUP_1011' = [&U] (1,2,(3,((4,5),((((6,7),((8,9),10)),11),((((((12,20),13),14),((((15,(16,17)),18),19),28)),((((21,22),23),27),((24,26),25))),29)))));
tree 'PAUP_1012' = [&U] (1,2,(3,((4,5),(((((6,7),10),11),(8,9)),((((((12,20),13),14),((((15,(16,17)),18),19),28)),((((21,22),23),27),((24,26),25))),29)))));
tree 'PAUP_1013' = [&U] (1,2,(3,((4,5),(((((6,7),10),(8,9)),11),((((((12,20),13),14),((((15,(16,17)),18),19),28)),((((21,22),23),27),((24,26),25))),29)))));
tree 'PAUP_1014' = [&U] (1,2,(3,((4,5),((((6,(8,9)),(7,10)),11),((((((12,20),13),14),((((15,(16,17)),18),19),28)),((((21,22),23),27),((24,26),25))),29)))));
tree 'PAUP_1015' = [&U] (1,2,(3,((4,5),(((((6,(8,9)),10),7),11),((((((12,20),13),14),((((15,(16,17)),18),19),28)),((((21,22),23),27),((24,26),25))),29)))));
tree 'PAUP_1016' = [&U] (1,2,(3,((4,5),(((((6,(8,9)),7),10),11),((((((12,20),13),14),((((15,(16,17)),18),19),28)),((((21,22),23),27),((24,26),25))),29)))));
tree 'PAUP_1017' = [&U] (1,2,(3,((4,5),(((((6,7),(8,9)),10),11),((((((12,20),13),14),(((((15,16),17),18),19),28)),((((21,22),23),27),((24,26),25))),29)))));
tree 'PAUP_1018' = [&U] (1,2,(3,((4,5),((((6,7),((8,9),10)),11),((((((12,20),13),14),((((15,(16,17)),18),19),28)),((((21,22),23),(24,(25,26))),27)),29)))));
tree 'PAUP_1019' = [&U] (1,2,(3,((4,5),(((((6,7),10),11),(8,9)),((((((12,20),13),14),((((15,(16,17)),18),19),28)),((((21,22),23),(24,(25,26))),27)),29)))));
tree 'PAUP_1020' = [&U] (1,2,(3,((4,5),(((((6,7),10),(8,9)),11),((((((12,20),13),14),((((15,(16,17)),18),19),28)),((((21,22),23),(24,(25,26))),27)),29)))));
tree 'PAUP_1021' = [&U] (1,2,(3,((4,5),((((6,(8,9)),(7,10)),11),((((((12,20),13),14),((((15,(16,17)),18),19),28)),((((21,22),23),(24,(25,26))),27)),29)))));
tree 'PAUP_1022' = [&U] (1,2,(3,((4,5),(((((6,(8,9)),10),7),11),((((((12,20),13),14),((((15,(16,17)),18),19),28)),((((21,22),23),(24,(25,26))),27)),29)))));
tree 'PAUP_1023' = [&U] (1,2,(3,((4,5),(((((6,(8,9)),7),10),11),((((((12,20),13),14),((((15,(16,17)),18),19),28)),((((21,22),23),(24,(25,26))),27)),29)))));
tree 'PAUP_1024' = [&U] (1,2,(3,((4,5),(((((6,7),(8,9)),10),11),((((((12,20),13),14),(((((15,16),17),18),19),28)),((((21,22),23),(24,(25,26))),27)),29)))));
tree 'PAUP_1025' = [&U] (1,2,(3,((4,5),((((6,7),((8,9),10)),11),((((((12,20),13),14),((((15,(16,17)),18),19),28)),((((21,22),23),27),(24,(25,26)))),29)))));
tree 'PAUP_1026' = [&U] (1,2,(3,((4,5),(((((6,7),10),11),(8,9)),((((((12,20),13),14),((((15,(16,17)),18),19),28)),((((21,22),23),27),(24,(25,26)))),29)))));
tree 'PAUP_1027' = [&U] (1,2,(3,((4,5),(((((6,7),10),(8,9)),11),((((((12,20),13),14),((((15,(16,17)),18),19),28)),((((21,22),23),27),(24,(25,26)))),29)))));
tree 'PAUP_1028' = [&U] (1,2,(3,((4,5),((((6,(8,9)),(7,10)),11),((((((12,20),13),14),((((15,(16,17)),18),19),28)),((((21,22),23),27),(24,(25,26)))),29)))));
tree 'PAUP_1029' = [&U] (1,2,(3,((4,5),(((((6,(8,9)),10),7),11),((((((12,20),13),14),((((15,(16,17)),18),19),28)),((((21,22),23),27),(24,(25,26)))),29)))));
tree 'PAUP_1030' = [&U] (1,2,(3,((4,5),(((((6,(8,9)),7),10),11),((((((12,20),13),14),((((15,(16,17)),18),19),28)),((((21,22),23),27),(24,(25,26)))),29)))));
tree 'PAUP_1031' = [&U] (1,2,(3,((4,5),(((((6,7),(8,9)),10),11),((((((12,20),13),14),(((((15,16),17),18),19),28)),((((21,22),23),27),(24,(25,26)))),29)))));
tree 'PAUP_1032' = [&U] (1,2,(3,((4,5),((((6,7),((8,9),10)),11),((((((12,20),13),14),((((15,(16,17)),18),19),28)),(((21,22),23),((24,(25,26)),27))),29)))));
tree 'PAUP_1033' = [&U] (1,2,(3,((4,5),(((((6,7),10),11),(8,9)),((((((12,20),13),14),((((15,(16,17)),18),19),28)),(((21,22),23),((24,(25,26)),27))),29)))));
tree 'PAUP_1034' = [&U] (1,2,(3,((4,5),(((((6,7),10),(8,9)),11),((((((12,20),13),14),((((15,(16,17)),18),19),28)),(((21,22),23),((24,(25,26)),27))),29)))));
tree 'PAUP_1035' = [&U] (1,2,(3,((4,5),((((6,(8,9)),(7,10)),11),((((((12,20),13),14),((((15,(16,17)),18),19),28)),(((21,22),23),((24,(25,26)),27))),29)))));
tree 'PAUP_1036' = [&U] (1,2,(3,((4,5),(((((6,(8,9)),10),7),11),((((((12,20),13),14),((((15,(16,17)),18),19),28)),(((21,22),23),((24,(25,26)),27))),29)))));
tree 'PAUP_1037' = [&U] (1,2,(3,((4,5),(((((6,(8,9)),7),10),11),((((((12,20),13),14),((((15,(16,17)),18),19),28)),(((21,22),23),((24,(25,26)),27))),29)))));
tree 'PAUP_1038' = [&U] (1,2,(3,((4,5),(((((6,7),(8,9)),10),11),((((((12,20),13),14),(((((15,16),17),18),19),28)),(((21,22),23),((24,(25,26)),27))),29)))));
tree 'PAUP_1039' = [&U] (1,2,(3,((4,5),((((6,7),((8,9),10)),11),((((((12,20),13),14),((((15,(16,17)),18),19),28)),(((21,22),23),(((24,26),25),27))),29)))));
tree 'PAUP_1040' = [&U] (1,2,(3,((4,5),(((((6,7),10),11),(8,9)),((((((12,20),13),14),((((15,(16,17)),18),19),28)),(((21,22),23),(((24,26),25),27))),29)))));
tree 'PAUP_1041' = [&U] (1,2,(3,((4,5),(((((6,7),10),(8,9)),11),((((((12,20),13),14),((((15,(16,17)),18),19),28)),(((21,22),23),(((24,26),25),27))),29)))));
tree 'PAUP_1042' = [&U] (1,2,(3,((4,5),((((6,(8,9)),(7,10)),11),((((((12,20),13),14),((((15,(16,17)),18),19),28)),(((21,22),23),(((24,26),25),27))),29)))));
tree 'PAUP_1043' = [&U] (1,2,(3,((4,5),(((((6,(8,9)),10),7),11),((((((12,20),13),14),((((15,(16,17)),18),19),28)),(((21,22),23),(((24,26),25),27))),29)))));
tree 'PAUP_1044' = [&U] (1,2,(3,((4,5),(((((6,(8,9)),7),10),11),((((((12,20),13),14),((((15,(16,17)),18),19),28)),(((21,22),23),(((24,26),25),27))),29)))));
tree 'PAUP_1045' = [&U] (1,2,(3,((4,5),(((((6,7),(8,9)),10),11),((((((12,20),13),14),(((((15,16),17),18),19),28)),(((21,22),23),(((24,26),25),27))),29)))));
tree 'PAUP_1046' = [&U] (1,2,(3,((4,5),((((6,7),((8,9),10)),11),((((((12,20),13),14),(((((15,16),17),18),19),28)),(((21,22),23),(((24,25),26),27))),29)))));
tree 'PAUP_1047' = [&U] (1,2,(3,((4,5),(((((6,7),10),11),(8,9)),((((((12,20),13),14),(((((15,16),17),18),19),28)),(((21,22),23),(((24,25),26),27))),29)))));
tree 'PAUP_1048' = [&U] (1,2,(3,((4,5),(((((6,7),10),(8,9)),11),((((((12,20),13),14),(((((15,16),17),18),19),28)),(((21,22),23),(((24,25),26),27))),29)))));
tree 'PAUP_1049' = [&U] (1,2,(3,((4,5),((((6,(8,9)),(7,10)),11),((((((12,20),13),14),(((((15,16),17),18),19),28)),(((21,22),23),(((24,25),26),27))),29)))));
tree 'PAUP_1050' = [&U] (1,2,(3,((4,5),(((((6,(8,9)),10),7),11),((((((12,20),13),14),(((((15,16),17),18),19),28)),(((21,22),23),(((24,25),26),27))),29)))));
tree 'PAUP_1051' = [&U] (1,2,(3,((4,5),(((((6,(8,9)),7),10),11),((((((12,20),13),14),(((((15,16),17),18),19),28)),(((21,22),23),(((24,25),26),27))),29)))));
tree 'PAUP_1052' = [&U] (1,2,(3,((4,5),((((6,7),((8,9),10)),11),((((((12,20),14),13),((((15,(16,17)),18),19),28)),((((21,22),23),27),((24,25),26))),29)))));
tree 'PAUP_1053' = [&U] (1,2,(3,((4,5),(((((6,7),10),11),(8,9)),((((((12,20),14),13),((((15,(16,17)),18),19),28)),((((21,22),23),27),((24,25),26))),29)))));
tree 'PAUP_1054' = [&U] (1,2,(3,((4,5),(((((6,7),10),(8,9)),11),((((((12,20),14),13),((((15,(16,17)),18),19),28)),((((21,22),23),27),((24,25),26))),29)))));
tree 'PAUP_1055' = [&U] (1,2,(3,((4,5),((((6,(8,9)),(7,10)),11),((((((12,20),14),13),((((15,(16,17)),18),19),28)),((((21,22),23),27),((24,25),26))),29)))));
tree 'PAUP_1056' = [&U] (1,2,(3,((4,5),(((((6,(8,9)),10),7),11),((((((12,20),14),13),((((15,(16,17)),18),19),28)),((((21,22),23),27),((24,25),26))),29)))));
tree 'PAUP_1057' = [&U] (1,2,(3,((4,5),(((((6,(8,9)),7),10),11),((((((12,20),14),13),((((15,(16,17)),18),19),28)),((((21,22),23),27),((24,25),26))),29)))));
tree 'PAUP_1058' = [&U] (1,2,(3,((4,5),(((((6,7),(8,9)),10),11),((((((12,20),14),13),(((((15,16),17),18),19),28)),((((21,22),23),27),((24,25),26))),29)))));
tree 'PAUP_1059' = [&U] (1,2,(3,((4,5),(((((6,7),(8,9)),10),11),(((((((12,20),14),13),((((15,(16,17)),18),19),28)),((((21,22),23),25),(24,26))),27),29)))));
tree 'PAUP_1060' = [&U] (1,2,(3,((4,5),(((((6,7),(8,9)),10),11),(((((((12,20),14),13),((((15,(16,17)),18),19),28)),((((21,22),23),(24,26)),25)),27),29)))));
tree 'PAUP_1061' = [&U] (1,2,(3,((4,5),((((6,7),((8,9),10)),11),(((((((12,20),14),13),((((15,(16,17)),18),19),28)),(((21,22),23),((24,25),26))),27),29)))));
tree 'PAUP_1062' = [&U] (1,2,(3,((4,5),(((((6,7),10),11),(8,9)),(((((((12,20),14),13),((((15,(16,17)),18),19),28)),(((21,22),23),((24,25),26))),27),29)))));
tree 'PAUP_1063' = [&U] (1,2,(3,((4,5),(((((6,7),10),(8,9)),11),(((((((12,20),14),13),((((15,(16,17)),18),19),28)),(((21,22),23),((24,25),26))),27),29)))));
tree 'PAUP_1064' = [&U] (1,2,(3,((4,5),((((6,(8,9)),(7,10)),11),(((((((12,20),14),13),((((15,(16,17)),18),19),28)),(((21,22),23),((24,25),26))),27),29)))));
tree 'PAUP_1065' = [&U] (1,2,(3,((4,5),(((((6,(8,9)),10),7),11),(((((((12,20),14),13),((((15,(16,17)),18),19),28)),(((21,22),23),((24,25),26))),27),29)))));
tree 'PAUP_1066' = [&U] (1,2,(3,((4,5),(((((6,(8,9)),7),10),11),(((((((12,20),14),13),((((15,(16,17)),18),19),28)),(((21,22),23),((24,25),26))),27),29)))));
tree 'PAUP_1067' = [&U] (1,2,(3,((4,5),(((((6,7),(8,9)),10),11),(((((((12,20),14),13),(((((15,16),17),18),19),28)),(((21,22),23),((24,25),26))),27),29)))));
tree 'PAUP_1068' = [&U] (1,2,(3,((4,5),(((((6,7),(8,9)),10),11),((((((12,20),14),13),((((15,(16,17)),18),19),28)),(((((21,22),23),25),(24,26)),27)),29)))));
tree 'PAUP_1069' = [&U] (1,2,(3,((4,5),(((((6,7),(8,9)),10),11),((((((12,20),14),13),((((15,(16,17)),18),19),28)),(((((21,22),23),(24,26)),25),27)),29)))));
tree 'PAUP_1070' = [&U] (1,2,(3,((4,5),((((6,7),((8,9),10)),11),((((((12,20),14),13),((((15,(16,17)),18),19),28)),((((21,22),23),((24,25),26)),27)),29)))));
tree 'PAUP_1071' = [&U] (1,2,(3,((4,5),(((((6,7),10),11),(8,9)),((((((12,20),14),13),((((15,(16,17)),18),19),28)),((((21,22),23),((24,25),26)),27)),29)))));
tree 'PAUP_1072' = [&U] (1,2,(3,((4,5),(((((6,7),10),(8,9)),11),((((((12,20),14),13),((((15,(16,17)),18),19),28)),((((21,22),23),((24,25),26)),27)),29)))));
tree 'PAUP_1073' = [&U] (1,2,(3,((4,5),((((6,(8,9)),(7,10)),11),((((((12,20),14),13),((((15,(16,17)),18),19),28)),((((21,22),23),((24,25),26)),27)),29)))));
tree 'PAUP_1074' = [&U] (1,2,(3,((4,5),(((((6,(8,9)),10),7),11),((((((12,20),14),13),((((15,(16,17)),18),19),28)),((((21,22),23),((24,25),26)),27)),29)))));
tree 'PAUP_1075' = [&U] (1,2,(3,((4,5),(((((6,(8,9)),7),10),11),((((((12,20),14),13),((((15,(16,17)),18),19),28)),((((21,22),23),((24,25),26)),27)),29)))));
tree 'PAUP_1076' = [&U] (1,2,(3,((4,5),(((((6,7),(8,9)),10),11),((((((12,20),14),13),(((((15,16),17),18),19),28)),((((21,22),23),((24,25),26)),27)),29)))));
tree 'PAUP_1077' = [&U] (1,2,(3,((4,5),((((6,7),((8,9),10)),11),((((((12,20),14),13),((((15,(16,17)),18),19),28)),((((21,22),23),((24,26),25)),27)),29)))));
tree 'PAUP_1078' = [&U] (1,2,(3,((4,5),(((((6,7),10),11),(8,9)),((((((12,20),14),13),((((15,(16,17)),18),19),28)),((((21,22),23),((24,26),25)),27)),29)))));
tree 'PAUP_1079' = [&U] (1,2,(3,((4,5),(((((6,7),10),(8,9)),11),((((((12,20),14),13),((((15,(16,17)),18),19),28)),((((21,22),23),((24,26),25)),27)),29)))));
tree 'PAUP_1080' = [&U] (1,2,(3,((4,5),((((6,(8,9)),(7,10)),11),((((((12,20),14),13),((((15,(16,17)),18),19),28)),((((21,22),23),((24,26),25)),27)),29)))));
tree 'PAUP_1081' = [&U] (1,2,(3,((4,5),(((((6,(8,9)),10),7),11),((((((12,20),14),13),((((15,(16,17)),18),19),28)),((((21,22),23),((24,26),25)),27)),29)))));
tree 'PAUP_1082' = [&U] (1,2,(3,((4,5),(((((6,(8,9)),7),10),11),((((((12,20),14),13),((((15,(16,17)),18),19),28)),((((21,22),23),((24,26),25)),27)),29)))));
tree 'PAUP_1083' = [&U] (1,2,(3,((4,5),(((((6,7),(8,9)),10),11),((((((12,20),14),13),(((((15,16),17),18),19),28)),((((21,22),23),((24,26),25)),27)),29)))));
tree 'PAUP_1084' = [&U] (1,2,(3,((4,5),((((6,7),((8,9),10)),11),((((((12,20),14),13),((((15,(16,17)),18),19),28)),((((21,22),23),27),((24,26),25))),29)))));
tree 'PAUP_1085' = [&U] (1,2,(3,((4,5),(((((6,7),10),11),(8,9)),((((((12,20),14),13),((((15,(16,17)),18),19),28)),((((21,22),23),27),((24,26),25))),29)))));
tree 'PAUP_1086' = [&U] (1,2,(3,((4,5),(((((6,7),10),(8,9)),11),((((((12,20),14),13),((((15,(16,17)),18),19),28)),((((21,22),23),27),((24,26),25))),29)))));
tree 'PAUP_1087' = [&U] (1,2,(3,((4,5),((((6,(8,9)),(7,10)),11),((((((12,20),14),13),((((15,(16,17)),18),19),28)),((((21,22),23),27),((24,26),25))),29)))));
tree 'PAUP_1088' = [&U] (1,2,(3,((4,5),(((((6,(8,9)),10),7),11),((((((12,20),14),13),((((15,(16,17)),18),19),28)),((((21,22),23),27),((24,26),25))),29)))));
tree 'PAUP_1089' = [&U] (1,2,(3,((4,5),(((((6,(8,9)),7),10),11),((((((12,20),14),13),((((15,(16,17)),18),19),28)),((((21,22),23),27),((24,26),25))),29)))));
tree 'PAUP_1090' = [&U] (1,2,(3,((4,5),(((((6,7),(8,9)),10),11),((((((12,20),14),13),(((((15,16),17),18),19),28)),((((21,22),23),27),((24,26),25))),29)))));
tree 'PAUP_1091' = [&U] (1,2,(3,((4,5),((((6,7),((8,9),10)),11),((((((12,20),14),13),((((15,(16,17)),18),19),28)),((((21,22),23),(24,(25,26))),27)),29)))));
tree 'PAUP_1092' = [&U] (1,2,(3,((4,5),(((((6,7),10),11),(8,9)),((((((12,20),14),13),((((15,(16,17)),18),19),28)),((((21,22),23),(24,(25,26))),27)),29)))));
tree 'PAUP_1093' = [&U] (1,2,(3,((4,5),(((((6,7),10),(8,9)),11),((((((12,20),14),13),((((15,(16,17)),18),19),28)),((((21,22),23),(24,(25,26))),27)),29)))));
tree 'PAUP_1094' = [&U] (1,2,(3,((4,5),((((6,(8,9)),(7,10)),11),((((((12,20),14),13),((((15,(16,17)),18),19),28)),((((21,22),23),(24,(25,26))),27)),29)))));
tree 'PAUP_1095' = [&U] (1,2,(3,((4,5),(((((6,(8,9)),10),7),11),((((((12,20),14),13),((((15,(16,17)),18),19),28)),((((21,22),23),(24,(25,26))),27)),29)))));
tree 'PAUP_1096' = [&U] (1,2,(3,((4,5),(((((6,(8,9)),7),10),11),((((((12,20),14),13),((((15,(16,17)),18),19),28)),((((21,22),23),(24,(25,26))),27)),29)))));
tree 'PAUP_1097' = [&U] (1,2,(3,((4,5),(((((6,7),(8,9)),10),11),((((((12,20),14),13),(((((15,16),17),18),19),28)),((((21,22),23),(24,(25,26))),27)),29)))));
tree 'PAUP_1098' = [&U] (1,2,(3,((4,5),((((6,7),((8,9),10)),11),((((((12,20),14),13),((((15,(16,17)),18),19),28)),((((21,22),23),27),(24,(25,26)))),29)))));
tree 'PAUP_1099' = [&U] (1,2,(3,((4,5),(((((6,7),10),11),(8,9)),((((((12,20),14),13),((((15,(16,17)),18),19),28)),((((21,22),23),27),(24,(25,26)))),29)))));
tree 'PAUP_1100' = [&U] (1,2,(3,((4,5),(((((6,7),10),(8,9)),11),((((((12,20),14),13),((((15,(16,17)),18),19),28)),((((21,22),23),27),(24,(25,26)))),29)))));
tree 'PAUP_1101' = [&U] (1,2,(3,((4,5),((((6,(8,9)),(7,10)),11),((((((12,20),14),13),((((15,(16,17)),18),19),28)),((((21,22),23),27),(24,(25,26)))),29)))));
tree 'PAUP_1102' = [&U] (1,2,(3,((4,5),(((((6,(8,9)),10),7),11),((((((12,20),14),13),((((15,(16,17)),18),19),28)),((((21,22),23),27),(24,(25,26)))),29)))));
tree 'PAUP_1103' = [&U] (1,2,(3,((4,5),(((((6,(8,9)),7),10),11),((((((12,20),14),13),((((15,(16,17)),18),19),28)),((((21,22),23),27),(24,(25,26)))),29)))));
tree 'PAUP_1104' = [&U] (1,2,(3,((4,5),(((((6,7),(8,9)),10),11),((((((12,20),14),13),(((((15,16),17),18),19),28)),((((21,22),23),27),(24,(25,26)))),29)))));
tree 'PAUP_1105' = [&U] (1,2,(3,((4,5),((((6,7),((8,9),10)),11),((((((12,20),14),13),((((15,(16,17)),18),19),28)),(((21,22),23),((24,(25,26)),27))),29)))));
tree 'PAUP_1106' = [&U] (1,2,(3,((4,5),(((((6,7),10),11),(8,9)),((((((12,20),14),13),((((15,(16,17)),18),19),28)),(((21,22),23),((24,(25,26)),27))),29)))));
tree 'PAUP_1107' = [&U] (1,2,(3,((4,5),(((((6,7),10),(8,9)),11),((((((12,20),14),13),((((15,(16,17)),18),19),28)),(((21,22),23),((24,(25,26)),27))),29)))));
tree 'PAUP_1108' = [&U] (1,2,(3,((4,5),((((6,(8,9)),(7,10)),11),((((((12,20),14),13),((((15,(16,17)),18),19),28)),(((21,22),23),((24,(25,26)),27))),29)))));
tree 'PAUP_1109' = [&U] (1,2,(3,((4,5),(((((6,(8,9)),10),7),11),((((((12,20),14),13),((((15,(16,17)),18),19),28)),(((21,22),23),((24,(25,26)),27))),29)))));
tree 'PAUP_1110' = [&U] (1,2,(3,((4,5),(((((6,(8,9)),7),10),11),((((((12,20),14),13),((((15,(16,17)),18),19),28)),(((21,22),23),((24,(25,26)),27))),29)))));
tree 'PAUP_1111' = [&U] (1,2,(3,((4,5),(((((6,7),(8,9)),10),11),((((((12,20),14),13),(((((15,16),17),18),19),28)),(((21,22),23),((24,(25,26)),27))),29)))));
tree 'PAUP_1112' = [&U] (1,2,(3,((4,5),((((6,7),((8,9),10)),11),((((((12,20),14),13),((((15,(16,17)),18),19),28)),(((21,22),23),(((24,26),25),27))),29)))));
tree 'PAUP_1113' = [&U] (1,2,(3,((4,5),(((((6,7),10),11),(8,9)),((((((12,20),14),13),((((15,(16,17)),18),19),28)),(((21,22),23),(((24,26),25),27))),29)))));
tree 'PAUP_1114' = [&U] (1,2,(3,((4,5),(((((6,7),10),(8,9)),11),((((((12,20),14),13),((((15,(16,17)),18),19),28)),(((21,22),23),(((24,26),25),27))),29)))));
tree 'PAUP_1115' = [&U] (1,2,(3,((4,5),((((6,(8,9)),(7,10)),11),((((((12,20),14),13),((((15,(16,17)),18),19),28)),(((21,22),23),(((24,26),25),27))),29)))));
tree 'PAUP_1116' = [&U] (1,2,(3,((4,5),(((((6,(8,9)),10),7),11),((((((12,20),14),13),((((15,(16,17)),18),19),28)),(((21,22),23),(((24,26),25),27))),29)))));
tree 'PAUP_1117' = [&U] (1,2,(3,((4,5),(((((6,(8,9)),7),10),11),((((((12,20),14),13),((((15,(16,17)),18),19),28)),(((21,22),23),(((24,26),25),27))),29)))));
tree 'PAUP_1118' = [&U] (1,2,(3,((4,5),(((((6,7),(8,9)),10),11),((((((12,20),14),13),(((((15,16),17),18),19),28)),(((21,22),23),(((24,26),25),27))),29)))));
tree 'PAUP_1119' = [&U] (1,2,(3,((4,5),((((6,7),((8,9),10)),11),((((((12,20),14),13),(((((15,16),17),18),19),28)),(((21,22),23),(((24,25),26),27))),29)))));
tree 'PAUP_1120' = [&U] (1,2,(3,((4,5),(((((6,7),10),11),(8,9)),((((((12,20),14),13),(((((15,16),17),18),19),28)),(((21,22),23),(((24,25),26),27))),29)))));
tree 'PAUP_1121' = [&U] (1,2,(3,((4,5),(((((6,7),10),(8,9)),11),((((((12,20),14),13),(((((15,16),17),18),19),28)),(((21,22),23),(((24,25),26),27))),29)))));
tree 'PAUP_1122' = [&U] (1,2,(3,((4,5),((((6,(8,9)),(7,10)),11),((((((12,20),14),13),(((((15,16),17),18),19),28)),(((21,22),23),(((24,25),26),27))),29)))));
tree 'PAUP_1123' = [&U] (1,2,(3,((4,5),(((((6,(8,9)),10),7),11),((((((12,20),14),13),(((((15,16),17),18),19),28)),(((21,22),23),(((24,25),26),27))),29)))));
tree 'PAUP_1124' = [&U] (1,2,(3,((4,5),(((((6,(8,9)),7),10),11),((((((12,20),14),13),(((((15,16),17),18),19),28)),(((21,22),23),(((24,25),26),27))),29)))));
tree 'PAUP_1125' = [&U] (1,2,(3,((4,5),((((6,7),((8,9),10)),11),(((((12,(13,14)),20),(((((15,16),17),18),19),28)),((((21,22),23),27),((24,25),26))),29)))));
tree 'PAUP_1126' = [&U] (1,2,(3,((4,5),(((((6,7),10),11),(8,9)),(((((12,(13,14)),20),(((((15,16),17),18),19),28)),((((21,22),23),27),((24,25),26))),29)))));
tree 'PAUP_1127' = [&U] (1,2,(3,((4,5),(((((6,7),10),(8,9)),11),(((((12,(13,14)),20),(((((15,16),17),18),19),28)),((((21,22),23),27),((24,25),26))),29)))));
tree 'PAUP_1128' = [&U] (1,2,(3,((4,5),((((6,(8,9)),(7,10)),11),(((((12,(13,14)),20),(((((15,16),17),18),19),28)),((((21,22),23),27),((24,25),26))),29)))));
tree 'PAUP_1129' = [&U] (1,2,(3,((4,5),(((((6,(8,9)),10),7),11),(((((12,(13,14)),20),(((((15,16),17),18),19),28)),((((21,22),23),27),((24,25),26))),29)))));
tree 'PAUP_1130' = [&U] (1,2,(3,((4,5),(((((6,(8,9)),7),10),11),(((((12,(13,14)),20),(((((15,16),17),18),19),28)),((((21,22),23),27),((24,25),26))),29)))));
tree 'PAUP_1131' = [&U] (1,2,(3,((4,5),((((6,7),((8,9),10)),11),((((((12,(13,14)),20),((((15,(16,17)),18),19),28)),((((21,22),23),25),(24,26))),27),29)))));
tree 'PAUP_1132' = [&U] (1,2,(3,((4,5),(((((6,7),10),11),(8,9)),((((((12,(13,14)),20),((((15,(16,17)),18),19),28)),((((21,22),23),25),(24,26))),27),29)))));
tree 'PAUP_1133' = [&U] (1,2,(3,((4,5),(((((6,7),10),(8,9)),11),((((((12,(13,14)),20),((((15,(16,17)),18),19),28)),((((21,22),23),25),(24,26))),27),29)))));
tree 'PAUP_1134' = [&U] (1,2,(3,((4,5),(((((6,7),(8,9)),10),11),((((((12,(13,14)),20),(((((15,16),17),18),19),28)),((((21,22),23),25),(24,26))),27),29)))));
tree 'PAUP_1135' = [&U] (1,2,(3,((4,5),((((6,(8,9)),(7,10)),11),((((((12,(13,14)),20),((((15,(16,17)),18),19),28)),((((21,22),23),25),(24,26))),27),29)))));
tree 'PAUP_1136' = [&U] (1,2,(3,((4,5),(((((6,(8,9)),10),7),11),((((((12,(13,14)),20),((((15,(16,17)),18),19),28)),((((21,22),23),25),(24,26))),27),29)))));
tree 'PAUP_1137' = [&U] (1,2,(3,((4,5),(((((6,(8,9)),7),10),11),((((((12,(13,14)),20),((((15,(16,17)),18),19),28)),((((21,22),23),25),(24,26))),27),29)))));
tree 'PAUP_1138' = [&U] (1,2,(3,((4,5),((((6,7),((8,9),10)),11),((((((12,(13,14)),20),((((15,(16,17)),18),19),28)),((((21,22),23),(24,26)),25)),27),29)))));
tree 'PAUP_1139' = [&U] (1,2,(3,((4,5),(((((6,7),10),11),(8,9)),((((((12,(13,14)),20),((((15,(16,17)),18),19),28)),((((21,22),23),(24,26)),25)),27),29)))));
tree 'PAUP_1140' = [&U] (1,2,(3,((4,5),(((((6,7),10),(8,9)),11),((((((12,(13,14)),20),((((15,(16,17)),18),19),28)),((((21,22),23),(24,26)),25)),27),29)))));
tree 'PAUP_1141' = [&U] (1,2,(3,((4,5),(((((6,7),(8,9)),10),11),((((((12,(13,14)),20),(((((15,16),17),18),19),28)),((((21,22),23),(24,26)),25)),27),29)))));
tree 'PAUP_1142' = [&U] (1,2,(3,((4,5),((((6,(8,9)),(7,10)),11),((((((12,(13,14)),20),((((15,(16,17)),18),19),28)),((((21,22),23),(24,26)),25)),27),29)))));
tree 'PAUP_1143' = [&U] (1,2,(3,((4,5),(((((6,(8,9)),10),7),11),((((((12,(13,14)),20),((((15,(16,17)),18),19),28)),((((21,22),23),(24,26)),25)),27),29)))));
tree 'PAUP_1144' = [&U] (1,2,(3,((4,5),(((((6,(8,9)),7),10),11),((((((12,(13,14)),20),((((15,(16,17)),18),19),28)),((((21,22),23),(24,26)),25)),27),29)))));
tree 'PAUP_1145' = [&U] (1,2,(3,((4,5),((((6,7),((8,9),10)),11),((((((12,(13,14)),20),(((((15,16),17),18),19),28)),(((21,22),23),((24,25),26))),27),29)))));
tree 'PAUP_1146' = [&U] (1,2,(3,((4,5),(((((6,7),10),11),(8,9)),((((((12,(13,14)),20),(((((15,16),17),18),19),28)),(((21,22),23),((24,25),26))),27),29)))));
tree 'PAUP_1147' = [&U] (1,2,(3,((4,5),(((((6,7),10),(8,9)),11),((((((12,(13,14)),20),(((((15,16),17),18),19),28)),(((21,22),23),((24,25),26))),27),29)))));
tree 'PAUP_1148' = [&U] (1,2,(3,((4,5),((((6,(8,9)),(7,10)),11),((((((12,(13,14)),20),(((((15,16),17),18),19),28)),(((21,22),23),((24,25),26))),27),29)))));
tree 'PAUP_1149' = [&U] (1,2,(3,((4,5),(((((6,(8,9)),10),7),11),((((((12,(13,14)),20),(((((15,16),17),18),19),28)),(((21,22),23),((24,25),26))),27),29)))));
tree 'PAUP_1150' = [&U] (1,2,(3,((4,5),(((((6,(8,9)),7),10),11),((((((12,(13,14)),20),(((((15,16),17),18),19),28)),(((21,22),23),((24,25),26))),27),29)))));
tree 'PAUP_1151' = [&U] (1,2,(3,((4,5),((((6,7),((8,9),10)),11),(((((12,(13,14)),20),((((15,(16,17)),18),19),28)),(((((21,22),23),25),(24,26)),27)),29)))));
tree 'PAUP_1152' = [&U] (1,2,(3,((4,5),(((((6,7),10),11),(8,9)),(((((12,(13,14)),20),((((15,(16,17)),18),19),28)),(((((21,22),23),25),(24,26)),27)),29)))));
tree 'PAUP_1153' = [&U] (1,2,(3,((4,5),(((((6,7),10),(8,9)),11),(((((12,(13,14)),20),((((15,(16,17)),18),19),28)),(((((21,22),23),25),(24,26)),27)),29)))));
tree 'PAUP_1154' = [&U] (1,2,(3,((4,5),((((6,(8,9)),(7,10)),11),(((((12,(13,14)),20),((((15,(16,17)),18),19),28)),(((((21,22),23),25),(24,26)),27)),29)))));
tree 'PAUP_1155' = [&U] (1,2,(3,((4,5),(((((6,(8,9)),10),7),11),(((((12,(13,14)),20),((((15,(16,17)),18),19),28)),(((((21,22),23),25),(24,26)),27)),29)))));
tree 'PAUP_1156' = [&U] (1,2,(3,((4,5),(((((6,(8,9)),7),10),11),(((((12,(13,14)),20),((((15,(16,17)),18),19),28)),(((((21,22),23),25),(24,26)),27)),29)))));
tree 'PAUP_1157' = [&U] (1,2,(3,((4,5),(((((6,7),(8,9)),10),11),(((((12,(13,14)),20),(((((15,16),17),18),19),28)),(((((21,22),23),25),(24,26)),27)),29)))));
tree 'PAUP_1158' = [&U] (1,2,(3,((4,5),((((6,7),((8,9),10)),11),(((((12,(13,14)),20),((((15,(16,17)),18),19),28)),(((((21,22),23),(24,26)),25),27)),29)))));
tree 'PAUP_1159' = [&U] (1,2,(3,((4,5),(((((6,7),10),11),(8,9)),(((((12,(13,14)),20),((((15,(16,17)),18),19),28)),(((((21,22),23),(24,26)),25),27)),29)))));
tree 'PAUP_1160' = [&U] (1,2,(3,((4,5),(((((6,7),10),(8,9)),11),(((((12,(13,14)),20),((((15,(16,17)),18),19),28)),(((((21,22),23),(24,26)),25),27)),29)))));
tree 'PAUP_1161' = [&U] (1,2,(3,((4,5),((((6,(8,9)),(7,10)),11),(((((12,(13,14)),20),((((15,(16,17)),18),19),28)),(((((21,22),23),(24,26)),25),27)),29)))));
tree 'PAUP_1162' = [&U] (1,2,(3,((4,5),(((((6,(8,9)),10),7),11),(((((12,(13,14)),20),((((15,(16,17)),18),19),28)),(((((21,22),23),(24,26)),25),27)),29)))));
tree 'PAUP_1163' = [&U] (1,2,(3,((4,5),(((((6,(8,9)),7),10),11),(((((12,(13,14)),20),((((15,(16,17)),18),19),28)),(((((21,22),23),(24,26)),25),27)),29)))));
tree 'PAUP_1164' = [&U] (1,2,(3,((4,5),(((((6,7),(8,9)),10),11),(((((12,(13,14)),20),(((((15,16),17),18),19),28)),(((((21,22),23),(24,26)),25),27)),29)))));
tree 'PAUP_1165' = [&U] (1,2,(3,((4,5),((((6,7),((8,9),10)),11),(((((12,(13,14)),20),(((((15,16),17),18),19),28)),((((21,22),23),((24,25),26)),27)),29)))));
tree 'PAUP_1166' = [&U] (1,2,(3,((4,5),(((((6,7),10),11),(8,9)),(((((12,(13,14)),20),(((((15,16),17),18),19),28)),((((21,22),23),((24,25),26)),27)),29)))));
tree 'PAUP_1167' = [&U] (1,2,(3,((4,5),(((((6,7),10),(8,9)),11),(((((12,(13,14)),20),(((((15,16),17),18),19),28)),((((21,22),23),((24,25),26)),27)),29)))));
tree 'PAUP_1168' = [&U] (1,2,(3,((4,5),((((6,(8,9)),(7,10)),11),(((((12,(13,14)),20),(((((15,16),17),18),19),28)),((((21,22),23),((24,25),26)),27)),29)))));
tree 'PAUP_1169' = [&U] (1,2,(3,((4,5),(((((6,(8,9)),10),7),11),(((((12,(13,14)),20),(((((15,16),17),18),19),28)),((((21,22),23),((24,25),26)),27)),29)))));
tree 'PAUP_1170' = [&U] (1,2,(3,((4,5),(((((6,(8,9)),7),10),11),(((((12,(13,14)),20),(((((15,16),17),18),19),28)),((((21,22),23),((24,25),26)),27)),29)))));
tree 'PAUP_1171' = [&U] (1,2,(3,((4,5),((((6,7),((8,9),10)),11),(((((12,(13,14)),20),(((((15,16),17),18),19),28)),((((21,22),23),((24,26),25)),27)),29)))));
tree 'PAUP_1172' = [&U] (1,2,(3,((4,5),(((((6,7),10),11),(8,9)),(((((12,(13,14)),20),(((((15,16),17),18),19),28)),((((21,22),23),((24,26),25)),27)),29)))));
tree 'PAUP_1173' = [&U] (1,2,(3,((4,5),(((((6,7),10),(8,9)),11),(((((12,(13,14)),20),(((((15,16),17),18),19),28)),((((21,22),23),((24,26),25)),27)),29)))));
tree 'PAUP_1174' = [&U] (1,2,(3,((4,5),((((6,(8,9)),(7,10)),11),(((((12,(13,14)),20),(((((15,16),17),18),19),28)),((((21,22),23),((24,26),25)),27)),29)))));
tree 'PAUP_1175' = [&U] (1,2,(3,((4,5),(((((6,(8,9)),10),7),11),(((((12,(13,14)),20),(((((15,16),17),18),19),28)),((((21,22),23),((24,26),25)),27)),29)))));
tree 'PAUP_1176' = [&U] (1,2,(3,((4,5),(((((6,(8,9)),7),10),11),(((((12,(13,14)),20),(((((15,16),17),18),19),28)),((((21,22),23),((24,26),25)),27)),29)))));
tree 'PAUP_1177' = [&U] (1,2,(3,((4,5),((((6,7),((8,9),10)),11),(((((12,(13,14)),20),(((((15,16),17),18),19),28)),((((21,22),23),27),((24,26),25))),29)))));
tree 'PAUP_1178' = [&U] (1,2,(3,((4,5),(((((6,7),10),11),(8,9)),(((((12,(13,14)),20),(((((15,16),17),18),19),28)),((((21,22),23),27),((24,26),25))),29)))));
tree 'PAUP_1179' = [&U] (1,2,(3,((4,5),(((((6,7),10),(8,9)),11),(((((12,(13,14)),20),(((((15,16),17),18),19),28)),((((21,22),23),27),((24,26),25))),29)))));
tree 'PAUP_1180' = [&U] (1,2,(3,((4,5),((((6,(8,9)),(7,10)),11),(((((12,(13,14)),20),(((((15,16),17),18),19),28)),((((21,22),23),27),((24,26),25))),29)))));
tree 'PAUP_1181' = [&U] (1,2,(3,((4,5),(((((6,(8,9)),10),7),11),(((((12,(13,14)),20),(((((15,16),17),18),19),28)),((((21,22),23),27),((24,26),25))),29)))));
tree 'PAUP_1182' = [&U] (1,2,(3,((4,5),(((((6,(8,9)),7),10),11),(((((12,(13,14)),20),(((((15,16),17),18),19),28)),((((21,22),23),27),((24,26),25))),29)))));
tree 'PAUP_1183' = [&U] (1,2,(3,((4,5),((((6,7),((8,9),10)),11),(((((12,(13,14)),20),(((((15,16),17),18),19),28)),((((21,22),23),(24,(25,26))),27)),29)))));
tree 'PAUP_1184' = [&U] (1,2,(3,((4,5),(((((6,7),10),11),(8,9)),(((((12,(13,14)),20),(((((15,16),17),18),19),28)),((((21,22),23),(24,(25,26))),27)),29)))));
tree 'PAUP_1185' = [&U] (1,2,(3,((4,5),(((((6,7),10),(8,9)),11),(((((12,(13,14)),20),(((((15,16),17),18),19),28)),((((21,22),23),(24,(25,26))),27)),29)))));
tree 'PAUP_1186' = [&U] (1,2,(3,((4,5),((((6,(8,9)),(7,10)),11),(((((12,(13,14)),20),(((((15,16),17),18),19),28)),((((21,22),23),(24,(25,26))),27)),29)))));
tree 'PAUP_1187' = [&U] (1,2,(3,((4,5),(((((6,(8,9)),10),7),11),(((((12,(13,14)),20),(((((15,16),17),18),19),28)),((((21,22),23),(24,(25,26))),27)),29)))));
tree 'PAUP_1188' = [&U] (1,2,(3,((4,5),(((((6,(8,9)),7),10),11),(((((12,(13,14)),20),(((((15,16),17),18),19),28)),((((21,22),23),(24,(25,26))),27)),29)))));
tree 'PAUP_1189' = [&U] (1,2,(3,((4,5),((((6,7),((8,9),10)),11),(((((12,(13,14)),20),(((((15,16),17),18),19),28)),((((21,22),23),27),(24,(25,26)))),29)))));
tree 'PAUP_1190' = [&U] (1,2,(3,((4,5),(((((6,7),10),11),(8,9)),(((((12,(13,14)),20),(((((15,16),17),18),19),28)),((((21,22),23),27),(24,(25,26)))),29)))));
tree 'PAUP_1191' = [&U] (1,2,(3,((4,5),(((((6,7),10),(8,9)),11),(((((12,(13,14)),20),(((((15,16),17),18),19),28)),((((21,22),23),27),(24,(25,26)))),29)))));
tree 'PAUP_1192' = [&U] (1,2,(3,((4,5),((((6,(8,9)),(7,10)),11),(((((12,(13,14)),20),(((((15,16),17),18),19),28)),((((21,22),23),27),(24,(25,26)))),29)))));
tree 'PAUP_1193' = [&U] (1,2,(3,((4,5),(((((6,(8,9)),10),7),11),(((((12,(13,14)),20),(((((15,16),17),18),19),28)),((((21,22),23),27),(24,(25,26)))),29)))));
tree 'PAUP_1194' = [&U] (1,2,(3,((4,5),(((((6,(8,9)),7),10),11),(((((12,(13,14)),20),(((((15,16),17),18),19),28)),((((21,22),23),27),(24,(25,26)))),29)))));
tree 'PAUP_1195' = [&U] (1,2,(3,((4,5),((((6,7),((8,9),10)),11),(((((12,(13,14)),20),(((((15,16),17),18),19),28)),(((21,22),23),((24,(25,26)),27))),29)))));
tree 'PAUP_1196' = [&U] (1,2,(3,((4,5),(((((6,7),10),11),(8,9)),(((((12,(13,14)),20),(((((15,16),17),18),19),28)),(((21,22),23),((24,(25,26)),27))),29)))));
tree 'PAUP_1197' = [&U] (1,2,(3,((4,5),(((((6,7),10),(8,9)),11),(((((12,(13,14)),20),(((((15,16),17),18),19),28)),(((21,22),23),((24,(25,26)),27))),29)))));
tree 'PAUP_1198' = [&U] (1,2,(3,((4,5),((((6,(8,9)),(7,10)),11),(((((12,(13,14)),20),(((((15,16),17),18),19),28)),(((21,22),23),((24,(25,26)),27))),29)))));
tree 'PAUP_1199' = [&U] (1,2,(3,((4,5),(((((6,(8,9)),10),7),11),(((((12,(13,14)),20),(((((15,16),17),18),19),28)),(((21,22),23),((24,(25,26)),27))),29)))));
tree 'PAUP_1200' = [&U] (1,2,(3,((4,5),(((((6,(8,9)),7),10),11),(((((12,(13,14)),20),(((((15,16),17),18),19),28)),(((21,22),23),((24,(25,26)),27))),29)))));
tree 'PAUP_1201' = [&U] (1,2,(3,((4,5),((((6,7),((8,9),10)),11),(((((12,(13,14)),20),(((((15,16),17),18),19),28)),(((21,22),23),(((24,26),25),27))),29)))));
tree 'PAUP_1202' = [&U] (1,2,(3,((4,5),(((((6,7),10),11),(8,9)),(((((12,(13,14)),20),(((((15,16),17),18),19),28)),(((21,22),23),(((24,26),25),27))),29)))));
tree 'PAUP_1203' = [&U] (1,2,(3,((4,5),(((((6,7),10),(8,9)),11),(((((12,(13,14)),20),(((((15,16),17),18),19),28)),(((21,22),23),(((24,26),25),27))),29)))));
tree 'PAUP_1204' = [&U] (1,2,(3,((4,5),((((6,(8,9)),(7,10)),11),(((((12,(13,14)),20),(((((15,16),17),18),19),28)),(((21,22),23),(((24,26),25),27))),29)))));
tree 'PAUP_1205' = [&U] (1,2,(3,((4,5),(((((6,(8,9)),10),7),11),(((((12,(13,14)),20),(((((15,16),17),18),19),28)),(((21,22),23),(((24,26),25),27))),29)))));
tree 'PAUP_1206' = [&U] (1,2,(3,((4,5),(((((6,(8,9)),7),10),11),(((((12,(13,14)),20),(((((15,16),17),18),19),28)),(((21,22),23),(((24,26),25),27))),29)))));
tree 'PAUP_1207' = [&U] (1,2,(3,((4,5),(((((6,7),(8,9)),10),11),((12,(((13,20),(14,((((15,16),17),18),19))),(((((21,22),23),27),((24,25),26)),28))),29)))));
tree 'PAUP_1208' = [&U] (1,2,(3,((4,5),(((((6,(8,9)),7),10),11),((12,((((13,14),20),((((15,16),17),18),19)),(((((21,22),23),27),((24,25),26)),28))),29)))));
tree 'PAUP_1209' = [&U] (1,2,(3,((4,5),(((((6,(8,9)),7),10),11),(((((12,(13,14)),20),((((15,16),(17,28)),18),19)),((((21,22),23),27),((24,25),26))),29)))));
tree 'PAUP_1210' = [&U] (1,2,(3,((4,5),(((((6,(8,9)),7),10),11),((((((12,(13,14)),20),((((15,16),17),18),19)),((((21,22),23),(24,(25,26))),28)),27),29)))));
tree 'PAUP_1211' = [&U] (1,2,(3,((4,5),(((((6,7),(8,9)),10),11),((((((12,(13,14)),20),((((15,16),(17,28)),18),19)),(((21,22),23),(24,(25,26)))),27),29)))));
tree 'PAUP_1212' = [&U] (1,2,(3,((4,5),(((((6,(8,9)),7),10),11),((((((12,(13,14)),20),((((15,16),17),18),19)),(((((21,22),23),25),(24,26)),28)),27),29)))));
tree 'PAUP_1213' = [&U] (1,2,(3,((4,5),(((((6,7),(8,9)),10),11),((((((12,(13,14)),20),((((15,16),(17,28)),18),19)),((((21,22),23),25),(24,26))),27),29)))));
tree 'PAUP_1214' = [&U] (1,2,(3,((4,5),(((((6,(8,9)),7),10),11),((((((12,(13,14)),20),((((15,28),(16,17)),18),19)),((((21,22),23),25),(24,26))),27),29)))));
tree 'PAUP_1215' = [&U] (1,2,(3,((4,5),(((((6,(8,9)),7),10),11),((((((12,(13,14)),20),((((15,16),17),18),19)),(((((21,22),23),(24,26)),25),28)),27),29)))));
tree 'PAUP_1216' = [&U] (1,2,(3,((4,5),(((((6,7),(8,9)),10),11),((((((12,(13,14)),20),((((15,16),(17,28)),18),19)),((((21,22),23),(24,26)),25)),27),29)))));
tree 'PAUP_1217' = [&U] (1,2,(3,((4,5),(((((6,(8,9)),7),10),11),((((((12,(13,14)),20),((((15,28),(16,17)),18),19)),((((21,22),23),(24,26)),25)),27),29)))));
tree 'PAUP_1218' = [&U] (1,2,(3,((4,5),(((((6,(8,9)),7),10),11),((((((12,(13,14)),20),((((15,16),17),18),19)),((((21,22),23),((24,26),25)),28)),27),29)))));
tree 'PAUP_1219' = [&U] (1,2,(3,((4,5),(((((6,7),(8,9)),10),11),((((((12,(13,14)),20),((((15,16),(17,28)),18),19)),(((21,22),23),((24,26),25))),27),29)))));
tree 'PAUP_1220' = [&U] (1,2,(3,((4,5),(((((6,(8,9)),7),10),11),((((((12,(13,14)),20),((((15,16),(17,28)),18),19)),(((21,22),23),((24,25),26))),27),29)))));
tree 'PAUP_1221' = [&U] (1,2,(3,((4,5),(((((6,7),(8,9)),10),11),((12,((((13,14),20),((((15,16),17),18),19)),((((((21,22),23),25),(24,26)),27),28))),29)))));
tree 'PAUP_1222' = [&U] (1,2,(3,((4,5),(((((6,(8,9)),7),10),11),(((((12,(13,14)),20),((((15,16),17),18),19)),((((((21,22),23),25),(24,26)),27),28)),29)))));
tree 'PAUP_1223' = [&U] (1,2,(3,((4,5),(((((6,7),(8,9)),10),11),(((((12,(13,14)),20),((((15,16),(17,28)),18),19)),(((((21,22),23),25),(24,26)),27)),29)))));
tree 'PAUP_1224' = [&U] (1,2,(3,((4,5),(((((6,(8,9)),7),10),11),(((((12,(13,14)),20),((((15,28),(16,17)),18),19)),(((((21,22),23),25),(24,26)),27)),29)))));
tree 'PAUP_1225' = [&U] (1,2,(3,((4,5),(((((6,7),(8,9)),10),11),((12,((((13,14),20),((((15,16),17),18),19)),((((((21,22),23),(24,26)),25),27),28))),29)))));
tree 'PAUP_1226' = [&U] (1,2,(3,((4,5),(((((6,(8,9)),7),10),11),(((((12,(13,14)),20),((((15,16),17),18),19)),((((((21,22),23),(24,26)),25),27),28)),29)))));
tree 'PAUP_1227' = [&U] (1,2,(3,((4,5),(((((6,7),(8,9)),10),11),(((((12,(13,14)),20),((((15,16),(17,28)),18),19)),(((((21,22),23),(24,26)),25),27)),29)))));
tree 'PAUP_1228' = [&U] (1,2,(3,((4,5),(((((6,(8,9)),7),10),11),(((((12,(13,14)),20),((((15,28),(16,17)),18),19)),(((((21,22),23),(24,26)),25),27)),29)))));
tree 'PAUP_1229' = [&U] (1,2,(3,((4,5),(((((6,7),(8,9)),10),11),((12,(((13,20),(14,((((15,16),17),18),19))),(((((21,22),23),((24,25),26)),27),28))),29)))));
tree 'PAUP_1230' = [&U] (1,2,(3,((4,5),(((((6,(8,9)),7),10),11),((12,((((13,14),20),((((15,16),17),18),19)),(((((21,22),23),((24,25),26)),27),28))),29)))));
tree 'PAUP_1231' = [&U] (1,2,(3,((4,5),(((((6,(8,9)),7),10),11),(((((12,(13,14)),20),((((15,16),(17,28)),18),19)),((((21,22),23),((24,25),26)),27)),29)))));
tree 'PAUP_1232' = [&U] (1,2,(3,((4,5),(((((6,7),(8,9)),10),11),((12,(((13,20),(14,((((15,16),17),18),19))),(((((21,22),23),((24,26),25)),27),28))),29)))));
tree 'PAUP_1233' = [&U] (1,2,(3,((4,5),(((((6,(8,9)),7),10),11),((12,((((13,14),20),((((15,16),17),18),19)),(((((21,22),23),((24,26),25)),27),28))),29)))));
tree 'PAUP_1234' = [&U] (1,2,(3,((4,5),(((((6,(8,9)),7),10),11),(((((12,(13,14)),20),((((15,16),(17,28)),18),19)),((((21,22),23),((24,26),25)),27)),29)))));
tree 'PAUP_1235' = [&U] (1,2,(3,((4,5),(((((6,7),(8,9)),10),11),((12,(((13,20),(14,((((15,16),17),18),19))),(((((21,22),23),27),((24,26),25)),28))),29)))));
tree 'PAUP_1236' = [&U] (1,2,(3,((4,5),(((((6,(8,9)),7),10),11),((12,((((13,14),20),((((15,16),17),18),19)),(((((21,22),23),27),((24,26),25)),28))),29)))));
tree 'PAUP_1237' = [&U] (1,2,(3,((4,5),(((((6,(8,9)),7),10),11),(((((12,(13,14)),20),((((15,16),(17,28)),18),19)),((((21,22),23),27),((24,26),25))),29)))));
tree 'PAUP_1238' = [&U] (1,2,(3,((4,5),(((((6,7),(8,9)),10),11),((12,(((13,20),(14,((((15,16),17),18),19))),(((((21,22),23),(24,(25,26))),27),28))),29)))));
tree 'PAUP_1239' = [&U] (1,2,(3,((4,5),(((((6,(8,9)),7),10),11),((12,((((13,14),20),((((15,16),17),18),19)),(((((21,22),23),(24,(25,26))),27),28))),29)))));
tree 'PAUP_1240' = [&U] (1,2,(3,((4,5),(((((6,(8,9)),7),10),11),(((((12,(13,14)),20),((((15,16),(17,28)),18),19)),((((21,22),23),(24,(25,26))),27)),29)))));
tree 'PAUP_1241' = [&U] (1,2,(3,((4,5),(((((6,7),(8,9)),10),11),((12,(((13,20),(14,((((15,16),17),18),19))),(((((21,22),23),27),(24,(25,26))),28))),29)))));
tree 'PAUP_1242' = [&U] (1,2,(3,((4,5),(((((6,(8,9)),7),10),11),((12,((((13,14),20),((((15,16),17),18),19)),(((((21,22),23),27),(24,(25,26))),28))),29)))));
tree 'PAUP_1243' = [&U] (1,2,(3,((4,5),(((((6,(8,9)),7),10),11),(((((12,(13,14)),20),((((15,16),(17,28)),18),19)),((((21,22),23),27),(24,(25,26)))),29)))));
tree 'PAUP_1244' = [&U] (1,2,(3,((4,5),(((((6,7),(8,9)),10),11),((12,((13,20),((14,((((15,16),17),18),19)),((((21,22),23),(((24,25),26),27)),28)))),29)))));
tree 'PAUP_1245' = [&U] (1,2,(3,((4,5),(((((6,7),(8,9)),10),11),((12,(((13,20),((((21,22),23),(((24,25),26),27)),28)),(14,((((15,16),17),18),19)))),29)))));
tree 'PAUP_1246' = [&U] (1,2,(3,((4,5),(((((6,7),(8,9)),10),11),((12,(((13,((((21,22),23),(((24,25),26),27)),28)),20),(14,((((15,16),17),18),19)))),29)))));
tree 'PAUP_1247' = [&U] (1,2,(3,((4,5),(((((6,7),(8,9)),10),11),((12,((13,((14,((((15,16),17),18),19)),((((21,22),23),(((24,25),26),27)),28))),20)),29)))));
tree 'PAUP_1248' = [&U] (1,2,(3,((4,5),(((((6,7),(8,9)),10),11),((12,((13,((((21,22),23),(((24,25),26),27)),28)),((14,((((15,16),17),18),19)),20))),29)))));
tree 'PAUP_1249' = [&U] (1,2,(3,((4,5),(((((6,7),(8,9)),10),11),((12,(((13,(14,((((15,16),17),18),19))),((((21,22),23),(((24,25),26),27)),28)),20)),29)))));
tree 'PAUP_1250' = [&U] (1,2,(3,((4,5),(((((6,7),(8,9)),10),11),((12,(((13,20),(14,(((((15,16),17),18),19),28))),(((21,22),23),(((24,25),26),27)))),29)))));
tree 'PAUP_1251' = [&U] (1,2,(3,((4,5),(((((6,7),(8,9)),10),11),((12,(((13,20),(14,((((15,16),17),18),19))),((((21,22),23),((24,(25,26)),27)),28))),29)))));
tree 'PAUP_1252' = [&U] (1,2,(3,((4,5),(((((6,7),(8,9)),10),11),((12,(((13,20),(14,((((15,16),17),18),19))),((((21,22),23),(((24,26),25),27)),28))),29)))));
tree 'PAUP_1253' = [&U] (1,2,(3,((4,5),(((((6,(8,9)),7),10),11),((12,(((13,20),(14,((((15,16),17),18),19))),((((21,22),23),(((24,25),26),27)),28))),29)))));
tree 'PAUP_1254' = [&U] (1,2,(3,((4,5),(((((6,(8,9)),7),10),11),((12,((((13,14),20),((((15,16),17),18),19)),((((21,22),23),((24,(25,26)),27)),28))),29)))));
tree 'PAUP_1255' = [&U] (1,2,(3,((4,5),(((((6,(8,9)),7),10),11),((12,((((13,14),20),((((15,16),17),18),19)),((((21,22),23),(((24,26),25),27)),28))),29)))));
tree 'PAUP_1256' = [&U] (1,2,(3,((4,5),(((((6,(8,9)),7),10),11),(((((12,(13,14)),20),((((15,16),(17,28)),18),19)),(((21,22),23),((24,(25,26)),27))),29)))));
tree 'PAUP_1257' = [&U] (1,2,(3,((4,5),(((((6,(8,9)),7),10),11),(((((12,(13,14)),20),((((15,16),(17,28)),18),19)),(((21,22),23),(((24,26),25),27))),29)))));
tree 'PAUP_1258' = [&U] (1,2,(3,((4,5),((((6,7),((8,9),10)),11),((((12,((13,14),20)),(((((15,16),17),18),19),28)),((((21,22),23),27),((24,25),26))),29)))));
tree 'PAUP_1259' = [&U] (1,2,(3,((4,5),(((((6,7),10),11),(8,9)),((((12,((13,14),20)),(((((15,16),17),18),19),28)),((((21,22),23),27),((24,25),26))),29)))));
tree 'PAUP_1260' = [&U] (1,2,(3,((4,5),(((((6,7),10),(8,9)),11),((((12,((13,14),20)),(((((15,16),17),18),19),28)),((((21,22),23),27),((24,25),26))),29)))));
tree 'PAUP_1261' = [&U] (1,2,(3,((4,5),((((6,(8,9)),(7,10)),11),((((12,((13,14),20)),(((((15,16),17),18),19),28)),((((21,22),23),27),((24,25),26))),29)))));
tree 'PAUP_1262' = [&U] (1,2,(3,((4,5),(((((6,(8,9)),10),7),11),((((12,((13,14),20)),(((((15,16),17),18),19),28)),((((21,22),23),27),((24,25),26))),29)))));
tree 'PAUP_1263' = [&U] (1,2,(3,((4,5),(((((6,(8,9)),7),10),11),((((12,((13,14),20)),(((((15,16),17),18),19),28)),((((21,22),23),27),((24,25),26))),29)))));
tree 'PAUP_1264' = [&U] (1,2,(3,((4,5),((((6,7),((8,9),10)),11),(((((12,((13,14),20)),((((15,(16,17)),18),19),28)),(((21,22),23),(24,(25,26)))),27),29)))));
tree 'PAUP_1265' = [&U] (1,2,(3,((4,5),(((((6,7),10),11),(8,9)),(((((12,((13,14),20)),((((15,(16,17)),18),19),28)),(((21,22),23),(24,(25,26)))),27),29)))));
tree 'PAUP_1266' = [&U] (1,2,(3,((4,5),(((((6,7),10),(8,9)),11),(((((12,((13,14),20)),((((15,(16,17)),18),19),28)),(((21,22),23),(24,(25,26)))),27),29)))));
tree 'PAUP_1267' = [&U] (1,2,(3,((4,5),(((((6,7),(8,9)),10),11),(((((12,((13,14),20)),(((((15,16),17),18),19),28)),(((21,22),23),(24,(25,26)))),27),29)))));
tree 'PAUP_1268' = [&U] (1,2,(3,((4,5),((((6,(8,9)),(7,10)),11),(((((12,((13,14),20)),((((15,(16,17)),18),19),28)),(((21,22),23),(24,(25,26)))),27),29)))));
tree 'PAUP_1269' = [&U] (1,2,(3,((4,5),(((((6,(8,9)),10),7),11),(((((12,((13,14),20)),((((15,(16,17)),18),19),28)),(((21,22),23),(24,(25,26)))),27),29)))));
tree 'PAUP_1270' = [&U] (1,2,(3,((4,5),(((((6,(8,9)),7),10),11),(((((12,((13,14),20)),((((15,(16,17)),18),19),28)),(((21,22),23),(24,(25,26)))),27),29)))));
tree 'PAUP_1271' = [&U] (1,2,(3,((4,5),((((6,7),((8,9),10)),11),(((((12,((13,14),20)),((((15,(16,17)),18),19),28)),((((21,22),23),25),(24,26))),27),29)))));
tree 'PAUP_1272' = [&U] (1,2,(3,((4,5),(((((6,7),10),11),(8,9)),(((((12,((13,14),20)),((((15,(16,17)),18),19),28)),((((21,22),23),25),(24,26))),27),29)))));
tree 'PAUP_1273' = [&U] (1,2,(3,((4,5),(((((6,7),10),(8,9)),11),(((((12,((13,14),20)),((((15,(16,17)),18),19),28)),((((21,22),23),25),(24,26))),27),29)))));
tree 'PAUP_1274' = [&U] (1,2,(3,((4,5),(((((6,7),(8,9)),10),11),(((((12,((13,14),20)),(((((15,16),17),18),19),28)),((((21,22),23),25),(24,26))),27),29)))));
tree 'PAUP_1275' = [&U] (1,2,(3,((4,5),((((6,(8,9)),(7,10)),11),(((((12,((13,14),20)),((((15,(16,17)),18),19),28)),((((21,22),23),25),(24,26))),27),29)))));
tree 'PAUP_1276' = [&U] (1,2,(3,((4,5),(((((6,(8,9)),10),7),11),(((((12,((13,14),20)),((((15,(16,17)),18),19),28)),((((21,22),23),25),(24,26))),27),29)))));
tree 'PAUP_1277' = [&U] (1,2,(3,((4,5),(((((6,(8,9)),7),10),11),(((((12,((13,14),20)),((((15,(16,17)),18),19),28)),((((21,22),23),25),(24,26))),27),29)))));
tree 'PAUP_1278' = [&U] (1,2,(3,((4,5),((((6,7),((8,9),10)),11),(((((12,((13,14),20)),((((15,(16,17)),18),19),28)),((((21,22),23),(24,26)),25)),27),29)))));
tree 'PAUP_1279' = [&U] (1,2,(3,((4,5),(((((6,7),10),11),(8,9)),(((((12,((13,14),20)),((((15,(16,17)),18),19),28)),((((21,22),23),(24,26)),25)),27),29)))));
tree 'PAUP_1280' = [&U] (1,2,(3,((4,5),(((((6,7),10),(8,9)),11),(((((12,((13,14),20)),((((15,(16,17)),18),19),28)),((((21,22),23),(24,26)),25)),27),29)))));
tree 'PAUP_1281' = [&U] (1,2,(3,((4,5),(((((6,7),(8,9)),10),11),(((((12,((13,14),20)),(((((15,16),17),18),19),28)),((((21,22),23),(24,26)),25)),27),29)))));
tree 'PAUP_1282' = [&U] (1,2,(3,((4,5),((((6,(8,9)),(7,10)),11),(((((12,((13,14),20)),((((15,(16,17)),18),19),28)),((((21,22),23),(24,26)),25)),27),29)))));
tree 'PAUP_1283' = [&U] (1,2,(3,((4,5),(((((6,(8,9)),10),7),11),(((((12,((13,14),20)),((((15,(16,17)),18),19),28)),((((21,22),23),(24,26)),25)),27),29)))));
tree 'PAUP_1284' = [&U] (1,2,(3,((4,5),(((((6,(8,9)),7),10),11),(((((12,((13,14),20)),((((15,(16,17)),18),19),28)),((((21,22),23),(24,26)),25)),27),29)))));
tree 'PAUP_1285' = [&U] (1,2,(3,((4,5),((((6,7),((8,9),10)),11),(((((12,((13,14),20)),((((15,(16,17)),18),19),28)),(((21,22),23),((24,26),25))),27),29)))));
tree 'PAUP_1286' = [&U] (1,2,(3,((4,5),(((((6,7),10),11),(8,9)),(((((12,((13,14),20)),((((15,(16,17)),18),19),28)),(((21,22),23),((24,26),25))),27),29)))));
tree 'PAUP_1287' = [&U] (1,2,(3,((4,5),(((((6,7),10),(8,9)),11),(((((12,((13,14),20)),((((15,(16,17)),18),19),28)),(((21,22),23),((24,26),25))),27),29)))));
tree 'PAUP_1288' = [&U] (1,2,(3,((4,5),(((((6,7),(8,9)),10),11),(((((12,((13,14),20)),(((((15,16),17),18),19),28)),(((21,22),23),((24,26),25))),27),29)))));
tree 'PAUP_1289' = [&U] (1,2,(3,((4,5),((((6,(8,9)),(7,10)),11),(((((12,((13,14),20)),((((15,(16,17)),18),19),28)),(((21,22),23),((24,26),25))),27),29)))));
tree 'PAUP_1290' = [&U] (1,2,(3,((4,5),(((((6,(8,9)),10),7),11),(((((12,((13,14),20)),((((15,(16,17)),18),19),28)),(((21,22),23),((24,26),25))),27),29)))));
tree 'PAUP_1291' = [&U] (1,2,(3,((4,5),(((((6,(8,9)),7),10),11),(((((12,((13,14),20)),((((15,(16,17)),18),19),28)),(((21,22),23),((24,26),25))),27),29)))));
tree 'PAUP_1292' = [&U] (1,2,(3,((4,5),((((6,7),((8,9),10)),11),(((((12,((13,14),20)),(((((15,16),17),18),19),28)),(((21,22),23),((24,25),26))),27),29)))));
tree 'PAUP_1293' = [&U] (1,2,(3,((4,5),(((((6,7),10),11),(8,9)),(((((12,((13,14),20)),(((((15,16),17),18),19),28)),(((21,22),23),((24,25),26))),27),29)))));
tree 'PAUP_1294' = [&U] (1,2,(3,((4,5),(((((6,7),10),(8,9)),11),(((((12,((13,14),20)),(((((15,16),17),18),19),28)),(((21,22),23),((24,25),26))),27),29)))));
tree 'PAUP_1295' = [&U] (1,2,(3,((4,5),((((6,(8,9)),(7,10)),11),(((((12,((13,14),20)),(((((15,16),17),18),19),28)),(((21,22),23),((24,25),26))),27),29)))));
tree 'PAUP_1296' = [&U] (1,2,(3,((4,5),(((((6,(8,9)),10),7),11),(((((12,((13,14),20)),(((((15,16),17),18),19),28)),(((21,22),23),((24,25),26))),27),29)))));
tree 'PAUP_1297' = [&U] (1,2,(3,((4,5),(((((6,(8,9)),7),10),11),(((((12,((13,14),20)),(((((15,16),17),18),19),28)),(((21,22),23),((24,25),26))),27),29)))));
tree 'PAUP_1298' = [&U] (1,2,(3,((4,5),((((6,7),((8,9),10)),11),((((12,((13,14),20)),((((15,(16,17)),18),19),28)),(((((21,22),23),25),(24,26)),27)),29)))));
tree 'PAUP_1299' = [&U] (1,2,(3,((4,5),(((((6,7),10),11),(8,9)),((((12,((13,14),20)),((((15,(16,17)),18),19),28)),(((((21,22),23),25),(24,26)),27)),29)))));
tree 'PAUP_1300' = [&U] (1,2,(3,((4,5),(((((6,7),10),(8,9)),11),((((12,((13,14),20)),((((15,(16,17)),18),19),28)),(((((21,22),23),25),(24,26)),27)),29)))));
tree 'PAUP_1301' = [&U] (1,2,(3,((4,5),((((6,(8,9)),(7,10)),11),((((12,((13,14),20)),((((15,(16,17)),18),19),28)),(((((21,22),23),25),(24,26)),27)),29)))));
tree 'PAUP_1302' = [&U] (1,2,(3,((4,5),(((((6,(8,9)),10),7),11),((((12,((13,14),20)),((((15,(16,17)),18),19),28)),(((((21,22),23),25),(24,26)),27)),29)))));
tree 'PAUP_1303' = [&U] (1,2,(3,((4,5),(((((6,(8,9)),7),10),11),((((12,((13,14),20)),((((15,(16,17)),18),19),28)),(((((21,22),23),25),(24,26)),27)),29)))));
tree 'PAUP_1304' = [&U] (1,2,(3,((4,5),(((((6,7),(8,9)),10),11),((((12,((13,14),20)),(((((15,16),17),18),19),28)),(((((21,22),23),25),(24,26)),27)),29)))));
tree 'PAUP_1305' = [&U] (1,2,(3,((4,5),((((6,7),((8,9),10)),11),((((12,((13,14),20)),((((15,(16,17)),18),19),28)),(((((21,22),23),(24,26)),25),27)),29)))));
tree 'PAUP_1306' = [&U] (1,2,(3,((4,5),(((((6,7),10),11),(8,9)),((((12,((13,14),20)),((((15,(16,17)),18),19),28)),(((((21,22),23),(24,26)),25),27)),29)))));
tree 'PAUP_1307' = [&U] (1,2,(3,((4,5),(((((6,7),10),(8,9)),11),((((12,((13,14),20)),((((15,(16,17)),18),19),28)),(((((21,22),23),(24,26)),25),27)),29)))));
tree 'PAUP_1308' = [&U] (1,2,(3,((4,5),((((6,(8,9)),(7,10)),11),((((12,((13,14),20)),((((15,(16,17)),18),19),28)),(((((21,22),23),(24,26)),25),27)),29)))));
tree 'PAUP_1309' = [&U] (1,2,(3,((4,5),(((((6,(8,9)),10),7),11),((((12,((13,14),20)),((((15,(16,17)),18),19),28)),(((((21,22),23),(24,26)),25),27)),29)))));
tree 'PAUP_1310' = [&U] (1,2,(3,((4,5),(((((6,(8,9)),7),10),11),((((12,((13,14),20)),((((15,(16,17)),18),19),28)),(((((21,22),23),(24,26)),25),27)),29)))));
tree 'PAUP_1311' = [&U] (1,2,(3,((4,5),(((((6,7),(8,9)),10),11),((((12,((13,14),20)),(((((15,16),17),18),19),28)),(((((21,22),23),(24,26)),25),27)),29)))));
tree 'PAUP_1312' = [&U] (1,2,(3,((4,5),((((6,7),((8,9),10)),11),((((12,((13,14),20)),(((((15,16),17),18),19),28)),((((21,22),23),((24,25),26)),27)),29)))));
tree 'PAUP_1313' = [&U] (1,2,(3,((4,5),(((((6,7),10),11),(8,9)),((((12,((13,14),20)),(((((15,16),17),18),19),28)),((((21,22),23),((24,25),26)),27)),29)))));
tree 'PAUP_1314' = [&U] (1,2,(3,((4,5),(((((6,7),10),(8,9)),11),((((12,((13,14),20)),(((((15,16),17),18),19),28)),((((21,22),23),((24,25),26)),27)),29)))));
tree 'PAUP_1315' = [&U] (1,2,(3,((4,5),((((6,(8,9)),(7,10)),11),((((12,((13,14),20)),(((((15,16),17),18),19),28)),((((21,22),23),((24,25),26)),27)),29)))));
tree 'PAUP_1316' = [&U] (1,2,(3,((4,5),(((((6,(8,9)),10),7),11),((((12,((13,14),20)),(((((15,16),17),18),19),28)),((((21,22),23),((24,25),26)),27)),29)))));
tree 'PAUP_1317' = [&U] (1,2,(3,((4,5),(((((6,(8,9)),7),10),11),((((12,((13,14),20)),(((((15,16),17),18),19),28)),((((21,22),23),((24,25),26)),27)),29)))));
tree 'PAUP_1318' = [&U] (1,2,(3,((4,5),((((6,7),((8,9),10)),11),((((12,((13,14),20)),(((((15,16),17),18),19),28)),((((21,22),23),((24,26),25)),27)),29)))));
tree 'PAUP_1319' = [&U] (1,2,(3,((4,5),(((((6,7),10),11),(8,9)),((((12,((13,14),20)),(((((15,16),17),18),19),28)),((((21,22),23),((24,26),25)),27)),29)))));
tree 'PAUP_1320' = [&U] (1,2,(3,((4,5),(((((6,7),10),(8,9)),11),((((12,((13,14),20)),(((((15,16),17),18),19),28)),((((21,22),23),((24,26),25)),27)),29)))));
tree 'PAUP_1321' = [&U] (1,2,(3,((4,5),((((6,(8,9)),(7,10)),11),((((12,((13,14),20)),(((((15,16),17),18),19),28)),((((21,22),23),((24,26),25)),27)),29)))));
tree 'PAUP_1322' = [&U] (1,2,(3,((4,5),(((((6,(8,9)),10),7),11),((((12,((13,14),20)),(((((15,16),17),18),19),28)),((((21,22),23),((24,26),25)),27)),29)))));
tree 'PAUP_1323' = [&U] (1,2,(3,((4,5),(((((6,(8,9)),7),10),11),((((12,((13,14),20)),(((((15,16),17),18),19),28)),((((21,22),23),((24,26),25)),27)),29)))));
tree 'PAUP_1324' = [&U] (1,2,(3,((4,5),((((6,7),((8,9),10)),11),((((12,((13,14),20)),(((((15,16),17),18),19),28)),((((21,22),23),27),((24,26),25))),29)))));
tree 'PAUP_1325' = [&U] (1,2,(3,((4,5),(((((6,7),10),11),(8,9)),((((12,((13,14),20)),(((((15,16),17),18),19),28)),((((21,22),23),27),((24,26),25))),29)))));
tree 'PAUP_1326' = [&U] (1,2,(3,((4,5),(((((6,7),10),(8,9)),11),((((12,((13,14),20)),(((((15,16),17),18),19),28)),((((21,22),23),27),((24,26),25))),29)))));
tree 'PAUP_1327' = [&U] (1,2,(3,((4,5),((((6,(8,9)),(7,10)),11),((((12,((13,14),20)),(((((15,16),17),18),19),28)),((((21,22),23),27),((24,26),25))),29)))));
tree 'PAUP_1328' = [&U] (1,2,(3,((4,5),(((((6,(8,9)),10),7),11),((((12,((13,14),20)),(((((15,16),17),18),19),28)),((((21,22),23),27),((24,26),25))),29)))));
tree 'PAUP_1329' = [&U] (1,2,(3,((4,5),(((((6,(8,9)),7),10),11),((((12,((13,14),20)),(((((15,16),17),18),19),28)),((((21,22),23),27),((24,26),25))),29)))));
tree 'PAUP_1330' = [&U] (1,2,(3,((4,5),((((6,7),((8,9),10)),11),((((12,((13,14),20)),(((((15,16),17),18),19),28)),((((21,22),23),(24,(25,26))),27)),29)))));
tree 'PAUP_1331' = [&U] (1,2,(3,((4,5),(((((6,7),10),11),(8,9)),((((12,((13,14),20)),(((((15,16),17),18),19),28)),((((21,22),23),(24,(25,26))),27)),29)))));
tree 'PAUP_1332' = [&U] (1,2,(3,((4,5),(((((6,7),10),(8,9)),11),((((12,((13,14),20)),(((((15,16),17),18),19),28)),((((21,22),23),(24,(25,26))),27)),29)))));
tree 'PAUP_1333' = [&U] (1,2,(3,((4,5),((((6,(8,9)),(7,10)),11),((((12,((13,14),20)),(((((15,16),17),18),19),28)),((((21,22),23),(24,(25,26))),27)),29)))));
tree 'PAUP_1334' = [&U] (1,2,(3,((4,5),(((((6,(8,9)),10),7),11),((((12,((13,14),20)),(((((15,16),17),18),19),28)),((((21,22),23),(24,(25,26))),27)),29)))));
tree 'PAUP_1335' = [&U] (1,2,(3,((4,5),(((((6,(8,9)),7),10),11),((((12,((13,14),20)),(((((15,16),17),18),19),28)),((((21,22),23),(24,(25,26))),27)),29)))));
tree 'PAUP_1336' = [&U] (1,2,(3,((4,5),((((6,7),((8,9),10)),11),((((12,((13,14),20)),(((((15,16),17),18),19),28)),((((21,22),23),27),(24,(25,26)))),29)))));
tree 'PAUP_1337' = [&U] (1,2,(3,((4,5),(((((6,7),10),11),(8,9)),((((12,((13,14),20)),(((((15,16),17),18),19),28)),((((21,22),23),27),(24,(25,26)))),29)))));
tree 'PAUP_1338' = [&U] (1,2,(3,((4,5),(((((6,7),10),(8,9)),11),((((12,((13,14),20)),(((((15,16),17),18),19),28)),((((21,22),23),27),(24,(25,26)))),29)))));
tree 'PAUP_1339' = [&U] (1,2,(3,((4,5),((((6,(8,9)),(7,10)),11),((((12,((13,14),20)),(((((15,16),17),18),19),28)),((((21,22),23),27),(24,(25,26)))),29)))));
tree 'PAUP_1340' = [&U] (1,2,(3,((4,5),(((((6,(8,9)),10),7),11),((((12,((13,14),20)),(((((15,16),17),18),19),28)),((((21,22),23),27),(24,(25,26)))),29)))));
tree 'PAUP_1341' = [&U] (1,2,(3,((4,5),(((((6,(8,9)),7),10),11),((((12,((13,14),20)),(((((15,16),17),18),19),28)),((((21,22),23),27),(24,(25,26)))),29)))));
tree 'PAUP_1342' = [&U] (1,2,(3,((4,5),((((6,7),((8,9),10)),11),((((12,((13,14),20)),(((((15,16),17),18),19),28)),(((21,22),23),((24,(25,26)),27))),29)))));
tree 'PAUP_1343' = [&U] (1,2,(3,((4,5),(((((6,7),10),11),(8,9)),((((12,((13,14),20)),(((((15,16),17),18),19),28)),(((21,22),23),((24,(25,26)),27))),29)))));
tree 'PAUP_1344' = [&U] (1,2,(3,((4,5),(((((6,7),10),(8,9)),11),((((12,((13,14),20)),(((((15,16),17),18),19),28)),(((21,22),23),((24,(25,26)),27))),29)))));
tree 'PAUP_1345' = [&U] (1,2,(3,((4,5),((((6,(8,9)),(7,10)),11),((((12,((13,14),20)),(((((15,16),17),18),19),28)),(((21,22),23),((24,(25,26)),27))),29)))));
tree 'PAUP_1346' = [&U] (1,2,(3,((4,5),(((((6,(8,9)),10),7),11),((((12,((13,14),20)),(((((15,16),17),18),19),28)),(((21,22),23),((24,(25,26)),27))),29)))));
tree 'PAUP_1347' = [&U] (1,2,(3,((4,5),(((((6,(8,9)),7),10),11),((((12,((13,14),20)),(((((15,16),17),18),19),28)),(((21,22),23),((24,(25,26)),27))),29)))));
tree 'PAUP_1348' = [&U] (1,2,(3,((4,5),((((6,7),((8,9),10)),11),((((12,((13,14),20)),(((((15,16),17),18),19),28)),(((21,22),23),(((24,26),25),27))),29)))));
tree 'PAUP_1349' = [&U] (1,2,(3,((4,5),(((((6,7),10),11),(8,9)),((((12,((13,14),20)),(((((15,16),17),18),19),28)),(((21,22),23),(((24,26),25),27))),29)))));
tree 'PAUP_1350' = [&U] (1,2,(3,((4,5),(((((6,7),10),(8,9)),11),((((12,((13,14),20)),(((((15,16),17),18),19),28)),(((21,22),23),(((24,26),25),27))),29)))));
tree 'PAUP_1351' = [&U] (1,2,(3,((4,5),((((6,(8,9)),(7,10)),11),((((12,((13,14),20)),(((((15,16),17),18),19),28)),(((21,22),23),(((24,26),25),27))),29)))));
tree 'PAUP_1352' = [&U] (1,2,(3,((4,5),(((((6,(8,9)),10),7),11),((((12,((13,14),20)),(((((15,16),17),18),19),28)),(((21,22),23),(((24,26),25),27))),29)))));
tree 'PAUP_1353' = [&U] (1,2,(3,((4,5),(((((6,(8,9)),7),10),11),((((12,((13,14),20)),(((((15,16),17),18),19),28)),(((21,22),23),(((24,26),25),27))),29)))));
tree 'PAUP_1354' = [&U] (1,2,(3,((4,5),(((((6,(8,9)),7),10),11),((((12,((13,14),20)),((((15,16),(17,28)),18),19)),((((21,22),23),27),((24,25),26))),29)))));
tree 'PAUP_1355' = [&U] (1,2,(3,((4,5),(((((6,(8,9)),7),10),11),(((((12,((13,14),20)),((((15,16),17),18),19)),((((21,22),23),(24,(25,26))),28)),27),29)))));
tree 'PAUP_1356' = [&U] (1,2,(3,((4,5),(((((6,7),(8,9)),10),11),(((((12,((13,14),20)),((((15,16),(17,28)),18),19)),(((21,22),23),(24,(25,26)))),27),29)))));
tree 'PAUP_1357' = [&U] (1,2,(3,((4,5),(((((6,(8,9)),7),10),11),(((((12,((13,14),20)),((((15,28),(16,17)),18),19)),(((21,22),23),(24,(25,26)))),27),29)))));
tree 'PAUP_1358' = [&U] (1,2,(3,((4,5),(((((6,(8,9)),7),10),11),(((((12,((13,14),20)),((((15,16),17),18),19)),(((((21,22),23),25),(24,26)),28)),27),29)))));
tree 'PAUP_1359' = [&U] (1,2,(3,((4,5),(((((6,7),(8,9)),10),11),(((((12,((13,14),20)),((((15,16),(17,28)),18),19)),((((21,22),23),25),(24,26))),27),29)))));
tree 'PAUP_1360' = [&U] (1,2,(3,((4,5),(((((6,(8,9)),7),10),11),(((((12,((13,14),20)),((((15,28),(16,17)),18),19)),((((21,22),23),25),(24,26))),27),29)))));
tree 'PAUP_1361' = [&U] (1,2,(3,((4,5),(((((6,(8,9)),7),10),11),(((((12,((13,14),20)),((((15,16),17),18),19)),(((((21,22),23),(24,26)),25),28)),27),29)))));
tree 'PAUP_1362' = [&U] (1,2,(3,((4,5),(((((6,7),(8,9)),10),11),(((((12,((13,14),20)),((((15,16),(17,28)),18),19)),((((21,22),23),(24,26)),25)),27),29)))));
tree 'PAUP_1363' = [&U] (1,2,(3,((4,5),(((((6,(8,9)),7),10),11),(((((12,((13,14),20)),((((15,28),(16,17)),18),19)),((((21,22),23),(24,26)),25)),27),29)))));
tree 'PAUP_1364' = [&U] (1,2,(3,((4,5),(((((6,(8,9)),7),10),11),(((((12,((13,14),20)),((((15,16),17),18),19)),((((21,22),23),((24,26),25)),28)),27),29)))));
tree 'PAUP_1365' = [&U] (1,2,(3,((4,5),(((((6,7),(8,9)),10),11),(((((12,((13,14),20)),((((15,16),(17,28)),18),19)),(((21,22),23),((24,26),25))),27),29)))));
tree 'PAUP_1366' = [&U] (1,2,(3,((4,5),(((((6,(8,9)),7),10),11),(((((12,((13,14),20)),((((15,28),(16,17)),18),19)),(((21,22),23),((24,26),25))),27),29)))));
tree 'PAUP_1367' = [&U] (1,2,(3,((4,5),(((((6,(8,9)),7),10),11),(((((12,((13,14),20)),((((15,16),(17,28)),18),19)),(((21,22),23),((24,25),26))),27),29)))));
tree 'PAUP_1368' = [&U] (1,2,(3,((4,5),(((((6,(8,9)),7),10),11),((((12,((13,14),20)),((((15,16),17),18),19)),((((((21,22),23),25),(24,26)),27),28)),29)))));
tree 'PAUP_1369' = [&U] (1,2,(3,((4,5),(((((6,7),(8,9)),10),11),((((12,((13,14),20)),((((15,16),(17,28)),18),19)),(((((21,22),23),25),(24,26)),27)),29)))));
tree 'PAUP_1370' = [&U] (1,2,(3,((4,5),(((((6,(8,9)),7),10),11),((((12,((13,14),20)),((((15,28),(16,17)),18),19)),(((((21,22),23),25),(24,26)),27)),29)))));
tree 'PAUP_1371' = [&U] (1,2,(3,((4,5),(((((6,(8,9)),7),10),11),((((12,((13,14),20)),((((15,16),17),18),19)),((((((21,22),23),(24,26)),25),27),28)),29)))));
tree 'PAUP_1372' = [&U] (1,2,(3,((4,5),(((((6,7),(8,9)),10),11),((((12,((13,14),20)),((((15,16),(17,28)),18),19)),(((((21,22),23),(24,26)),25),27)),29)))));
tree 'PAUP_1373' = [&U] (1,2,(3,((4,5),(((((6,(8,9)),7),10),11),((((12,((13,14),20)),((((15,28),(16,17)),18),19)),(((((21,22),23),(24,26)),25),27)),29)))));
tree 'PAUP_1374' = [&U] (1,2,(3,((4,5),(((((6,(8,9)),7),10),11),((((12,((13,14),20)),((((15,16),(17,28)),18),19)),((((21,22),23),((24,25),26)),27)),29)))));
tree 'PAUP_1375' = [&U] (1,2,(3,((4,5),(((((6,(8,9)),7),10),11),((((12,((13,14),20)),((((15,16),(17,28)),18),19)),((((21,22),23),((24,26),25)),27)),29)))));
tree 'PAUP_1376' = [&U] (1,2,(3,((4,5),(((((6,(8,9)),7),10),11),((((12,((13,14),20)),((((15,16),(17,28)),18),19)),((((21,22),23),27),((24,26),25))),29)))));
tree 'PAUP_1377' = [&U] (1,2,(3,((4,5),(((((6,(8,9)),7),10),11),((((12,((13,14),20)),((((15,16),(17,28)),18),19)),((((21,22),23),(24,(25,26))),27)),29)))));
tree 'PAUP_1378' = [&U] (1,2,(3,((4,5),(((((6,(8,9)),7),10),11),((((12,((13,14),20)),((((15,16),(17,28)),18),19)),((((21,22),23),27),(24,(25,26)))),29)))));
tree 'PAUP_1379' = [&U] (1,2,(3,((4,5),(((((6,(8,9)),7),10),11),((((12,((13,14),20)),((((15,16),(17,28)),18),19)),(((21,22),23),((24,(25,26)),27))),29)))));
tree 'PAUP_1380' = [&U] (1,2,(3,((4,5),(((((6,(8,9)),7),10),11),((((12,((13,14),20)),((((15,16),(17,28)),18),19)),(((21,22),23),(((24,26),25),27))),29)))));
tree 'PAUP_1381' = [&U] (1,2,(3,((4,5),((((6,7),((8,9),10)),11),(((((12,20),(13,14)),(((((15,16),17),18),19),28)),((((21,22),23),27),((24,25),26))),29)))));
tree 'PAUP_1382' = [&U] (1,2,(3,((4,5),(((((6,7),10),11),(8,9)),(((((12,20),(13,14)),(((((15,16),17),18),19),28)),((((21,22),23),27),((24,25),26))),29)))));
tree 'PAUP_1383' = [&U] (1,2,(3,((4,5),(((((6,7),10),(8,9)),11),(((((12,20),(13,14)),(((((15,16),17),18),19),28)),((((21,22),23),27),((24,25),26))),29)))));
tree 'PAUP_1384' = [&U] (1,2,(3,((4,5),((((6,(8,9)),(7,10)),11),(((((12,20),(13,14)),(((((15,16),17),18),19),28)),((((21,22),23),27),((24,25),26))),29)))));
tree 'PAUP_1385' = [&U] (1,2,(3,((4,5),(((((6,(8,9)),10),7),11),(((((12,20),(13,14)),(((((15,16),17),18),19),28)),((((21,22),23),27),((24,25),26))),29)))));
tree 'PAUP_1386' = [&U] (1,2,(3,((4,5),(((((6,(8,9)),7),10),11),(((((12,20),(13,14)),(((((15,16),17),18),19),28)),((((21,22),23),27),((24,25),26))),29)))));
tree 'PAUP_1387' = [&U] (1,2,(3,((4,5),((((6,7),((8,9),10)),11),((((((12,20),(13,14)),((((15,(16,17)),18),19),28)),(((21,22),23),(24,(25,26)))),27),29)))));
tree 'PAUP_1388' = [&U] (1,2,(3,((4,5),(((((6,7),10),11),(8,9)),((((((12,20),(13,14)),((((15,(16,17)),18),19),28)),(((21,22),23),(24,(25,26)))),27),29)))));
tree 'PAUP_1389' = [&U] (1,2,(3,((4,5),(((((6,7),10),(8,9)),11),((((((12,20),(13,14)),((((15,(16,17)),18),19),28)),(((21,22),23),(24,(25,26)))),27),29)))));
tree 'PAUP_1390' = [&U] (1,2,(3,((4,5),(((((6,7),(8,9)),10),11),((((((12,20),(13,14)),(((((15,16),17),18),19),28)),(((21,22),23),(24,(25,26)))),27),29)))));
tree 'PAUP_1391' = [&U] (1,2,(3,((4,5),((((6,(8,9)),(7,10)),11),((((((12,20),(13,14)),((((15,(16,17)),18),19),28)),(((21,22),23),(24,(25,26)))),27),29)))));
tree 'PAUP_1392' = [&U] (1,2,(3,((4,5),(((((6,(8,9)),10),7),11),((((((12,20),(13,14)),((((15,(16,17)),18),19),28)),(((21,22),23),(24,(25,26)))),27),29)))));
tree 'PAUP_1393' = [&U] (1,2,(3,((4,5),(((((6,(8,9)),7),10),11),((((((12,20),(13,14)),((((15,(16,17)),18),19),28)),(((21,22),23),(24,(25,26)))),27),29)))));
tree 'PAUP_1394' = [&U] (1,2,(3,((4,5),((((6,7),((8,9),10)),11),((((((12,20),(13,14)),((((15,(16,17)),18),19),28)),((((21,22),23),25),(24,26))),27),29)))));
tree 'PAUP_1395' = [&U] (1,2,(3,((4,5),(((((6,7),10),11),(8,9)),((((((12,20),(13,14)),((((15,(16,17)),18),19),28)),((((21,22),23),25),(24,26))),27),29)))));
tree 'PAUP_1396' = [&U] (1,2,(3,((4,5),(((((6,7),10),(8,9)),11),((((((12,20),(13,14)),((((15,(16,17)),18),19),28)),((((21,22),23),25),(24,26))),27),29)))));
tree 'PAUP_1397' = [&U] (1,2,(3,((4,5),(((((6,7),(8,9)),10),11),((((((12,20),(13,14)),(((((15,16),17),18),19),28)),((((21,22),23),25),(24,26))),27),29)))));
tree 'PAUP_1398' = [&U] (1,2,(3,((4,5),((((6,(8,9)),(7,10)),11),((((((12,20),(13,14)),((((15,(16,17)),18),19),28)),((((21,22),23),25),(24,26))),27),29)))));
tree 'PAUP_1399' = [&U] (1,2,(3,((4,5),(((((6,(8,9)),10),7),11),((((((12,20),(13,14)),((((15,(16,17)),18),19),28)),((((21,22),23),25),(24,26))),27),29)))));
tree 'PAUP_1400' = [&U] (1,2,(3,((4,5),(((((6,(8,9)),7),10),11),((((((12,20),(13,14)),((((15,(16,17)),18),19),28)),((((21,22),23),25),(24,26))),27),29)))));
tree 'PAUP_1401' = [&U] (1,2,(3,((4,5),((((6,7),((8,9),10)),11),((((((12,20),(13,14)),((((15,(16,17)),18),19),28)),((((21,22),23),(24,26)),25)),27),29)))));
tree 'PAUP_1402' = [&U] (1,2,(3,((4,5),(((((6,7),10),11),(8,9)),((((((12,20),(13,14)),((((15,(16,17)),18),19),28)),((((21,22),23),(24,26)),25)),27),29)))));
tree 'PAUP_1403' = [&U] (1,2,(3,((4,5),(((((6,7),10),(8,9)),11),((((((12,20),(13,14)),((((15,(16,17)),18),19),28)),((((21,22),23),(24,26)),25)),27),29)))));
tree 'PAUP_1404' = [&U] (1,2,(3,((4,5),(((((6,7),(8,9)),10),11),((((((12,20),(13,14)),(((((15,16),17),18),19),28)),((((21,22),23),(24,26)),25)),27),29)))));
tree 'PAUP_1405' = [&U] (1,2,(3,((4,5),((((6,(8,9)),(7,10)),11),((((((12,20),(13,14)),((((15,(16,17)),18),19),28)),((((21,22),23),(24,26)),25)),27),29)))));
tree 'PAUP_1406' = [&U] (1,2,(3,((4,5),(((((6,(8,9)),10),7),11),((((((12,20),(13,14)),((((15,(16,17)),18),19),28)),((((21,22),23),(24,26)),25)),27),29)))));
tree 'PAUP_1407' = [&U] (1,2,(3,((4,5),(((((6,(8,9)),7),10),11),((((((12,20),(13,14)),((((15,(16,17)),18),19),28)),((((21,22),23),(24,26)),25)),27),29)))));
tree 'PAUP_1408' = [&U] (1,2,(3,((4,5),((((6,7),((8,9),10)),11),((((((12,20),(13,14)),((((15,(16,17)),18),19),28)),(((21,22),23),((24,26),25))),27),29)))));
tree 'PAUP_1409' = [&U] (1,2,(3,((4,5),(((((6,7),10),11),(8,9)),((((((12,20),(13,14)),((((15,(16,17)),18),19),28)),(((21,22),23),((24,26),25))),27),29)))));
tree 'PAUP_1410' = [&U] (1,2,(3,((4,5),(((((6,7),10),(8,9)),11),((((((12,20),(13,14)),((((15,(16,17)),18),19),28)),(((21,22),23),((24,26),25))),27),29)))));
tree 'PAUP_1411' = [&U] (1,2,(3,((4,5),(((((6,7),(8,9)),10),11),((((((12,20),(13,14)),(((((15,16),17),18),19),28)),(((21,22),23),((24,26),25))),27),29)))));
tree 'PAUP_1412' = [&U] (1,2,(3,((4,5),((((6,(8,9)),(7,10)),11),((((((12,20),(13,14)),((((15,(16,17)),18),19),28)),(((21,22),23),((24,26),25))),27),29)))));
tree 'PAUP_1413' = [&U] (1,2,(3,((4,5),(((((6,(8,9)),10),7),11),((((((12,20),(13,14)),((((15,(16,17)),18),19),28)),(((21,22),23),((24,26),25))),27),29)))));
tree 'PAUP_1414' = [&U] (1,2,(3,((4,5),(((((6,(8,9)),7),10),11),((((((12,20),(13,14)),((((15,(16,17)),18),19),28)),(((21,22),23),((24,26),25))),27),29)))));
tree 'PAUP_1415' = [&U] (1,2,(3,((4,5),((((6,7),((8,9),10)),11),((((((12,20),(13,14)),(((((15,16),17),18),19),28)),(((21,22),23),((24,25),26))),27),29)))));
tree 'PAUP_1416' = [&U] (1,2,(3,((4,5),(((((6,7),10),11),(8,9)),((((((12,20),(13,14)),(((((15,16),17),18),19),28)),(((21,22),23),((24,25),26))),27),29)))));
tree 'PAUP_1417' = [&U] (1,2,(3,((4,5),(((((6,7),10),(8,9)),11),((((((12,20),(13,14)),(((((15,16),17),18),19),28)),(((21,22),23),((24,25),26))),27),29)))));
tree 'PAUP_1418' = [&U] (1,2,(3,((4,5),((((6,(8,9)),(7,10)),11),((((((12,20),(13,14)),(((((15,16),17),18),19),28)),(((21,22),23),((24,25),26))),27),29)))));
tree 'PAUP_1419' = [&U] (1,2,(3,((4,5),(((((6,(8,9)),10),7),11),((((((12,20),(13,14)),(((((15,16),17),18),19),28)),(((21,22),23),((24,25),26))),27),29)))));
tree 'PAUP_1420' = [&U] (1,2,(3,((4,5),(((((6,(8,9)),7),10),11),((((((12,20),(13,14)),(((((15,16),17),18),19),28)),(((21,22),23),((24,25),26))),27),29)))));
tree 'PAUP_1421' = [&U] (1,2,(3,((4,5),((((6,7),((8,9),10)),11),(((((12,20),(13,14)),((((15,(16,17)),18),19),28)),(((((21,22),23),25),(24,26)),27)),29)))));
tree 'PAUP_1422' = [&U] (1,2,(3,((4,5),(((((6,7),10),11),(8,9)),(((((12,20),(13,14)),((((15,(16,17)),18),19),28)),(((((21,22),23),25),(24,26)),27)),29)))));
tree 'PAUP_1423' = [&U] (1,2,(3,((4,5),(((((6,7),10),(8,9)),11),(((((12,20),(13,14)),((((15,(16,17)),18),19),28)),(((((21,22),23),25),(24,26)),27)),29)))));
tree 'PAUP_1424' = [&U] (1,2,(3,((4,5),((((6,(8,9)),(7,10)),11),(((((12,20),(13,14)),((((15,(16,17)),18),19),28)),(((((21,22),23),25),(24,26)),27)),29)))));
tree 'PAUP_1425' = [&U] (1,2,(3,((4,5),(((((6,(8,9)),10),7),11),(((((12,20),(13,14)),((((15,(16,17)),18),19),28)),(((((21,22),23),25),(24,26)),27)),29)))));
tree 'PAUP_1426' = [&U] (1,2,(3,((4,5),(((((6,(8,9)),7),10),11),(((((12,20),(13,14)),((((15,(16,17)),18),19),28)),(((((21,22),23),25),(24,26)),27)),29)))));
tree 'PAUP_1427' = [&U] (1,2,(3,((4,5),(((((6,7),(8,9)),10),11),(((((12,20),(13,14)),(((((15,16),17),18),19),28)),(((((21,22),23),25),(24,26)),27)),29)))));
tree 'PAUP_1428' = [&U] (1,2,(3,((4,5),((((6,7),((8,9),10)),11),(((((12,20),(13,14)),((((15,(16,17)),18),19),28)),(((((21,22),23),(24,26)),25),27)),29)))));
tree 'PAUP_1429' = [&U] (1,2,(3,((4,5),(((((6,7),10),11),(8,9)),(((((12,20),(13,14)),((((15,(16,17)),18),19),28)),(((((21,22),23),(24,26)),25),27)),29)))));
tree 'PAUP_1430' = [&U] (1,2,(3,((4,5),(((((6,7),10),(8,9)),11),(((((12,20),(13,14)),((((15,(16,17)),18),19),28)),(((((21,22),23),(24,26)),25),27)),29)))));
tree 'PAUP_1431' = [&U] (1,2,(3,((4,5),((((6,(8,9)),(7,10)),11),(((((12,20),(13,14)),((((15,(16,17)),18),19),28)),(((((21,22),23),(24,26)),25),27)),29)))));
tree 'PAUP_1432' = [&U] (1,2,(3,((4,5),(((((6,(8,9)),10),7),11),(((((12,20),(13,14)),((((15,(16,17)),18),19),28)),(((((21,22),23),(24,26)),25),27)),29)))));
tree 'PAUP_1433' = [&U] (1,2,(3,((4,5),(((((6,(8,9)),7),10),11),(((((12,20),(13,14)),((((15,(16,17)),18),19),28)),(((((21,22),23),(24,26)),25),27)),29)))));
tree 'PAUP_1434' = [&U] (1,2,(3,((4,5),(((((6,7),(8,9)),10),11),(((((12,20),(13,14)),(((((15,16),17),18),19),28)),(((((21,22),23),(24,26)),25),27)),29)))));
tree 'PAUP_1435' = [&U] (1,2,(3,((4,5),((((6,7),((8,9),10)),11),(((((12,20),(13,14)),(((((15,16),17),18),19),28)),((((21,22),23),((24,25),26)),27)),29)))));
tree 'PAUP_1436' = [&U] (1,2,(3,((4,5),(((((6,7),10),11),(8,9)),(((((12,20),(13,14)),(((((15,16),17),18),19),28)),((((21,22),23),((24,25),26)),27)),29)))));
tree 'PAUP_1437' = [&U] (1,2,(3,((4,5),(((((6,7),10),(8,9)),11),(((((12,20),(13,14)),(((((15,16),17),18),19),28)),((((21,22),23),((24,25),26)),27)),29)))));
tree 'PAUP_1438' = [&U] (1,2,(3,((4,5),((((6,(8,9)),(7,10)),11),(((((12,20),(13,14)),(((((15,16),17),18),19),28)),((((21,22),23),((24,25),26)),27)),29)))));
tree 'PAUP_1439' = [&U] (1,2,(3,((4,5),(((((6,(8,9)),10),7),11),(((((12,20),(13,14)),(((((15,16),17),18),19),28)),((((21,22),23),((24,25),26)),27)),29)))));
tree 'PAUP_1440' = [&U] (1,2,(3,((4,5),(((((6,(8,9)),7),10),11),(((((12,20),(13,14)),(((((15,16),17),18),19),28)),((((21,22),23),((24,25),26)),27)),29)))));
tree 'PAUP_1441' = [&U] (1,2,(3,((4,5),((((6,7),((8,9),10)),11),(((((12,20),(13,14)),(((((15,16),17),18),19),28)),((((21,22),23),((24,26),25)),27)),29)))));
tree 'PAUP_1442' = [&U] (1,2,(3,((4,5),(((((6,7),10),11),(8,9)),(((((12,20),(13,14)),(((((15,16),17),18),19),28)),((((21,22),23),((24,26),25)),27)),29)))));
tree 'PAUP_1443' = [&U] (1,2,(3,((4,5),(((((6,7),10),(8,9)),11),(((((12,20),(13,14)),(((((15,16),17),18),19),28)),((((21,22),23),((24,26),25)),27)),29)))));
tree 'PAUP_1444' = [&U] (1,2,(3,((4,5),((((6,(8,9)),(7,10)),11),(((((12,20),(13,14)),(((((15,16),17),18),19),28)),((((21,22),23),((24,26),25)),27)),29)))));
tree 'PAUP_1445' = [&U] (1,2,(3,((4,5),(((((6,(8,9)),10),7),11),(((((12,20),(13,14)),(((((15,16),17),18),19),28)),((((21,22),23),((24,26),25)),27)),29)))));
tree 'PAUP_1446' = [&U] (1,2,(3,((4,5),(((((6,(8,9)),7),10),11),(((((12,20),(13,14)),(((((15,16),17),18),19),28)),((((21,22),23),((24,26),25)),27)),29)))));
tree 'PAUP_1447' = [&U] (1,2,(3,((4,5),((((6,7),((8,9),10)),11),(((((12,20),(13,14)),(((((15,16),17),18),19),28)),((((21,22),23),27),((24,26),25))),29)))));
tree 'PAUP_1448' = [&U] (1,2,(3,((4,5),(((((6,7),10),11),(8,9)),(((((12,20),(13,14)),(((((15,16),17),18),19),28)),((((21,22),23),27),((24,26),25))),29)))));
tree 'PAUP_1449' = [&U] (1,2,(3,((4,5),(((((6,7),10),(8,9)),11),(((((12,20),(13,14)),(((((15,16),17),18),19),28)),((((21,22),23),27),((24,26),25))),29)))));
tree 'PAUP_1450' = [&U] (1,2,(3,((4,5),((((6,(8,9)),(7,10)),11),(((((12,20),(13,14)),(((((15,16),17),18),19),28)),((((21,22),23),27),((24,26),25))),29)))));
tree 'PAUP_1451' = [&U] (1,2,(3,((4,5),(((((6,(8,9)),10),7),11),(((((12,20),(13,14)),(((((15,16),17),18),19),28)),((((21,22),23),27),((24,26),25))),29)))));
tree 'PAUP_1452' = [&U] (1,2,(3,((4,5),(((((6,(8,9)),7),10),11),(((((12,20),(13,14)),(((((15,16),17),18),19),28)),((((21,22),23),27),((24,26),25))),29)))));
tree 'PAUP_1453' = [&U] (1,2,(3,((4,5),((((6,7),((8,9),10)),11),(((((12,20),(13,14)),(((((15,16),17),18),19),28)),((((21,22),23),(24,(25,26))),27)),29)))));
tree 'PAUP_1454' = [&U] (1,2,(3,((4,5),(((((6,7),10),11),(8,9)),(((((12,20),(13,14)),(((((15,16),17),18),19),28)),((((21,22),23),(24,(25,26))),27)),29)))));
tree 'PAUP_1455' = [&U] (1,2,(3,((4,5),(((((6,7),10),(8,9)),11),(((((12,20),(13,14)),(((((15,16),17),18),19),28)),((((21,22),23),(24,(25,26))),27)),29)))));
tree 'PAUP_1456' = [&U] (1,2,(3,((4,5),((((6,(8,9)),(7,10)),11),(((((12,20),(13,14)),(((((15,16),17),18),19),28)),((((21,22),23),(24,(25,26))),27)),29)))));
tree 'PAUP_1457' = [&U] (1,2,(3,((4,5),(((((6,(8,9)),10),7),11),(((((12,20),(13,14)),(((((15,16),17),18),19),28)),((((21,22),23),(24,(25,26))),27)),29)))));
tree 'PAUP_1458' = [&U] (1,2,(3,((4,5),(((((6,(8,9)),7),10),11),(((((12,20),(13,14)),(((((15,16),17),18),19),28)),((((21,22),23),(24,(25,26))),27)),29)))));
tree 'PAUP_1459' = [&U] (1,2,(3,((4,5),((((6,7),((8,9),10)),11),(((((12,20),(13,14)),(((((15,16),17),18),19),28)),((((21,22),23),27),(24,(25,26)))),29)))));
tree 'PAUP_1460' = [&U] (1,2,(3,((4,5),(((((6,7),10),11),(8,9)),(((((12,20),(13,14)),(((((15,16),17),18),19),28)),((((21,22),23),27),(24,(25,26)))),29)))));
tree 'PAUP_1461' = [&U] (1,2,(3,((4,5),(((((6,7),10),(8,9)),11),(((((12,20),(13,14)),(((((15,16),17),18),19),28)),((((21,22),23),27),(24,(25,26)))),29)))));
tree 'PAUP_1462' = [&U] (1,2,(3,((4,5),((((6,(8,9)),(7,10)),11),(((((12,20),(13,14)),(((((15,16),17),18),19),28)),((((21,22),23),27),(24,(25,26)))),29)))));
tree 'PAUP_1463' = [&U] (1,2,(3,((4,5),(((((6,(8,9)),10),7),11),(((((12,20),(13,14)),(((((15,16),17),18),19),28)),((((21,22),23),27),(24,(25,26)))),29)))));
tree 'PAUP_1464' = [&U] (1,2,(3,((4,5),(((((6,(8,9)),7),10),11),(((((12,20),(13,14)),(((((15,16),17),18),19),28)),((((21,22),23),27),(24,(25,26)))),29)))));
tree 'PAUP_1465' = [&U] (1,2,(3,((4,5),((((6,7),((8,9),10)),11),(((((12,20),(13,14)),(((((15,16),17),18),19),28)),(((21,22),23),((24,(25,26)),27))),29)))));
tree 'PAUP_1466' = [&U] (1,2,(3,((4,5),(((((6,7),10),11),(8,9)),(((((12,20),(13,14)),(((((15,16),17),18),19),28)),(((21,22),23),((24,(25,26)),27))),29)))));
tree 'PAUP_1467' = [&U] (1,2,(3,((4,5),(((((6,7),10),(8,9)),11),(((((12,20),(13,14)),(((((15,16),17),18),19),28)),(((21,22),23),((24,(25,26)),27))),29)))));
tree 'PAUP_1468' = [&U] (1,2,(3,((4,5),((((6,(8,9)),(7,10)),11),(((((12,20),(13,14)),(((((15,16),17),18),19),28)),(((21,22),23),((24,(25,26)),27))),29)))));
tree 'PAUP_1469' = [&U] (1,2,(3,((4,5),(((((6,(8,9)),10),7),11),(((((12,20),(13,14)),(((((15,16),17),18),19),28)),(((21,22),23),((24,(25,26)),27))),29)))));
tree 'PAUP_1470' = [&U] (1,2,(3,((4,5),(((((6,(8,9)),7),10),11),(((((12,20),(13,14)),(((((15,16),17),18),19),28)),(((21,22),23),((24,(25,26)),27))),29)))));
tree 'PAUP_1471' = [&U] (1,2,(3,((4,5),((((6,7),((8,9),10)),11),(((((12,20),(13,14)),(((((15,16),17),18),19),28)),(((21,22),23),(((24,26),25),27))),29)))));
tree 'PAUP_1472' = [&U] (1,2,(3,((4,5),(((((6,7),10),11),(8,9)),(((((12,20),(13,14)),(((((15,16),17),18),19),28)),(((21,22),23),(((24,26),25),27))),29)))));
tree 'PAUP_1473' = [&U] (1,2,(3,((4,5),(((((6,7),10),(8,9)),11),(((((12,20),(13,14)),(((((15,16),17),18),19),28)),(((21,22),23),(((24,26),25),27))),29)))));
tree 'PAUP_1474' = [&U] (1,2,(3,((4,5),((((6,(8,9)),(7,10)),11),(((((12,20),(13,14)),(((((15,16),17),18),19),28)),(((21,22),23),(((24,26),25),27))),29)))));
tree 'PAUP_1475' = [&U] (1,2,(3,((4,5),(((((6,(8,9)),10),7),11),(((((12,20),(13,14)),(((((15,16),17),18),19),28)),(((21,22),23),(((24,26),25),27))),29)))));
tree 'PAUP_1476' = [&U] (1,2,(3,((4,5),(((((6,(8,9)),7),10),11),(((((12,20),(13,14)),(((((15,16),17),18),19),28)),(((21,22),23),(((24,26),25),27))),29)))));
tree 'PAUP_1477' = [&U] (1,2,(3,((4,5),(((((6,(8,9)),7),10),11),(((((12,20),(13,14)),((((15,16),(17,28)),18),19)),((((21,22),23),27),((24,25),26))),29)))));
tree 'PAUP_1478' = [&U] (1,2,(3,((4,5),(((((6,(8,9)),7),10),11),((((((12,20),(13,14)),((((15,16),17),18),19)),((((21,22),23),(24,(25,26))),28)),27),29)))));
tree 'PAUP_1479' = [&U] (1,2,(3,((4,5),(((((6,7),(8,9)),10),11),((((((12,20),(13,14)),((((15,16),(17,28)),18),19)),(((21,22),23),(24,(25,26)))),27),29)))));
tree 'PAUP_1480' = [&U] (1,2,(3,((4,5),(((((6,(8,9)),7),10),11),((((((12,20),(13,14)),((((15,28),(16,17)),18),19)),(((21,22),23),(24,(25,26)))),27),29)))));
tree 'PAUP_1481' = [&U] (1,2,(3,((4,5),(((((6,(8,9)),7),10),11),((((((12,20),(13,14)),((((15,16),17),18),19)),(((((21,22),23),25),(24,26)),28)),27),29)))));
tree 'PAUP_1482' = [&U] (1,2,(3,((4,5),(((((6,7),(8,9)),10),11),((((((12,20),(13,14)),((((15,16),(17,28)),18),19)),((((21,22),23),25),(24,26))),27),29)))));
tree 'PAUP_1483' = [&U] (1,2,(3,((4,5),(((((6,(8,9)),7),10),11),((((((12,20),(13,14)),((((15,28),(16,17)),18),19)),((((21,22),23),25),(24,26))),27),29)))));
tree 'PAUP_1484' = [&U] (1,2,(3,((4,5),(((((6,(8,9)),7),10),11),((((((12,20),(13,14)),((((15,16),17),18),19)),(((((21,22),23),(24,26)),25),28)),27),29)))));
tree 'PAUP_1485' = [&U] (1,2,(3,((4,5),(((((6,7),(8,9)),10),11),((((((12,20),(13,14)),((((15,16),(17,28)),18),19)),((((21,22),23),(24,26)),25)),27),29)))));
tree 'PAUP_1486' = [&U] (1,2,(3,((4,5),(((((6,(8,9)),7),10),11),((((((12,20),(13,14)),((((15,28),(16,17)),18),19)),((((21,22),23),(24,26)),25)),27),29)))));
tree 'PAUP_1487' = [&U] (1,2,(3,((4,5),(((((6,(8,9)),7),10),11),((((((12,20),(13,14)),((((15,16),17),18),19)),((((21,22),23),((24,26),25)),28)),27),29)))));
tree 'PAUP_1488' = [&U] (1,2,(3,((4,5),(((((6,7),(8,9)),10),11),((((((12,20),(13,14)),((((15,16),(17,28)),18),19)),(((21,22),23),((24,26),25))),27),29)))));
tree 'PAUP_1489' = [&U] (1,2,(3,((4,5),(((((6,(8,9)),7),10),11),((((((12,20),(13,14)),((((15,28),(16,17)),18),19)),(((21,22),23),((24,26),25))),27),29)))));
tree 'PAUP_1490' = [&U] (1,2,(3,((4,5),(((((6,(8,9)),7),10),11),((((((12,20),(13,14)),((((15,16),(17,28)),18),19)),(((21,22),23),((24,25),26))),27),29)))));
tree 'PAUP_1491' = [&U] (1,2,(3,((4,5),(((((6,(8,9)),7),10),11),(((((12,20),(13,14)),((((15,16),17),18),19)),((((((21,22),23),25),(24,26)),27),28)),29)))));
tree 'PAUP_1492' = [&U] (1,2,(3,((4,5),(((((6,7),(8,9)),10),11),(((((12,20),(13,14)),((((15,16),(17,28)),18),19)),(((((21,22),23),25),(24,26)),27)),29)))));
tree 'PAUP_1493' = [&U] (1,2,(3,((4,5),(((((6,(8,9)),7),10),11),(((((12,20),(13,14)),((((15,28),(16,17)),18),19)),(((((21,22),23),25),(24,26)),27)),29)))));
tree 'PAUP_1494' = [&U] (1,2,(3,((4,5),(((((6,(8,9)),7),10),11),(((((12,20),(13,14)),((((15,16),17),18),19)),((((((21,22),23),(24,26)),25),27),28)),29)))));
tree 'PAUP_1495' = [&U] (1,2,(3,((4,5),(((((6,7),(8,9)),10),11),(((((12,20),(13,14)),((((15,16),(17,28)),18),19)),(((((21,22),23),(24,26)),25),27)),29)))));
tree 'PAUP_1496' = [&U] (1,2,(3,((4,5),(((((6,(8,9)),7),10),11),(((((12,20),(13,14)),((((15,28),(16,17)),18),19)),(((((21,22),23),(24,26)),25),27)),29)))));
tree 'PAUP_1497' = [&U] (1,2,(3,((4,5),(((((6,(8,9)),7),10),11),(((((12,20),(13,14)),((((15,16),(17,28)),18),19)),((((21,22),23),((24,25),26)),27)),29)))));
tree 'PAUP_1498' = [&U] (1,2,(3,((4,5),(((((6,(8,9)),7),10),11),(((((12,20),(13,14)),((((15,16),(17,28)),18),19)),((((21,22),23),((24,26),25)),27)),29)))));
tree 'PAUP_1499' = [&U] (1,2,(3,((4,5),(((((6,(8,9)),7),10),11),(((((12,20),(13,14)),((((15,16),(17,28)),18),19)),((((21,22),23),27),((24,26),25))),29)))));
tree 'PAUP_1500' = [&U] (1,2,(3,((4,5),(((((6,(8,9)),7),10),11),(((((12,20),(13,14)),((((15,16),(17,28)),18),19)),((((21,22),23),(24,(25,26))),27)),29)))));
tree 'PAUP_1501' = [&U] (1,2,(3,((4,5),(((((6,(8,9)),7),10),11),(((((12,20),(13,14)),((((15,16),(17,28)),18),19)),((((21,22),23),27),(24,(25,26)))),29)))));
tree 'PAUP_1502' = [&U] (1,2,(3,((4,5),(((((6,(8,9)),7),10),11),(((((12,20),(13,14)),((((15,16),(17,28)),18),19)),(((21,22),23),((24,(25,26)),27))),29)))));
tree 'PAUP_1503' = [&U] (1,2,(3,((4,5),(((((6,(8,9)),7),10),11),(((((12,20),(13,14)),((((15,16),(17,28)),18),19)),(((21,22),23),(((24,26),25),27))),29)))));
tree 'PAUP_1504' = [&U] (1,2,(3,((4,5),(((((6,7),(8,9)),10),11),(((((((12,20),13),14),(((((15,16),17),18),19),28)),(((21,22),23),((24,26),25))),27),29)))));
tree 'PAUP_1505' = [&U] (1,2,(3,((4,5),((((6,7),((8,9),10)),11),(((((((12,20),13),14),((((15,(16,17)),18),19),28)),(((21,22),23),((24,26),25))),27),29)))));
tree 'PAUP_1506' = [&U] (1,2,(3,((4,5),(((((6,7),10),11),(8,9)),(((((((12,20),13),14),((((15,(16,17)),18),19),28)),(((21,22),23),((24,26),25))),27),29)))));
tree 'PAUP_1507' = [&U] (1,2,(3,((4,5),(((((6,7),10),(8,9)),11),(((((((12,20),13),14),((((15,(16,17)),18),19),28)),(((21,22),23),((24,26),25))),27),29)))));
tree 'PAUP_1508' = [&U] (1,2,(3,((4,5),((((6,(8,9)),(7,10)),11),(((((((12,20),13),14),((((15,(16,17)),18),19),28)),(((21,22),23),((24,26),25))),27),29)))));
tree 'PAUP_1509' = [&U] (1,2,(3,((4,5),(((((6,(8,9)),10),7),11),(((((((12,20),13),14),((((15,(16,17)),18),19),28)),(((21,22),23),((24,26),25))),27),29)))));
tree 'PAUP_1510' = [&U] (1,2,(3,((4,5),(((((6,(8,9)),7),10),11),(((((((12,20),13),14),((((15,(16,17)),18),19),28)),(((21,22),23),((24,26),25))),27),29)))));
tree 'PAUP_1511' = [&U] (1,2,(3,((4,5),(((((6,7),(8,9)),10),11),(((((((12,20),14),13),(((((15,16),17),18),19),28)),(((21,22),23),((24,26),25))),27),29)))));
tree 'PAUP_1512' = [&U] (1,2,(3,((4,5),((((6,7),((8,9),10)),11),(((((((12,20),14),13),((((15,(16,17)),18),19),28)),(((21,22),23),((24,26),25))),27),29)))));
tree 'PAUP_1513' = [&U] (1,2,(3,((4,5),(((((6,7),10),11),(8,9)),(((((((12,20),14),13),((((15,(16,17)),18),19),28)),(((21,22),23),((24,26),25))),27),29)))));
tree 'PAUP_1514' = [&U] (1,2,(3,((4,5),(((((6,7),10),(8,9)),11),(((((((12,20),14),13),((((15,(16,17)),18),19),28)),(((21,22),23),((24,26),25))),27),29)))));
tree 'PAUP_1515' = [&U] (1,2,(3,((4,5),((((6,(8,9)),(7,10)),11),(((((((12,20),14),13),((((15,(16,17)),18),19),28)),(((21,22),23),((24,26),25))),27),29)))));
tree 'PAUP_1516' = [&U] (1,2,(3,((4,5),(((((6,(8,9)),10),7),11),(((((((12,20),14),13),((((15,(16,17)),18),19),28)),(((21,22),23),((24,26),25))),27),29)))));
tree 'PAUP_1517' = [&U] (1,2,(3,((4,5),(((((6,(8,9)),7),10),11),(((((((12,20),14),13),((((15,(16,17)),18),19),28)),(((21,22),23),((24,26),25))),27),29)))));
tree 'PAUP_1518' = [&U] (1,2,(3,((4,5),((((6,7),((8,9),10)),11),((((((12,(13,14)),20),(((((15,16),17),18),19),28)),(((21,22),23),((24,26),25))),27),29)))));
tree 'PAUP_1519' = [&U] (1,2,(3,((4,5),(((((6,7),10),11),(8,9)),((((((12,(13,14)),20),(((((15,16),17),18),19),28)),(((21,22),23),((24,26),25))),27),29)))));
tree 'PAUP_1520' = [&U] (1,2,(3,((4,5),(((((6,7),10),(8,9)),11),((((((12,(13,14)),20),(((((15,16),17),18),19),28)),(((21,22),23),((24,26),25))),27),29)))));
tree 'PAUP_1521' = [&U] (1,2,(3,((4,5),((((6,(8,9)),(7,10)),11),((((((12,(13,14)),20),(((((15,16),17),18),19),28)),(((21,22),23),((24,26),25))),27),29)))));
tree 'PAUP_1522' = [&U] (1,2,(3,((4,5),(((((6,(8,9)),10),7),11),((((((12,(13,14)),20),(((((15,16),17),18),19),28)),(((21,22),23),((24,26),25))),27),29)))));
tree 'PAUP_1523' = [&U] (1,2,(3,((4,5),(((((6,(8,9)),7),10),11),((((((12,(13,14)),20),(((((15,16),17),18),19),28)),(((21,22),23),((24,26),25))),27),29)))));
tree 'PAUP_1524' = [&U] (1,2,(3,((4,5),(((((6,7),(8,9)),10),11),(((((((12,20),13),14),(((((15,16),17),18),19),28)),(((21,22),23),(24,(25,26)))),27),29)))));
tree 'PAUP_1525' = [&U] (1,2,(3,((4,5),((((6,7),((8,9),10)),11),(((((((12,20),13),14),((((15,(16,17)),18),19),28)),(((21,22),23),(24,(25,26)))),27),29)))));
tree 'PAUP_1526' = [&U] (1,2,(3,((4,5),(((((6,7),10),11),(8,9)),(((((((12,20),13),14),((((15,(16,17)),18),19),28)),(((21,22),23),(24,(25,26)))),27),29)))));
tree 'PAUP_1527' = [&U] (1,2,(3,((4,5),(((((6,7),10),(8,9)),11),(((((((12,20),13),14),((((15,(16,17)),18),19),28)),(((21,22),23),(24,(25,26)))),27),29)))));
tree 'PAUP_1528' = [&U] (1,2,(3,((4,5),((((6,(8,9)),(7,10)),11),(((((((12,20),13),14),((((15,(16,17)),18),19),28)),(((21,22),23),(24,(25,26)))),27),29)))));
tree 'PAUP_1529' = [&U] (1,2,(3,((4,5),(((((6,(8,9)),10),7),11),(((((((12,20),13),14),((((15,(16,17)),18),19),28)),(((21,22),23),(24,(25,26)))),27),29)))));
tree 'PAUP_1530' = [&U] (1,2,(3,((4,5),(((((6,(8,9)),7),10),11),(((((((12,20),13),14),((((15,(16,17)),18),19),28)),(((21,22),23),(24,(25,26)))),27),29)))));
tree 'PAUP_1531' = [&U] (1,2,(3,((4,5),(((((6,7),(8,9)),10),11),(((((((12,20),14),13),(((((15,16),17),18),19),28)),(((21,22),23),(24,(25,26)))),27),29)))));
tree 'PAUP_1532' = [&U] (1,2,(3,((4,5),((((6,7),((8,9),10)),11),(((((((12,20),14),13),((((15,(16,17)),18),19),28)),(((21,22),23),(24,(25,26)))),27),29)))));
tree 'PAUP_1533' = [&U] (1,2,(3,((4,5),(((((6,7),10),11),(8,9)),(((((((12,20),14),13),((((15,(16,17)),18),19),28)),(((21,22),23),(24,(25,26)))),27),29)))));
tree 'PAUP_1534' = [&U] (1,2,(3,((4,5),(((((6,7),10),(8,9)),11),(((((((12,20),14),13),((((15,(16,17)),18),19),28)),(((21,22),23),(24,(25,26)))),27),29)))));
tree 'PAUP_1535' = [&U] (1,2,(3,((4,5),((((6,(8,9)),(7,10)),11),(((((((12,20),14),13),((((15,(16,17)),18),19),28)),(((21,22),23),(24,(25,26)))),27),29)))));
tree 'PAUP_1536' = [&U] (1,2,(3,((4,5),(((((6,(8,9)),10),7),11),(((((((12,20),14),13),((((15,(16,17)),18),19),28)),(((21,22),23),(24,(25,26)))),27),29)))));
tree 'PAUP_1537' = [&U] (1,2,(3,((4,5),(((((6,(8,9)),7),10),11),(((((((12,20),14),13),((((15,(16,17)),18),19),28)),(((21,22),23),(24,(25,26)))),27),29)))));
tree 'PAUP_1538' = [&U] (1,2,(3,((4,5),((((6,7),((8,9),10)),11),((((((12,(13,14)),20),(((((15,16),17),18),19),28)),(((21,22),23),(24,(25,26)))),27),29)))));
tree 'PAUP_1539' = [&U] (1,2,(3,((4,5),(((((6,7),10),11),(8,9)),((((((12,(13,14)),20),(((((15,16),17),18),19),28)),(((21,22),23),(24,(25,26)))),27),29)))));
tree 'PAUP_1540' = [&U] (1,2,(3,((4,5),(((((6,7),10),(8,9)),11),((((((12,(13,14)),20),(((((15,16),17),18),19),28)),(((21,22),23),(24,(25,26)))),27),29)))));
tree 'PAUP_1541' = [&U] (1,2,(3,((4,5),((((6,(8,9)),(7,10)),11),((((((12,(13,14)),20),(((((15,16),17),18),19),28)),(((21,22),23),(24,(25,26)))),27),29)))));
tree 'PAUP_1542' = [&U] (1,2,(3,((4,5),(((((6,(8,9)),10),7),11),((((((12,(13,14)),20),(((((15,16),17),18),19),28)),(((21,22),23),(24,(25,26)))),27),29)))));
tree 'PAUP_1543' = [&U] (1,2,(3,((4,5),(((((6,(8,9)),7),10),11),((((((12,(13,14)),20),(((((15,16),17),18),19),28)),(((21,22),23),(24,(25,26)))),27),29)))));
tree 'PAUP_1544' = [&U] (1,2,(3,((4,5),((((6,7),((8,9),10)),11),((((((12,20),13),14),(((((15,16),17),18),19),28)),((((21,22),23),27),((24,25),26))),29)))));
tree 'PAUP_1545' = [&U] (1,2,(3,((4,5),(((((6,7),10),11),(8,9)),((((((12,20),13),14),(((((15,16),17),18),19),28)),((((21,22),23),27),((24,25),26))),29)))));
tree 'PAUP_1546' = [&U] (1,2,(3,((4,5),(((((6,7),10),(8,9)),11),((((((12,20),13),14),(((((15,16),17),18),19),28)),((((21,22),23),27),((24,25),26))),29)))));
tree 'PAUP_1547' = [&U] (1,2,(3,((4,5),((((6,(8,9)),(7,10)),11),((((((12,20),13),14),(((((15,16),17),18),19),28)),((((21,22),23),27),((24,25),26))),29)))));
tree 'PAUP_1548' = [&U] (1,2,(3,((4,5),(((((6,(8,9)),10),7),11),((((((12,20),13),14),(((((15,16),17),18),19),28)),((((21,22),23),27),((24,25),26))),29)))));
tree 'PAUP_1549' = [&U] (1,2,(3,((4,5),(((((6,(8,9)),7),10),11),((((((12,20),13),14),(((((15,16),17),18),19),28)),((((21,22),23),27),((24,25),26))),29)))));
tree 'PAUP_1550' = [&U] (1,2,(3,((4,5),((((6,7),((8,9),10)),11),(((((((12,20),13),14),((((15,(16,17)),18),19),28)),((((21,22),23),25),(24,26))),27),29)))));
tree 'PAUP_1551' = [&U] (1,2,(3,((4,5),(((((6,7),10),11),(8,9)),(((((((12,20),13),14),((((15,(16,17)),18),19),28)),((((21,22),23),25),(24,26))),27),29)))));
tree 'PAUP_1552' = [&U] (1,2,(3,((4,5),(((((6,7),10),(8,9)),11),(((((((12,20),13),14),((((15,(16,17)),18),19),28)),((((21,22),23),25),(24,26))),27),29)))));
tree 'PAUP_1553' = [&U] (1,2,(3,((4,5),(((((6,7),(8,9)),10),11),(((((((12,20),13),14),(((((15,16),17),18),19),28)),((((21,22),23),25),(24,26))),27),29)))));
tree 'PAUP_1554' = [&U] (1,2,(3,((4,5),((((6,(8,9)),(7,10)),11),(((((((12,20),13),14),((((15,(16,17)),18),19),28)),((((21,22),23),25),(24,26))),27),29)))));
tree 'PAUP_1555' = [&U] (1,2,(3,((4,5),(((((6,(8,9)),10),7),11),(((((((12,20),13),14),((((15,(16,17)),18),19),28)),((((21,22),23),25),(24,26))),27),29)))));
tree 'PAUP_1556' = [&U] (1,2,(3,((4,5),(((((6,(8,9)),7),10),11),(((((((12,20),13),14),((((15,(16,17)),18),19),28)),((((21,22),23),25),(24,26))),27),29)))));
tree 'PAUP_1557' = [&U] (1,2,(3,((4,5),((((6,7),((8,9),10)),11),(((((((12,20),13),14),((((15,(16,17)),18),19),28)),((((21,22),23),(24,26)),25)),27),29)))));
tree 'PAUP_1558' = [&U] (1,2,(3,((4,5),(((((6,7),10),11),(8,9)),(((((((12,20),13),14),((((15,(16,17)),18),19),28)),((((21,22),23),(24,26)),25)),27),29)))));
tree 'PAUP_1559' = [&U] (1,2,(3,((4,5),(((((6,7),10),(8,9)),11),(((((((12,20),13),14),((((15,(16,17)),18),19),28)),((((21,22),23),(24,26)),25)),27),29)))));
tree 'PAUP_1560' = [&U] (1,2,(3,((4,5),(((((6,7),(8,9)),10),11),(((((((12,20),13),14),(((((15,16),17),18),19),28)),((((21,22),23),(24,26)),25)),27),29)))));
tree 'PAUP_1561' = [&U] (1,2,(3,((4,5),((((6,(8,9)),(7,10)),11),(((((((12,20),13),14),((((15,(16,17)),18),19),28)),((((21,22),23),(24,26)),25)),27),29)))));
tree 'PAUP_1562' = [&U] (1,2,(3,((4,5),(((((6,(8,9)),10),7),11),(((((((12,20),13),14),((((15,(16,17)),18),19),28)),((((21,22),23),(24,26)),25)),27),29)))));
tree 'PAUP_1563' = [&U] (1,2,(3,((4,5),(((((6,(8,9)),7),10),11),(((((((12,20),13),14),((((15,(16,17)),18),19),28)),((((21,22),23),(24,26)),25)),27),29)))));
tree 'PAUP_1564' = [&U] (1,2,(3,((4,5),((((6,7),((8,9),10)),11),(((((((12,20),13),14),(((((15,16),17),18),19),28)),(((21,22),23),((24,25),26))),27),29)))));
tree 'PAUP_1565' = [&U] (1,2,(3,((4,5),(((((6,7),10),11),(8,9)),(((((((12,20),13),14),(((((15,16),17),18),19),28)),(((21,22),23),((24,25),26))),27),29)))));
tree 'PAUP_1566' = [&U] (1,2,(3,((4,5),(((((6,7),10),(8,9)),11),(((((((12,20),13),14),(((((15,16),17),18),19),28)),(((21,22),23),((24,25),26))),27),29)))));
tree 'PAUP_1567' = [&U] (1,2,(3,((4,5),((((6,(8,9)),(7,10)),11),(((((((12,20),13),14),(((((15,16),17),18),19),28)),(((21,22),23),((24,25),26))),27),29)))));
tree 'PAUP_1568' = [&U] (1,2,(3,((4,5),(((((6,(8,9)),10),7),11),(((((((12,20),13),14),(((((15,16),17),18),19),28)),(((21,22),23),((24,25),26))),27),29)))));
tree 'PAUP_1569' = [&U] (1,2,(3,((4,5),(((((6,(8,9)),7),10),11),(((((((12,20),13),14),(((((15,16),17),18),19),28)),(((21,22),23),((24,25),26))),27),29)))));
tree 'PAUP_1570' = [&U] (1,2,(3,((4,5),((((6,7),((8,9),10)),11),((((((12,20),13),14),((((15,(16,17)),18),19),28)),(((((21,22),23),25),(24,26)),27)),29)))));
tree 'PAUP_1571' = [&U] (1,2,(3,((4,5),(((((6,7),10),11),(8,9)),((((((12,20),13),14),((((15,(16,17)),18),19),28)),(((((21,22),23),25),(24,26)),27)),29)))));
tree 'PAUP_1572' = [&U] (1,2,(3,((4,5),(((((6,7),10),(8,9)),11),((((((12,20),13),14),((((15,(16,17)),18),19),28)),(((((21,22),23),25),(24,26)),27)),29)))));
tree 'PAUP_1573' = [&U] (1,2,(3,((4,5),((((6,(8,9)),(7,10)),11),((((((12,20),13),14),((((15,(16,17)),18),19),28)),(((((21,22),23),25),(24,26)),27)),29)))));
tree 'PAUP_1574' = [&U] (1,2,(3,((4,5),(((((6,(8,9)),10),7),11),((((((12,20),13),14),((((15,(16,17)),18),19),28)),(((((21,22),23),25),(24,26)),27)),29)))));
tree 'PAUP_1575' = [&U] (1,2,(3,((4,5),(((((6,(8,9)),7),10),11),((((((12,20),13),14),((((15,(16,17)),18),19),28)),(((((21,22),23),25),(24,26)),27)),29)))));
tree 'PAUP_1576' = [&U] (1,2,(3,((4,5),(((((6,7),(8,9)),10),11),((((((12,20),13),14),(((((15,16),17),18),19),28)),(((((21,22),23),25),(24,26)),27)),29)))));
tree 'PAUP_1577' = [&U] (1,2,(3,((4,5),((((6,7),((8,9),10)),11),((((((12,20),13),14),((((15,(16,17)),18),19),28)),(((((21,22),23),(24,26)),25),27)),29)))));
tree 'PAUP_1578' = [&U] (1,2,(3,((4,5),(((((6,7),10),11),(8,9)),((((((12,20),13),14),((((15,(16,17)),18),19),28)),(((((21,22),23),(24,26)),25),27)),29)))));
tree 'PAUP_1579' = [&U] (1,2,(3,((4,5),(((((6,7),10),(8,9)),11),((((((12,20),13),14),((((15,(16,17)),18),19),28)),(((((21,22),23),(24,26)),25),27)),29)))));
tree 'PAUP_1580' = [&U] (1,2,(3,((4,5),((((6,(8,9)),(7,10)),11),((((((12,20),13),14),((((15,(16,17)),18),19),28)),(((((21,22),23),(24,26)),25),27)),29)))));
tree 'PAUP_1581' = [&U] (1,2,(3,((4,5),(((((6,(8,9)),10),7),11),((((((12,20),13),14),((((15,(16,17)),18),19),28)),(((((21,22),23),(24,26)),25),27)),29)))));
tree 'PAUP_1582' = [&U] (1,2,(3,((4,5),(((((6,(8,9)),7),10),11),((((((12,20),13),14),((((15,(16,17)),18),19),28)),(((((21,22),23),(24,26)),25),27)),29)))));
tree 'PAUP_1583' = [&U] (1,2,(3,((4,5),(((((6,7),(8,9)),10),11),((((((12,20),13),14),(((((15,16),17),18),19),28)),(((((21,22),23),(24,26)),25),27)),29)))));
tree 'PAUP_1584' = [&U] (1,2,(3,((4,5),((((6,7),((8,9),10)),11),((((((12,20),13),14),(((((15,16),17),18),19),28)),((((21,22),23),((24,25),26)),27)),29)))));
tree 'PAUP_1585' = [&U] (1,2,(3,((4,5),(((((6,7),10),11),(8,9)),((((((12,20),13),14),(((((15,16),17),18),19),28)),((((21,22),23),((24,25),26)),27)),29)))));
tree 'PAUP_1586' = [&U] (1,2,(3,((4,5),(((((6,7),10),(8,9)),11),((((((12,20),13),14),(((((15,16),17),18),19),28)),((((21,22),23),((24,25),26)),27)),29)))));
tree 'PAUP_1587' = [&U] (1,2,(3,((4,5),((((6,(8,9)),(7,10)),11),((((((12,20),13),14),(((((15,16),17),18),19),28)),((((21,22),23),((24,25),26)),27)),29)))));
tree 'PAUP_1588' = [&U] (1,2,(3,((4,5),(((((6,(8,9)),10),7),11),((((((12,20),13),14),(((((15,16),17),18),19),28)),((((21,22),23),((24,25),26)),27)),29)))));
tree 'PAUP_1589' = [&U] (1,2,(3,((4,5),(((((6,(8,9)),7),10),11),((((((12,20),13),14),(((((15,16),17),18),19),28)),((((21,22),23),((24,25),26)),27)),29)))));
tree 'PAUP_1590' = [&U] (1,2,(3,((4,5),((((6,7),((8,9),10)),11),((((((12,20),13),14),(((((15,16),17),18),19),28)),((((21,22),23),((24,26),25)),27)),29)))));
tree 'PAUP_1591' = [&U] (1,2,(3,((4,5),(((((6,7),10),11),(8,9)),((((((12,20),13),14),(((((15,16),17),18),19),28)),((((21,22),23),((24,26),25)),27)),29)))));
tree 'PAUP_1592' = [&U] (1,2,(3,((4,5),(((((6,7),10),(8,9)),11),((((((12,20),13),14),(((((15,16),17),18),19),28)),((((21,22),23),((24,26),25)),27)),29)))));
tree 'PAUP_1593' = [&U] (1,2,(3,((4,5),((((6,(8,9)),(7,10)),11),((((((12,20),13),14),(((((15,16),17),18),19),28)),((((21,22),23),((24,26),25)),27)),29)))));
tree 'PAUP_1594' = [&U] (1,2,(3,((4,5),(((((6,(8,9)),10),7),11),((((((12,20),13),14),(((((15,16),17),18),19),28)),((((21,22),23),((24,26),25)),27)),29)))));
tree 'PAUP_1595' = [&U] (1,2,(3,((4,5),(((((6,(8,9)),7),10),11),((((((12,20),13),14),(((((15,16),17),18),19),28)),((((21,22),23),((24,26),25)),27)),29)))));
tree 'PAUP_1596' = [&U] (1,2,(3,((4,5),((((6,7),((8,9),10)),11),((((((12,20),13),14),(((((15,16),17),18),19),28)),((((21,22),23),27),((24,26),25))),29)))));
tree 'PAUP_1597' = [&U] (1,2,(3,((4,5),(((((6,7),10),11),(8,9)),((((((12,20),13),14),(((((15,16),17),18),19),28)),((((21,22),23),27),((24,26),25))),29)))));
tree 'PAUP_1598' = [&U] (1,2,(3,((4,5),(((((6,7),10),(8,9)),11),((((((12,20),13),14),(((((15,16),17),18),19),28)),((((21,22),23),27),((24,26),25))),29)))));
tree 'PAUP_1599' = [&U] (1,2,(3,((4,5),((((6,(8,9)),(7,10)),11),((((((12,20),13),14),(((((15,16),17),18),19),28)),((((21,22),23),27),((24,26),25))),29)))));
tree 'PAUP_1600' = [&U] (1,2,(3,((4,5),(((((6,(8,9)),10),7),11),((((((12,20),13),14),(((((15,16),17),18),19),28)),((((21,22),23),27),((24,26),25))),29)))));
tree 'PAUP_1601' = [&U] (1,2,(3,((4,5),(((((6,(8,9)),7),10),11),((((((12,20),13),14),(((((15,16),17),18),19),28)),((((21,22),23),27),((24,26),25))),29)))));
tree 'PAUP_1602' = [&U] (1,2,(3,((4,5),((((6,7),((8,9),10)),11),((((((12,20),13),14),(((((15,16),17),18),19),28)),((((21,22),23),(24,(25,26))),27)),29)))));
tree 'PAUP_1603' = [&U] (1,2,(3,((4,5),(((((6,7),10),11),(8,9)),((((((12,20),13),14),(((((15,16),17),18),19),28)),((((21,22),23),(24,(25,26))),27)),29)))));
tree 'PAUP_1604' = [&U] (1,2,(3,((4,5),(((((6,7),10),(8,9)),11),((((((12,20),13),14),(((((15,16),17),18),19),28)),((((21,22),23),(24,(25,26))),27)),29)))));
tree 'PAUP_1605' = [&U] (1,2,(3,((4,5),((((6,(8,9)),(7,10)),11),((((((12,20),13),14),(((((15,16),17),18),19),28)),((((21,22),23),(24,(25,26))),27)),29)))));
tree 'PAUP_1606' = [&U] (1,2,(3,((4,5),(((((6,(8,9)),10),7),11),((((((12,20),13),14),(((((15,16),17),18),19),28)),((((21,22),23),(24,(25,26))),27)),29)))));
tree 'PAUP_1607' = [&U] (1,2,(3,((4,5),(((((6,(8,9)),7),10),11),((((((12,20),13),14),(((((15,16),17),18),19),28)),((((21,22),23),(24,(25,26))),27)),29)))));
tree 'PAUP_1608' = [&U] (1,2,(3,((4,5),((((6,7),((8,9),10)),11),((((((12,20),13),14),(((((15,16),17),18),19),28)),((((21,22),23),27),(24,(25,26)))),29)))));
tree 'PAUP_1609' = [&U] (1,2,(3,((4,5),(((((6,7),10),11),(8,9)),((((((12,20),13),14),(((((15,16),17),18),19),28)),((((21,22),23),27),(24,(25,26)))),29)))));
tree 'PAUP_1610' = [&U] (1,2,(3,((4,5),(((((6,7),10),(8,9)),11),((((((12,20),13),14),(((((15,16),17),18),19),28)),((((21,22),23),27),(24,(25,26)))),29)))));
tree 'PAUP_1611' = [&U] (1,2,(3,((4,5),((((6,(8,9)),(7,10)),11),((((((12,20),13),14),(((((15,16),17),18),19),28)),((((21,22),23),27),(24,(25,26)))),29)))));
tree 'PAUP_1612' = [&U] (1,2,(3,((4,5),(((((6,(8,9)),10),7),11),((((((12,20),13),14),(((((15,16),17),18),19),28)),((((21,22),23),27),(24,(25,26)))),29)))));
tree 'PAUP_1613' = [&U] (1,2,(3,((4,5),(((((6,(8,9)),7),10),11),((((((12,20),13),14),(((((15,16),17),18),19),28)),((((21,22),23),27),(24,(25,26)))),29)))));
tree 'PAUP_1614' = [&U] (1,2,(3,((4,5),((((6,7),((8,9),10)),11),((((((12,20),13),14),(((((15,16),17),18),19),28)),(((21,22),23),((24,(25,26)),27))),29)))));
tree 'PAUP_1615' = [&U] (1,2,(3,((4,5),(((((6,7),10),11),(8,9)),((((((12,20),13),14),(((((15,16),17),18),19),28)),(((21,22),23),((24,(25,26)),27))),29)))));
tree 'PAUP_1616' = [&U] (1,2,(3,((4,5),(((((6,7),10),(8,9)),11),((((((12,20),13),14),(((((15,16),17),18),19),28)),(((21,22),23),((24,(25,26)),27))),29)))));
tree 'PAUP_1617' = [&U] (1,2,(3,((4,5),((((6,(8,9)),(7,10)),11),((((((12,20),13),14),(((((15,16),17),18),19),28)),(((21,22),23),((24,(25,26)),27))),29)))));
tree 'PAUP_1618' = [&U] (1,2,(3,((4,5),(((((6,(8,9)),10),7),11),((((((12,20),13),14),(((((15,16),17),18),19),28)),(((21,22),23),((24,(25,26)),27))),29)))));
tree 'PAUP_1619' = [&U] (1,2,(3,((4,5),(((((6,(8,9)),7),10),11),((((((12,20),13),14),(((((15,16),17),18),19),28)),(((21,22),23),((24,(25,26)),27))),29)))));
tree 'PAUP_1620' = [&U] (1,2,(3,((4,5),((((6,7),((8,9),10)),11),((((((12,20),13),14),(((((15,16),17),18),19),28)),(((21,22),23),(((24,26),25),27))),29)))));
tree 'PAUP_1621' = [&U] (1,2,(3,((4,5),(((((6,7),10),11),(8,9)),((((((12,20),13),14),(((((15,16),17),18),19),28)),(((21,22),23),(((24,26),25),27))),29)))));
tree 'PAUP_1622' = [&U] (1,2,(3,((4,5),(((((6,7),10),(8,9)),11),((((((12,20),13),14),(((((15,16),17),18),19),28)),(((21,22),23),(((24,26),25),27))),29)))));
tree 'PAUP_1623' = [&U] (1,2,(3,((4,5),((((6,(8,9)),(7,10)),11),((((((12,20),13),14),(((((15,16),17),18),19),28)),(((21,22),23),(((24,26),25),27))),29)))));
tree 'PAUP_1624' = [&U] (1,2,(3,((4,5),(((((6,(8,9)),10),7),11),((((((12,20),13),14),(((((15,16),17),18),19),28)),(((21,22),23),(((24,26),25),27))),29)))));
tree 'PAUP_1625' = [&U] (1,2,(3,((4,5),(((((6,(8,9)),7),10),11),((((((12,20),13),14),(((((15,16),17),18),19),28)),(((21,22),23),(((24,26),25),27))),29)))));
tree 'PAUP_1626' = [&U] (1,2,(3,((4,5),((((6,7),((8,9),10)),11),((((((12,20),14),13),(((((15,16),17),18),19),28)),((((21,22),23),27),((24,25),26))),29)))));
tree 'PAUP_1627' = [&U] (1,2,(3,((4,5),(((((6,7),10),11),(8,9)),((((((12,20),14),13),(((((15,16),17),18),19),28)),((((21,22),23),27),((24,25),26))),29)))));
tree 'PAUP_1628' = [&U] (1,2,(3,((4,5),(((((6,7),10),(8,9)),11),((((((12,20),14),13),(((((15,16),17),18),19),28)),((((21,22),23),27),((24,25),26))),29)))));
tree 'PAUP_1629' = [&U] (1,2,(3,((4,5),((((6,(8,9)),(7,10)),11),((((((12,20),14),13),(((((15,16),17),18),19),28)),((((21,22),23),27),((24,25),26))),29)))));
tree 'PAUP_1630' = [&U] (1,2,(3,((4,5),(((((6,(8,9)),10),7),11),((((((12,20),14),13),(((((15,16),17),18),19),28)),((((21,22),23),27),((24,25),26))),29)))));
tree 'PAUP_1631' = [&U] (1,2,(3,((4,5),(((((6,(8,9)),7),10),11),((((((12,20),14),13),(((((15,16),17),18),19),28)),((((21,22),23),27),((24,25),26))),29)))));
tree 'PAUP_1632' = [&U] (1,2,(3,((4,5),((((6,7),((8,9),10)),11),(((((((12,20),14),13),((((15,(16,17)),18),19),28)),((((21,22),23),25),(24,26))),27),29)))));
tree 'PAUP_1633' = [&U] (1,2,(3,((4,5),(((((6,7),10),11),(8,9)),(((((((12,20),14),13),((((15,(16,17)),18),19),28)),((((21,22),23),25),(24,26))),27),29)))));
tree 'PAUP_1634' = [&U] (1,2,(3,((4,5),(((((6,7),10),(8,9)),11),(((((((12,20),14),13),((((15,(16,17)),18),19),28)),((((21,22),23),25),(24,26))),27),29)))));
tree 'PAUP_1635' = [&U] (1,2,(3,((4,5),(((((6,7),(8,9)),10),11),(((((((12,20),14),13),(((((15,16),17),18),19),28)),((((21,22),23),25),(24,26))),27),29)))));
tree 'PAUP_1636' = [&U] (1,2,(3,((4,5),((((6,(8,9)),(7,10)),11),(((((((12,20),14),13),((((15,(16,17)),18),19),28)),((((21,22),23),25),(24,26))),27),29)))));
tree 'PAUP_1637' = [&U] (1,2,(3,((4,5),(((((6,(8,9)),10),7),11),(((((((12,20),14),13),((((15,(16,17)),18),19),28)),((((21,22),23),25),(24,26))),27),29)))));
tree 'PAUP_1638' = [&U] (1,2,(3,((4,5),(((((6,(8,9)),7),10),11),(((((((12,20),14),13),((((15,(16,17)),18),19),28)),((((21,22),23),25),(24,26))),27),29)))));
tree 'PAUP_1639' = [&U] (1,2,(3,((4,5),((((6,7),((8,9),10)),11),(((((((12,20),14),13),((((15,(16,17)),18),19),28)),((((21,22),23),(24,26)),25)),27),29)))));
tree 'PAUP_1640' = [&U] (1,2,(3,((4,5),(((((6,7),10),11),(8,9)),(((((((12,20),14),13),((((15,(16,17)),18),19),28)),((((21,22),23),(24,26)),25)),27),29)))));
tree 'PAUP_1641' = [&U] (1,2,(3,((4,5),(((((6,7),10),(8,9)),11),(((((((12,20),14),13),((((15,(16,17)),18),19),28)),((((21,22),23),(24,26)),25)),27),29)))));
tree 'PAUP_1642' = [&U] (1,2,(3,((4,5),(((((6,7),(8,9)),10),11),(((((((12,20),14),13),(((((15,16),17),18),19),28)),((((21,22),23),(24,26)),25)),27),29)))));
tree 'PAUP_1643' = [&U] (1,2,(3,((4,5),((((6,(8,9)),(7,10)),11),(((((((12,20),14),13),((((15,(16,17)),18),19),28)),((((21,22),23),(24,26)),25)),27),29)))));
tree 'PAUP_1644' = [&U] (1,2,(3,((4,5),(((((6,(8,9)),10),7),11),(((((((12,20),14),13),((((15,(16,17)),18),19),28)),((((21,22),23),(24,26)),25)),27),29)))));
tree 'PAUP_1645' = [&U] (1,2,(3,((4,5),(((((6,(8,9)),7),10),11),(((((((12,20),14),13),((((15,(16,17)),18),19),28)),((((21,22),23),(24,26)),25)),27),29)))));
tree 'PAUP_1646' = [&U] (1,2,(3,((4,5),((((6,7),((8,9),10)),11),(((((((12,20),14),13),(((((15,16),17),18),19),28)),(((21,22),23),((24,25),26))),27),29)))));
tree 'PAUP_1647' = [&U] (1,2,(3,((4,5),(((((6,7),10),11),(8,9)),(((((((12,20),14),13),(((((15,16),17),18),19),28)),(((21,22),23),((24,25),26))),27),29)))));
tree 'PAUP_1648' = [&U] (1,2,(3,((4,5),(((((6,7),10),(8,9)),11),(((((((12,20),14),13),(((((15,16),17),18),19),28)),(((21,22),23),((24,25),26))),27),29)))));
tree 'PAUP_1649' = [&U] (1,2,(3,((4,5),((((6,(8,9)),(7,10)),11),(((((((12,20),14),13),(((((15,16),17),18),19),28)),(((21,22),23),((24,25),26))),27),29)))));
tree 'PAUP_1650' = [&U] (1,2,(3,((4,5),(((((6,(8,9)),10),7),11),(((((((12,20),14),13),(((((15,16),17),18),19),28)),(((21,22),23),((24,25),26))),27),29)))));
tree 'PAUP_1651' = [&U] (1,2,(3,((4,5),(((((6,(8,9)),7),10),11),(((((((12,20),14),13),(((((15,16),17),18),19),28)),(((21,22),23),((24,25),26))),27),29)))));
tree 'PAUP_1652' = [&U] (1,2,(3,((4,5),((((6,7),((8,9),10)),11),((((((12,20),14),13),((((15,(16,17)),18),19),28)),(((((21,22),23),25),(24,26)),27)),29)))));
tree 'PAUP_1653' = [&U] (1,2,(3,((4,5),(((((6,7),10),11),(8,9)),((((((12,20),14),13),((((15,(16,17)),18),19),28)),(((((21,22),23),25),(24,26)),27)),29)))));
tree 'PAUP_1654' = [&U] (1,2,(3,((4,5),(((((6,7),10),(8,9)),11),((((((12,20),14),13),((((15,(16,17)),18),19),28)),(((((21,22),23),25),(24,26)),27)),29)))));
tree 'PAUP_1655' = [&U] (1,2,(3,((4,5),((((6,(8,9)),(7,10)),11),((((((12,20),14),13),((((15,(16,17)),18),19),28)),(((((21,22),23),25),(24,26)),27)),29)))));
tree 'PAUP_1656' = [&U] (1,2,(3,((4,5),(((((6,(8,9)),10),7),11),((((((12,20),14),13),((((15,(16,17)),18),19),28)),(((((21,22),23),25),(24,26)),27)),29)))));
tree 'PAUP_1657' = [&U] (1,2,(3,((4,5),(((((6,(8,9)),7),10),11),((((((12,20),14),13),((((15,(16,17)),18),19),28)),(((((21,22),23),25),(24,26)),27)),29)))));
tree 'PAUP_1658' = [&U] (1,2,(3,((4,5),(((((6,7),(8,9)),10),11),((((((12,20),14),13),(((((15,16),17),18),19),28)),(((((21,22),23),25),(24,26)),27)),29)))));
tree 'PAUP_1659' = [&U] (1,2,(3,((4,5),((((6,7),((8,9),10)),11),((((((12,20),14),13),((((15,(16,17)),18),19),28)),(((((21,22),23),(24,26)),25),27)),29)))));
tree 'PAUP_1660' = [&U] (1,2,(3,((4,5),(((((6,7),10),11),(8,9)),((((((12,20),14),13),((((15,(16,17)),18),19),28)),(((((21,22),23),(24,26)),25),27)),29)))));
tree 'PAUP_1661' = [&U] (1,2,(3,((4,5),(((((6,7),10),(8,9)),11),((((((12,20),14),13),((((15,(16,17)),18),19),28)),(((((21,22),23),(24,26)),25),27)),29)))));
tree 'PAUP_1662' = [&U] (1,2,(3,((4,5),((((6,(8,9)),(7,10)),11),((((((12,20),14),13),((((15,(16,17)),18),19),28)),(((((21,22),23),(24,26)),25),27)),29)))));
tree 'PAUP_1663' = [&U] (1,2,(3,((4,5),(((((6,(8,9)),10),7),11),((((((12,20),14),13),((((15,(16,17)),18),19),28)),(((((21,22),23),(24,26)),25),27)),29)))));
tree 'PAUP_1664' = [&U] (1,2,(3,((4,5),(((((6,(8,9)),7),10),11),((((((12,20),14),13),((((15,(16,17)),18),19),28)),(((((21,22),23),(24,26)),25),27)),29)))));
tree 'PAUP_1665' = [&U] (1,2,(3,((4,5),(((((6,7),(8,9)),10),11),((((((12,20),14),13),(((((15,16),17),18),19),28)),(((((21,22),23),(24,26)),25),27)),29)))));
tree 'PAUP_1666' = [&U] (1,2,(3,((4,5),((((6,7),((8,9),10)),11),((((((12,20),14),13),(((((15,16),17),18),19),28)),((((21,22),23),((24,25),26)),27)),29)))));
tree 'PAUP_1667' = [&U] (1,2,(3,((4,5),(((((6,7),10),11),(8,9)),((((((12,20),14),13),(((((15,16),17),18),19),28)),((((21,22),23),((24,25),26)),27)),29)))));
tree 'PAUP_1668' = [&U] (1,2,(3,((4,5),(((((6,7),10),(8,9)),11),((((((12,20),14),13),(((((15,16),17),18),19),28)),((((21,22),23),((24,25),26)),27)),29)))));
tree 'PAUP_1669' = [&U] (1,2,(3,((4,5),((((6,(8,9)),(7,10)),11),((((((12,20),14),13),(((((15,16),17),18),19),28)),((((21,22),23),((24,25),26)),27)),29)))));
tree 'PAUP_1670' = [&U] (1,2,(3,((4,5),(((((6,(8,9)),10),7),11),((((((12,20),14),13),(((((15,16),17),18),19),28)),((((21,22),23),((24,25),26)),27)),29)))));
tree 'PAUP_1671' = [&U] (1,2,(3,((4,5),(((((6,(8,9)),7),10),11),((((((12,20),14),13),(((((15,16),17),18),19),28)),((((21,22),23),((24,25),26)),27)),29)))));
tree 'PAUP_1672' = [&U] (1,2,(3,((4,5),((((6,7),((8,9),10)),11),((((((12,20),14),13),(((((15,16),17),18),19),28)),((((21,22),23),((24,26),25)),27)),29)))));
tree 'PAUP_1673' = [&U] (1,2,(3,((4,5),(((((6,7),10),11),(8,9)),((((((12,20),14),13),(((((15,16),17),18),19),28)),((((21,22),23),((24,26),25)),27)),29)))));
tree 'PAUP_1674' = [&U] (1,2,(3,((4,5),(((((6,7),10),(8,9)),11),((((((12,20),14),13),(((((15,16),17),18),19),28)),((((21,22),23),((24,26),25)),27)),29)))));
tree 'PAUP_1675' = [&U] (1,2,(3,((4,5),((((6,(8,9)),(7,10)),11),((((((12,20),14),13),(((((15,16),17),18),19),28)),((((21,22),23),((24,26),25)),27)),29)))));
tree 'PAUP_1676' = [&U] (1,2,(3,((4,5),(((((6,(8,9)),10),7),11),((((((12,20),14),13),(((((15,16),17),18),19),28)),((((21,22),23),((24,26),25)),27)),29)))));
tree 'PAUP_1677' = [&U] (1,2,(3,((4,5),(((((6,(8,9)),7),10),11),((((((12,20),14),13),(((((15,16),17),18),19),28)),((((21,22),23),((24,26),25)),27)),29)))));
tree 'PAUP_1678' = [&U] (1,2,(3,((4,5),((((6,7),((8,9),10)),11),((((((12,20),14),13),(((((15,16),17),18),19),28)),((((21,22),23),27),((24,26),25))),29)))));
tree 'PAUP_1679' = [&U] (1,2,(3,((4,5),(((((6,7),10),11),(8,9)),((((((12,20),14),13),(((((15,16),17),18),19),28)),((((21,22),23),27),((24,26),25))),29)))));
tree 'PAUP_1680' = [&U] (1,2,(3,((4,5),(((((6,7),10),(8,9)),11),((((((12,20),14),13),(((((15,16),17),18),19),28)),((((21,22),23),27),((24,26),25))),29)))));
tree 'PAUP_1681' = [&U] (1,2,(3,((4,5),((((6,(8,9)),(7,10)),11),((((((12,20),14),13),(((((15,16),17),18),19),28)),((((21,22),23),27),((24,26),25))),29)))));
tree 'PAUP_1682' = [&U] (1,2,(3,((4,5),(((((6,(8,9)),10),7),11),((((((12,20),14),13),(((((15,16),17),18),19),28)),((((21,22),23),27),((24,26),25))),29)))));
tree 'PAUP_1683' = [&U] (1,2,(3,((4,5),(((((6,(8,9)),7),10),11),((((((12,20),14),13),(((((15,16),17),18),19),28)),((((21,22),23),27),((24,26),25))),29)))));
tree 'PAUP_1684' = [&U] (1,2,(3,((4,5),((((6,7),((8,9),10)),11),((((((12,20),14),13),(((((15,16),17),18),19),28)),((((21,22),23),(24,(25,26))),27)),29)))));
tree 'PAUP_1685' = [&U] (1,2,(3,((4,5),(((((6,7),10),11),(8,9)),((((((12,20),14),13),(((((15,16),17),18),19),28)),((((21,22),23),(24,(25,26))),27)),29)))));
tree 'PAUP_1686' = [&U] (1,2,(3,((4,5),(((((6,7),10),(8,9)),11),((((((12,20),14),13),(((((15,16),17),18),19),28)),((((21,22),23),(24,(25,26))),27)),29)))));
tree 'PAUP_1687' = [&U] (1,2,(3,((4,5),((((6,(8,9)),(7,10)),11),((((((12,20),14),13),(((((15,16),17),18),19),28)),((((21,22),23),(24,(25,26))),27)),29)))));
tree 'PAUP_1688' = [&U] (1,2,(3,((4,5),(((((6,(8,9)),10),7),11),((((((12,20),14),13),(((((15,16),17),18),19),28)),((((21,22),23),(24,(25,26))),27)),29)))));
tree 'PAUP_1689' = [&U] (1,2,(3,((4,5),(((((6,(8,9)),7),10),11),((((((12,20),14),13),(((((15,16),17),18),19),28)),((((21,22),23),(24,(25,26))),27)),29)))));
tree 'PAUP_1690' = [&U] (1,2,(3,((4,5),((((6,7),((8,9),10)),11),((((((12,20),14),13),(((((15,16),17),18),19),28)),((((21,22),23),27),(24,(25,26)))),29)))));
tree 'PAUP_1691' = [&U] (1,2,(3,((4,5),(((((6,7),10),11),(8,9)),((((((12,20),14),13),(((((15,16),17),18),19),28)),((((21,22),23),27),(24,(25,26)))),29)))));
tree 'PAUP_1692' = [&U] (1,2,(3,((4,5),(((((6,7),10),(8,9)),11),((((((12,20),14),13),(((((15,16),17),18),19),28)),((((21,22),23),27),(24,(25,26)))),29)))));
tree 'PAUP_1693' = [&U] (1,2,(3,((4,5),((((6,(8,9)),(7,10)),11),((((((12,20),14),13),(((((15,16),17),18),19),28)),((((21,22),23),27),(24,(25,26)))),29)))));
tree 'PAUP_1694' = [&U] (1,2,(3,((4,5),(((((6,(8,9)),10),7),11),((((((12,20),14),13),(((((15,16),17),18),19),28)),((((21,22),23),27),(24,(25,26)))),29)))));
tree 'PAUP_1695' = [&U] (1,2,(3,((4,5),(((((6,(8,9)),7),10),11),((((((12,20),14),13),(((((15,16),17),18),19),28)),((((21,22),23),27),(24,(25,26)))),29)))));
tree 'PAUP_1696' = [&U] (1,2,(3,((4,5),((((6,7),((8,9),10)),11),((((((12,20),14),13),(((((15,16),17),18),19),28)),(((21,22),23),((24,(25,26)),27))),29)))));
tree 'PAUP_1697' = [&U] (1,2,(3,((4,5),(((((6,7),10),11),(8,9)),((((((12,20),14),13),(((((15,16),17),18),19),28)),(((21,22),23),((24,(25,26)),27))),29)))));
tree 'PAUP_1698' = [&U] (1,2,(3,((4,5),(((((6,7),10),(8,9)),11),((((((12,20),14),13),(((((15,16),17),18),19),28)),(((21,22),23),((24,(25,26)),27))),29)))));
tree 'PAUP_1699' = [&U] (1,2,(3,((4,5),((((6,(8,9)),(7,10)),11),((((((12,20),14),13),(((((15,16),17),18),19),28)),(((21,22),23),((24,(25,26)),27))),29)))));
tree 'PAUP_1700' = [&U] (1,2,(3,((4,5),(((((6,(8,9)),10),7),11),((((((12,20),14),13),(((((15,16),17),18),19),28)),(((21,22),23),((24,(25,26)),27))),29)))));
tree 'PAUP_1701' = [&U] (1,2,(3,((4,5),(((((6,(8,9)),7),10),11),((((((12,20),14),13),(((((15,16),17),18),19),28)),(((21,22),23),((24,(25,26)),27))),29)))));
tree 'PAUP_1702' = [&U] (1,2,(3,((4,5),((((6,7),((8,9),10)),11),((((((12,20),14),13),(((((15,16),17),18),19),28)),(((21,22),23),(((24,26),25),27))),29)))));
tree 'PAUP_1703' = [&U] (1,2,(3,((4,5),(((((6,7),10),11),(8,9)),((((((12,20),14),13),(((((15,16),17),18),19),28)),(((21,22),23),(((24,26),25),27))),29)))));
tree 'PAUP_1704' = [&U] (1,2,(3,((4,5),(((((6,7),10),(8,9)),11),((((((12,20),14),13),(((((15,16),17),18),19),28)),(((21,22),23),(((24,26),25),27))),29)))));
tree 'PAUP_1705' = [&U] (1,2,(3,((4,5),((((6,(8,9)),(7,10)),11),((((((12,20),14),13),(((((15,16),17),18),19),28)),(((21,22),23),(((24,26),25),27))),29)))));
tree 'PAUP_1706' = [&U] (1,2,(3,((4,5),(((((6,(8,9)),10),7),11),((((((12,20),14),13),(((((15,16),17),18),19),28)),(((21,22),23),(((24,26),25),27))),29)))));
tree 'PAUP_1707' = [&U] (1,2,(3,((4,5),(((((6,(8,9)),7),10),11),((((((12,20),14),13),(((((15,16),17),18),19),28)),(((21,22),23),(((24,26),25),27))),29)))));
tree 'PAUP_1708' = [&U] (1,2,(3,((4,5),((((6,7),((8,9),10)),11),((((((12,(13,14)),20),(((((15,16),17),18),19),28)),((((21,22),23),25),(24,26))),27),29)))));
tree 'PAUP_1709' = [&U] (1,2,(3,((4,5),(((((6,7),10),11),(8,9)),((((((12,(13,14)),20),(((((15,16),17),18),19),28)),((((21,22),23),25),(24,26))),27),29)))));
tree 'PAUP_1710' = [&U] (1,2,(3,((4,5),(((((6,7),10),(8,9)),11),((((((12,(13,14)),20),(((((15,16),17),18),19),28)),((((21,22),23),25),(24,26))),27),29)))));
tree 'PAUP_1711' = [&U] (1,2,(3,((4,5),((((6,(8,9)),(7,10)),11),((((((12,(13,14)),20),(((((15,16),17),18),19),28)),((((21,22),23),25),(24,26))),27),29)))));
tree 'PAUP_1712' = [&U] (1,2,(3,((4,5),(((((6,(8,9)),10),7),11),((((((12,(13,14)),20),(((((15,16),17),18),19),28)),((((21,22),23),25),(24,26))),27),29)))));
tree 'PAUP_1713' = [&U] (1,2,(3,((4,5),(((((6,(8,9)),7),10),11),((((((12,(13,14)),20),(((((15,16),17),18),19),28)),((((21,22),23),25),(24,26))),27),29)))));
tree 'PAUP_1714' = [&U] (1,2,(3,((4,5),((((6,7),((8,9),10)),11),((((((12,(13,14)),20),(((((15,16),17),18),19),28)),((((21,22),23),(24,26)),25)),27),29)))));
tree 'PAUP_1715' = [&U] (1,2,(3,((4,5),(((((6,7),10),11),(8,9)),((((((12,(13,14)),20),(((((15,16),17),18),19),28)),((((21,22),23),(24,26)),25)),27),29)))));
tree 'PAUP_1716' = [&U] (1,2,(3,((4,5),(((((6,7),10),(8,9)),11),((((((12,(13,14)),20),(((((15,16),17),18),19),28)),((((21,22),23),(24,26)),25)),27),29)))));
tree 'PAUP_1717' = [&U] (1,2,(3,((4,5),((((6,(8,9)),(7,10)),11),((((((12,(13,14)),20),(((((15,16),17),18),19),28)),((((21,22),23),(24,26)),25)),27),29)))));
tree 'PAUP_1718' = [&U] (1,2,(3,((4,5),(((((6,(8,9)),10),7),11),((((((12,(13,14)),20),(((((15,16),17),18),19),28)),((((21,22),23),(24,26)),25)),27),29)))));
tree 'PAUP_1719' = [&U] (1,2,(3,((4,5),(((((6,(8,9)),7),10),11),((((((12,(13,14)),20),(((((15,16),17),18),19),28)),((((21,22),23),(24,26)),25)),27),29)))));
tree 'PAUP_1720' = [&U] (1,2,(3,((4,5),((((6,7),((8,9),10)),11),(((((12,(13,14)),20),(((((15,16),17),18),19),28)),(((((21,22),23),25),(24,26)),27)),29)))));
tree 'PAUP_1721' = [&U] (1,2,(3,((4,5),(((((6,7),10),11),(8,9)),(((((12,(13,14)),20),(((((15,16),17),18),19),28)),(((((21,22),23),25),(24,26)),27)),29)))));
tree 'PAUP_1722' = [&U] (1,2,(3,((4,5),(((((6,7),10),(8,9)),11),(((((12,(13,14)),20),(((((15,16),17),18),19),28)),(((((21,22),23),25),(24,26)),27)),29)))));
tree 'PAUP_1723' = [&U] (1,2,(3,((4,5),((((6,(8,9)),(7,10)),11),(((((12,(13,14)),20),(((((15,16),17),18),19),28)),(((((21,22),23),25),(24,26)),27)),29)))));
tree 'PAUP_1724' = [&U] (1,2,(3,((4,5),(((((6,(8,9)),10),7),11),(((((12,(13,14)),20),(((((15,16),17),18),19),28)),(((((21,22),23),25),(24,26)),27)),29)))));
tree 'PAUP_1725' = [&U] (1,2,(3,((4,5),(((((6,(8,9)),7),10),11),(((((12,(13,14)),20),(((((15,16),17),18),19),28)),(((((21,22),23),25),(24,26)),27)),29)))));
tree 'PAUP_1726' = [&U] (1,2,(3,((4,5),((((6,7),((8,9),10)),11),(((((12,(13,14)),20),(((((15,16),17),18),19),28)),(((((21,22),23),(24,26)),25),27)),29)))));
tree 'PAUP_1727' = [&U] (1,2,(3,((4,5),(((((6,7),10),11),(8,9)),(((((12,(13,14)),20),(((((15,16),17),18),19),28)),(((((21,22),23),(24,26)),25),27)),29)))));
tree 'PAUP_1728' = [&U] (1,2,(3,((4,5),(((((6,7),10),(8,9)),11),(((((12,(13,14)),20),(((((15,16),17),18),19),28)),(((((21,22),23),(24,26)),25),27)),29)))));
tree 'PAUP_1729' = [&U] (1,2,(3,((4,5),((((6,(8,9)),(7,10)),11),(((((12,(13,14)),20),(((((15,16),17),18),19),28)),(((((21,22),23),(24,26)),25),27)),29)))));
tree 'PAUP_1730' = [&U] (1,2,(3,((4,5),(((((6,(8,9)),10),7),11),(((((12,(13,14)),20),(((((15,16),17),18),19),28)),(((((21,22),23),(24,26)),25),27)),29)))));
tree 'PAUP_1731' = [&U] (1,2,(3,((4,5),(((((6,(8,9)),7),10),11),(((((12,(13,14)),20),(((((15,16),17),18),19),28)),(((((21,22),23),(24,26)),25),27)),29)))));
tree 'PAUP_1732' = [&U] (1,2,(3,((4,5),(((((6,7),(8,9)),10),11),((12,((13,20),((14,((((15,16),17),18),19)),(((((21,22),23),27),((24,25),26)),28)))),29)))));
tree 'PAUP_1733' = [&U] (1,2,(3,((4,5),(((((6,7),(8,9)),10),11),((12,(((13,20),(((((21,22),23),27),((24,25),26)),28)),(14,((((15,16),17),18),19)))),29)))));
tree 'PAUP_1734' = [&U] (1,2,(3,((4,5),(((((6,7),(8,9)),10),11),((12,(((13,(((((21,22),23),27),((24,25),26)),28)),20),(14,((((15,16),17),18),19)))),29)))));
tree 'PAUP_1735' = [&U] (1,2,(3,((4,5),(((((6,7),(8,9)),10),11),((12,((13,((14,((((15,16),17),18),19)),(((((21,22),23),27),((24,25),26)),28))),20)),29)))));
tree 'PAUP_1736' = [&U] (1,2,(3,((4,5),(((((6,7),(8,9)),10),11),((12,((13,(((((21,22),23),27),((24,25),26)),28)),((14,((((15,16),17),18),19)),20))),29)))));
tree 'PAUP_1737' = [&U] (1,2,(3,((4,5),(((((6,7),(8,9)),10),11),((12,(((13,(14,((((15,16),17),18),19))),(((((21,22),23),27),((24,25),26)),28)),20)),29)))));
tree 'PAUP_1738' = [&U] (1,2,(3,((4,5),(((((6,7),(8,9)),10),11),((12,(((13,20),(14,(((((15,16),17),18),19),28))),((((21,22),23),27),((24,25),26)))),29)))));
tree 'PAUP_1739' = [&U] (1,2,(3,((4,5),(((((6,(8,9)),7),10),11),((12,(((13,20),(14,((((15,16),17),18),19))),(((((21,22),23),27),((24,25),26)),28))),29)))));
tree 'PAUP_1740' = [&U] (1,2,(3,((4,5),(((((6,(8,9)),7),10),11),((((((12,(13,14)),20),((((15,16),(17,28)),18),19)),(((21,22),23),(24,(25,26)))),27),29)))));
tree 'PAUP_1741' = [&U] (1,2,(3,((4,5),(((((6,(8,9)),7),10),11),((((((12,(13,14)),20),((((15,16),(17,28)),18),19)),((((21,22),23),25),(24,26))),27),29)))));
tree 'PAUP_1742' = [&U] (1,2,(3,((4,5),(((((6,(8,9)),7),10),11),((((((12,(13,14)),20),((((15,16),(17,28)),18),19)),((((21,22),23),(24,26)),25)),27),29)))));
tree 'PAUP_1743' = [&U] (1,2,(3,((4,5),(((((6,(8,9)),7),10),11),((((((12,(13,14)),20),((((15,16),(17,28)),18),19)),(((21,22),23),((24,26),25))),27),29)))));
tree 'PAUP_1744' = [&U] (1,2,(3,((4,5),(((((6,(8,9)),7),10),11),((12,((((13,14),20),((((15,16),17),18),19)),((((((21,22),23),25),(24,26)),27),28))),29)))));
tree 'PAUP_1745' = [&U] (1,2,(3,((4,5),(((((6,(8,9)),7),10),11),(((((12,(13,14)),20),((((15,16),(17,28)),18),19)),(((((21,22),23),25),(24,26)),27)),29)))));
tree 'PAUP_1746' = [&U] (1,2,(3,((4,5),(((((6,(8,9)),7),10),11),((12,((((13,14),20),((((15,16),17),18),19)),((((((21,22),23),(24,26)),25),27),28))),29)))));
tree 'PAUP_1747' = [&U] (1,2,(3,((4,5),(((((6,(8,9)),7),10),11),(((((12,(13,14)),20),((((15,16),(17,28)),18),19)),(((((21,22),23),(24,26)),25),27)),29)))));
tree 'PAUP_1748' = [&U] (1,2,(3,((4,5),(((((6,7),(8,9)),10),11),((12,((13,20),((14,((((15,16),17),18),19)),(((((21,22),23),((24,25),26)),27),28)))),29)))));
tree 'PAUP_1749' = [&U] (1,2,(3,((4,5),(((((6,7),(8,9)),10),11),((12,(((13,20),(((((21,22),23),((24,25),26)),27),28)),(14,((((15,16),17),18),19)))),29)))));
tree 'PAUP_1750' = [&U] (1,2,(3,((4,5),(((((6,7),(8,9)),10),11),((12,(((13,(((((21,22),23),((24,25),26)),27),28)),20),(14,((((15,16),17),18),19)))),29)))));
tree 'PAUP_1751' = [&U] (1,2,(3,((4,5),(((((6,7),(8,9)),10),11),((12,((13,((14,((((15,16),17),18),19)),(((((21,22),23),((24,25),26)),27),28))),20)),29)))));
tree 'PAUP_1752' = [&U] (1,2,(3,((4,5),(((((6,7),(8,9)),10),11),((12,((13,(((((21,22),23),((24,25),26)),27),28)),((14,((((15,16),17),18),19)),20))),29)))));
tree 'PAUP_1753' = [&U] (1,2,(3,((4,5),(((((6,7),(8,9)),10),11),((12,(((13,(14,((((15,16),17),18),19))),(((((21,22),23),((24,25),26)),27),28)),20)),29)))));
tree 'PAUP_1754' = [&U] (1,2,(3,((4,5),(((((6,7),(8,9)),10),11),((12,(((13,20),(14,(((((15,16),17),18),19),28))),((((21,22),23),((24,25),26)),27))),29)))));
tree 'PAUP_1755' = [&U] (1,2,(3,((4,5),(((((6,(8,9)),7),10),11),((12,(((13,20),(14,((((15,16),17),18),19))),(((((21,22),23),((24,25),26)),27),28))),29)))));
tree 'PAUP_1756' = [&U] (1,2,(3,((4,5),(((((6,7),(8,9)),10),11),((12,((13,20),((14,((((15,16),17),18),19)),(((((21,22),23),((24,26),25)),27),28)))),29)))));
tree 'PAUP_1757' = [&U] (1,2,(3,((4,5),(((((6,7),(8,9)),10),11),((12,(((13,20),(((((21,22),23),((24,26),25)),27),28)),(14,((((15,16),17),18),19)))),29)))));
tree 'PAUP_1758' = [&U] (1,2,(3,((4,5),(((((6,7),(8,9)),10),11),((12,(((13,(((((21,22),23),((24,26),25)),27),28)),20),(14,((((15,16),17),18),19)))),29)))));
tree 'PAUP_1759' = [&U] (1,2,(3,((4,5),(((((6,7),(8,9)),10),11),((12,((13,((14,((((15,16),17),18),19)),(((((21,22),23),((24,26),25)),27),28))),20)),29)))));
tree 'PAUP_1760' = [&U] (1,2,(3,((4,5),(((((6,7),(8,9)),10),11),((12,((13,(((((21,22),23),((24,26),25)),27),28)),((14,((((15,16),17),18),19)),20))),29)))));
tree 'PAUP_1761' = [&U] (1,2,(3,((4,5),(((((6,7),(8,9)),10),11),((12,(((13,(14,((((15,16),17),18),19))),(((((21,22),23),((24,26),25)),27),28)),20)),29)))));
tree 'PAUP_1762' = [&U] (1,2,(3,((4,5),(((((6,7),(8,9)),10),11),((12,(((13,20),(14,(((((15,16),17),18),19),28))),((((21,22),23),((24,26),25)),27))),29)))));
tree 'PAUP_1763' = [&U] (1,2,(3,((4,5),(((((6,(8,9)),7),10),11),((12,(((13,20),(14,((((15,16),17),18),19))),(((((21,22),23),((24,26),25)),27),28))),29)))));
tree 'PAUP_1764' = [&U] (1,2,(3,((4,5),(((((6,7),(8,9)),10),11),((12,((13,20),((14,((((15,16),17),18),19)),(((((21,22),23),27),((24,26),25)),28)))),29)))));
tree 'PAUP_1765' = [&U] (1,2,(3,((4,5),(((((6,7),(8,9)),10),11),((12,(((13,20),(((((21,22),23),27),((24,26),25)),28)),(14,((((15,16),17),18),19)))),29)))));
tree 'PAUP_1766' = [&U] (1,2,(3,((4,5),(((((6,7),(8,9)),10),11),((12,(((13,(((((21,22),23),27),((24,26),25)),28)),20),(14,((((15,16),17),18),19)))),29)))));
tree 'PAUP_1767' = [&U] (1,2,(3,((4,5),(((((6,7),(8,9)),10),11),((12,((13,((14,((((15,16),17),18),19)),(((((21,22),23),27),((24,26),25)),28))),20)),29)))));
tree 'PAUP_1768' = [&U] (1,2,(3,((4,5),(((((6,7),(8,9)),10),11),((12,((13,(((((21,22),23),27),((24,26),25)),28)),((14,((((15,16),17),18),19)),20))),29)))));
tree 'PAUP_1769' = [&U] (1,2,(3,((4,5),(((((6,7),(8,9)),10),11),((12,(((13,(14,((((15,16),17),18),19))),(((((21,22),23),27),((24,26),25)),28)),20)),29)))));
tree 'PAUP_1770' = [&U] (1,2,(3,((4,5),(((((6,7),(8,9)),10),11),((12,(((13,20),(14,(((((15,16),17),18),19),28))),((((21,22),23),27),((24,26),25)))),29)))));
tree 'PAUP_1771' = [&U] (1,2,(3,((4,5),(((((6,(8,9)),7),10),11),((12,(((13,20),(14,((((15,16),17),18),19))),(((((21,22),23),27),((24,26),25)),28))),29)))));
tree 'PAUP_1772' = [&U] (1,2,(3,((4,5),(((((6,7),(8,9)),10),11),((12,((13,20),((14,((((15,16),17),18),19)),(((((21,22),23),(24,(25,26))),27),28)))),29)))));
tree 'PAUP_1773' = [&U] (1,2,(3,((4,5),(((((6,7),(8,9)),10),11),((12,(((13,20),(((((21,22),23),(24,(25,26))),27),28)),(14,((((15,16),17),18),19)))),29)))));
tree 'PAUP_1774' = [&U] (1,2,(3,((4,5),(((((6,7),(8,9)),10),11),((12,(((13,(((((21,22),23),(24,(25,26))),27),28)),20),(14,((((15,16),17),18),19)))),29)))));
tree 'PAUP_1775' = [&U] (1,2,(3,((4,5),(((((6,7),(8,9)),10),11),((12,((13,((14,((((15,16),17),18),19)),(((((21,22),23),(24,(25,26))),27),28))),20)),29)))));
tree 'PAUP_1776' = [&U] (1,2,(3,((4,5),(((((6,7),(8,9)),10),11),((12,((13,(((((21,22),23),(24,(25,26))),27),28)),((14,((((15,16),17),18),19)),20))),29)))));
tree 'PAUP_1777' = [&U] (1,2,(3,((4,5),(((((6,7),(8,9)),10),11),((12,(((13,(14,((((15,16),17),18),19))),(((((21,22),23),(24,(25,26))),27),28)),20)),29)))));
tree 'PAUP_1778' = [&U] (1,2,(3,((4,5),(((((6,7),(8,9)),10),11),((12,(((13,20),(14,(((((15,16),17),18),19),28))),((((21,22),23),(24,(25,26))),27))),29)))));
tree 'PAUP_1779' = [&U] (1,2,(3,((4,5),(((((6,(8,9)),7),10),11),((12,(((13,20),(14,((((15,16),17),18),19))),(((((21,22),23),(24,(25,26))),27),28))),29)))));
tree 'PAUP_1780' = [&U] (1,2,(3,((4,5),(((((6,7),(8,9)),10),11),((12,((13,20),((14,((((15,16),17),18),19)),(((((21,22),23),27),(24,(25,26))),28)))),29)))));
tree 'PAUP_1781' = [&U] (1,2,(3,((4,5),(((((6,7),(8,9)),10),11),((12,(((13,20),(((((21,22),23),27),(24,(25,26))),28)),(14,((((15,16),17),18),19)))),29)))));
tree 'PAUP_1782' = [&U] (1,2,(3,((4,5),(((((6,7),(8,9)),10),11),((12,(((13,(((((21,22),23),27),(24,(25,26))),28)),20),(14,((((15,16),17),18),19)))),29)))));
tree 'PAUP_1783' = [&U] (1,2,(3,((4,5),(((((6,7),(8,9)),10),11),((12,((13,((14,((((15,16),17),18),19)),(((((21,22),23),27),(24,(25,26))),28))),20)),29)))));
tree 'PAUP_1784' = [&U] (1,2,(3,((4,5),(((((6,7),(8,9)),10),11),((12,((13,(((((21,22),23),27),(24,(25,26))),28)),((14,((((15,16),17),18),19)),20))),29)))));
tree 'PAUP_1785' = [&U] (1,2,(3,((4,5),(((((6,7),(8,9)),10),11),((12,(((13,(14,((((15,16),17),18),19))),(((((21,22),23),27),(24,(25,26))),28)),20)),29)))));
tree 'PAUP_1786' = [&U] (1,2,(3,((4,5),(((((6,7),(8,9)),10),11),((12,(((13,20),(14,(((((15,16),17),18),19),28))),((((21,22),23),27),(24,(25,26))))),29)))));
tree 'PAUP_1787' = [&U] (1,2,(3,((4,5),(((((6,(8,9)),7),10),11),((12,(((13,20),(14,((((15,16),17),18),19))),(((((21,22),23),27),(24,(25,26))),28))),29)))));
tree 'PAUP_1788' = [&U] (1,2,(3,((4,5),(((((6,7),(8,9)),10),11),((12,((13,20),((14,(((((15,16),17),18),19),28)),(((21,22),23),(((24,25),26),27))))),29)))));
tree 'PAUP_1789' = [&U] (1,2,(3,((4,5),(((((6,7),(8,9)),10),11),((12,(((13,((((21,22),23),(((24,25),26),27)),28)),(14,((((15,16),17),18),19))),20)),29)))));
tree 'PAUP_1790' = [&U] (1,2,(3,((4,5),(((((6,7),(8,9)),10),11),((12,((13,20),((14,((((15,16),17),18),19)),((((21,22),23),((24,(25,26)),27)),28)))),29)))));
tree 'PAUP_1791' = [&U] (1,2,(3,((4,5),(((((6,7),(8,9)),10),11),((12,((13,20),((14,((((15,16),17),18),19)),((((21,22),23),(((24,26),25),27)),28)))),29)))));
tree 'PAUP_1792' = [&U] (1,2,(3,((4,5),(((((6,(8,9)),7),10),11),((12,((13,20),((14,((((15,16),17),18),19)),((((21,22),23),(((24,25),26),27)),28)))),29)))));
tree 'PAUP_1793' = [&U] (1,2,(3,((4,5),(((((6,7),(8,9)),10),11),((12,(((13,20),(((21,22),23),(((24,25),26),27))),(14,(((((15,16),17),18),19),28)))),29)))));
tree 'PAUP_1794' = [&U] (1,2,(3,((4,5),(((((6,7),(8,9)),10),11),((12,(((13,20),((((21,22),23),((24,(25,26)),27)),28)),(14,((((15,16),17),18),19)))),29)))));
tree 'PAUP_1795' = [&U] (1,2,(3,((4,5),(((((6,7),(8,9)),10),11),((12,(((13,20),((((21,22),23),(((24,26),25),27)),28)),(14,((((15,16),17),18),19)))),29)))));
tree 'PAUP_1796' = [&U] (1,2,(3,((4,5),(((((6,(8,9)),7),10),11),((12,(((13,20),((((21,22),23),(((24,25),26),27)),28)),(14,((((15,16),17),18),19)))),29)))));
tree 'PAUP_1797' = [&U] (1,2,(3,((4,5),(((((6,7),(8,9)),10),11),((12,(((13,((((21,22),23),((24,(25,26)),27)),28)),20),(14,((((15,16),17),18),19)))),29)))));
tree 'PAUP_1798' = [&U] (1,2,(3,((4,5),(((((6,7),(8,9)),10),11),((12,(((13,((((21,22),23),(((24,26),25),27)),28)),20),(14,((((15,16),17),18),19)))),29)))));
tree 'PAUP_1799' = [&U] (1,2,(3,((4,5),(((((6,(8,9)),7),10),11),((12,(((13,((((21,22),23),(((24,25),26),27)),28)),20),(14,((((15,16),17),18),19)))),29)))));
tree 'PAUP_1800' = [&U] (1,2,(3,((4,5),(((((6,7),(8,9)),10),11),((12,((13,((14,(((((15,16),17),18),19),28)),(((21,22),23),(((24,25),26),27)))),20)),29)))));
tree 'PAUP_1801' = [&U] (1,2,(3,((4,5),(((((6,(8,9)),7),10),11),((12,((13,((14,((((15,16),17),18),19)),((((21,22),23),(((24,25),26),27)),28))),20)),29)))));
tree 'PAUP_1802' = [&U] (1,2,(3,((4,5),(((((6,7),(8,9)),10),11),((12,((13,((14,((((15,16),17),18),19)),((((21,22),23),((24,(25,26)),27)),28))),20)),29)))));
tree 'PAUP_1803' = [&U] (1,2,(3,((4,5),(((((6,7),(8,9)),10),11),((12,((13,((14,((((15,16),17),18),19)),((((21,22),23),(((24,26),25),27)),28))),20)),29)))));
tree 'PAUP_1804' = [&U] (1,2,(3,((4,5),(((((6,7),(8,9)),10),11),((12,((13,((((21,22),23),((24,(25,26)),27)),28)),((14,((((15,16),17),18),19)),20))),29)))));
tree 'PAUP_1805' = [&U] (1,2,(3,((4,5),(((((6,7),(8,9)),10),11),((12,((13,((((21,22),23),(((24,26),25),27)),28)),((14,((((15,16),17),18),19)),20))),29)))));
tree 'PAUP_1806' = [&U] (1,2,(3,((4,5),(((((6,(8,9)),7),10),11),((12,((13,((((21,22),23),(((24,25),26),27)),28)),((14,((((15,16),17),18),19)),20))),29)))));
tree 'PAUP_1807' = [&U] (1,2,(3,((4,5),(((((6,7),(8,9)),10),11),((12,(((13,(14,(((((15,16),17),18),19),28))),(((21,22),23),(((24,25),26),27))),20)),29)))));
tree 'PAUP_1808' = [&U] (1,2,(3,((4,5),(((((6,7),(8,9)),10),11),((12,(((13,(14,((((15,16),17),18),19))),((((21,22),23),((24,(25,26)),27)),28)),20)),29)))));
tree 'PAUP_1809' = [&U] (1,2,(3,((4,5),(((((6,7),(8,9)),10),11),((12,(((13,(14,((((15,16),17),18),19))),((((21,22),23),(((24,26),25),27)),28)),20)),29)))));
tree 'PAUP_1810' = [&U] (1,2,(3,((4,5),(((((6,(8,9)),7),10),11),((12,(((13,(14,((((15,16),17),18),19))),((((21,22),23),(((24,25),26),27)),28)),20)),29)))));
tree 'PAUP_1811' = [&U] (1,2,(3,((4,5),(((((6,7),(8,9)),10),11),((12,(((13,20),((((21,22),23),((24,25),26)),27)),(14,(((((15,16),17),18),19),28)))),29)))));
tree 'PAUP_1812' = [&U] (1,2,(3,((4,5),(((((6,7),(8,9)),10),11),((12,((13,20),((14,(((((15,16),17),18),19),28)),((((21,22),23),((24,25),26)),27)))),29)))));
tree 'PAUP_1813' = [&U] (1,2,(3,((4,5),(((((6,7),(8,9)),10),11),((12,(((13,20),((((21,22),23),27),((24,25),26))),(14,(((((15,16),17),18),19),28)))),29)))));
tree 'PAUP_1814' = [&U] (1,2,(3,((4,5),(((((6,7),(8,9)),10),11),((12,((13,20),((14,(((((15,16),17),18),19),28)),((((21,22),23),27),((24,25),26))))),29)))));
tree 'PAUP_1815' = [&U] (1,2,(3,((4,5),(((((6,7),(8,9)),10),11),((12,(((13,20),(14,((((15,(16,17)),18),19),28))),(((21,22),23),(((24,25),26),27)))),29)))));
tree 'PAUP_1816' = [&U] (1,2,(3,((4,5),(((6,7),((8,9),(10,11))),((12,(((13,20),(14,(((((15,16),17),18),19),28))),(((21,22),23),(((24,25),26),27)))),29)))));
tree 'PAUP_1817' = [&U] (1,2,(3,((4,5),(((((6,7),(8,9)),10),11),((12,(((13,20),(14,(((((15,16),17),18),19),28))),(((21,22),23),((24,(25,26)),27)))),29)))));
tree 'PAUP_1818' = [&U] (1,2,(3,((4,5),(((((6,7),(8,9)),10),11),((12,(((13,20),(14,(((((15,16),17),18),19),28))),(((21,22),23),(((24,26),25),27)))),29)))));
tree 'PAUP_1819' = [&U] (1,2,(3,((4,5),((((6,7),((8,9),10)),11),((12,(((13,20),(14,(((((15,16),17),18),19),28))),(((21,22),23),(((24,25),26),27)))),29)))));
tree 'PAUP_1820' = [&U] (1,2,(3,((4,5),(((((6,7),10),11),(8,9)),((12,(((13,20),(14,(((((15,16),17),18),19),28))),(((21,22),23),(((24,25),26),27)))),29)))));
tree 'PAUP_1821' = [&U] (1,2,(3,((4,5),(((((6,7),10),(8,9)),11),((12,(((13,20),(14,(((((15,16),17),18),19),28))),(((21,22),23),(((24,25),26),27)))),29)))));
tree 'PAUP_1822' = [&U] (1,2,(3,((4,5),((((6,(8,9)),(7,10)),11),((12,(((13,20),(14,(((((15,16),17),18),19),28))),(((21,22),23),(((24,25),26),27)))),29)))));
tree 'PAUP_1823' = [&U] (1,2,(3,((4,5),(((((6,(8,9)),10),7),11),((12,(((13,20),(14,(((((15,16),17),18),19),28))),(((21,22),23),(((24,25),26),27)))),29)))));
tree 'PAUP_1824' = [&U] (1,2,(3,((4,5),(((((6,(8,9)),7),10),11),((12,(((13,20),(14,(((((15,16),17),18),19),28))),(((21,22),23),(((24,25),26),27)))),29)))));
tree 'PAUP_1825' = [&U] (1,2,(3,((4,5),(((((6,(8,9)),7),10),11),((12,(((13,20),(14,((((15,16),17),18),19))),((((21,22),23),((24,(25,26)),27)),28))),29)))));
tree 'PAUP_1826' = [&U] (1,2,(3,((4,5),(((((6,(8,9)),7),10),11),((12,(((13,20),(14,((((15,16),17),18),19))),((((21,22),23),(((24,26),25),27)),28))),29)))));
tree 'PAUP_1827' = [&U] (1,2,(3,((4,5),((((6,7),((8,9),10)),11),(((((12,((13,14),20)),(((((15,16),17),18),19),28)),(((21,22),23),(24,(25,26)))),27),29)))));
tree 'PAUP_1828' = [&U] (1,2,(3,((4,5),(((((6,7),10),11),(8,9)),(((((12,((13,14),20)),(((((15,16),17),18),19),28)),(((21,22),23),(24,(25,26)))),27),29)))));
tree 'PAUP_1829' = [&U] (1,2,(3,((4,5),(((((6,7),10),(8,9)),11),(((((12,((13,14),20)),(((((15,16),17),18),19),28)),(((21,22),23),(24,(25,26)))),27),29)))));
tree 'PAUP_1830' = [&U] (1,2,(3,((4,5),((((6,(8,9)),(7,10)),11),(((((12,((13,14),20)),(((((15,16),17),18),19),28)),(((21,22),23),(24,(25,26)))),27),29)))));
tree 'PAUP_1831' = [&U] (1,2,(3,((4,5),(((((6,(8,9)),10),7),11),(((((12,((13,14),20)),(((((15,16),17),18),19),28)),(((21,22),23),(24,(25,26)))),27),29)))));
tree 'PAUP_1832' = [&U] (1,2,(3,((4,5),(((((6,(8,9)),7),10),11),(((((12,((13,14),20)),(((((15,16),17),18),19),28)),(((21,22),23),(24,(25,26)))),27),29)))));
tree 'PAUP_1833' = [&U] (1,2,(3,((4,5),((((6,7),((8,9),10)),11),(((((12,((13,14),20)),(((((15,16),17),18),19),28)),((((21,22),23),25),(24,26))),27),29)))));
tree 'PAUP_1834' = [&U] (1,2,(3,((4,5),(((((6,7),10),11),(8,9)),(((((12,((13,14),20)),(((((15,16),17),18),19),28)),((((21,22),23),25),(24,26))),27),29)))));
tree 'PAUP_1835' = [&U] (1,2,(3,((4,5),(((((6,7),10),(8,9)),11),(((((12,((13,14),20)),(((((15,16),17),18),19),28)),((((21,22),23),25),(24,26))),27),29)))));
tree 'PAUP_1836' = [&U] (1,2,(3,((4,5),((((6,(8,9)),(7,10)),11),(((((12,((13,14),20)),(((((15,16),17),18),19),28)),((((21,22),23),25),(24,26))),27),29)))));
tree 'PAUP_1837' = [&U] (1,2,(3,((4,5),(((((6,(8,9)),10),7),11),(((((12,((13,14),20)),(((((15,16),17),18),19),28)),((((21,22),23),25),(24,26))),27),29)))));
tree 'PAUP_1838' = [&U] (1,2,(3,((4,5),(((((6,(8,9)),7),10),11),(((((12,((13,14),20)),(((((15,16),17),18),19),28)),((((21,22),23),25),(24,26))),27),29)))));
tree 'PAUP_1839' = [&U] (1,2,(3,((4,5),((((6,7),((8,9),10)),11),(((((12,((13,14),20)),(((((15,16),17),18),19),28)),((((21,22),23),(24,26)),25)),27),29)))));
tree 'PAUP_1840' = [&U] (1,2,(3,((4,5),(((((6,7),10),11),(8,9)),(((((12,((13,14),20)),(((((15,16),17),18),19),28)),((((21,22),23),(24,26)),25)),27),29)))));
tree 'PAUP_1841' = [&U] (1,2,(3,((4,5),(((((6,7),10),(8,9)),11),(((((12,((13,14),20)),(((((15,16),17),18),19),28)),((((21,22),23),(24,26)),25)),27),29)))));
tree 'PAUP_1842' = [&U] (1,2,(3,((4,5),((((6,(8,9)),(7,10)),11),(((((12,((13,14),20)),(((((15,16),17),18),19),28)),((((21,22),23),(24,26)),25)),27),29)))));
tree 'PAUP_1843' = [&U] (1,2,(3,((4,5),(((((6,(8,9)),10),7),11),(((((12,((13,14),20)),(((((15,16),17),18),19),28)),((((21,22),23),(24,26)),25)),27),29)))));
tree 'PAUP_1844' = [&U] (1,2,(3,((4,5),(((((6,(8,9)),7),10),11),(((((12,((13,14),20)),(((((15,16),17),18),19),28)),((((21,22),23),(24,26)),25)),27),29)))));
tree 'PAUP_1845' = [&U] (1,2,(3,((4,5),((((6,7),((8,9),10)),11),(((((12,((13,14),20)),(((((15,16),17),18),19),28)),(((21,22),23),((24,26),25))),27),29)))));
tree 'PAUP_1846' = [&U] (1,2,(3,((4,5),(((((6,7),10),11),(8,9)),(((((12,((13,14),20)),(((((15,16),17),18),19),28)),(((21,22),23),((24,26),25))),27),29)))));
tree 'PAUP_1847' = [&U] (1,2,(3,((4,5),(((((6,7),10),(8,9)),11),(((((12,((13,14),20)),(((((15,16),17),18),19),28)),(((21,22),23),((24,26),25))),27),29)))));
tree 'PAUP_1848' = [&U] (1,2,(3,((4,5),((((6,(8,9)),(7,10)),11),(((((12,((13,14),20)),(((((15,16),17),18),19),28)),(((21,22),23),((24,26),25))),27),29)))));
tree 'PAUP_1849' = [&U] (1,2,(3,((4,5),(((((6,(8,9)),10),7),11),(((((12,((13,14),20)),(((((15,16),17),18),19),28)),(((21,22),23),((24,26),25))),27),29)))));
tree 'PAUP_1850' = [&U] (1,2,(3,((4,5),(((((6,(8,9)),7),10),11),(((((12,((13,14),20)),(((((15,16),17),18),19),28)),(((21,22),23),((24,26),25))),27),29)))));
tree 'PAUP_1851' = [&U] (1,2,(3,((4,5),((((6,7),((8,9),10)),11),((((12,((13,14),20)),(((((15,16),17),18),19),28)),(((((21,22),23),25),(24,26)),27)),29)))));
tree 'PAUP_1852' = [&U] (1,2,(3,((4,5),(((((6,7),10),11),(8,9)),((((12,((13,14),20)),(((((15,16),17),18),19),28)),(((((21,22),23),25),(24,26)),27)),29)))));
tree 'PAUP_1853' = [&U] (1,2,(3,((4,5),(((((6,7),10),(8,9)),11),((((12,((13,14),20)),(((((15,16),17),18),19),28)),(((((21,22),23),25),(24,26)),27)),29)))));
tree 'PAUP_1854' = [&U] (1,2,(3,((4,5),((((6,(8,9)),(7,10)),11),((((12,((13,14),20)),(((((15,16),17),18),19),28)),(((((21,22),23),25),(24,26)),27)),29)))));
tree 'PAUP_1855' = [&U] (1,2,(3,((4,5),(((((6,(8,9)),10),7),11),((((12,((13,14),20)),(((((15,16),17),18),19),28)),(((((21,22),23),25),(24,26)),27)),29)))));
tree 'PAUP_1856' = [&U] (1,2,(3,((4,5),(((((6,(8,9)),7),10),11),((((12,((13,14),20)),(((((15,16),17),18),19),28)),(((((21,22),23),25),(24,26)),27)),29)))));
tree 'PAUP_1857' = [&U] (1,2,(3,((4,5),((((6,7),((8,9),10)),11),((((12,((13,14),20)),(((((15,16),17),18),19),28)),(((((21,22),23),(24,26)),25),27)),29)))));
tree 'PAUP_1858' = [&U] (1,2,(3,((4,5),(((((6,7),10),11),(8,9)),((((12,((13,14),20)),(((((15,16),17),18),19),28)),(((((21,22),23),(24,26)),25),27)),29)))));
tree 'PAUP_1859' = [&U] (1,2,(3,((4,5),(((((6,7),10),(8,9)),11),((((12,((13,14),20)),(((((15,16),17),18),19),28)),(((((21,22),23),(24,26)),25),27)),29)))));
tree 'PAUP_1860' = [&U] (1,2,(3,((4,5),((((6,(8,9)),(7,10)),11),((((12,((13,14),20)),(((((15,16),17),18),19),28)),(((((21,22),23),(24,26)),25),27)),29)))));
tree 'PAUP_1861' = [&U] (1,2,(3,((4,5),(((((6,(8,9)),10),7),11),((((12,((13,14),20)),(((((15,16),17),18),19),28)),(((((21,22),23),(24,26)),25),27)),29)))));
tree 'PAUP_1862' = [&U] (1,2,(3,((4,5),(((((6,(8,9)),7),10),11),((((12,((13,14),20)),(((((15,16),17),18),19),28)),(((((21,22),23),(24,26)),25),27)),29)))));
tree 'PAUP_1863' = [&U] (1,2,(3,((4,5),(((((6,(8,9)),7),10),11),(((((12,((13,14),20)),((((15,16),(17,28)),18),19)),(((21,22),23),(24,(25,26)))),27),29)))));
tree 'PAUP_1864' = [&U] (1,2,(3,((4,5),(((((6,(8,9)),7),10),11),(((((12,((13,14),20)),((((15,16),(17,28)),18),19)),((((21,22),23),25),(24,26))),27),29)))));
tree 'PAUP_1865' = [&U] (1,2,(3,((4,5),(((((6,(8,9)),7),10),11),(((((12,((13,14),20)),((((15,16),(17,28)),18),19)),((((21,22),23),(24,26)),25)),27),29)))));
tree 'PAUP_1866' = [&U] (1,2,(3,((4,5),(((((6,(8,9)),7),10),11),(((((12,((13,14),20)),((((15,16),(17,28)),18),19)),(((21,22),23),((24,26),25))),27),29)))));
tree 'PAUP_1867' = [&U] (1,2,(3,((4,5),(((((6,(8,9)),7),10),11),((((12,((13,14),20)),((((15,16),(17,28)),18),19)),(((((21,22),23),25),(24,26)),27)),29)))));
tree 'PAUP_1868' = [&U] (1,2,(3,((4,5),(((((6,(8,9)),7),10),11),((((12,((13,14),20)),((((15,16),(17,28)),18),19)),(((((21,22),23),(24,26)),25),27)),29)))));
tree 'PAUP_1869' = [&U] (1,2,(3,((4,5),((((6,7),((8,9),10)),11),((((((12,20),(13,14)),(((((15,16),17),18),19),28)),(((21,22),23),(24,(25,26)))),27),29)))));
tree 'PAUP_1870' = [&U] (1,2,(3,((4,5),(((((6,7),10),11),(8,9)),((((((12,20),(13,14)),(((((15,16),17),18),19),28)),(((21,22),23),(24,(25,26)))),27),29)))));
tree 'PAUP_1871' = [&U] (1,2,(3,((4,5),(((((6,7),10),(8,9)),11),((((((12,20),(13,14)),(((((15,16),17),18),19),28)),(((21,22),23),(24,(25,26)))),27),29)))));
tree 'PAUP_1872' = [&U] (1,2,(3,((4,5),((((6,(8,9)),(7,10)),11),((((((12,20),(13,14)),(((((15,16),17),18),19),28)),(((21,22),23),(24,(25,26)))),27),29)))));
tree 'PAUP_1873' = [&U] (1,2,(3,((4,5),(((((6,(8,9)),10),7),11),((((((12,20),(13,14)),(((((15,16),17),18),19),28)),(((21,22),23),(24,(25,26)))),27),29)))));
tree 'PAUP_1874' = [&U] (1,2,(3,((4,5),(((((6,(8,9)),7),10),11),((((((12,20),(13,14)),(((((15,16),17),18),19),28)),(((21,22),23),(24,(25,26)))),27),29)))));
tree 'PAUP_1875' = [&U] (1,2,(3,((4,5),((((6,7),((8,9),10)),11),((((((12,20),(13,14)),(((((15,16),17),18),19),28)),((((21,22),23),25),(24,26))),27),29)))));
tree 'PAUP_1876' = [&U] (1,2,(3,((4,5),(((((6,7),10),11),(8,9)),((((((12,20),(13,14)),(((((15,16),17),18),19),28)),((((21,22),23),25),(24,26))),27),29)))));
tree 'PAUP_1877' = [&U] (1,2,(3,((4,5),(((((6,7),10),(8,9)),11),((((((12,20),(13,14)),(((((15,16),17),18),19),28)),((((21,22),23),25),(24,26))),27),29)))));
tree 'PAUP_1878' = [&U] (1,2,(3,((4,5),((((6,(8,9)),(7,10)),11),((((((12,20),(13,14)),(((((15,16),17),18),19),28)),((((21,22),23),25),(24,26))),27),29)))));
tree 'PAUP_1879' = [&U] (1,2,(3,((4,5),(((((6,(8,9)),10),7),11),((((((12,20),(13,14)),(((((15,16),17),18),19),28)),((((21,22),23),25),(24,26))),27),29)))));
tree 'PAUP_1880' = [&U] (1,2,(3,((4,5),(((((6,(8,9)),7),10),11),((((((12,20),(13,14)),(((((15,16),17),18),19),28)),((((21,22),23),25),(24,26))),27),29)))));
tree 'PAUP_1881' = [&U] (1,2,(3,((4,5),((((6,7),((8,9),10)),11),((((((12,20),(13,14)),(((((15,16),17),18),19),28)),((((21,22),23),(24,26)),25)),27),29)))));
tree 'PAUP_1882' = [&U] (1,2,(3,((4,5),(((((6,7),10),11),(8,9)),((((((12,20),(13,14)),(((((15,16),17),18),19),28)),((((21,22),23),(24,26)),25)),27),29)))));
tree 'PAUP_1883' = [&U] (1,2,(3,((4,5),(((((6,7),10),(8,9)),11),((((((12,20),(13,14)),(((((15,16),17),18),19),28)),((((21,22),23),(24,26)),25)),27),29)))));
tree 'PAUP_1884' = [&U] (1,2,(3,((4,5),((((6,(8,9)),(7,10)),11),((((((12,20),(13,14)),(((((15,16),17),18),19),28)),((((21,22),23),(24,26)),25)),27),29)))));
tree 'PAUP_1885' = [&U] (1,2,(3,((4,5),(((((6,(8,9)),10),7),11),((((((12,20),(13,14)),(((((15,16),17),18),19),28)),((((21,22),23),(24,26)),25)),27),29)))));
tree 'PAUP_1886' = [&U] (1,2,(3,((4,5),(((((6,(8,9)),7),10),11),((((((12,20),(13,14)),(((((15,16),17),18),19),28)),((((21,22),23),(24,26)),25)),27),29)))));
tree 'PAUP_1887' = [&U] (1,2,(3,((4,5),((((6,7),((8,9),10)),11),((((((12,20),(13,14)),(((((15,16),17),18),19),28)),(((21,22),23),((24,26),25))),27),29)))));
tree 'PAUP_1888' = [&U] (1,2,(3,((4,5),(((((6,7),10),11),(8,9)),((((((12,20),(13,14)),(((((15,16),17),18),19),28)),(((21,22),23),((24,26),25))),27),29)))));
tree 'PAUP_1889' = [&U] (1,2,(3,((4,5),(((((6,7),10),(8,9)),11),((((((12,20),(13,14)),(((((15,16),17),18),19),28)),(((21,22),23),((24,26),25))),27),29)))));
tree 'PAUP_1890' = [&U] (1,2,(3,((4,5),((((6,(8,9)),(7,10)),11),((((((12,20),(13,14)),(((((15,16),17),18),19),28)),(((21,22),23),((24,26),25))),27),29)))));
tree 'PAUP_1891' = [&U] (1,2,(3,((4,5),(((((6,(8,9)),10),7),11),((((((12,20),(13,14)),(((((15,16),17),18),19),28)),(((21,22),23),((24,26),25))),27),29)))));
tree 'PAUP_1892' = [&U] (1,2,(3,((4,5),(((((6,(8,9)),7),10),11),((((((12,20),(13,14)),(((((15,16),17),18),19),28)),(((21,22),23),((24,26),25))),27),29)))));
tree 'PAUP_1893' = [&U] (1,2,(3,((4,5),((((6,7),((8,9),10)),11),(((((12,20),(13,14)),(((((15,16),17),18),19),28)),(((((21,22),23),25),(24,26)),27)),29)))));
tree 'PAUP_1894' = [&U] (1,2,(3,((4,5),(((((6,7),10),11),(8,9)),(((((12,20),(13,14)),(((((15,16),17),18),19),28)),(((((21,22),23),25),(24,26)),27)),29)))));
tree 'PAUP_1895' = [&U] (1,2,(3,((4,5),(((((6,7),10),(8,9)),11),(((((12,20),(13,14)),(((((15,16),17),18),19),28)),(((((21,22),23),25),(24,26)),27)),29)))));
tree 'PAUP_1896' = [&U] (1,2,(3,((4,5),((((6,(8,9)),(7,10)),11),(((((12,20),(13,14)),(((((15,16),17),18),19),28)),(((((21,22),23),25),(24,26)),27)),29)))));
tree 'PAUP_1897' = [&U] (1,2,(3,((4,5),(((((6,(8,9)),10),7),11),(((((12,20),(13,14)),(((((15,16),17),18),19),28)),(((((21,22),23),25),(24,26)),27)),29)))));
tree 'PAUP_1898' = [&U] (1,2,(3,((4,5),(((((6,(8,9)),7),10),11),(((((12,20),(13,14)),(((((15,16),17),18),19),28)),(((((21,22),23),25),(24,26)),27)),29)))));
tree 'PAUP_1899' = [&U] (1,2,(3,((4,5),((((6,7),((8,9),10)),11),(((((12,20),(13,14)),(((((15,16),17),18),19),28)),(((((21,22),23),(24,26)),25),27)),29)))));
tree 'PAUP_1900' = [&U] (1,2,(3,((4,5),(((((6,7),10),11),(8,9)),(((((12,20),(13,14)),(((((15,16),17),18),19),28)),(((((21,22),23),(24,26)),25),27)),29)))));
tree 'PAUP_1901' = [&U] (1,2,(3,((4,5),(((((6,7),10),(8,9)),11),(((((12,20),(13,14)),(((((15,16),17),18),19),28)),(((((21,22),23),(24,26)),25),27)),29)))));
tree 'PAUP_1902' = [&U] (1,2,(3,((4,5),((((6,(8,9)),(7,10)),11),(((((12,20),(13,14)),(((((15,16),17),18),19),28)),(((((21,22),23),(24,26)),25),27)),29)))));
tree 'PAUP_1903' = [&U] (1,2,(3,((4,5),(((((6,(8,9)),10),7),11),(((((12,20),(13,14)),(((((15,16),17),18),19),28)),(((((21,22),23),(24,26)),25),27)),29)))));
tree 'PAUP_1904' = [&U] (1,2,(3,((4,5),(((((6,(8,9)),7),10),11),(((((12,20),(13,14)),(((((15,16),17),18),19),28)),(((((21,22),23),(24,26)),25),27)),29)))));
tree 'PAUP_1905' = [&U] (1,2,(3,((4,5),(((((6,(8,9)),7),10),11),((((((12,20),(13,14)),((((15,16),(17,28)),18),19)),(((21,22),23),(24,(25,26)))),27),29)))));
tree 'PAUP_1906' = [&U] (1,2,(3,((4,5),(((((6,(8,9)),7),10),11),((((((12,20),(13,14)),((((15,16),(17,28)),18),19)),((((21,22),23),25),(24,26))),27),29)))));
tree 'PAUP_1907' = [&U] (1,2,(3,((4,5),(((((6,(8,9)),7),10),11),((((((12,20),(13,14)),((((15,16),(17,28)),18),19)),((((21,22),23),(24,26)),25)),27),29)))));
tree 'PAUP_1908' = [&U] (1,2,(3,((4,5),(((((6,(8,9)),7),10),11),((((((12,20),(13,14)),((((15,16),(17,28)),18),19)),(((21,22),23),((24,26),25))),27),29)))));
tree 'PAUP_1909' = [&U] (1,2,(3,((4,5),(((((6,(8,9)),7),10),11),(((((12,20),(13,14)),((((15,16),(17,28)),18),19)),(((((21,22),23),25),(24,26)),27)),29)))));
tree 'PAUP_1910' = [&U] (1,2,(3,((4,5),(((((6,(8,9)),7),10),11),(((((12,20),(13,14)),((((15,16),(17,28)),18),19)),(((((21,22),23),(24,26)),25),27)),29)))));
tree 'PAUP_1911' = [&U] (1,2,(3,((4,5),((((6,7),((8,9),10)),11),(((((((12,20),13),14),(((((15,16),17),18),19),28)),(((21,22),23),((24,26),25))),27),29)))));
tree 'PAUP_1912' = [&U] (1,2,(3,((4,5),(((((6,7),10),11),(8,9)),(((((((12,20),13),14),(((((15,16),17),18),19),28)),(((21,22),23),((24,26),25))),27),29)))));
tree 'PAUP_1913' = [&U] (1,2,(3,((4,5),(((((6,7),10),(8,9)),11),(((((((12,20),13),14),(((((15,16),17),18),19),28)),(((21,22),23),((24,26),25))),27),29)))));
tree 'PAUP_1914' = [&U] (1,2,(3,((4,5),((((6,(8,9)),(7,10)),11),(((((((12,20),13),14),(((((15,16),17),18),19),28)),(((21,22),23),((24,26),25))),27),29)))));
tree 'PAUP_1915' = [&U] (1,2,(3,((4,5),(((((6,(8,9)),10),7),11),(((((((12,20),13),14),(((((15,16),17),18),19),28)),(((21,22),23),((24,26),25))),27),29)))));
tree 'PAUP_1916' = [&U] (1,2,(3,((4,5),(((((6,(8,9)),7),10),11),(((((((12,20),13),14),(((((15,16),17),18),19),28)),(((21,22),23),((24,26),25))),27),29)))));
tree 'PAUP_1917' = [&U] (1,2,(3,((4,5),((((6,7),((8,9),10)),11),(((((((12,20),14),13),(((((15,16),17),18),19),28)),(((21,22),23),((24,26),25))),27),29)))));
tree 'PAUP_1918' = [&U] (1,2,(3,((4,5),(((((6,7),10),11),(8,9)),(((((((12,20),14),13),(((((15,16),17),18),19),28)),(((21,22),23),((24,26),25))),27),29)))));
tree 'PAUP_1919' = [&U] (1,2,(3,((4,5),(((((6,7),10),(8,9)),11),(((((((12,20),14),13),(((((15,16),17),18),19),28)),(((21,22),23),((24,26),25))),27),29)))));
tree 'PAUP_1920' = [&U] (1,2,(3,((4,5),((((6,(8,9)),(7,10)),11),(((((((12,20),14),13),(((((15,16),17),18),19),28)),(((21,22),23),((24,26),25))),27),29)))));
tree 'PAUP_1921' = [&U] (1,2,(3,((4,5),(((((6,(8,9)),10),7),11),(((((((12,20),14),13),(((((15,16),17),18),19),28)),(((21,22),23),((24,26),25))),27),29)))));
tree 'PAUP_1922' = [&U] (1,2,(3,((4,5),(((((6,(8,9)),7),10),11),(((((((12,20),14),13),(((((15,16),17),18),19),28)),(((21,22),23),((24,26),25))),27),29)))));
tree 'PAUP_1923' = [&U] (1,2,(3,((4,5),((((6,7),((8,9),10)),11),(((((((12,20),13),14),(((((15,16),17),18),19),28)),(((21,22),23),(24,(25,26)))),27),29)))));
tree 'PAUP_1924' = [&U] (1,2,(3,((4,5),(((((6,7),10),11),(8,9)),(((((((12,20),13),14),(((((15,16),17),18),19),28)),(((21,22),23),(24,(25,26)))),27),29)))));
tree 'PAUP_1925' = [&U] (1,2,(3,((4,5),(((((6,7),10),(8,9)),11),(((((((12,20),13),14),(((((15,16),17),18),19),28)),(((21,22),23),(24,(25,26)))),27),29)))));
tree 'PAUP_1926' = [&U] (1,2,(3,((4,5),((((6,(8,9)),(7,10)),11),(((((((12,20),13),14),(((((15,16),17),18),19),28)),(((21,22),23),(24,(25,26)))),27),29)))));
tree 'PAUP_1927' = [&U] (1,2,(3,((4,5),(((((6,(8,9)),10),7),11),(((((((12,20),13),14),(((((15,16),17),18),19),28)),(((21,22),23),(24,(25,26)))),27),29)))));
tree 'PAUP_1928' = [&U] (1,2,(3,((4,5),(((((6,(8,9)),7),10),11),(((((((12,20),13),14),(((((15,16),17),18),19),28)),(((21,22),23),(24,(25,26)))),27),29)))));
tree 'PAUP_1929' = [&U] (1,2,(3,((4,5),((((6,7),((8,9),10)),11),(((((((12,20),14),13),(((((15,16),17),18),19),28)),(((21,22),23),(24,(25,26)))),27),29)))));
tree 'PAUP_1930' = [&U] (1,2,(3,((4,5),(((((6,7),10),11),(8,9)),(((((((12,20),14),13),(((((15,16),17),18),19),28)),(((21,22),23),(24,(25,26)))),27),29)))));
tree 'PAUP_1931' = [&U] (1,2,(3,((4,5),(((((6,7),10),(8,9)),11),(((((((12,20),14),13),(((((15,16),17),18),19),28)),(((21,22),23),(24,(25,26)))),27),29)))));
tree 'PAUP_1932' = [&U] (1,2,(3,((4,5),((((6,(8,9)),(7,10)),11),(((((((12,20),14),13),(((((15,16),17),18),19),28)),(((21,22),23),(24,(25,26)))),27),29)))));
tree 'PAUP_1933' = [&U] (1,2,(3,((4,5),(((((6,(8,9)),10),7),11),(((((((12,20),14),13),(((((15,16),17),18),19),28)),(((21,22),23),(24,(25,26)))),27),29)))));
tree 'PAUP_1934' = [&U] (1,2,(3,((4,5),(((((6,(8,9)),7),10),11),(((((((12,20),14),13),(((((15,16),17),18),19),28)),(((21,22),23),(24,(25,26)))),27),29)))));
tree 'PAUP_1935' = [&U] (1,2,(3,((4,5),((((6,7),((8,9),10)),11),(((((((12,20),13),14),(((((15,16),17),18),19),28)),((((21,22),23),25),(24,26))),27),29)))));
tree 'PAUP_1936' = [&U] (1,2,(3,((4,5),(((((6,7),10),11),(8,9)),(((((((12,20),13),14),(((((15,16),17),18),19),28)),((((21,22),23),25),(24,26))),27),29)))));
tree 'PAUP_1937' = [&U] (1,2,(3,((4,5),(((((6,7),10),(8,9)),11),(((((((12,20),13),14),(((((15,16),17),18),19),28)),((((21,22),23),25),(24,26))),27),29)))));
tree 'PAUP_1938' = [&U] (1,2,(3,((4,5),((((6,(8,9)),(7,10)),11),(((((((12,20),13),14),(((((15,16),17),18),19),28)),((((21,22),23),25),(24,26))),27),29)))));
tree 'PAUP_1939' = [&U] (1,2,(3,((4,5),(((((6,(8,9)),10),7),11),(((((((12,20),13),14),(((((15,16),17),18),19),28)),((((21,22),23),25),(24,26))),27),29)))));
tree 'PAUP_1940' = [&U] (1,2,(3,((4,5),(((((6,(8,9)),7),10),11),(((((((12,20),13),14),(((((15,16),17),18),19),28)),((((21,22),23),25),(24,26))),27),29)))));
tree 'PAUP_1941' = [&U] (1,2,(3,((4,5),((((6,7),((8,9),10)),11),(((((((12,20),13),14),(((((15,16),17),18),19),28)),((((21,22),23),(24,26)),25)),27),29)))));
tree 'PAUP_1942' = [&U] (1,2,(3,((4,5),(((((6,7),10),11),(8,9)),(((((((12,20),13),14),(((((15,16),17),18),19),28)),((((21,22),23),(24,26)),25)),27),29)))));
tree 'PAUP_1943' = [&U] (1,2,(3,((4,5),(((((6,7),10),(8,9)),11),(((((((12,20),13),14),(((((15,16),17),18),19),28)),((((21,22),23),(24,26)),25)),27),29)))));
tree 'PAUP_1944' = [&U] (1,2,(3,((4,5),((((6,(8,9)),(7,10)),11),(((((((12,20),13),14),(((((15,16),17),18),19),28)),((((21,22),23),(24,26)),25)),27),29)))));
tree 'PAUP_1945' = [&U] (1,2,(3,((4,5),(((((6,(8,9)),10),7),11),(((((((12,20),13),14),(((((15,16),17),18),19),28)),((((21,22),23),(24,26)),25)),27),29)))));
tree 'PAUP_1946' = [&U] (1,2,(3,((4,5),(((((6,(8,9)),7),10),11),(((((((12,20),13),14),(((((15,16),17),18),19),28)),((((21,22),23),(24,26)),25)),27),29)))));
tree 'PAUP_1947' = [&U] (1,2,(3,((4,5),((((6,7),((8,9),10)),11),((((((12,20),13),14),(((((15,16),17),18),19),28)),(((((21,22),23),25),(24,26)),27)),29)))));
tree 'PAUP_1948' = [&U] (1,2,(3,((4,5),(((((6,7),10),11),(8,9)),((((((12,20),13),14),(((((15,16),17),18),19),28)),(((((21,22),23),25),(24,26)),27)),29)))));
tree 'PAUP_1949' = [&U] (1,2,(3,((4,5),(((((6,7),10),(8,9)),11),((((((12,20),13),14),(((((15,16),17),18),19),28)),(((((21,22),23),25),(24,26)),27)),29)))));
tree 'PAUP_1950' = [&U] (1,2,(3,((4,5),((((6,(8,9)),(7,10)),11),((((((12,20),13),14),(((((15,16),17),18),19),28)),(((((21,22),23),25),(24,26)),27)),29)))));
tree 'PAUP_1951' = [&U] (1,2,(3,((4,5),(((((6,(8,9)),10),7),11),((((((12,20),13),14),(((((15,16),17),18),19),28)),(((((21,22),23),25),(24,26)),27)),29)))));
tree 'PAUP_1952' = [&U] (1,2,(3,((4,5),(((((6,(8,9)),7),10),11),((((((12,20),13),14),(((((15,16),17),18),19),28)),(((((21,22),23),25),(24,26)),27)),29)))));
tree 'PAUP_1953' = [&U] (1,2,(3,((4,5),((((6,7),((8,9),10)),11),((((((12,20),13),14),(((((15,16),17),18),19),28)),(((((21,22),23),(24,26)),25),27)),29)))));
tree 'PAUP_1954' = [&U] (1,2,(3,((4,5),(((((6,7),10),11),(8,9)),((((((12,20),13),14),(((((15,16),17),18),19),28)),(((((21,22),23),(24,26)),25),27)),29)))));
tree 'PAUP_1955' = [&U] (1,2,(3,((4,5),(((((6,7),10),(8,9)),11),((((((12,20),13),14),(((((15,16),17),18),19),28)),(((((21,22),23),(24,26)),25),27)),29)))));
tree 'PAUP_1956' = [&U] (1,2,(3,((4,5),((((6,(8,9)),(7,10)),11),((((((12,20),13),14),(((((15,16),17),18),19),28)),(((((21,22),23),(24,26)),25),27)),29)))));
tree 'PAUP_1957' = [&U] (1,2,(3,((4,5),(((((6,(8,9)),10),7),11),((((((12,20),13),14),(((((15,16),17),18),19),28)),(((((21,22),23),(24,26)),25),27)),29)))));
tree 'PAUP_1958' = [&U] (1,2,(3,((4,5),(((((6,(8,9)),7),10),11),((((((12,20),13),14),(((((15,16),17),18),19),28)),(((((21,22),23),(24,26)),25),27)),29)))));
tree 'PAUP_1959' = [&U] (1,2,(3,((4,5),((((6,7),((8,9),10)),11),(((((((12,20),14),13),(((((15,16),17),18),19),28)),((((21,22),23),25),(24,26))),27),29)))));
tree 'PAUP_1960' = [&U] (1,2,(3,((4,5),(((((6,7),10),11),(8,9)),(((((((12,20),14),13),(((((15,16),17),18),19),28)),((((21,22),23),25),(24,26))),27),29)))));
tree 'PAUP_1961' = [&U] (1,2,(3,((4,5),(((((6,7),10),(8,9)),11),(((((((12,20),14),13),(((((15,16),17),18),19),28)),((((21,22),23),25),(24,26))),27),29)))));
tree 'PAUP_1962' = [&U] (1,2,(3,((4,5),((((6,(8,9)),(7,10)),11),(((((((12,20),14),13),(((((15,16),17),18),19),28)),((((21,22),23),25),(24,26))),27),29)))));
tree 'PAUP_1963' = [&U] (1,2,(3,((4,5),(((((6,(8,9)),10),7),11),(((((((12,20),14),13),(((((15,16),17),18),19),28)),((((21,22),23),25),(24,26))),27),29)))));
tree 'PAUP_1964' = [&U] (1,2,(3,((4,5),(((((6,(8,9)),7),10),11),(((((((12,20),14),13),(((((15,16),17),18),19),28)),((((21,22),23),25),(24,26))),27),29)))));
tree 'PAUP_1965' = [&U] (1,2,(3,((4,5),((((6,7),((8,9),10)),11),(((((((12,20),14),13),(((((15,16),17),18),19),28)),((((21,22),23),(24,26)),25)),27),29)))));
tree 'PAUP_1966' = [&U] (1,2,(3,((4,5),(((((6,7),10),11),(8,9)),(((((((12,20),14),13),(((((15,16),17),18),19),28)),((((21,22),23),(24,26)),25)),27),29)))));
tree 'PAUP_1967' = [&U] (1,2,(3,((4,5),(((((6,7),10),(8,9)),11),(((((((12,20),14),13),(((((15,16),17),18),19),28)),((((21,22),23),(24,26)),25)),27),29)))));
tree 'PAUP_1968' = [&U] (1,2,(3,((4,5),((((6,(8,9)),(7,10)),11),(((((((12,20),14),13),(((((15,16),17),18),19),28)),((((21,22),23),(24,26)),25)),27),29)))));
tree 'PAUP_1969' = [&U] (1,2,(3,((4,5),(((((6,(8,9)),10),7),11),(((((((12,20),14),13),(((((15,16),17),18),19),28)),((((21,22),23),(24,26)),25)),27),29)))));
tree 'PAUP_1970' = [&U] (1,2,(3,((4,5),(((((6,(8,9)),7),10),11),(((((((12,20),14),13),(((((15,16),17),18),19),28)),((((21,22),23),(24,26)),25)),27),29)))));
tree 'PAUP_1971' = [&U] (1,2,(3,((4,5),((((6,7),((8,9),10)),11),((((((12,20),14),13),(((((15,16),17),18),19),28)),(((((21,22),23),25),(24,26)),27)),29)))));
tree 'PAUP_1972' = [&U] (1,2,(3,((4,5),(((((6,7),10),11),(8,9)),((((((12,20),14),13),(((((15,16),17),18),19),28)),(((((21,22),23),25),(24,26)),27)),29)))));
tree 'PAUP_1973' = [&U] (1,2,(3,((4,5),(((((6,7),10),(8,9)),11),((((((12,20),14),13),(((((15,16),17),18),19),28)),(((((21,22),23),25),(24,26)),27)),29)))));
tree 'PAUP_1974' = [&U] (1,2,(3,((4,5),((((6,(8,9)),(7,10)),11),((((((12,20),14),13),(((((15,16),17),18),19),28)),(((((21,22),23),25),(24,26)),27)),29)))));
tree 'PAUP_1975' = [&U] (1,2,(3,((4,5),(((((6,(8,9)),10),7),11),((((((12,20),14),13),(((((15,16),17),18),19),28)),(((((21,22),23),25),(24,26)),27)),29)))));
tree 'PAUP_1976' = [&U] (1,2,(3,((4,5),(((((6,(8,9)),7),10),11),((((((12,20),14),13),(((((15,16),17),18),19),28)),(((((21,22),23),25),(24,26)),27)),29)))));
tree 'PAUP_1977' = [&U] (1,2,(3,((4,5),((((6,7),((8,9),10)),11),((((((12,20),14),13),(((((15,16),17),18),19),28)),(((((21,22),23),(24,26)),25),27)),29)))));
tree 'PAUP_1978' = [&U] (1,2,(3,((4,5),(((((6,7),10),11),(8,9)),((((((12,20),14),13),(((((15,16),17),18),19),28)),(((((21,22),23),(24,26)),25),27)),29)))));
tree 'PAUP_1979' = [&U] (1,2,(3,((4,5),(((((6,7),10),(8,9)),11),((((((12,20),14),13),(((((15,16),17),18),19),28)),(((((21,22),23),(24,26)),25),27)),29)))));
tree 'PAUP_1980' = [&U] (1,2,(3,((4,5),((((6,(8,9)),(7,10)),11),((((((12,20),14),13),(((((15,16),17),18),19),28)),(((((21,22),23),(24,26)),25),27)),29)))));
tree 'PAUP_1981' = [&U] (1,2,(3,((4,5),(((((6,(8,9)),10),7),11),((((((12,20),14),13),(((((15,16),17),18),19),28)),(((((21,22),23),(24,26)),25),27)),29)))));
tree 'PAUP_1982' = [&U] (1,2,(3,((4,5),(((((6,(8,9)),7),10),11),((((((12,20),14),13),(((((15,16),17),18),19),28)),(((((21,22),23),(24,26)),25),27)),29)))));
tree 'PAUP_1983' = [&U] (1,2,(3,((4,5),(((((6,7),(8,9)),10),11),((12,(((13,(((((21,22),23),27),((24,25),26)),28)),(14,((((15,16),17),18),19))),20)),29)))));
tree 'PAUP_1984' = [&U] (1,2,(3,((4,5),(((((6,(8,9)),7),10),11),((12,((13,20),((14,((((15,16),17),18),19)),(((((21,22),23),27),((24,25),26)),28)))),29)))));
tree 'PAUP_1985' = [&U] (1,2,(3,((4,5),(((((6,(8,9)),7),10),11),((12,(((13,20),(((((21,22),23),27),((24,25),26)),28)),(14,((((15,16),17),18),19)))),29)))));
tree 'PAUP_1986' = [&U] (1,2,(3,((4,5),(((((6,(8,9)),7),10),11),((12,(((13,(((((21,22),23),27),((24,25),26)),28)),20),(14,((((15,16),17),18),19)))),29)))));
tree 'PAUP_1987' = [&U] (1,2,(3,((4,5),(((((6,7),(8,9)),10),11),((12,((13,((14,(((((15,16),17),18),19),28)),((((21,22),23),27),((24,25),26)))),20)),29)))));
tree 'PAUP_1988' = [&U] (1,2,(3,((4,5),(((((6,(8,9)),7),10),11),((12,((13,((14,((((15,16),17),18),19)),(((((21,22),23),27),((24,25),26)),28))),20)),29)))));
tree 'PAUP_1989' = [&U] (1,2,(3,((4,5),(((((6,(8,9)),7),10),11),((12,((13,(((((21,22),23),27),((24,25),26)),28)),((14,((((15,16),17),18),19)),20))),29)))));
tree 'PAUP_1990' = [&U] (1,2,(3,((4,5),(((((6,7),(8,9)),10),11),((12,(((13,(14,(((((15,16),17),18),19),28))),((((21,22),23),27),((24,25),26))),20)),29)))));
tree 'PAUP_1991' = [&U] (1,2,(3,((4,5),(((((6,(8,9)),7),10),11),((12,(((13,(14,((((15,16),17),18),19))),(((((21,22),23),27),((24,25),26)),28)),20)),29)))));
tree 'PAUP_1992' = [&U] (1,2,(3,((4,5),(((((6,7),(8,9)),10),11),((12,(((13,20),(14,((((15,(16,17)),18),19),28))),((((21,22),23),27),((24,25),26)))),29)))));
tree 'PAUP_1993' = [&U] (1,2,(3,((4,5),(((6,7),((8,9),(10,11))),((12,(((13,20),(14,(((((15,16),17),18),19),28))),((((21,22),23),27),((24,25),26)))),29)))));
tree 'PAUP_1994' = [&U] (1,2,(3,((4,5),((((6,7),((8,9),10)),11),((12,(((13,20),(14,(((((15,16),17),18),19),28))),((((21,22),23),27),((24,25),26)))),29)))));
tree 'PAUP_1995' = [&U] (1,2,(3,((4,5),(((((6,7),10),11),(8,9)),((12,(((13,20),(14,(((((15,16),17),18),19),28))),((((21,22),23),27),((24,25),26)))),29)))));
tree 'PAUP_1996' = [&U] (1,2,(3,((4,5),(((((6,7),10),(8,9)),11),((12,(((13,20),(14,(((((15,16),17),18),19),28))),((((21,22),23),27),((24,25),26)))),29)))));
tree 'PAUP_1997' = [&U] (1,2,(3,((4,5),((((6,(8,9)),(7,10)),11),((12,(((13,20),(14,(((((15,16),17),18),19),28))),((((21,22),23),27),((24,25),26)))),29)))));
tree 'PAUP_1998' = [&U] (1,2,(3,((4,5),(((((6,(8,9)),10),7),11),((12,(((13,20),(14,(((((15,16),17),18),19),28))),((((21,22),23),27),((24,25),26)))),29)))));
tree 'PAUP_1999' = [&U] (1,2,(3,((4,5),(((((6,(8,9)),7),10),11),((12,(((13,20),(14,(((((15,16),17),18),19),28))),((((21,22),23),27),((24,25),26)))),29)))));
tree 'PAUP_2000' = [&U] (1,2,(3,((4,5),(((((6,7),(8,9)),10),11),((12,(((13,(((((21,22),23),((24,25),26)),27),28)),(14,((((15,16),17),18),19))),20)),29)))));
tree 'PAUP_2001' = [&U] (1,2,(3,((4,5),(((((6,(8,9)),7),10),11),((12,((13,20),((14,((((15,16),17),18),19)),(((((21,22),23),((24,25),26)),27),28)))),29)))));
tree 'PAUP_2002' = [&U] (1,2,(3,((4,5),(((((6,(8,9)),7),10),11),((12,(((13,20),(((((21,22),23),((24,25),26)),27),28)),(14,((((15,16),17),18),19)))),29)))));
tree 'PAUP_2003' = [&U] (1,2,(3,((4,5),(((((6,(8,9)),7),10),11),((12,(((13,(((((21,22),23),((24,25),26)),27),28)),20),(14,((((15,16),17),18),19)))),29)))));
tree 'PAUP_2004' = [&U] (1,2,(3,((4,5),(((((6,7),(8,9)),10),11),((12,((13,((14,(((((15,16),17),18),19),28)),((((21,22),23),((24,25),26)),27))),20)),29)))));
tree 'PAUP_2005' = [&U] (1,2,(3,((4,5),(((((6,(8,9)),7),10),11),((12,((13,((14,((((15,16),17),18),19)),(((((21,22),23),((24,25),26)),27),28))),20)),29)))));
tree 'PAUP_2006' = [&U] (1,2,(3,((4,5),(((((6,(8,9)),7),10),11),((12,((13,(((((21,22),23),((24,25),26)),27),28)),((14,((((15,16),17),18),19)),20))),29)))));
tree 'PAUP_2007' = [&U] (1,2,(3,((4,5),(((((6,7),(8,9)),10),11),((12,(((13,(14,(((((15,16),17),18),19),28))),((((21,22),23),((24,25),26)),27)),20)),29)))));
tree 'PAUP_2008' = [&U] (1,2,(3,((4,5),(((((6,(8,9)),7),10),11),((12,(((13,(14,((((15,16),17),18),19))),(((((21,22),23),((24,25),26)),27),28)),20)),29)))));
tree 'PAUP_2009' = [&U] (1,2,(3,((4,5),(((((6,7),(8,9)),10),11),((12,(((13,20),(14,((((15,(16,17)),18),19),28))),((((21,22),23),((24,25),26)),27))),29)))));
tree 'PAUP_2010' = [&U] (1,2,(3,((4,5),(((6,7),((8,9),(10,11))),((12,(((13,20),(14,(((((15,16),17),18),19),28))),((((21,22),23),((24,25),26)),27))),29)))));
tree 'PAUP_2011' = [&U] (1,2,(3,((4,5),((((6,7),((8,9),10)),11),((12,(((13,20),(14,(((((15,16),17),18),19),28))),((((21,22),23),((24,25),26)),27))),29)))));
tree 'PAUP_2012' = [&U] (1,2,(3,((4,5),(((((6,7),10),11),(8,9)),((12,(((13,20),(14,(((((15,16),17),18),19),28))),((((21,22),23),((24,25),26)),27))),29)))));
tree 'PAUP_2013' = [&U] (1,2,(3,((4,5),(((((6,7),10),(8,9)),11),((12,(((13,20),(14,(((((15,16),17),18),19),28))),((((21,22),23),((24,25),26)),27))),29)))));
tree 'PAUP_2014' = [&U] (1,2,(3,((4,5),((((6,(8,9)),(7,10)),11),((12,(((13,20),(14,(((((15,16),17),18),19),28))),((((21,22),23),((24,25),26)),27))),29)))));
tree 'PAUP_2015' = [&U] (1,2,(3,((4,5),(((((6,(8,9)),10),7),11),((12,(((13,20),(14,(((((15,16),17),18),19),28))),((((21,22),23),((24,25),26)),27))),29)))));
tree 'PAUP_2016' = [&U] (1,2,(3,((4,5),(((((6,(8,9)),7),10),11),((12,(((13,20),(14,(((((15,16),17),18),19),28))),((((21,22),23),((24,25),26)),27))),29)))));
tree 'PAUP_2017' = [&U] (1,2,(3,((4,5),(((((6,7),(8,9)),10),11),((12,((13,20),((14,(((((15,16),17),18),19),28)),((((21,22),23),((24,26),25)),27)))),29)))));
tree 'PAUP_2018' = [&U] (1,2,(3,((4,5),(((((6,7),(8,9)),10),11),((12,(((13,(((((21,22),23),((24,26),25)),27),28)),(14,((((15,16),17),18),19))),20)),29)))));
tree 'PAUP_2019' = [&U] (1,2,(3,((4,5),(((((6,(8,9)),7),10),11),((12,((13,20),((14,((((15,16),17),18),19)),(((((21,22),23),((24,26),25)),27),28)))),29)))));
tree 'PAUP_2020' = [&U] (1,2,(3,((4,5),(((((6,7),(8,9)),10),11),((12,(((13,20),((((21,22),23),((24,26),25)),27)),(14,(((((15,16),17),18),19),28)))),29)))));
tree 'PAUP_2021' = [&U] (1,2,(3,((4,5),(((((6,(8,9)),7),10),11),((12,(((13,20),(((((21,22),23),((24,26),25)),27),28)),(14,((((15,16),17),18),19)))),29)))));
tree 'PAUP_2022' = [&U] (1,2,(3,((4,5),(((((6,(8,9)),7),10),11),((12,(((13,(((((21,22),23),((24,26),25)),27),28)),20),(14,((((15,16),17),18),19)))),29)))));
tree 'PAUP_2023' = [&U] (1,2,(3,((4,5),(((((6,7),(8,9)),10),11),((12,((13,((14,(((((15,16),17),18),19),28)),((((21,22),23),((24,26),25)),27))),20)),29)))));
tree 'PAUP_2024' = [&U] (1,2,(3,((4,5),(((((6,(8,9)),7),10),11),((12,((13,((14,((((15,16),17),18),19)),(((((21,22),23),((24,26),25)),27),28))),20)),29)))));
tree 'PAUP_2025' = [&U] (1,2,(3,((4,5),(((((6,(8,9)),7),10),11),((12,((13,(((((21,22),23),((24,26),25)),27),28)),((14,((((15,16),17),18),19)),20))),29)))));
tree 'PAUP_2026' = [&U] (1,2,(3,((4,5),(((((6,7),(8,9)),10),11),((12,(((13,(14,(((((15,16),17),18),19),28))),((((21,22),23),((24,26),25)),27)),20)),29)))));
tree 'PAUP_2027' = [&U] (1,2,(3,((4,5),(((((6,(8,9)),7),10),11),((12,(((13,(14,((((15,16),17),18),19))),(((((21,22),23),((24,26),25)),27),28)),20)),29)))));
tree 'PAUP_2028' = [&U] (1,2,(3,((4,5),(((((6,7),(8,9)),10),11),((12,(((13,20),((((21,22),23),27),((24,26),25))),(14,(((((15,16),17),18),19),28)))),29)))));
tree 'PAUP_2029' = [&U] (1,2,(3,((4,5),(((((6,7),(8,9)),10),11),((12,((13,20),((14,(((((15,16),17),18),19),28)),((((21,22),23),27),((24,26),25))))),29)))));
tree 'PAUP_2030' = [&U] (1,2,(3,((4,5),(((((6,7),(8,9)),10),11),((12,(((13,20),(((21,22),23),(((24,26),25),27))),(14,(((((15,16),17),18),19),28)))),29)))));
tree 'PAUP_2031' = [&U] (1,2,(3,((4,5),(((((6,7),(8,9)),10),11),((12,((13,20),((14,(((((15,16),17),18),19),28)),(((21,22),23),(((24,26),25),27))))),29)))));
tree 'PAUP_2032' = [&U] (1,2,(3,((4,5),(((((6,7),(8,9)),10),11),((12,(((13,20),(14,((((15,(16,17)),18),19),28))),((((21,22),23),((24,26),25)),27))),29)))));
tree 'PAUP_2033' = [&U] (1,2,(3,((4,5),(((6,7),((8,9),(10,11))),((12,(((13,20),(14,(((((15,16),17),18),19),28))),((((21,22),23),((24,26),25)),27))),29)))));
tree 'PAUP_2034' = [&U] (1,2,(3,((4,5),((((6,7),((8,9),10)),11),((12,(((13,20),(14,(((((15,16),17),18),19),28))),((((21,22),23),((24,26),25)),27))),29)))));
tree 'PAUP_2035' = [&U] (1,2,(3,((4,5),(((((6,7),10),11),(8,9)),((12,(((13,20),(14,(((((15,16),17),18),19),28))),((((21,22),23),((24,26),25)),27))),29)))));
tree 'PAUP_2036' = [&U] (1,2,(3,((4,5),(((((6,7),10),(8,9)),11),((12,(((13,20),(14,(((((15,16),17),18),19),28))),((((21,22),23),((24,26),25)),27))),29)))));
tree 'PAUP_2037' = [&U] (1,2,(3,((4,5),((((6,(8,9)),(7,10)),11),((12,(((13,20),(14,(((((15,16),17),18),19),28))),((((21,22),23),((24,26),25)),27))),29)))));
tree 'PAUP_2038' = [&U] (1,2,(3,((4,5),(((((6,(8,9)),10),7),11),((12,(((13,20),(14,(((((15,16),17),18),19),28))),((((21,22),23),((24,26),25)),27))),29)))));
tree 'PAUP_2039' = [&U] (1,2,(3,((4,5),(((((6,(8,9)),7),10),11),((12,(((13,20),(14,(((((15,16),17),18),19),28))),((((21,22),23),((24,26),25)),27))),29)))));
tree 'PAUP_2040' = [&U] (1,2,(3,((4,5),(((((6,7),(8,9)),10),11),((12,(((13,(((((21,22),23),27),((24,26),25)),28)),(14,((((15,16),17),18),19))),20)),29)))));
tree 'PAUP_2041' = [&U] (1,2,(3,((4,5),(((((6,(8,9)),7),10),11),((12,((13,20),((14,((((15,16),17),18),19)),(((((21,22),23),27),((24,26),25)),28)))),29)))));
tree 'PAUP_2042' = [&U] (1,2,(3,((4,5),(((((6,(8,9)),7),10),11),((12,(((13,20),(((((21,22),23),27),((24,26),25)),28)),(14,((((15,16),17),18),19)))),29)))));
tree 'PAUP_2043' = [&U] (1,2,(3,((4,5),(((((6,(8,9)),7),10),11),((12,(((13,(((((21,22),23),27),((24,26),25)),28)),20),(14,((((15,16),17),18),19)))),29)))));
tree 'PAUP_2044' = [&U] (1,2,(3,((4,5),(((((6,7),(8,9)),10),11),((12,((13,((14,(((((15,16),17),18),19),28)),((((21,22),23),27),((24,26),25)))),20)),29)))));
tree 'PAUP_2045' = [&U] (1,2,(3,((4,5),(((((6,(8,9)),7),10),11),((12,((13,((14,((((15,16),17),18),19)),(((((21,22),23),27),((24,26),25)),28))),20)),29)))));
tree 'PAUP_2046' = [&U] (1,2,(3,((4,5),(((((6,(8,9)),7),10),11),((12,((13,(((((21,22),23),27),((24,26),25)),28)),((14,((((15,16),17),18),19)),20))),29)))));
tree 'PAUP_2047' = [&U] (1,2,(3,((4,5),(((((6,7),(8,9)),10),11),((12,(((13,(14,(((((15,16),17),18),19),28))),((((21,22),23),27),((24,26),25))),20)),29)))));
tree 'PAUP_2048' = [&U] (1,2,(3,((4,5),(((((6,(8,9)),7),10),11),((12,(((13,(14,((((15,16),17),18),19))),(((((21,22),23),27),((24,26),25)),28)),20)),29)))));
tree 'PAUP_2049' = [&U] (1,2,(3,((4,5),(((((6,7),(8,9)),10),11),((12,(((13,20),(14,((((15,(16,17)),18),19),28))),((((21,22),23),27),((24,26),25)))),29)))));
tree 'PAUP_2050' = [&U] (1,2,(3,((4,5),(((6,7),((8,9),(10,11))),((12,(((13,20),(14,(((((15,16),17),18),19),28))),((((21,22),23),27),((24,26),25)))),29)))));
tree 'PAUP_2051' = [&U] (1,2,(3,((4,5),((((6,7),((8,9),10)),11),((12,(((13,20),(14,(((((15,16),17),18),19),28))),((((21,22),23),27),((24,26),25)))),29)))));
tree 'PAUP_2052' = [&U] (1,2,(3,((4,5),(((((6,7),10),11),(8,9)),((12,(((13,20),(14,(((((15,16),17),18),19),28))),((((21,22),23),27),((24,26),25)))),29)))));
tree 'PAUP_2053' = [&U] (1,2,(3,((4,5),(((((6,7),10),(8,9)),11),((12,(((13,20),(14,(((((15,16),17),18),19),28))),((((21,22),23),27),((24,26),25)))),29)))));
tree 'PAUP_2054' = [&U] (1,2,(3,((4,5),((((6,(8,9)),(7,10)),11),((12,(((13,20),(14,(((((15,16),17),18),19),28))),((((21,22),23),27),((24,26),25)))),29)))));
tree 'PAUP_2055' = [&U] (1,2,(3,((4,5),(((((6,(8,9)),10),7),11),((12,(((13,20),(14,(((((15,16),17),18),19),28))),((((21,22),23),27),((24,26),25)))),29)))));
tree 'PAUP_2056' = [&U] (1,2,(3,((4,5),(((((6,(8,9)),7),10),11),((12,(((13,20),(14,(((((15,16),17),18),19),28))),((((21,22),23),27),((24,26),25)))),29)))));
tree 'PAUP_2057' = [&U] (1,2,(3,((4,5),(((((6,7),(8,9)),10),11),((12,((13,20),((14,(((((15,16),17),18),19),28)),((((21,22),23),(24,(25,26))),27)))),29)))));
tree 'PAUP_2058' = [&U] (1,2,(3,((4,5),(((((6,7),(8,9)),10),11),((12,(((13,(((((21,22),23),(24,(25,26))),27),28)),(14,((((15,16),17),18),19))),20)),29)))));
tree 'PAUP_2059' = [&U] (1,2,(3,((4,5),(((((6,(8,9)),7),10),11),((12,((13,20),((14,((((15,16),17),18),19)),(((((21,22),23),(24,(25,26))),27),28)))),29)))));
tree 'PAUP_2060' = [&U] (1,2,(3,((4,5),(((((6,7),(8,9)),10),11),((12,(((13,20),((((21,22),23),(24,(25,26))),27)),(14,(((((15,16),17),18),19),28)))),29)))));
tree 'PAUP_2061' = [&U] (1,2,(3,((4,5),(((((6,(8,9)),7),10),11),((12,(((13,20),(((((21,22),23),(24,(25,26))),27),28)),(14,((((15,16),17),18),19)))),29)))));
tree 'PAUP_2062' = [&U] (1,2,(3,((4,5),(((((6,(8,9)),7),10),11),((12,(((13,(((((21,22),23),(24,(25,26))),27),28)),20),(14,((((15,16),17),18),19)))),29)))));
tree 'PAUP_2063' = [&U] (1,2,(3,((4,5),(((((6,7),(8,9)),10),11),((12,((13,((14,(((((15,16),17),18),19),28)),((((21,22),23),(24,(25,26))),27))),20)),29)))));
tree 'PAUP_2064' = [&U] (1,2,(3,((4,5),(((((6,(8,9)),7),10),11),((12,((13,((14,((((15,16),17),18),19)),(((((21,22),23),(24,(25,26))),27),28))),20)),29)))));
tree 'PAUP_2065' = [&U] (1,2,(3,((4,5),(((((6,(8,9)),7),10),11),((12,((13,(((((21,22),23),(24,(25,26))),27),28)),((14,((((15,16),17),18),19)),20))),29)))));
tree 'PAUP_2066' = [&U] (1,2,(3,((4,5),(((((6,7),(8,9)),10),11),((12,(((13,(14,(((((15,16),17),18),19),28))),((((21,22),23),(24,(25,26))),27)),20)),29)))));
tree 'PAUP_2067' = [&U] (1,2,(3,((4,5),(((((6,(8,9)),7),10),11),((12,(((13,(14,((((15,16),17),18),19))),(((((21,22),23),(24,(25,26))),27),28)),20)),29)))));
tree 'PAUP_2068' = [&U] (1,2,(3,((4,5),(((((6,7),(8,9)),10),11),((12,(((13,20),((((21,22),23),27),(24,(25,26)))),(14,(((((15,16),17),18),19),28)))),29)))));
tree 'PAUP_2069' = [&U] (1,2,(3,((4,5),(((((6,7),(8,9)),10),11),((12,((13,20),((14,(((((15,16),17),18),19),28)),((((21,22),23),27),(24,(25,26)))))),29)))));
tree 'PAUP_2070' = [&U] (1,2,(3,((4,5),(((((6,7),(8,9)),10),11),((12,(((13,20),(((21,22),23),((24,(25,26)),27))),(14,(((((15,16),17),18),19),28)))),29)))));
tree 'PAUP_2071' = [&U] (1,2,(3,((4,5),(((((6,7),(8,9)),10),11),((12,((13,20),((14,(((((15,16),17),18),19),28)),(((21,22),23),((24,(25,26)),27))))),29)))));
tree 'PAUP_2072' = [&U] (1,2,(3,((4,5),(((((6,7),(8,9)),10),11),((12,(((13,20),(14,((((15,(16,17)),18),19),28))),((((21,22),23),(24,(25,26))),27))),29)))));
tree 'PAUP_2073' = [&U] (1,2,(3,((4,5),(((6,7),((8,9),(10,11))),((12,(((13,20),(14,(((((15,16),17),18),19),28))),((((21,22),23),(24,(25,26))),27))),29)))));
tree 'PAUP_2074' = [&U] (1,2,(3,((4,5),((((6,7),((8,9),10)),11),((12,(((13,20),(14,(((((15,16),17),18),19),28))),((((21,22),23),(24,(25,26))),27))),29)))));
tree 'PAUP_2075' = [&U] (1,2,(3,((4,5),(((((6,7),10),11),(8,9)),((12,(((13,20),(14,(((((15,16),17),18),19),28))),((((21,22),23),(24,(25,26))),27))),29)))));
tree 'PAUP_2076' = [&U] (1,2,(3,((4,5),(((((6,7),10),(8,9)),11),((12,(((13,20),(14,(((((15,16),17),18),19),28))),((((21,22),23),(24,(25,26))),27))),29)))));
tree 'PAUP_2077' = [&U] (1,2,(3,((4,5),((((6,(8,9)),(7,10)),11),((12,(((13,20),(14,(((((15,16),17),18),19),28))),((((21,22),23),(24,(25,26))),27))),29)))));
tree 'PAUP_2078' = [&U] (1,2,(3,((4,5),(((((6,(8,9)),10),7),11),((12,(((13,20),(14,(((((15,16),17),18),19),28))),((((21,22),23),(24,(25,26))),27))),29)))));
tree 'PAUP_2079' = [&U] (1,2,(3,((4,5),(((((6,(8,9)),7),10),11),((12,(((13,20),(14,(((((15,16),17),18),19),28))),((((21,22),23),(24,(25,26))),27))),29)))));
tree 'PAUP_2080' = [&U] (1,2,(3,((4,5),(((((6,7),(8,9)),10),11),((12,(((13,(((((21,22),23),27),(24,(25,26))),28)),(14,((((15,16),17),18),19))),20)),29)))));
tree 'PAUP_2081' = [&U] (1,2,(3,((4,5),(((((6,(8,9)),7),10),11),((12,((13,20),((14,((((15,16),17),18),19)),(((((21,22),23),27),(24,(25,26))),28)))),29)))));
tree 'PAUP_2082' = [&U] (1,2,(3,((4,5),(((((6,(8,9)),7),10),11),((12,(((13,20),(((((21,22),23),27),(24,(25,26))),28)),(14,((((15,16),17),18),19)))),29)))));
tree 'PAUP_2083' = [&U] (1,2,(3,((4,5),(((((6,(8,9)),7),10),11),((12,(((13,(((((21,22),23),27),(24,(25,26))),28)),20),(14,((((15,16),17),18),19)))),29)))));
tree 'PAUP_2084' = [&U] (1,2,(3,((4,5),(((((6,7),(8,9)),10),11),((12,((13,((14,(((((15,16),17),18),19),28)),((((21,22),23),27),(24,(25,26))))),20)),29)))));
tree 'PAUP_2085' = [&U] (1,2,(3,((4,5),(((((6,(8,9)),7),10),11),((12,((13,((14,((((15,16),17),18),19)),(((((21,22),23),27),(24,(25,26))),28))),20)),29)))));
tree 'PAUP_2086' = [&U] (1,2,(3,((4,5),(((((6,(8,9)),7),10),11),((12,((13,(((((21,22),23),27),(24,(25,26))),28)),((14,((((15,16),17),18),19)),20))),29)))));
tree 'PAUP_2087' = [&U] (1,2,(3,((4,5),(((((6,7),(8,9)),10),11),((12,(((13,(14,(((((15,16),17),18),19),28))),((((21,22),23),27),(24,(25,26)))),20)),29)))));
tree 'PAUP_2088' = [&U] (1,2,(3,((4,5),(((((6,(8,9)),7),10),11),((12,(((13,(14,((((15,16),17),18),19))),(((((21,22),23),27),(24,(25,26))),28)),20)),29)))));
tree 'PAUP_2089' = [&U] (1,2,(3,((4,5),(((((6,7),(8,9)),10),11),((12,(((13,20),(14,((((15,(16,17)),18),19),28))),((((21,22),23),27),(24,(25,26))))),29)))));
tree 'PAUP_2090' = [&U] (1,2,(3,((4,5),(((6,7),((8,9),(10,11))),((12,(((13,20),(14,(((((15,16),17),18),19),28))),((((21,22),23),27),(24,(25,26))))),29)))));
tree 'PAUP_2091' = [&U] (1,2,(3,((4,5),((((6,7),((8,9),10)),11),((12,(((13,20),(14,(((((15,16),17),18),19),28))),((((21,22),23),27),(24,(25,26))))),29)))));
tree 'PAUP_2092' = [&U] (1,2,(3,((4,5),(((((6,7),10),11),(8,9)),((12,(((13,20),(14,(((((15,16),17),18),19),28))),((((21,22),23),27),(24,(25,26))))),29)))));
tree 'PAUP_2093' = [&U] (1,2,(3,((4,5),(((((6,7),10),(8,9)),11),((12,(((13,20),(14,(((((15,16),17),18),19),28))),((((21,22),23),27),(24,(25,26))))),29)))));
tree 'PAUP_2094' = [&U] (1,2,(3,((4,5),((((6,(8,9)),(7,10)),11),((12,(((13,20),(14,(((((15,16),17),18),19),28))),((((21,22),23),27),(24,(25,26))))),29)))));
tree 'PAUP_2095' = [&U] (1,2,(3,((4,5),(((((6,(8,9)),10),7),11),((12,(((13,20),(14,(((((15,16),17),18),19),28))),((((21,22),23),27),(24,(25,26))))),29)))));
tree 'PAUP_2096' = [&U] (1,2,(3,((4,5),(((((6,(8,9)),7),10),11),((12,(((13,20),(14,(((((15,16),17),18),19),28))),((((21,22),23),27),(24,(25,26))))),29)))));
tree 'PAUP_2097' = [&U] (1,2,(3,((4,5),(((((6,7),(8,9)),10),11),((12,(((13,(((21,22),23),(((24,25),26),27))),(14,(((((15,16),17),18),19),28))),20)),29)))));
tree 'PAUP_2098' = [&U] (1,2,(3,((4,5),(((((6,7),(8,9)),10),11),((12,((13,20),((14,((((15,(16,17)),18),19),28)),(((21,22),23),(((24,25),26),27))))),29)))));
tree 'PAUP_2099' = [&U] (1,2,(3,((4,5),(((6,7),((8,9),(10,11))),((12,((13,20),((14,(((((15,16),17),18),19),28)),(((21,22),23),(((24,25),26),27))))),29)))));
tree 'PAUP_2100' = [&U] (1,2,(3,((4,5),((((6,7),((8,9),10)),11),((12,((13,20),((14,(((((15,16),17),18),19),28)),(((21,22),23),(((24,25),26),27))))),29)))));
tree 'PAUP_2101' = [&U] (1,2,(3,((4,5),(((((6,7),10),11),(8,9)),((12,((13,20),((14,(((((15,16),17),18),19),28)),(((21,22),23),(((24,25),26),27))))),29)))));
tree 'PAUP_2102' = [&U] (1,2,(3,((4,5),(((((6,7),10),(8,9)),11),((12,((13,20),((14,(((((15,16),17),18),19),28)),(((21,22),23),(((24,25),26),27))))),29)))));
tree 'PAUP_2103' = [&U] (1,2,(3,((4,5),((((6,(8,9)),(7,10)),11),((12,((13,20),((14,(((((15,16),17),18),19),28)),(((21,22),23),(((24,25),26),27))))),29)))));
tree 'PAUP_2104' = [&U] (1,2,(3,((4,5),(((((6,(8,9)),10),7),11),((12,((13,20),((14,(((((15,16),17),18),19),28)),(((21,22),23),(((24,25),26),27))))),29)))));
tree 'PAUP_2105' = [&U] (1,2,(3,((4,5),(((((6,(8,9)),7),10),11),((12,((13,20),((14,(((((15,16),17),18),19),28)),(((21,22),23),(((24,25),26),27))))),29)))));
tree 'PAUP_2106' = [&U] (1,2,(3,((4,5),(((((6,7),(8,9)),10),11),((12,(((13,((((21,22),23),((24,(25,26)),27)),28)),(14,((((15,16),17),18),19))),20)),29)))));
tree 'PAUP_2107' = [&U] (1,2,(3,((4,5),(((((6,7),(8,9)),10),11),((12,(((13,((((21,22),23),(((24,26),25),27)),28)),(14,((((15,16),17),18),19))),20)),29)))));
tree 'PAUP_2108' = [&U] (1,2,(3,((4,5),(((((6,(8,9)),7),10),11),((12,(((13,((((21,22),23),(((24,25),26),27)),28)),(14,((((15,16),17),18),19))),20)),29)))));
tree 'PAUP_2109' = [&U] (1,2,(3,((4,5),(((((6,(8,9)),7),10),11),((12,((13,20),((14,((((15,16),17),18),19)),((((21,22),23),((24,(25,26)),27)),28)))),29)))));
tree 'PAUP_2110' = [&U] (1,2,(3,((4,5),(((((6,(8,9)),7),10),11),((12,((13,20),((14,((((15,16),17),18),19)),((((21,22),23),(((24,26),25),27)),28)))),29)))));
tree 'PAUP_2111' = [&U] (1,2,(3,((4,5),(((((6,7),(8,9)),10),11),((12,(((13,20),(((21,22),23),(((24,25),26),27))),(14,((((15,(16,17)),18),19),28)))),29)))));
tree 'PAUP_2112' = [&U] (1,2,(3,((4,5),(((6,7),((8,9),(10,11))),((12,(((13,20),(((21,22),23),(((24,25),26),27))),(14,(((((15,16),17),18),19),28)))),29)))));
tree 'PAUP_2113' = [&U] (1,2,(3,((4,5),((((6,7),((8,9),10)),11),((12,(((13,20),(((21,22),23),(((24,25),26),27))),(14,(((((15,16),17),18),19),28)))),29)))));
tree 'PAUP_2114' = [&U] (1,2,(3,((4,5),(((((6,7),10),11),(8,9)),((12,(((13,20),(((21,22),23),(((24,25),26),27))),(14,(((((15,16),17),18),19),28)))),29)))));
tree 'PAUP_2115' = [&U] (1,2,(3,((4,5),(((((6,7),10),(8,9)),11),((12,(((13,20),(((21,22),23),(((24,25),26),27))),(14,(((((15,16),17),18),19),28)))),29)))));
tree 'PAUP_2116' = [&U] (1,2,(3,((4,5),((((6,(8,9)),(7,10)),11),((12,(((13,20),(((21,22),23),(((24,25),26),27))),(14,(((((15,16),17),18),19),28)))),29)))));
tree 'PAUP_2117' = [&U] (1,2,(3,((4,5),(((((6,(8,9)),10),7),11),((12,(((13,20),(((21,22),23),(((24,25),26),27))),(14,(((((15,16),17),18),19),28)))),29)))));
tree 'PAUP_2118' = [&U] (1,2,(3,((4,5),(((((6,(8,9)),7),10),11),((12,(((13,20),(((21,22),23),(((24,25),26),27))),(14,(((((15,16),17),18),19),28)))),29)))));
tree 'PAUP_2119' = [&U] (1,2,(3,((4,5),(((((6,(8,9)),7),10),11),((12,(((13,20),((((21,22),23),((24,(25,26)),27)),28)),(14,((((15,16),17),18),19)))),29)))));
tree 'PAUP_2120' = [&U] (1,2,(3,((4,5),(((((6,(8,9)),7),10),11),((12,(((13,20),((((21,22),23),(((24,26),25),27)),28)),(14,((((15,16),17),18),19)))),29)))));
tree 'PAUP_2121' = [&U] (1,2,(3,((4,5),(((((6,(8,9)),7),10),11),((12,(((13,((((21,22),23),((24,(25,26)),27)),28)),20),(14,((((15,16),17),18),19)))),29)))));
tree 'PAUP_2122' = [&U] (1,2,(3,((4,5),(((((6,(8,9)),7),10),11),((12,(((13,((((21,22),23),(((24,26),25),27)),28)),20),(14,((((15,16),17),18),19)))),29)))));
tree 'PAUP_2123' = [&U] (1,2,(3,((4,5),(((((6,7),(8,9)),10),11),((12,(((13,((((21,22),23),((24,25),26)),27)),(14,(((((15,16),17),18),19),28))),20)),29)))));
tree 'PAUP_2124' = [&U] (1,2,(3,((4,5),(((((6,7),(8,9)),10),11),((12,(((13,((((21,22),23),27),((24,25),26))),(14,(((((15,16),17),18),19),28))),20)),29)))));
tree 'PAUP_2125' = [&U] (1,2,(3,((4,5),(((((6,7),(8,9)),10),11),((12,((13,((14,((((15,(16,17)),18),19),28)),(((21,22),23),(((24,25),26),27)))),20)),29)))));
tree 'PAUP_2126' = [&U] (1,2,(3,((4,5),(((((6,7),(8,9)),10),11),((12,((13,((14,(((((15,16),17),18),19),28)),(((21,22),23),((24,(25,26)),27)))),20)),29)))));
tree 'PAUP_2127' = [&U] (1,2,(3,((4,5),(((((6,7),(8,9)),10),11),((12,((13,((14,(((((15,16),17),18),19),28)),(((21,22),23),(((24,26),25),27)))),20)),29)))));
tree 'PAUP_2128' = [&U] (1,2,(3,((4,5),(((6,7),((8,9),(10,11))),((12,((13,((14,(((((15,16),17),18),19),28)),(((21,22),23),(((24,25),26),27)))),20)),29)))));
tree 'PAUP_2129' = [&U] (1,2,(3,((4,5),((((6,7),((8,9),10)),11),((12,((13,((14,(((((15,16),17),18),19),28)),(((21,22),23),(((24,25),26),27)))),20)),29)))));
tree 'PAUP_2130' = [&U] (1,2,(3,((4,5),(((((6,7),10),11),(8,9)),((12,((13,((14,(((((15,16),17),18),19),28)),(((21,22),23),(((24,25),26),27)))),20)),29)))));
tree 'PAUP_2131' = [&U] (1,2,(3,((4,5),(((((6,7),10),(8,9)),11),((12,((13,((14,(((((15,16),17),18),19),28)),(((21,22),23),(((24,25),26),27)))),20)),29)))));
tree 'PAUP_2132' = [&U] (1,2,(3,((4,5),((((6,(8,9)),(7,10)),11),((12,((13,((14,(((((15,16),17),18),19),28)),(((21,22),23),(((24,25),26),27)))),20)),29)))));
tree 'PAUP_2133' = [&U] (1,2,(3,((4,5),(((((6,(8,9)),10),7),11),((12,((13,((14,(((((15,16),17),18),19),28)),(((21,22),23),(((24,25),26),27)))),20)),29)))));
tree 'PAUP_2134' = [&U] (1,2,(3,((4,5),(((((6,(8,9)),7),10),11),((12,((13,((14,(((((15,16),17),18),19),28)),(((21,22),23),(((24,25),26),27)))),20)),29)))));
tree 'PAUP_2135' = [&U] (1,2,(3,((4,5),(((((6,(8,9)),7),10),11),((12,((13,((14,((((15,16),17),18),19)),((((21,22),23),((24,(25,26)),27)),28))),20)),29)))));
tree 'PAUP_2136' = [&U] (1,2,(3,((4,5),(((((6,(8,9)),7),10),11),((12,((13,((14,((((15,16),17),18),19)),((((21,22),23),(((24,26),25),27)),28))),20)),29)))));
tree 'PAUP_2137' = [&U] (1,2,(3,((4,5),(((((6,(8,9)),7),10),11),((12,((13,((((21,22),23),((24,(25,26)),27)),28)),((14,((((15,16),17),18),19)),20))),29)))));
tree 'PAUP_2138' = [&U] (1,2,(3,((4,5),(((((6,(8,9)),7),10),11),((12,((13,((((21,22),23),(((24,26),25),27)),28)),((14,((((15,16),17),18),19)),20))),29)))));
tree 'PAUP_2139' = [&U] (1,2,(3,((4,5),(((((6,7),(8,9)),10),11),((12,(((13,(14,((((15,(16,17)),18),19),28))),(((21,22),23),(((24,25),26),27))),20)),29)))));
tree 'PAUP_2140' = [&U] (1,2,(3,((4,5),(((6,7),((8,9),(10,11))),((12,(((13,(14,(((((15,16),17),18),19),28))),(((21,22),23),(((24,25),26),27))),20)),29)))));
tree 'PAUP_2141' = [&U] (1,2,(3,((4,5),(((((6,7),(8,9)),10),11),((12,(((13,(14,(((((15,16),17),18),19),28))),(((21,22),23),((24,(25,26)),27))),20)),29)))));
tree 'PAUP_2142' = [&U] (1,2,(3,((4,5),(((((6,7),(8,9)),10),11),((12,(((13,(14,(((((15,16),17),18),19),28))),(((21,22),23),(((24,26),25),27))),20)),29)))));
tree 'PAUP_2143' = [&U] (1,2,(3,((4,5),((((6,7),((8,9),10)),11),((12,(((13,(14,(((((15,16),17),18),19),28))),(((21,22),23),(((24,25),26),27))),20)),29)))));
tree 'PAUP_2144' = [&U] (1,2,(3,((4,5),(((((6,7),10),11),(8,9)),((12,(((13,(14,(((((15,16),17),18),19),28))),(((21,22),23),(((24,25),26),27))),20)),29)))));
tree 'PAUP_2145' = [&U] (1,2,(3,((4,5),(((((6,7),10),(8,9)),11),((12,(((13,(14,(((((15,16),17),18),19),28))),(((21,22),23),(((24,25),26),27))),20)),29)))));
tree 'PAUP_2146' = [&U] (1,2,(3,((4,5),((((6,(8,9)),(7,10)),11),((12,(((13,(14,(((((15,16),17),18),19),28))),(((21,22),23),(((24,25),26),27))),20)),29)))));
tree 'PAUP_2147' = [&U] (1,2,(3,((4,5),(((((6,(8,9)),10),7),11),((12,(((13,(14,(((((15,16),17),18),19),28))),(((21,22),23),(((24,25),26),27))),20)),29)))));
tree 'PAUP_2148' = [&U] (1,2,(3,((4,5),(((((6,(8,9)),7),10),11),((12,(((13,(14,(((((15,16),17),18),19),28))),(((21,22),23),(((24,25),26),27))),20)),29)))));
tree 'PAUP_2149' = [&U] (1,2,(3,((4,5),(((((6,(8,9)),7),10),11),((12,(((13,(14,((((15,16),17),18),19))),((((21,22),23),((24,(25,26)),27)),28)),20)),29)))));
tree 'PAUP_2150' = [&U] (1,2,(3,((4,5),(((((6,(8,9)),7),10),11),((12,(((13,(14,((((15,16),17),18),19))),((((21,22),23),(((24,26),25),27)),28)),20)),29)))));
tree 'PAUP_2151' = [&U] (1,2,(3,((4,5),(((6,7),((8,9),(10,11))),((12,(((13,20),((((21,22),23),((24,25),26)),27)),(14,(((((15,16),17),18),19),28)))),29)))));
tree 'PAUP_2152' = [&U] (1,2,(3,((4,5),((((6,7),((8,9),10)),11),((12,(((13,20),((((21,22),23),((24,25),26)),27)),(14,(((((15,16),17),18),19),28)))),29)))));
tree 'PAUP_2153' = [&U] (1,2,(3,((4,5),(((((6,7),10),11),(8,9)),((12,(((13,20),((((21,22),23),((24,25),26)),27)),(14,(((((15,16),17),18),19),28)))),29)))));
tree 'PAUP_2154' = [&U] (1,2,(3,((4,5),(((((6,7),10),(8,9)),11),((12,(((13,20),((((21,22),23),((24,25),26)),27)),(14,(((((15,16),17),18),19),28)))),29)))));
tree 'PAUP_2155' = [&U] (1,2,(3,((4,5),(((((6,7),(8,9)),10),11),((12,(((13,20),((((21,22),23),((24,25),26)),27)),(14,((((15,(16,17)),18),19),28)))),29)))));
tree 'PAUP_2156' = [&U] (1,2,(3,((4,5),((((6,(8,9)),(7,10)),11),((12,(((13,20),((((21,22),23),((24,25),26)),27)),(14,(((((15,16),17),18),19),28)))),29)))));
tree 'PAUP_2157' = [&U] (1,2,(3,((4,5),(((((6,(8,9)),10),7),11),((12,(((13,20),((((21,22),23),((24,25),26)),27)),(14,(((((15,16),17),18),19),28)))),29)))));
tree 'PAUP_2158' = [&U] (1,2,(3,((4,5),(((((6,(8,9)),7),10),11),((12,(((13,20),((((21,22),23),((24,25),26)),27)),(14,(((((15,16),17),18),19),28)))),29)))));
tree 'PAUP_2159' = [&U] (1,2,(3,((4,5),(((6,7),((8,9),(10,11))),((12,((13,20),((14,(((((15,16),17),18),19),28)),((((21,22),23),((24,25),26)),27)))),29)))));
tree 'PAUP_2160' = [&U] (1,2,(3,((4,5),(((((6,7),(8,9)),10),11),((12,((13,20),((14,((((15,(16,17)),18),19),28)),((((21,22),23),((24,25),26)),27)))),29)))));
tree 'PAUP_2161' = [&U] (1,2,(3,((4,5),((((6,7),((8,9),10)),11),((12,((13,20),((14,(((((15,16),17),18),19),28)),((((21,22),23),((24,25),26)),27)))),29)))));
tree 'PAUP_2162' = [&U] (1,2,(3,((4,5),(((((6,7),10),11),(8,9)),((12,((13,20),((14,(((((15,16),17),18),19),28)),((((21,22),23),((24,25),26)),27)))),29)))));
tree 'PAUP_2163' = [&U] (1,2,(3,((4,5),(((((6,7),10),(8,9)),11),((12,((13,20),((14,(((((15,16),17),18),19),28)),((((21,22),23),((24,25),26)),27)))),29)))));
tree 'PAUP_2164' = [&U] (1,2,(3,((4,5),((((6,(8,9)),(7,10)),11),((12,((13,20),((14,(((((15,16),17),18),19),28)),((((21,22),23),((24,25),26)),27)))),29)))));
tree 'PAUP_2165' = [&U] (1,2,(3,((4,5),(((((6,(8,9)),10),7),11),((12,((13,20),((14,(((((15,16),17),18),19),28)),((((21,22),23),((24,25),26)),27)))),29)))));
tree 'PAUP_2166' = [&U] (1,2,(3,((4,5),(((((6,(8,9)),7),10),11),((12,((13,20),((14,(((((15,16),17),18),19),28)),((((21,22),23),((24,25),26)),27)))),29)))));
tree 'PAUP_2167' = [&U] (1,2,(3,((4,5),(((6,7),((8,9),(10,11))),((12,(((13,20),((((21,22),23),27),((24,25),26))),(14,(((((15,16),17),18),19),28)))),29)))));
tree 'PAUP_2168' = [&U] (1,2,(3,((4,5),((((6,7),((8,9),10)),11),((12,(((13,20),((((21,22),23),27),((24,25),26))),(14,(((((15,16),17),18),19),28)))),29)))));
tree 'PAUP_2169' = [&U] (1,2,(3,((4,5),(((((6,7),10),11),(8,9)),((12,(((13,20),((((21,22),23),27),((24,25),26))),(14,(((((15,16),17),18),19),28)))),29)))));
tree 'PAUP_2170' = [&U] (1,2,(3,((4,5),(((((6,7),10),(8,9)),11),((12,(((13,20),((((21,22),23),27),((24,25),26))),(14,(((((15,16),17),18),19),28)))),29)))));
tree 'PAUP_2171' = [&U] (1,2,(3,((4,5),(((((6,7),(8,9)),10),11),((12,(((13,20),((((21,22),23),27),((24,25),26))),(14,((((15,(16,17)),18),19),28)))),29)))));
tree 'PAUP_2172' = [&U] (1,2,(3,((4,5),((((6,(8,9)),(7,10)),11),((12,(((13,20),((((21,22),23),27),((24,25),26))),(14,(((((15,16),17),18),19),28)))),29)))));
tree 'PAUP_2173' = [&U] (1,2,(3,((4,5),(((((6,(8,9)),10),7),11),((12,(((13,20),((((21,22),23),27),((24,25),26))),(14,(((((15,16),17),18),19),28)))),29)))));
tree 'PAUP_2174' = [&U] (1,2,(3,((4,5),(((((6,(8,9)),7),10),11),((12,(((13,20),((((21,22),23),27),((24,25),26))),(14,(((((15,16),17),18),19),28)))),29)))));
tree 'PAUP_2175' = [&U] (1,2,(3,((4,5),(((6,7),((8,9),(10,11))),((12,((13,20),((14,(((((15,16),17),18),19),28)),((((21,22),23),27),((24,25),26))))),29)))));
tree 'PAUP_2176' = [&U] (1,2,(3,((4,5),(((((6,7),(8,9)),10),11),((12,((13,20),((14,((((15,(16,17)),18),19),28)),((((21,22),23),27),((24,25),26))))),29)))));
tree 'PAUP_2177' = [&U] (1,2,(3,((4,5),((((6,7),((8,9),10)),11),((12,((13,20),((14,(((((15,16),17),18),19),28)),((((21,22),23),27),((24,25),26))))),29)))));
tree 'PAUP_2178' = [&U] (1,2,(3,((4,5),(((((6,7),10),11),(8,9)),((12,((13,20),((14,(((((15,16),17),18),19),28)),((((21,22),23),27),((24,25),26))))),29)))));
tree 'PAUP_2179' = [&U] (1,2,(3,((4,5),(((((6,7),10),(8,9)),11),((12,((13,20),((14,(((((15,16),17),18),19),28)),((((21,22),23),27),((24,25),26))))),29)))));
tree 'PAUP_2180' = [&U] (1,2,(3,((4,5),((((6,(8,9)),(7,10)),11),((12,((13,20),((14,(((((15,16),17),18),19),28)),((((21,22),23),27),((24,25),26))))),29)))));
tree 'PAUP_2181' = [&U] (1,2,(3,((4,5),(((((6,(8,9)),10),7),11),((12,((13,20),((14,(((((15,16),17),18),19),28)),((((21,22),23),27),((24,25),26))))),29)))));
tree 'PAUP_2182' = [&U] (1,2,(3,((4,5),(((((6,(8,9)),7),10),11),((12,((13,20),((14,(((((15,16),17),18),19),28)),((((21,22),23),27),((24,25),26))))),29)))));
tree 'PAUP_2183' = [&U] (1,2,(3,((4,5),(((((6,7),(8,9)),10),11),((12,(((13,(14,((((15,(16,17)),18),19),28))),20),(((21,22),23),(((24,25),26),27)))),29)))));
tree 'PAUP_2184' = [&U] (1,2,(3,((4,5),(((((6,7),(8,9)),10),11),((12,((13,((14,((((15,(16,17)),18),19),28)),20)),(((21,22),23),(((24,25),26),27)))),29)))));
tree 'PAUP_2185' = [&U] (1,2,(3,((4,5),(((6,7),((8,9),(10,11))),((12,(((13,20),(14,((((15,(16,17)),18),19),28))),(((21,22),23),(((24,25),26),27)))),29)))));
tree 'PAUP_2186' = [&U] (1,2,(3,((4,5),(((((6,7),(8,9)),10),11),((12,(((13,20),(14,((((15,(16,17)),18),19),28))),(((21,22),23),((24,(25,26)),27)))),29)))));
tree 'PAUP_2187' = [&U] (1,2,(3,((4,5),(((((6,7),(8,9)),10),11),((12,(((13,20),(14,((((15,(16,17)),18),19),28))),(((21,22),23),(((24,26),25),27)))),29)))));
tree 'PAUP_2188' = [&U] (1,2,(3,((4,5),((((6,7),((8,9),10)),11),((12,(((13,20),(14,((((15,(16,17)),18),19),28))),(((21,22),23),(((24,25),26),27)))),29)))));
tree 'PAUP_2189' = [&U] (1,2,(3,((4,5),(((((6,7),10),11),(8,9)),((12,(((13,20),(14,((((15,(16,17)),18),19),28))),(((21,22),23),(((24,25),26),27)))),29)))));
tree 'PAUP_2190' = [&U] (1,2,(3,((4,5),(((((6,7),10),(8,9)),11),((12,(((13,20),(14,((((15,(16,17)),18),19),28))),(((21,22),23),(((24,25),26),27)))),29)))));
tree 'PAUP_2191' = [&U] (1,2,(3,((4,5),((((6,(8,9)),(7,10)),11),((12,(((13,20),(14,((((15,(16,17)),18),19),28))),(((21,22),23),(((24,25),26),27)))),29)))));
tree 'PAUP_2192' = [&U] (1,2,(3,((4,5),(((((6,(8,9)),10),7),11),((12,(((13,20),(14,((((15,(16,17)),18),19),28))),(((21,22),23),(((24,25),26),27)))),29)))));
tree 'PAUP_2193' = [&U] (1,2,(3,((4,5),(((((6,(8,9)),7),10),11),((12,(((13,20),(14,((((15,(16,17)),18),19),28))),(((21,22),23),(((24,25),26),27)))),29)))));
tree 'PAUP_2194' = [&U] (1,2,(3,((4,5),((6,((7,(10,11)),(8,9))),((12,(((13,20),(14,(((((15,16),17),18),19),28))),(((21,22),23),(((24,25),26),27)))),29)))));
tree 'PAUP_2195' = [&U] (1,2,(3,((4,5),((6,(((7,10),11),(8,9))),((12,(((13,20),(14,(((((15,16),17),18),19),28))),(((21,22),23),(((24,25),26),27)))),29)))));
tree 'PAUP_2196' = [&U] (1,2,(3,((4,5),((6,((7,10,11),(8,9))),((12,(((13,20),(14,(((((15,16),17),18),19),28))),(((21,22),23),(((24,25),26),27)))),29)))));
tree 'PAUP_2197' = [&U] (1,2,(3,((4,5),(((6,7),((8,9),(10,11))),((12,(((13,20),(14,(((((15,16),17),18),19),28))),(((21,22),23),((24,(25,26)),27)))),29)))));
tree 'PAUP_2198' = [&U] (1,2,(3,((4,5),(((6,7),((8,9),(10,11))),((12,(((13,20),(14,(((((15,16),17),18),19),28))),(((21,22),23),(((24,26),25),27)))),29)))));
tree 'PAUP_2199' = [&U] (1,2,(3,((4,5),((((6,7),((8,9),10)),11),((12,(((13,20),(14,(((((15,16),17),18),19),28))),(((21,22),23),((24,(25,26)),27)))),29)))));
tree 'PAUP_2200' = [&U] (1,2,(3,((4,5),(((((6,7),10),11),(8,9)),((12,(((13,20),(14,(((((15,16),17),18),19),28))),(((21,22),23),((24,(25,26)),27)))),29)))));
tree 'PAUP_2201' = [&U] (1,2,(3,((4,5),(((((6,7),10),(8,9)),11),((12,(((13,20),(14,(((((15,16),17),18),19),28))),(((21,22),23),((24,(25,26)),27)))),29)))));
tree 'PAUP_2202' = [&U] (1,2,(3,((4,5),((((6,(8,9)),(7,10)),11),((12,(((13,20),(14,(((((15,16),17),18),19),28))),(((21,22),23),((24,(25,26)),27)))),29)))));
tree 'PAUP_2203' = [&U] (1,2,(3,((4,5),(((((6,(8,9)),10),7),11),((12,(((13,20),(14,(((((15,16),17),18),19),28))),(((21,22),23),((24,(25,26)),27)))),29)))));
tree 'PAUP_2204' = [&U] (1,2,(3,((4,5),(((((6,(8,9)),7),10),11),((12,(((13,20),(14,(((((15,16),17),18),19),28))),(((21,22),23),((24,(25,26)),27)))),29)))));
tree 'PAUP_2205' = [&U] (1,2,(3,((4,5),((((6,7),((8,9),10)),11),((12,(((13,20),(14,(((((15,16),17),18),19),28))),(((21,22),23),(((24,26),25),27)))),29)))));
tree 'PAUP_2206' = [&U] (1,2,(3,((4,5),(((((6,7),10),11),(8,9)),((12,(((13,20),(14,(((((15,16),17),18),19),28))),(((21,22),23),(((24,26),25),27)))),29)))));
tree 'PAUP_2207' = [&U] (1,2,(3,((4,5),(((((6,7),10),(8,9)),11),((12,(((13,20),(14,(((((15,16),17),18),19),28))),(((21,22),23),(((24,26),25),27)))),29)))));
tree 'PAUP_2208' = [&U] (1,2,(3,((4,5),((((6,(8,9)),(7,10)),11),((12,(((13,20),(14,(((((15,16),17),18),19),28))),(((21,22),23),(((24,26),25),27)))),29)))));
tree 'PAUP_2209' = [&U] (1,2,(3,((4,5),(((((6,(8,9)),10),7),11),((12,(((13,20),(14,(((((15,16),17),18),19),28))),(((21,22),23),(((24,26),25),27)))),29)))));
tree 'PAUP_2210' = [&U] (1,2,(3,((4,5),(((((6,(8,9)),7),10),11),((12,(((13,20),(14,(((((15,16),17),18),19),28))),(((21,22),23),(((24,26),25),27)))),29)))));
tree 'PAUP_2211' = [&U] (1,2,(3,((4,5),(((((6,(8,9)),7),10),11),((12,(((13,(((((21,22),23),27),((24,25),26)),28)),(14,((((15,16),17),18),19))),20)),29)))));
tree 'PAUP_2212' = [&U] (1,2,(3,((4,5),(((((6,7),(8,9)),10),11),((12,((13,((14,((((15,(16,17)),18),19),28)),((((21,22),23),27),((24,25),26)))),20)),29)))));
tree 'PAUP_2213' = [&U] (1,2,(3,((4,5),(((6,7),((8,9),(10,11))),((12,((13,((14,(((((15,16),17),18),19),28)),((((21,22),23),27),((24,25),26)))),20)),29)))));
tree 'PAUP_2214' = [&U] (1,2,(3,((4,5),((((6,7),((8,9),10)),11),((12,((13,((14,(((((15,16),17),18),19),28)),((((21,22),23),27),((24,25),26)))),20)),29)))));
tree 'PAUP_2215' = [&U] (1,2,(3,((4,5),(((((6,7),10),11),(8,9)),((12,((13,((14,(((((15,16),17),18),19),28)),((((21,22),23),27),((24,25),26)))),20)),29)))));
tree 'PAUP_2216' = [&U] (1,2,(3,((4,5),(((((6,7),10),(8,9)),11),((12,((13,((14,(((((15,16),17),18),19),28)),((((21,22),23),27),((24,25),26)))),20)),29)))));
tree 'PAUP_2217' = [&U] (1,2,(3,((4,5),((((6,(8,9)),(7,10)),11),((12,((13,((14,(((((15,16),17),18),19),28)),((((21,22),23),27),((24,25),26)))),20)),29)))));
tree 'PAUP_2218' = [&U] (1,2,(3,((4,5),(((((6,(8,9)),10),7),11),((12,((13,((14,(((((15,16),17),18),19),28)),((((21,22),23),27),((24,25),26)))),20)),29)))));
tree 'PAUP_2219' = [&U] (1,2,(3,((4,5),(((((6,(8,9)),7),10),11),((12,((13,((14,(((((15,16),17),18),19),28)),((((21,22),23),27),((24,25),26)))),20)),29)))));
tree 'PAUP_2220' = [&U] (1,2,(3,((4,5),(((((6,7),(8,9)),10),11),((12,(((13,(14,((((15,(16,17)),18),19),28))),((((21,22),23),27),((24,25),26))),20)),29)))));
tree 'PAUP_2221' = [&U] (1,2,(3,((4,5),(((6,7),((8,9),(10,11))),((12,(((13,(14,(((((15,16),17),18),19),28))),((((21,22),23),27),((24,25),26))),20)),29)))));
tree 'PAUP_2222' = [&U] (1,2,(3,((4,5),((((6,7),((8,9),10)),11),((12,(((13,(14,(((((15,16),17),18),19),28))),((((21,22),23),27),((24,25),26))),20)),29)))));
tree 'PAUP_2223' = [&U] (1,2,(3,((4,5),(((((6,7),10),11),(8,9)),((12,(((13,(14,(((((15,16),17),18),19),28))),((((21,22),23),27),((24,25),26))),20)),29)))));
tree 'PAUP_2224' = [&U] (1,2,(3,((4,5),(((((6,7),10),(8,9)),11),((12,(((13,(14,(((((15,16),17),18),19),28))),((((21,22),23),27),((24,25),26))),20)),29)))));
tree 'PAUP_2225' = [&U] (1,2,(3,((4,5),((((6,(8,9)),(7,10)),11),((12,(((13,(14,(((((15,16),17),18),19),28))),((((21,22),23),27),((24,25),26))),20)),29)))));
tree 'PAUP_2226' = [&U] (1,2,(3,((4,5),(((((6,(8,9)),10),7),11),((12,(((13,(14,(((((15,16),17),18),19),28))),((((21,22),23),27),((24,25),26))),20)),29)))));
tree 'PAUP_2227' = [&U] (1,2,(3,((4,5),(((((6,(8,9)),7),10),11),((12,(((13,(14,(((((15,16),17),18),19),28))),((((21,22),23),27),((24,25),26))),20)),29)))));
tree 'PAUP_2228' = [&U] (1,2,(3,((4,5),(((((6,7),(8,9)),10),11),((12,(((13,(14,((((15,(16,17)),18),19),28))),20),((((21,22),23),27),((24,25),26)))),29)))));
tree 'PAUP_2229' = [&U] (1,2,(3,((4,5),(((((6,7),(8,9)),10),11),((12,((13,((14,((((15,(16,17)),18),19),28)),20)),((((21,22),23),27),((24,25),26)))),29)))));
tree 'PAUP_2230' = [&U] (1,2,(3,((4,5),(((6,7),((8,9),(10,11))),((12,(((13,20),(14,((((15,(16,17)),18),19),28))),((((21,22),23),27),((24,25),26)))),29)))));
tree 'PAUP_2231' = [&U] (1,2,(3,((4,5),((((6,7),((8,9),10)),11),((12,(((13,20),(14,((((15,(16,17)),18),19),28))),((((21,22),23),27),((24,25),26)))),29)))));
tree 'PAUP_2232' = [&U] (1,2,(3,((4,5),(((((6,7),10),11),(8,9)),((12,(((13,20),(14,((((15,(16,17)),18),19),28))),((((21,22),23),27),((24,25),26)))),29)))));
tree 'PAUP_2233' = [&U] (1,2,(3,((4,5),(((((6,7),10),(8,9)),11),((12,(((13,20),(14,((((15,(16,17)),18),19),28))),((((21,22),23),27),((24,25),26)))),29)))));
tree 'PAUP_2234' = [&U] (1,2,(3,((4,5),((((6,(8,9)),(7,10)),11),((12,(((13,20),(14,((((15,(16,17)),18),19),28))),((((21,22),23),27),((24,25),26)))),29)))));
tree 'PAUP_2235' = [&U] (1,2,(3,((4,5),(((((6,(8,9)),10),7),11),((12,(((13,20),(14,((((15,(16,17)),18),19),28))),((((21,22),23),27),((24,25),26)))),29)))));
tree 'PAUP_2236' = [&U] (1,2,(3,((4,5),(((((6,(8,9)),7),10),11),((12,(((13,20),(14,((((15,(16,17)),18),19),28))),((((21,22),23),27),((24,25),26)))),29)))));
tree 'PAUP_2237' = [&U] (1,2,(3,((4,5),((6,((7,(10,11)),(8,9))),((12,(((13,20),(14,(((((15,16),17),18),19),28))),((((21,22),23),27),((24,25),26)))),29)))));
tree 'PAUP_2238' = [&U] (1,2,(3,((4,5),((6,(((7,10),11),(8,9))),((12,(((13,20),(14,(((((15,16),17),18),19),28))),((((21,22),23),27),((24,25),26)))),29)))));
tree 'PAUP_2239' = [&U] (1,2,(3,((4,5),((6,((7,10,11),(8,9))),((12,(((13,20),(14,(((((15,16),17),18),19),28))),((((21,22),23),27),((24,25),26)))),29)))));
tree 'PAUP_2240' = [&U] (1,2,(3,((4,5),(((((6,(8,9)),7),10),11),((12,(((13,(((((21,22),23),((24,25),26)),27),28)),(14,((((15,16),17),18),19))),20)),29)))));
tree 'PAUP_2241' = [&U] (1,2,(3,((4,5),(((((6,7),(8,9)),10),11),((12,((13,((14,((((15,(16,17)),18),19),28)),((((21,22),23),((24,25),26)),27))),20)),29)))));
tree 'PAUP_2242' = [&U] (1,2,(3,((4,5),(((6,7),((8,9),(10,11))),((12,((13,((14,(((((15,16),17),18),19),28)),((((21,22),23),((24,25),26)),27))),20)),29)))));
tree 'PAUP_2243' = [&U] (1,2,(3,((4,5),((((6,7),((8,9),10)),11),((12,((13,((14,(((((15,16),17),18),19),28)),((((21,22),23),((24,25),26)),27))),20)),29)))));
tree 'PAUP_2244' = [&U] (1,2,(3,((4,5),(((((6,7),10),11),(8,9)),((12,((13,((14,(((((15,16),17),18),19),28)),((((21,22),23),((24,25),26)),27))),20)),29)))));
tree 'PAUP_2245' = [&U] (1,2,(3,((4,5),(((((6,7),10),(8,9)),11),((12,((13,((14,(((((15,16),17),18),19),28)),((((21,22),23),((24,25),26)),27))),20)),29)))));
tree 'PAUP_2246' = [&U] (1,2,(3,((4,5),((((6,(8,9)),(7,10)),11),((12,((13,((14,(((((15,16),17),18),19),28)),((((21,22),23),((24,25),26)),27))),20)),29)))));
tree 'PAUP_2247' = [&U] (1,2,(3,((4,5),(((((6,(8,9)),10),7),11),((12,((13,((14,(((((15,16),17),18),19),28)),((((21,22),23),((24,25),26)),27))),20)),29)))));
tree 'PAUP_2248' = [&U] (1,2,(3,((4,5),(((((6,(8,9)),7),10),11),((12,((13,((14,(((((15,16),17),18),19),28)),((((21,22),23),((24,25),26)),27))),20)),29)))));
tree 'PAUP_2249' = [&U] (1,2,(3,((4,5),(((((6,7),(8,9)),10),11),((12,(((13,(14,((((15,(16,17)),18),19),28))),((((21,22),23),((24,25),26)),27)),20)),29)))));
tree 'PAUP_2250' = [&U] (1,2,(3,((4,5),(((6,7),((8,9),(10,11))),((12,(((13,(14,(((((15,16),17),18),19),28))),((((21,22),23),((24,25),26)),27)),20)),29)))));
tree 'PAUP_2251' = [&U] (1,2,(3,((4,5),((((6,7),((8,9),10)),11),((12,(((13,(14,(((((15,16),17),18),19),28))),((((21,22),23),((24,25),26)),27)),20)),29)))));
tree 'PAUP_2252' = [&U] (1,2,(3,((4,5),(((((6,7),10),11),(8,9)),((12,(((13,(14,(((((15,16),17),18),19),28))),((((21,22),23),((24,25),26)),27)),20)),29)))));
tree 'PAUP_2253' = [&U] (1,2,(3,((4,5),(((((6,7),10),(8,9)),11),((12,(((13,(14,(((((15,16),17),18),19),28))),((((21,22),23),((24,25),26)),27)),20)),29)))));
tree 'PAUP_2254' = [&U] (1,2,(3,((4,5),((((6,(8,9)),(7,10)),11),((12,(((13,(14,(((((15,16),17),18),19),28))),((((21,22),23),((24,25),26)),27)),20)),29)))));
tree 'PAUP_2255' = [&U] (1,2,(3,((4,5),(((((6,(8,9)),10),7),11),((12,(((13,(14,(((((15,16),17),18),19),28))),((((21,22),23),((24,25),26)),27)),20)),29)))));
tree 'PAUP_2256' = [&U] (1,2,(3,((4,5),(((((6,(8,9)),7),10),11),((12,(((13,(14,(((((15,16),17),18),19),28))),((((21,22),23),((24,25),26)),27)),20)),29)))));
tree 'PAUP_2257' = [&U] (1,2,(3,((4,5),(((((6,7),(8,9)),10),11),((12,(((13,(14,((((15,(16,17)),18),19),28))),20),((((21,22),23),((24,25),26)),27))),29)))));
tree 'PAUP_2258' = [&U] (1,2,(3,((4,5),(((((6,7),(8,9)),10),11),((12,((13,((14,((((15,(16,17)),18),19),28)),20)),((((21,22),23),((24,25),26)),27))),29)))));
tree 'PAUP_2259' = [&U] (1,2,(3,((4,5),(((6,7),((8,9),(10,11))),((12,(((13,20),(14,((((15,(16,17)),18),19),28))),((((21,22),23),((24,25),26)),27))),29)))));
tree 'PAUP_2260' = [&U] (1,2,(3,((4,5),((((6,7),((8,9),10)),11),((12,(((13,20),(14,((((15,(16,17)),18),19),28))),((((21,22),23),((24,25),26)),27))),29)))));
tree 'PAUP_2261' = [&U] (1,2,(3,((4,5),(((((6,7),10),11),(8,9)),((12,(((13,20),(14,((((15,(16,17)),18),19),28))),((((21,22),23),((24,25),26)),27))),29)))));
tree 'PAUP_2262' = [&U] (1,2,(3,((4,5),(((((6,7),10),(8,9)),11),((12,(((13,20),(14,((((15,(16,17)),18),19),28))),((((21,22),23),((24,25),26)),27))),29)))));
tree 'PAUP_2263' = [&U] (1,2,(3,((4,5),((((6,(8,9)),(7,10)),11),((12,(((13,20),(14,((((15,(16,17)),18),19),28))),((((21,22),23),((24,25),26)),27))),29)))));
tree 'PAUP_2264' = [&U] (1,2,(3,((4,5),(((((6,(8,9)),10),7),11),((12,(((13,20),(14,((((15,(16,17)),18),19),28))),((((21,22),23),((24,25),26)),27))),29)))));
tree 'PAUP_2265' = [&U] (1,2,(3,((4,5),(((((6,(8,9)),7),10),11),((12,(((13,20),(14,((((15,(16,17)),18),19),28))),((((21,22),23),((24,25),26)),27))),29)))));
tree 'PAUP_2266' = [&U] (1,2,(3,((4,5),((6,((7,(10,11)),(8,9))),((12,(((13,20),(14,(((((15,16),17),18),19),28))),((((21,22),23),((24,25),26)),27))),29)))));
tree 'PAUP_2267' = [&U] (1,2,(3,((4,5),((6,(((7,10),11),(8,9))),((12,(((13,20),(14,(((((15,16),17),18),19),28))),((((21,22),23),((24,25),26)),27))),29)))));
tree 'PAUP_2268' = [&U] (1,2,(3,((4,5),((6,((7,10,11),(8,9))),((12,(((13,20),(14,(((((15,16),17),18),19),28))),((((21,22),23),((24,25),26)),27))),29)))));
tree 'PAUP_2269' = [&U] (1,2,(3,((4,5),(((((6,7),(8,9)),10),11),((12,(((13,((((21,22),23),((24,26),25)),27)),(14,(((((15,16),17),18),19),28))),20)),29)))));
tree 'PAUP_2270' = [&U] (1,2,(3,((4,5),(((((6,7),(8,9)),10),11),((12,((13,20),((14,((((15,(16,17)),18),19),28)),((((21,22),23),((24,26),25)),27)))),29)))));
tree 'PAUP_2271' = [&U] (1,2,(3,((4,5),(((6,7),((8,9),(10,11))),((12,((13,20),((14,(((((15,16),17),18),19),28)),((((21,22),23),((24,26),25)),27)))),29)))));
tree 'PAUP_2272' = [&U] (1,2,(3,((4,5),((((6,7),((8,9),10)),11),((12,((13,20),((14,(((((15,16),17),18),19),28)),((((21,22),23),((24,26),25)),27)))),29)))));
tree 'PAUP_2273' = [&U] (1,2,(3,((4,5),(((((6,7),10),11),(8,9)),((12,((13,20),((14,(((((15,16),17),18),19),28)),((((21,22),23),((24,26),25)),27)))),29)))));
tree 'PAUP_2274' = [&U] (1,2,(3,((4,5),(((((6,7),10),(8,9)),11),((12,((13,20),((14,(((((15,16),17),18),19),28)),((((21,22),23),((24,26),25)),27)))),29)))));
tree 'PAUP_2275' = [&U] (1,2,(3,((4,5),((((6,(8,9)),(7,10)),11),((12,((13,20),((14,(((((15,16),17),18),19),28)),((((21,22),23),((24,26),25)),27)))),29)))));
tree 'PAUP_2276' = [&U] (1,2,(3,((4,5),(((((6,(8,9)),10),7),11),((12,((13,20),((14,(((((15,16),17),18),19),28)),((((21,22),23),((24,26),25)),27)))),29)))));
tree 'PAUP_2277' = [&U] (1,2,(3,((4,5),(((((6,(8,9)),7),10),11),((12,((13,20),((14,(((((15,16),17),18),19),28)),((((21,22),23),((24,26),25)),27)))),29)))));
tree 'PAUP_2278' = [&U] (1,2,(3,((4,5),(((((6,(8,9)),7),10),11),((12,(((13,(((((21,22),23),((24,26),25)),27),28)),(14,((((15,16),17),18),19))),20)),29)))));
tree 'PAUP_2279' = [&U] (1,2,(3,((4,5),(((((6,7),(8,9)),10),11),((12,(((13,20),((((21,22),23),((24,26),25)),27)),(14,((((15,(16,17)),18),19),28)))),29)))));
tree 'PAUP_2280' = [&U] (1,2,(3,((4,5),(((6,7),((8,9),(10,11))),((12,(((13,20),((((21,22),23),((24,26),25)),27)),(14,(((((15,16),17),18),19),28)))),29)))));
tree 'PAUP_2281' = [&U] (1,2,(3,((4,5),((((6,7),((8,9),10)),11),((12,(((13,20),((((21,22),23),((24,26),25)),27)),(14,(((((15,16),17),18),19),28)))),29)))));
tree 'PAUP_2282' = [&U] (1,2,(3,((4,5),(((((6,7),10),11),(8,9)),((12,(((13,20),((((21,22),23),((24,26),25)),27)),(14,(((((15,16),17),18),19),28)))),29)))));
tree 'PAUP_2283' = [&U] (1,2,(3,((4,5),(((((6,7),10),(8,9)),11),((12,(((13,20),((((21,22),23),((24,26),25)),27)),(14,(((((15,16),17),18),19),28)))),29)))));
tree 'PAUP_2284' = [&U] (1,2,(3,((4,5),((((6,(8,9)),(7,10)),11),((12,(((13,20),((((21,22),23),((24,26),25)),27)),(14,(((((15,16),17),18),19),28)))),29)))));
tree 'PAUP_2285' = [&U] (1,2,(3,((4,5),(((((6,(8,9)),10),7),11),((12,(((13,20),((((21,22),23),((24,26),25)),27)),(14,(((((15,16),17),18),19),28)))),29)))));
tree 'PAUP_2286' = [&U] (1,2,(3,((4,5),(((((6,(8,9)),7),10),11),((12,(((13,20),((((21,22),23),((24,26),25)),27)),(14,(((((15,16),17),18),19),28)))),29)))));
tree 'PAUP_2287' = [&U] (1,2,(3,((4,5),(((((6,7),(8,9)),10),11),((12,(((13,((((21,22),23),27),((24,26),25))),(14,(((((15,16),17),18),19),28))),20)),29)))));
tree 'PAUP_2288' = [&U] (1,2,(3,((4,5),(((((6,7),(8,9)),10),11),((12,(((13,(((21,22),23),(((24,26),25),27))),(14,(((((15,16),17),18),19),28))),20)),29)))));
tree 'PAUP_2289' = [&U] (1,2,(3,((4,5),(((((6,7),(8,9)),10),11),((12,((13,((14,((((15,(16,17)),18),19),28)),((((21,22),23),((24,26),25)),27))),20)),29)))));
tree 'PAUP_2290' = [&U] (1,2,(3,((4,5),(((6,7),((8,9),(10,11))),((12,((13,((14,(((((15,16),17),18),19),28)),((((21,22),23),((24,26),25)),27))),20)),29)))));
tree 'PAUP_2291' = [&U] (1,2,(3,((4,5),((((6,7),((8,9),10)),11),((12,((13,((14,(((((15,16),17),18),19),28)),((((21,22),23),((24,26),25)),27))),20)),29)))));
tree 'PAUP_2292' = [&U] (1,2,(3,((4,5),(((((6,7),10),11),(8,9)),((12,((13,((14,(((((15,16),17),18),19),28)),((((21,22),23),((24,26),25)),27))),20)),29)))));
tree 'PAUP_2293' = [&U] (1,2,(3,((4,5),(((((6,7),10),(8,9)),11),((12,((13,((14,(((((15,16),17),18),19),28)),((((21,22),23),((24,26),25)),27))),20)),29)))));
tree 'PAUP_2294' = [&U] (1,2,(3,((4,5),((((6,(8,9)),(7,10)),11),((12,((13,((14,(((((15,16),17),18),19),28)),((((21,22),23),((24,26),25)),27))),20)),29)))));
tree 'PAUP_2295' = [&U] (1,2,(3,((4,5),(((((6,(8,9)),10),7),11),((12,((13,((14,(((((15,16),17),18),19),28)),((((21,22),23),((24,26),25)),27))),20)),29)))));
tree 'PAUP_2296' = [&U] (1,2,(3,((4,5),(((((6,(8,9)),7),10),11),((12,((13,((14,(((((15,16),17),18),19),28)),((((21,22),23),((24,26),25)),27))),20)),29)))));
tree 'PAUP_2297' = [&U] (1,2,(3,((4,5),(((((6,7),(8,9)),10),11),((12,(((13,(14,((((15,(16,17)),18),19),28))),((((21,22),23),((24,26),25)),27)),20)),29)))));
tree 'PAUP_2298' = [&U] (1,2,(3,((4,5),(((6,7),((8,9),(10,11))),((12,(((13,(14,(((((15,16),17),18),19),28))),((((21,22),23),((24,26),25)),27)),20)),29)))));
tree 'PAUP_2299' = [&U] (1,2,(3,((4,5),((((6,7),((8,9),10)),11),((12,(((13,(14,(((((15,16),17),18),19),28))),((((21,22),23),((24,26),25)),27)),20)),29)))));
tree 'PAUP_2300' = [&U] (1,2,(3,((4,5),(((((6,7),10),11),(8,9)),((12,(((13,(14,(((((15,16),17),18),19),28))),((((21,22),23),((24,26),25)),27)),20)),29)))));
tree 'PAUP_2301' = [&U] (1,2,(3,((4,5),(((((6,7),10),(8,9)),11),((12,(((13,(14,(((((15,16),17),18),19),28))),((((21,22),23),((24,26),25)),27)),20)),29)))));
tree 'PAUP_2302' = [&U] (1,2,(3,((4,5),((((6,(8,9)),(7,10)),11),((12,(((13,(14,(((((15,16),17),18),19),28))),((((21,22),23),((24,26),25)),27)),20)),29)))));
tree 'PAUP_2303' = [&U] (1,2,(3,((4,5),(((((6,(8,9)),10),7),11),((12,(((13,(14,(((((15,16),17),18),19),28))),((((21,22),23),((24,26),25)),27)),20)),29)))));
tree 'PAUP_2304' = [&U] (1,2,(3,((4,5),(((((6,(8,9)),7),10),11),((12,(((13,(14,(((((15,16),17),18),19),28))),((((21,22),23),((24,26),25)),27)),20)),29)))));
tree 'PAUP_2305' = [&U] (1,2,(3,((4,5),(((6,7),((8,9),(10,11))),((12,(((13,20),((((21,22),23),27),((24,26),25))),(14,(((((15,16),17),18),19),28)))),29)))));
tree 'PAUP_2306' = [&U] (1,2,(3,((4,5),((((6,7),((8,9),10)),11),((12,(((13,20),((((21,22),23),27),((24,26),25))),(14,(((((15,16),17),18),19),28)))),29)))));
tree 'PAUP_2307' = [&U] (1,2,(3,((4,5),(((((6,7),10),11),(8,9)),((12,(((13,20),((((21,22),23),27),((24,26),25))),(14,(((((15,16),17),18),19),28)))),29)))));
tree 'PAUP_2308' = [&U] (1,2,(3,((4,5),(((((6,7),10),(8,9)),11),((12,(((13,20),((((21,22),23),27),((24,26),25))),(14,(((((15,16),17),18),19),28)))),29)))));
tree 'PAUP_2309' = [&U] (1,2,(3,((4,5),(((((6,7),(8,9)),10),11),((12,(((13,20),((((21,22),23),27),((24,26),25))),(14,((((15,(16,17)),18),19),28)))),29)))));
tree 'PAUP_2310' = [&U] (1,2,(3,((4,5),((((6,(8,9)),(7,10)),11),((12,(((13,20),((((21,22),23),27),((24,26),25))),(14,(((((15,16),17),18),19),28)))),29)))));
tree 'PAUP_2311' = [&U] (1,2,(3,((4,5),(((((6,(8,9)),10),7),11),((12,(((13,20),((((21,22),23),27),((24,26),25))),(14,(((((15,16),17),18),19),28)))),29)))));
tree 'PAUP_2312' = [&U] (1,2,(3,((4,5),(((((6,(8,9)),7),10),11),((12,(((13,20),((((21,22),23),27),((24,26),25))),(14,(((((15,16),17),18),19),28)))),29)))));
tree 'PAUP_2313' = [&U] (1,2,(3,((4,5),(((6,7),((8,9),(10,11))),((12,((13,20),((14,(((((15,16),17),18),19),28)),((((21,22),23),27),((24,26),25))))),29)))));
tree 'PAUP_2314' = [&U] (1,2,(3,((4,5),(((((6,7),(8,9)),10),11),((12,((13,20),((14,((((15,(16,17)),18),19),28)),((((21,22),23),27),((24,26),25))))),29)))));
tree 'PAUP_2315' = [&U] (1,2,(3,((4,5),((((6,7),((8,9),10)),11),((12,((13,20),((14,(((((15,16),17),18),19),28)),((((21,22),23),27),((24,26),25))))),29)))));
tree 'PAUP_2316' = [&U] (1,2,(3,((4,5),(((((6,7),10),11),(8,9)),((12,((13,20),((14,(((((15,16),17),18),19),28)),((((21,22),23),27),((24,26),25))))),29)))));
tree 'PAUP_2317' = [&U] (1,2,(3,((4,5),(((((6,7),10),(8,9)),11),((12,((13,20),((14,(((((15,16),17),18),19),28)),((((21,22),23),27),((24,26),25))))),29)))));
tree 'PAUP_2318' = [&U] (1,2,(3,((4,5),((((6,(8,9)),(7,10)),11),((12,((13,20),((14,(((((15,16),17),18),19),28)),((((21,22),23),27),((24,26),25))))),29)))));
tree 'PAUP_2319' = [&U] (1,2,(3,((4,5),(((((6,(8,9)),10),7),11),((12,((13,20),((14,(((((15,16),17),18),19),28)),((((21,22),23),27),((24,26),25))))),29)))));
tree 'PAUP_2320' = [&U] (1,2,(3,((4,5),(((((6,(8,9)),7),10),11),((12,((13,20),((14,(((((15,16),17),18),19),28)),((((21,22),23),27),((24,26),25))))),29)))));
tree 'PAUP_2321' = [&U] (1,2,(3,((4,5),(((6,7),((8,9),(10,11))),((12,(((13,20),(((21,22),23),(((24,26),25),27))),(14,(((((15,16),17),18),19),28)))),29)))));
tree 'PAUP_2322' = [&U] (1,2,(3,((4,5),((((6,7),((8,9),10)),11),((12,(((13,20),(((21,22),23),(((24,26),25),27))),(14,(((((15,16),17),18),19),28)))),29)))));
tree 'PAUP_2323' = [&U] (1,2,(3,((4,5),(((((6,7),10),11),(8,9)),((12,(((13,20),(((21,22),23),(((24,26),25),27))),(14,(((((15,16),17),18),19),28)))),29)))));
tree 'PAUP_2324' = [&U] (1,2,(3,((4,5),(((((6,7),10),(8,9)),11),((12,(((13,20),(((21,22),23),(((24,26),25),27))),(14,(((((15,16),17),18),19),28)))),29)))));
tree 'PAUP_2325' = [&U] (1,2,(3,((4,5),(((((6,7),(8,9)),10),11),((12,(((13,20),(((21,22),23),(((24,26),25),27))),(14,((((15,(16,17)),18),19),28)))),29)))));
tree 'PAUP_2326' = [&U] (1,2,(3,((4,5),((((6,(8,9)),(7,10)),11),((12,(((13,20),(((21,22),23),(((24,26),25),27))),(14,(((((15,16),17),18),19),28)))),29)))));
tree 'PAUP_2327' = [&U] (1,2,(3,((4,5),(((((6,(8,9)),10),7),11),((12,(((13,20),(((21,22),23),(((24,26),25),27))),(14,(((((15,16),17),18),19),28)))),29)))));
tree 'PAUP_2328' = [&U] (1,2,(3,((4,5),(((((6,(8,9)),7),10),11),((12,(((13,20),(((21,22),23),(((24,26),25),27))),(14,(((((15,16),17),18),19),28)))),29)))));
tree 'PAUP_2329' = [&U] (1,2,(3,((4,5),(((6,7),((8,9),(10,11))),((12,((13,20),((14,(((((15,16),17),18),19),28)),(((21,22),23),(((24,26),25),27))))),29)))));
tree 'PAUP_2330' = [&U] (1,2,(3,((4,5),(((((6,7),(8,9)),10),11),((12,((13,20),((14,((((15,(16,17)),18),19),28)),(((21,22),23),(((24,26),25),27))))),29)))));
tree 'PAUP_2331' = [&U] (1,2,(3,((4,5),((((6,7),((8,9),10)),11),((12,((13,20),((14,(((((15,16),17),18),19),28)),(((21,22),23),(((24,26),25),27))))),29)))));
tree 'PAUP_2332' = [&U] (1,2,(3,((4,5),(((((6,7),10),11),(8,9)),((12,((13,20),((14,(((((15,16),17),18),19),28)),(((21,22),23),(((24,26),25),27))))),29)))));
tree 'PAUP_2333' = [&U] (1,2,(3,((4,5),(((((6,7),10),(8,9)),11),((12,((13,20),((14,(((((15,16),17),18),19),28)),(((21,22),23),(((24,26),25),27))))),29)))));
tree 'PAUP_2334' = [&U] (1,2,(3,((4,5),((((6,(8,9)),(7,10)),11),((12,((13,20),((14,(((((15,16),17),18),19),28)),(((21,22),23),(((24,26),25),27))))),29)))));
tree 'PAUP_2335' = [&U] (1,2,(3,((4,5),(((((6,(8,9)),10),7),11),((12,((13,20),((14,(((((15,16),17),18),19),28)),(((21,22),23),(((24,26),25),27))))),29)))));
tree 'PAUP_2336' = [&U] (1,2,(3,((4,5),(((((6,(8,9)),7),10),11),((12,((13,20),((14,(((((15,16),17),18),19),28)),(((21,22),23),(((24,26),25),27))))),29)))));
tree 'PAUP_2337' = [&U] (1,2,(3,((4,5),(((((6,7),(8,9)),10),11),((12,(((13,(14,((((15,(16,17)),18),19),28))),20),((((21,22),23),((24,26),25)),27))),29)))));
tree 'PAUP_2338' = [&U] (1,2,(3,((4,5),(((((6,7),(8,9)),10),11),((12,((13,((14,((((15,(16,17)),18),19),28)),20)),((((21,22),23),((24,26),25)),27))),29)))));
tree 'PAUP_2339' = [&U] (1,2,(3,((4,5),(((6,7),((8,9),(10,11))),((12,(((13,20),(14,((((15,(16,17)),18),19),28))),((((21,22),23),((24,26),25)),27))),29)))));
tree 'PAUP_2340' = [&U] (1,2,(3,((4,5),((((6,7),((8,9),10)),11),((12,(((13,20),(14,((((15,(16,17)),18),19),28))),((((21,22),23),((24,26),25)),27))),29)))));
tree 'PAUP_2341' = [&U] (1,2,(3,((4,5),(((((6,7),10),11),(8,9)),((12,(((13,20),(14,((((15,(16,17)),18),19),28))),((((21,22),23),((24,26),25)),27))),29)))));
tree 'PAUP_2342' = [&U] (1,2,(3,((4,5),(((((6,7),10),(8,9)),11),((12,(((13,20),(14,((((15,(16,17)),18),19),28))),((((21,22),23),((24,26),25)),27))),29)))));
tree 'PAUP_2343' = [&U] (1,2,(3,((4,5),((((6,(8,9)),(7,10)),11),((12,(((13,20),(14,((((15,(16,17)),18),19),28))),((((21,22),23),((24,26),25)),27))),29)))));
tree 'PAUP_2344' = [&U] (1,2,(3,((4,5),(((((6,(8,9)),10),7),11),((12,(((13,20),(14,((((15,(16,17)),18),19),28))),((((21,22),23),((24,26),25)),27))),29)))));
tree 'PAUP_2345' = [&U] (1,2,(3,((4,5),(((((6,(8,9)),7),10),11),((12,(((13,20),(14,((((15,(16,17)),18),19),28))),((((21,22),23),((24,26),25)),27))),29)))));
tree 'PAUP_2346' = [&U] (1,2,(3,((4,5),((6,((7,(10,11)),(8,9))),((12,(((13,20),(14,(((((15,16),17),18),19),28))),((((21,22),23),((24,26),25)),27))),29)))));
tree 'PAUP_2347' = [&U] (1,2,(3,((4,5),((6,(((7,10),11),(8,9))),((12,(((13,20),(14,(((((15,16),17),18),19),28))),((((21,22),23),((24,26),25)),27))),29)))));
tree 'PAUP_2348' = [&U] (1,2,(3,((4,5),((6,((7,10,11),(8,9))),((12,(((13,20),(14,(((((15,16),17),18),19),28))),((((21,22),23),((24,26),25)),27))),29)))));
tree 'PAUP_2349' = [&U] (1,2,(3,((4,5),(((((6,(8,9)),7),10),11),((12,(((13,(((((21,22),23),27),((24,26),25)),28)),(14,((((15,16),17),18),19))),20)),29)))));
tree 'PAUP_2350' = [&U] (1,2,(3,((4,5),(((((6,7),(8,9)),10),11),((12,((13,((14,((((15,(16,17)),18),19),28)),((((21,22),23),27),((24,26),25)))),20)),29)))));
tree 'PAUP_2351' = [&U] (1,2,(3,((4,5),(((6,7),((8,9),(10,11))),((12,((13,((14,(((((15,16),17),18),19),28)),((((21,22),23),27),((24,26),25)))),20)),29)))));
tree 'PAUP_2352' = [&U] (1,2,(3,((4,5),((((6,7),((8,9),10)),11),((12,((13,((14,(((((15,16),17),18),19),28)),((((21,22),23),27),((24,26),25)))),20)),29)))));
tree 'PAUP_2353' = [&U] (1,2,(3,((4,5),(((((6,7),10),11),(8,9)),((12,((13,((14,(((((15,16),17),18),19),28)),((((21,22),23),27),((24,26),25)))),20)),29)))));
tree 'PAUP_2354' = [&U] (1,2,(3,((4,5),(((((6,7),10),(8,9)),11),((12,((13,((14,(((((15,16),17),18),19),28)),((((21,22),23),27),((24,26),25)))),20)),29)))));
tree 'PAUP_2355' = [&U] (1,2,(3,((4,5),((((6,(8,9)),(7,10)),11),((12,((13,((14,(((((15,16),17),18),19),28)),((((21,22),23),27),((24,26),25)))),20)),29)))));
tree 'PAUP_2356' = [&U] (1,2,(3,((4,5),(((((6,(8,9)),10),7),11),((12,((13,((14,(((((15,16),17),18),19),28)),((((21,22),23),27),((24,26),25)))),20)),29)))));
tree 'PAUP_2357' = [&U] (1,2,(3,((4,5),(((((6,(8,9)),7),10),11),((12,((13,((14,(((((15,16),17),18),19),28)),((((21,22),23),27),((24,26),25)))),20)),29)))));
tree 'PAUP_2358' = [&U] (1,2,(3,((4,5),(((((6,7),(8,9)),10),11),((12,(((13,(14,((((15,(16,17)),18),19),28))),((((21,22),23),27),((24,26),25))),20)),29)))));
tree 'PAUP_2359' = [&U] (1,2,(3,((4,5),(((6,7),((8,9),(10,11))),((12,(((13,(14,(((((15,16),17),18),19),28))),((((21,22),23),27),((24,26),25))),20)),29)))));
tree 'PAUP_2360' = [&U] (1,2,(3,((4,5),((((6,7),((8,9),10)),11),((12,(((13,(14,(((((15,16),17),18),19),28))),((((21,22),23),27),((24,26),25))),20)),29)))));
tree 'PAUP_2361' = [&U] (1,2,(3,((4,5),(((((6,7),10),11),(8,9)),((12,(((13,(14,(((((15,16),17),18),19),28))),((((21,22),23),27),((24,26),25))),20)),29)))));
tree 'PAUP_2362' = [&U] (1,2,(3,((4,5),(((((6,7),10),(8,9)),11),((12,(((13,(14,(((((15,16),17),18),19),28))),((((21,22),23),27),((24,26),25))),20)),29)))));
tree 'PAUP_2363' = [&U] (1,2,(3,((4,5),((((6,(8,9)),(7,10)),11),((12,(((13,(14,(((((15,16),17),18),19),28))),((((21,22),23),27),((24,26),25))),20)),29)))));
tree 'PAUP_2364' = [&U] (1,2,(3,((4,5),(((((6,(8,9)),10),7),11),((12,(((13,(14,(((((15,16),17),18),19),28))),((((21,22),23),27),((24,26),25))),20)),29)))));
tree 'PAUP_2365' = [&U] (1,2,(3,((4,5),(((((6,(8,9)),7),10),11),((12,(((13,(14,(((((15,16),17),18),19),28))),((((21,22),23),27),((24,26),25))),20)),29)))));
tree 'PAUP_2366' = [&U] (1,2,(3,((4,5),(((((6,7),(8,9)),10),11),((12,(((13,(14,((((15,(16,17)),18),19),28))),20),((((21,22),23),27),((24,26),25)))),29)))));
tree 'PAUP_2367' = [&U] (1,2,(3,((4,5),(((((6,7),(8,9)),10),11),((12,((13,((14,((((15,(16,17)),18),19),28)),20)),((((21,22),23),27),((24,26),25)))),29)))));
tree 'PAUP_2368' = [&U] (1,2,(3,((4,5),(((6,7),((8,9),(10,11))),((12,(((13,20),(14,((((15,(16,17)),18),19),28))),((((21,22),23),27),((24,26),25)))),29)))));
tree 'PAUP_2369' = [&U] (1,2,(3,((4,5),((((6,7),((8,9),10)),11),((12,(((13,20),(14,((((15,(16,17)),18),19),28))),((((21,22),23),27),((24,26),25)))),29)))));
tree 'PAUP_2370' = [&U] (1,2,(3,((4,5),(((((6,7),10),11),(8,9)),((12,(((13,20),(14,((((15,(16,17)),18),19),28))),((((21,22),23),27),((24,26),25)))),29)))));
tree 'PAUP_2371' = [&U] (1,2,(3,((4,5),(((((6,7),10),(8,9)),11),((12,(((13,20),(14,((((15,(16,17)),18),19),28))),((((21,22),23),27),((24,26),25)))),29)))));
tree 'PAUP_2372' = [&U] (1,2,(3,((4,5),((((6,(8,9)),(7,10)),11),((12,(((13,20),(14,((((15,(16,17)),18),19),28))),((((21,22),23),27),((24,26),25)))),29)))));
tree 'PAUP_2373' = [&U] (1,2,(3,((4,5),(((((6,(8,9)),10),7),11),((12,(((13,20),(14,((((15,(16,17)),18),19),28))),((((21,22),23),27),((24,26),25)))),29)))));
tree 'PAUP_2374' = [&U] (1,2,(3,((4,5),(((((6,(8,9)),7),10),11),((12,(((13,20),(14,((((15,(16,17)),18),19),28))),((((21,22),23),27),((24,26),25)))),29)))));
tree 'PAUP_2375' = [&U] (1,2,(3,((4,5),((6,((7,(10,11)),(8,9))),((12,(((13,20),(14,(((((15,16),17),18),19),28))),((((21,22),23),27),((24,26),25)))),29)))));
tree 'PAUP_2376' = [&U] (1,2,(3,((4,5),((6,(((7,10),11),(8,9))),((12,(((13,20),(14,(((((15,16),17),18),19),28))),((((21,22),23),27),((24,26),25)))),29)))));
tree 'PAUP_2377' = [&U] (1,2,(3,((4,5),((6,((7,10,11),(8,9))),((12,(((13,20),(14,(((((15,16),17),18),19),28))),((((21,22),23),27),((24,26),25)))),29)))));
tree 'PAUP_2378' = [&U] (1,2,(3,((4,5),(((((6,7),(8,9)),10),11),((12,(((13,((((21,22),23),(24,(25,26))),27)),(14,(((((15,16),17),18),19),28))),20)),29)))));
tree 'PAUP_2379' = [&U] (1,2,(3,((4,5),(((((6,7),(8,9)),10),11),((12,((13,20),((14,((((15,(16,17)),18),19),28)),((((21,22),23),(24,(25,26))),27)))),29)))));
tree 'PAUP_2380' = [&U] (1,2,(3,((4,5),(((6,7),((8,9),(10,11))),((12,((13,20),((14,(((((15,16),17),18),19),28)),((((21,22),23),(24,(25,26))),27)))),29)))));
tree 'PAUP_2381' = [&U] (1,2,(3,((4,5),((((6,7),((8,9),10)),11),((12,((13,20),((14,(((((15,16),17),18),19),28)),((((21,22),23),(24,(25,26))),27)))),29)))));
tree 'PAUP_2382' = [&U] (1,2,(3,((4,5),(((((6,7),10),11),(8,9)),((12,((13,20),((14,(((((15,16),17),18),19),28)),((((21,22),23),(24,(25,26))),27)))),29)))));
tree 'PAUP_2383' = [&U] (1,2,(3,((4,5),(((((6,7),10),(8,9)),11),((12,((13,20),((14,(((((15,16),17),18),19),28)),((((21,22),23),(24,(25,26))),27)))),29)))));
tree 'PAUP_2384' = [&U] (1,2,(3,((4,5),((((6,(8,9)),(7,10)),11),((12,((13,20),((14,(((((15,16),17),18),19),28)),((((21,22),23),(24,(25,26))),27)))),29)))));
tree 'PAUP_2385' = [&U] (1,2,(3,((4,5),(((((6,(8,9)),10),7),11),((12,((13,20),((14,(((((15,16),17),18),19),28)),((((21,22),23),(24,(25,26))),27)))),29)))));
tree 'PAUP_2386' = [&U] (1,2,(3,((4,5),(((((6,(8,9)),7),10),11),((12,((13,20),((14,(((((15,16),17),18),19),28)),((((21,22),23),(24,(25,26))),27)))),29)))));
tree 'PAUP_2387' = [&U] (1,2,(3,((4,5),(((((6,(8,9)),7),10),11),((12,(((13,(((((21,22),23),(24,(25,26))),27),28)),(14,((((15,16),17),18),19))),20)),29)))));
tree 'PAUP_2388' = [&U] (1,2,(3,((4,5),(((((6,7),(8,9)),10),11),((12,(((13,20),((((21,22),23),(24,(25,26))),27)),(14,((((15,(16,17)),18),19),28)))),29)))));
tree 'PAUP_2389' = [&U] (1,2,(3,((4,5),(((6,7),((8,9),(10,11))),((12,(((13,20),((((21,22),23),(24,(25,26))),27)),(14,(((((15,16),17),18),19),28)))),29)))));
tree 'PAUP_2390' = [&U] (1,2,(3,((4,5),((((6,7),((8,9),10)),11),((12,(((13,20),((((21,22),23),(24,(25,26))),27)),(14,(((((15,16),17),18),19),28)))),29)))));
tree 'PAUP_2391' = [&U] (1,2,(3,((4,5),(((((6,7),10),11),(8,9)),((12,(((13,20),((((21,22),23),(24,(25,26))),27)),(14,(((((15,16),17),18),19),28)))),29)))));
tree 'PAUP_2392' = [&U] (1,2,(3,((4,5),(((((6,7),10),(8,9)),11),((12,(((13,20),((((21,22),23),(24,(25,26))),27)),(14,(((((15,16),17),18),19),28)))),29)))));
tree 'PAUP_2393' = [&U] (1,2,(3,((4,5),((((6,(8,9)),(7,10)),11),((12,(((13,20),((((21,22),23),(24,(25,26))),27)),(14,(((((15,16),17),18),19),28)))),29)))));
tree 'PAUP_2394' = [&U] (1,2,(3,((4,5),(((((6,(8,9)),10),7),11),((12,(((13,20),((((21,22),23),(24,(25,26))),27)),(14,(((((15,16),17),18),19),28)))),29)))));
tree 'PAUP_2395' = [&U] (1,2,(3,((4,5),(((((6,(8,9)),7),10),11),((12,(((13,20),((((21,22),23),(24,(25,26))),27)),(14,(((((15,16),17),18),19),28)))),29)))));
tree 'PAUP_2396' = [&U] (1,2,(3,((4,5),(((((6,7),(8,9)),10),11),((12,(((13,((((21,22),23),27),(24,(25,26)))),(14,(((((15,16),17),18),19),28))),20)),29)))));
tree 'PAUP_2397' = [&U] (1,2,(3,((4,5),(((((6,7),(8,9)),10),11),((12,(((13,(((21,22),23),((24,(25,26)),27))),(14,(((((15,16),17),18),19),28))),20)),29)))));
tree 'PAUP_2398' = [&U] (1,2,(3,((4,5),(((((6,7),(8,9)),10),11),((12,((13,((14,((((15,(16,17)),18),19),28)),((((21,22),23),(24,(25,26))),27))),20)),29)))));
tree 'PAUP_2399' = [&U] (1,2,(3,((4,5),(((6,7),((8,9),(10,11))),((12,((13,((14,(((((15,16),17),18),19),28)),((((21,22),23),(24,(25,26))),27))),20)),29)))));
tree 'PAUP_2400' = [&U] (1,2,(3,((4,5),((((6,7),((8,9),10)),11),((12,((13,((14,(((((15,16),17),18),19),28)),((((21,22),23),(24,(25,26))),27))),20)),29)))));
tree 'PAUP_2401' = [&U] (1,2,(3,((4,5),(((((6,7),10),11),(8,9)),((12,((13,((14,(((((15,16),17),18),19),28)),((((21,22),23),(24,(25,26))),27))),20)),29)))));
tree 'PAUP_2402' = [&U] (1,2,(3,((4,5),(((((6,7),10),(8,9)),11),((12,((13,((14,(((((15,16),17),18),19),28)),((((21,22),23),(24,(25,26))),27))),20)),29)))));
tree 'PAUP_2403' = [&U] (1,2,(3,((4,5),((((6,(8,9)),(7,10)),11),((12,((13,((14,(((((15,16),17),18),19),28)),((((21,22),23),(24,(25,26))),27))),20)),29)))));
tree 'PAUP_2404' = [&U] (1,2,(3,((4,5),(((((6,(8,9)),10),7),11),((12,((13,((14,(((((15,16),17),18),19),28)),((((21,22),23),(24,(25,26))),27))),20)),29)))));
tree 'PAUP_2405' = [&U] (1,2,(3,((4,5),(((((6,(8,9)),7),10),11),((12,((13,((14,(((((15,16),17),18),19),28)),((((21,22),23),(24,(25,26))),27))),20)),29)))));
tree 'PAUP_2406' = [&U] (1,2,(3,((4,5),(((((6,7),(8,9)),10),11),((12,(((13,(14,((((15,(16,17)),18),19),28))),((((21,22),23),(24,(25,26))),27)),20)),29)))));
tree 'PAUP_2407' = [&U] (1,2,(3,((4,5),(((6,7),((8,9),(10,11))),((12,(((13,(14,(((((15,16),17),18),19),28))),((((21,22),23),(24,(25,26))),27)),20)),29)))));
tree 'PAUP_2408' = [&U] (1,2,(3,((4,5),((((6,7),((8,9),10)),11),((12,(((13,(14,(((((15,16),17),18),19),28))),((((21,22),23),(24,(25,26))),27)),20)),29)))));
tree 'PAUP_2409' = [&U] (1,2,(3,((4,5),(((((6,7),10),11),(8,9)),((12,(((13,(14,(((((15,16),17),18),19),28))),((((21,22),23),(24,(25,26))),27)),20)),29)))));
tree 'PAUP_2410' = [&U] (1,2,(3,((4,5),(((((6,7),10),(8,9)),11),((12,(((13,(14,(((((15,16),17),18),19),28))),((((21,22),23),(24,(25,26))),27)),20)),29)))));
tree 'PAUP_2411' = [&U] (1,2,(3,((4,5),((((6,(8,9)),(7,10)),11),((12,(((13,(14,(((((15,16),17),18),19),28))),((((21,22),23),(24,(25,26))),27)),20)),29)))));
tree 'PAUP_2412' = [&U] (1,2,(3,((4,5),(((((6,(8,9)),10),7),11),((12,(((13,(14,(((((15,16),17),18),19),28))),((((21,22),23),(24,(25,26))),27)),20)),29)))));
tree 'PAUP_2413' = [&U] (1,2,(3,((4,5),(((((6,(8,9)),7),10),11),((12,(((13,(14,(((((15,16),17),18),19),28))),((((21,22),23),(24,(25,26))),27)),20)),29)))));
tree 'PAUP_2414' = [&U] (1,2,(3,((4,5),(((6,7),((8,9),(10,11))),((12,(((13,20),((((21,22),23),27),(24,(25,26)))),(14,(((((15,16),17),18),19),28)))),29)))));
tree 'PAUP_2415' = [&U] (1,2,(3,((4,5),((((6,7),((8,9),10)),11),((12,(((13,20),((((21,22),23),27),(24,(25,26)))),(14,(((((15,16),17),18),19),28)))),29)))));
tree 'PAUP_2416' = [&U] (1,2,(3,((4,5),(((((6,7),10),11),(8,9)),((12,(((13,20),((((21,22),23),27),(24,(25,26)))),(14,(((((15,16),17),18),19),28)))),29)))));
tree 'PAUP_2417' = [&U] (1,2,(3,((4,5),(((((6,7),10),(8,9)),11),((12,(((13,20),((((21,22),23),27),(24,(25,26)))),(14,(((((15,16),17),18),19),28)))),29)))));
tree 'PAUP_2418' = [&U] (1,2,(3,((4,5),(((((6,7),(8,9)),10),11),((12,(((13,20),((((21,22),23),27),(24,(25,26)))),(14,((((15,(16,17)),18),19),28)))),29)))));
tree 'PAUP_2419' = [&U] (1,2,(3,((4,5),((((6,(8,9)),(7,10)),11),((12,(((13,20),((((21,22),23),27),(24,(25,26)))),(14,(((((15,16),17),18),19),28)))),29)))));
tree 'PAUP_2420' = [&U] (1,2,(3,((4,5),(((((6,(8,9)),10),7),11),((12,(((13,20),((((21,22),23),27),(24,(25,26)))),(14,(((((15,16),17),18),19),28)))),29)))));
tree 'PAUP_2421' = [&U] (1,2,(3,((4,5),(((((6,(8,9)),7),10),11),((12,(((13,20),((((21,22),23),27),(24,(25,26)))),(14,(((((15,16),17),18),19),28)))),29)))));
tree 'PAUP_2422' = [&U] (1,2,(3,((4,5),(((6,7),((8,9),(10,11))),((12,((13,20),((14,(((((15,16),17),18),19),28)),((((21,22),23),27),(24,(25,26)))))),29)))));
tree 'PAUP_2423' = [&U] (1,2,(3,((4,5),(((((6,7),(8,9)),10),11),((12,((13,20),((14,((((15,(16,17)),18),19),28)),((((21,22),23),27),(24,(25,26)))))),29)))));
tree 'PAUP_2424' = [&U] (1,2,(3,((4,5),((((6,7),((8,9),10)),11),((12,((13,20),((14,(((((15,16),17),18),19),28)),((((21,22),23),27),(24,(25,26)))))),29)))));
tree 'PAUP_2425' = [&U] (1,2,(3,((4,5),(((((6,7),10),11),(8,9)),((12,((13,20),((14,(((((15,16),17),18),19),28)),((((21,22),23),27),(24,(25,26)))))),29)))));
tree 'PAUP_2426' = [&U] (1,2,(3,((4,5),(((((6,7),10),(8,9)),11),((12,((13,20),((14,(((((15,16),17),18),19),28)),((((21,22),23),27),(24,(25,26)))))),29)))));
tree 'PAUP_2427' = [&U] (1,2,(3,((4,5),((((6,(8,9)),(7,10)),11),((12,((13,20),((14,(((((15,16),17),18),19),28)),((((21,22),23),27),(24,(25,26)))))),29)))));
tree 'PAUP_2428' = [&U] (1,2,(3,((4,5),(((((6,(8,9)),10),7),11),((12,((13,20),((14,(((((15,16),17),18),19),28)),((((21,22),23),27),(24,(25,26)))))),29)))));
tree 'PAUP_2429' = [&U] (1,2,(3,((4,5),(((((6,(8,9)),7),10),11),((12,((13,20),((14,(((((15,16),17),18),19),28)),((((21,22),23),27),(24,(25,26)))))),29)))));
tree 'PAUP_2430' = [&U] (1,2,(3,((4,5),(((6,7),((8,9),(10,11))),((12,(((13,20),(((21,22),23),((24,(25,26)),27))),(14,(((((15,16),17),18),19),28)))),29)))));
tree 'PAUP_2431' = [&U] (1,2,(3,((4,5),((((6,7),((8,9),10)),11),((12,(((13,20),(((21,22),23),((24,(25,26)),27))),(14,(((((15,16),17),18),19),28)))),29)))));
tree 'PAUP_2432' = [&U] (1,2,(3,((4,5),(((((6,7),10),11),(8,9)),((12,(((13,20),(((21,22),23),((24,(25,26)),27))),(14,(((((15,16),17),18),19),28)))),29)))));
tree 'PAUP_2433' = [&U] (1,2,(3,((4,5),(((((6,7),10),(8,9)),11),((12,(((13,20),(((21,22),23),((24,(25,26)),27))),(14,(((((15,16),17),18),19),28)))),29)))));
tree 'PAUP_2434' = [&U] (1,2,(3,((4,5),(((((6,7),(8,9)),10),11),((12,(((13,20),(((21,22),23),((24,(25,26)),27))),(14,((((15,(16,17)),18),19),28)))),29)))));
tree 'PAUP_2435' = [&U] (1,2,(3,((4,5),((((6,(8,9)),(7,10)),11),((12,(((13,20),(((21,22),23),((24,(25,26)),27))),(14,(((((15,16),17),18),19),28)))),29)))));
tree 'PAUP_2436' = [&U] (1,2,(3,((4,5),(((((6,(8,9)),10),7),11),((12,(((13,20),(((21,22),23),((24,(25,26)),27))),(14,(((((15,16),17),18),19),28)))),29)))));
tree 'PAUP_2437' = [&U] (1,2,(3,((4,5),(((((6,(8,9)),7),10),11),((12,(((13,20),(((21,22),23),((24,(25,26)),27))),(14,(((((15,16),17),18),19),28)))),29)))));
tree 'PAUP_2438' = [&U] (1,2,(3,((4,5),(((6,7),((8,9),(10,11))),((12,((13,20),((14,(((((15,16),17),18),19),28)),(((21,22),23),((24,(25,26)),27))))),29)))));
tree 'PAUP_2439' = [&U] (1,2,(3,((4,5),(((((6,7),(8,9)),10),11),((12,((13,20),((14,((((15,(16,17)),18),19),28)),(((21,22),23),((24,(25,26)),27))))),29)))));
tree 'PAUP_2440' = [&U] (1,2,(3,((4,5),((((6,7),((8,9),10)),11),((12,((13,20),((14,(((((15,16),17),18),19),28)),(((21,22),23),((24,(25,26)),27))))),29)))));
tree 'PAUP_2441' = [&U] (1,2,(3,((4,5),(((((6,7),10),11),(8,9)),((12,((13,20),((14,(((((15,16),17),18),19),28)),(((21,22),23),((24,(25,26)),27))))),29)))));
tree 'PAUP_2442' = [&U] (1,2,(3,((4,5),(((((6,7),10),(8,9)),11),((12,((13,20),((14,(((((15,16),17),18),19),28)),(((21,22),23),((24,(25,26)),27))))),29)))));
tree 'PAUP_2443' = [&U] (1,2,(3,((4,5),((((6,(8,9)),(7,10)),11),((12,((13,20),((14,(((((15,16),17),18),19),28)),(((21,22),23),((24,(25,26)),27))))),29)))));
tree 'PAUP_2444' = [&U] (1,2,(3,((4,5),(((((6,(8,9)),10),7),11),((12,((13,20),((14,(((((15,16),17),18),19),28)),(((21,22),23),((24,(25,26)),27))))),29)))));
tree 'PAUP_2445' = [&U] (1,2,(3,((4,5),(((((6,(8,9)),7),10),11),((12,((13,20),((14,(((((15,16),17),18),19),28)),(((21,22),23),((24,(25,26)),27))))),29)))));
tree 'PAUP_2446' = [&U] (1,2,(3,((4,5),(((((6,7),(8,9)),10),11),((12,(((13,(14,((((15,(16,17)),18),19),28))),20),((((21,22),23),(24,(25,26))),27))),29)))));
tree 'PAUP_2447' = [&U] (1,2,(3,((4,5),(((((6,7),(8,9)),10),11),((12,((13,((14,((((15,(16,17)),18),19),28)),20)),((((21,22),23),(24,(25,26))),27))),29)))));
tree 'PAUP_2448' = [&U] (1,2,(3,((4,5),(((6,7),((8,9),(10,11))),((12,(((13,20),(14,((((15,(16,17)),18),19),28))),((((21,22),23),(24,(25,26))),27))),29)))));
tree 'PAUP_2449' = [&U] (1,2,(3,((4,5),((((6,7),((8,9),10)),11),((12,(((13,20),(14,((((15,(16,17)),18),19),28))),((((21,22),23),(24,(25,26))),27))),29)))));
tree 'PAUP_2450' = [&U] (1,2,(3,((4,5),(((((6,7),10),11),(8,9)),((12,(((13,20),(14,((((15,(16,17)),18),19),28))),((((21,22),23),(24,(25,26))),27))),29)))));
tree 'PAUP_2451' = [&U] (1,2,(3,((4,5),(((((6,7),10),(8,9)),11),((12,(((13,20),(14,((((15,(16,17)),18),19),28))),((((21,22),23),(24,(25,26))),27))),29)))));
tree 'PAUP_2452' = [&U] (1,2,(3,((4,5),((((6,(8,9)),(7,10)),11),((12,(((13,20),(14,((((15,(16,17)),18),19),28))),((((21,22),23),(24,(25,26))),27))),29)))));
tree 'PAUP_2453' = [&U] (1,2,(3,((4,5),(((((6,(8,9)),10),7),11),((12,(((13,20),(14,((((15,(16,17)),18),19),28))),((((21,22),23),(24,(25,26))),27))),29)))));
tree 'PAUP_2454' = [&U] (1,2,(3,((4,5),(((((6,(8,9)),7),10),11),((12,(((13,20),(14,((((15,(16,17)),18),19),28))),((((21,22),23),(24,(25,26))),27))),29)))));
tree 'PAUP_2455' = [&U] (1,2,(3,((4,5),((6,((7,(10,11)),(8,9))),((12,(((13,20),(14,(((((15,16),17),18),19),28))),((((21,22),23),(24,(25,26))),27))),29)))));
tree 'PAUP_2456' = [&U] (1,2,(3,((4,5),((6,(((7,10),11),(8,9))),((12,(((13,20),(14,(((((15,16),17),18),19),28))),((((21,22),23),(24,(25,26))),27))),29)))));
tree 'PAUP_2457' = [&U] (1,2,(3,((4,5),((6,((7,10,11),(8,9))),((12,(((13,20),(14,(((((15,16),17),18),19),28))),((((21,22),23),(24,(25,26))),27))),29)))));
tree 'PAUP_2458' = [&U] (1,2,(3,((4,5),(((((6,(8,9)),7),10),11),((12,(((13,(((((21,22),23),27),(24,(25,26))),28)),(14,((((15,16),17),18),19))),20)),29)))));
tree 'PAUP_2459' = [&U] (1,2,(3,((4,5),(((((6,7),(8,9)),10),11),((12,((13,((14,((((15,(16,17)),18),19),28)),((((21,22),23),27),(24,(25,26))))),20)),29)))));
tree 'PAUP_2460' = [&U] (1,2,(3,((4,5),(((6,7),((8,9),(10,11))),((12,((13,((14,(((((15,16),17),18),19),28)),((((21,22),23),27),(24,(25,26))))),20)),29)))));
tree 'PAUP_2461' = [&U] (1,2,(3,((4,5),((((6,7),((8,9),10)),11),((12,((13,((14,(((((15,16),17),18),19),28)),((((21,22),23),27),(24,(25,26))))),20)),29)))));
tree 'PAUP_2462' = [&U] (1,2,(3,((4,5),(((((6,7),10),11),(8,9)),((12,((13,((14,(((((15,16),17),18),19),28)),((((21,22),23),27),(24,(25,26))))),20)),29)))));
tree 'PAUP_2463' = [&U] (1,2,(3,((4,5),(((((6,7),10),(8,9)),11),((12,((13,((14,(((((15,16),17),18),19),28)),((((21,22),23),27),(24,(25,26))))),20)),29)))));
tree 'PAUP_2464' = [&U] (1,2,(3,((4,5),((((6,(8,9)),(7,10)),11),((12,((13,((14,(((((15,16),17),18),19),28)),((((21,22),23),27),(24,(25,26))))),20)),29)))));
tree 'PAUP_2465' = [&U] (1,2,(3,((4,5),(((((6,(8,9)),10),7),11),((12,((13,((14,(((((15,16),17),18),19),28)),((((21,22),23),27),(24,(25,26))))),20)),29)))));
tree 'PAUP_2466' = [&U] (1,2,(3,((4,5),(((((6,(8,9)),7),10),11),((12,((13,((14,(((((15,16),17),18),19),28)),((((21,22),23),27),(24,(25,26))))),20)),29)))));
tree 'PAUP_2467' = [&U] (1,2,(3,((4,5),(((((6,7),(8,9)),10),11),((12,(((13,(14,((((15,(16,17)),18),19),28))),((((21,22),23),27),(24,(25,26)))),20)),29)))));
tree 'PAUP_2468' = [&U] (1,2,(3,((4,5),(((6,7),((8,9),(10,11))),((12,(((13,(14,(((((15,16),17),18),19),28))),((((21,22),23),27),(24,(25,26)))),20)),29)))));
tree 'PAUP_2469' = [&U] (1,2,(3,((4,5),((((6,7),((8,9),10)),11),((12,(((13,(14,(((((15,16),17),18),19),28))),((((21,22),23),27),(24,(25,26)))),20)),29)))));
tree 'PAUP_2470' = [&U] (1,2,(3,((4,5),(((((6,7),10),11),(8,9)),((12,(((13,(14,(((((15,16),17),18),19),28))),((((21,22),23),27),(24,(25,26)))),20)),29)))));
tree 'PAUP_2471' = [&U] (1,2,(3,((4,5),(((((6,7),10),(8,9)),11),((12,(((13,(14,(((((15,16),17),18),19),28))),((((21,22),23),27),(24,(25,26)))),20)),29)))));
tree 'PAUP_2472' = [&U] (1,2,(3,((4,5),((((6,(8,9)),(7,10)),11),((12,(((13,(14,(((((15,16),17),18),19),28))),((((21,22),23),27),(24,(25,26)))),20)),29)))));
tree 'PAUP_2473' = [&U] (1,2,(3,((4,5),(((((6,(8,9)),10),7),11),((12,(((13,(14,(((((15,16),17),18),19),28))),((((21,22),23),27),(24,(25,26)))),20)),29)))));
tree 'PAUP_2474' = [&U] (1,2,(3,((4,5),(((((6,(8,9)),7),10),11),((12,(((13,(14,(((((15,16),17),18),19),28))),((((21,22),23),27),(24,(25,26)))),20)),29)))));
tree 'PAUP_2475' = [&U] (1,2,(3,((4,5),(((((6,7),(8,9)),10),11),((12,(((13,(14,((((15,(16,17)),18),19),28))),20),((((21,22),23),27),(24,(25,26))))),29)))));
tree 'PAUP_2476' = [&U] (1,2,(3,((4,5),(((((6,7),(8,9)),10),11),((12,((13,((14,((((15,(16,17)),18),19),28)),20)),((((21,22),23),27),(24,(25,26))))),29)))));
tree 'PAUP_2477' = [&U] (1,2,(3,((4,5),(((6,7),((8,9),(10,11))),((12,(((13,20),(14,((((15,(16,17)),18),19),28))),((((21,22),23),27),(24,(25,26))))),29)))));
tree 'PAUP_2478' = [&U] (1,2,(3,((4,5),((((6,7),((8,9),10)),11),((12,(((13,20),(14,((((15,(16,17)),18),19),28))),((((21,22),23),27),(24,(25,26))))),29)))));
tree 'PAUP_2479' = [&U] (1,2,(3,((4,5),(((((6,7),10),11),(8,9)),((12,(((13,20),(14,((((15,(16,17)),18),19),28))),((((21,22),23),27),(24,(25,26))))),29)))));
tree 'PAUP_2480' = [&U] (1,2,(3,((4,5),(((((6,7),10),(8,9)),11),((12,(((13,20),(14,((((15,(16,17)),18),19),28))),((((21,22),23),27),(24,(25,26))))),29)))));
tree 'PAUP_2481' = [&U] (1,2,(3,((4,5),((((6,(8,9)),(7,10)),11),((12,(((13,20),(14,((((15,(16,17)),18),19),28))),((((21,22),23),27),(24,(25,26))))),29)))));
tree 'PAUP_2482' = [&U] (1,2,(3,((4,5),(((((6,(8,9)),10),7),11),((12,(((13,20),(14,((((15,(16,17)),18),19),28))),((((21,22),23),27),(24,(25,26))))),29)))));
tree 'PAUP_2483' = [&U] (1,2,(3,((4,5),(((((6,(8,9)),7),10),11),((12,(((13,20),(14,((((15,(16,17)),18),19),28))),((((21,22),23),27),(24,(25,26))))),29)))));
tree 'PAUP_2484' = [&U] (1,2,(3,((4,5),((6,((7,(10,11)),(8,9))),((12,(((13,20),(14,(((((15,16),17),18),19),28))),((((21,22),23),27),(24,(25,26))))),29)))));
tree 'PAUP_2485' = [&U] (1,2,(3,((4,5),((6,(((7,10),11),(8,9))),((12,(((13,20),(14,(((((15,16),17),18),19),28))),((((21,22),23),27),(24,(25,26))))),29)))));
tree 'PAUP_2486' = [&U] (1,2,(3,((4,5),((6,((7,10,11),(8,9))),((12,(((13,20),(14,(((((15,16),17),18),19),28))),((((21,22),23),27),(24,(25,26))))),29)))));
tree 'PAUP_2487' = [&U] (1,2,(3,((4,5),(((6,7),((8,9),(10,11))),((12,(((13,(((21,22),23),(((24,25),26),27))),(14,(((((15,16),17),18),19),28))),20)),29)))));
tree 'PAUP_2488' = [&U] (1,2,(3,((4,5),(((((6,7),(8,9)),10),11),((12,(((13,(((21,22),23),(((24,25),26),27))),(14,((((15,(16,17)),18),19),28))),20)),29)))));
tree 'PAUP_2489' = [&U] (1,2,(3,((4,5),((((6,7),((8,9),10)),11),((12,(((13,(((21,22),23),(((24,25),26),27))),(14,(((((15,16),17),18),19),28))),20)),29)))));
tree 'PAUP_2490' = [&U] (1,2,(3,((4,5),(((((6,7),10),11),(8,9)),((12,(((13,(((21,22),23),(((24,25),26),27))),(14,(((((15,16),17),18),19),28))),20)),29)))));
tree 'PAUP_2491' = [&U] (1,2,(3,((4,5),(((((6,7),10),(8,9)),11),((12,(((13,(((21,22),23),(((24,25),26),27))),(14,(((((15,16),17),18),19),28))),20)),29)))));
tree 'PAUP_2492' = [&U] (1,2,(3,((4,5),((((6,(8,9)),(7,10)),11),((12,(((13,(((21,22),23),(((24,25),26),27))),(14,(((((15,16),17),18),19),28))),20)),29)))));
tree 'PAUP_2493' = [&U] (1,2,(3,((4,5),(((((6,(8,9)),10),7),11),((12,(((13,(((21,22),23),(((24,25),26),27))),(14,(((((15,16),17),18),19),28))),20)),29)))));
tree 'PAUP_2494' = [&U] (1,2,(3,((4,5),(((((6,(8,9)),7),10),11),((12,(((13,(((21,22),23),(((24,25),26),27))),(14,(((((15,16),17),18),19),28))),20)),29)))));
tree 'PAUP_2495' = [&U] (1,2,(3,((4,5),(((6,7),((8,9),(10,11))),((12,((13,20),((14,((((15,(16,17)),18),19),28)),(((21,22),23),(((24,25),26),27))))),29)))));
tree 'PAUP_2496' = [&U] (1,2,(3,((4,5),((((6,7),((8,9),10)),11),((12,((13,20),((14,((((15,(16,17)),18),19),28)),(((21,22),23),(((24,25),26),27))))),29)))));
tree 'PAUP_2497' = [&U] (1,2,(3,((4,5),(((((6,7),10),11),(8,9)),((12,((13,20),((14,((((15,(16,17)),18),19),28)),(((21,22),23),(((24,25),26),27))))),29)))));
tree 'PAUP_2498' = [&U] (1,2,(3,((4,5),(((((6,7),10),(8,9)),11),((12,((13,20),((14,((((15,(16,17)),18),19),28)),(((21,22),23),(((24,25),26),27))))),29)))));
tree 'PAUP_2499' = [&U] (1,2,(3,((4,5),((((6,(8,9)),(7,10)),11),((12,((13,20),((14,((((15,(16,17)),18),19),28)),(((21,22),23),(((24,25),26),27))))),29)))));
tree 'PAUP_2500' = [&U] (1,2,(3,((4,5),(((((6,(8,9)),10),7),11),((12,((13,20),((14,((((15,(16,17)),18),19),28)),(((21,22),23),(((24,25),26),27))))),29)))));
tree 'PAUP_2501' = [&U] (1,2,(3,((4,5),(((((6,(8,9)),7),10),11),((12,((13,20),((14,((((15,(16,17)),18),19),28)),(((21,22),23),(((24,25),26),27))))),29)))));
tree 'PAUP_2502' = [&U] (1,2,(3,((4,5),((6,((7,(10,11)),(8,9))),((12,((13,20),((14,(((((15,16),17),18),19),28)),(((21,22),23),(((24,25),26),27))))),29)))));
tree 'PAUP_2503' = [&U] (1,2,(3,((4,5),((6,(((7,10),11),(8,9))),((12,((13,20),((14,(((((15,16),17),18),19),28)),(((21,22),23),(((24,25),26),27))))),29)))));
tree 'PAUP_2504' = [&U] (1,2,(3,((4,5),((6,((7,10,11),(8,9))),((12,((13,20),((14,(((((15,16),17),18),19),28)),(((21,22),23),(((24,25),26),27))))),29)))));
tree 'PAUP_2505' = [&U] (1,2,(3,((4,5),(((((6,(8,9)),7),10),11),((12,(((13,((((21,22),23),((24,(25,26)),27)),28)),(14,((((15,16),17),18),19))),20)),29)))));
tree 'PAUP_2506' = [&U] (1,2,(3,((4,5),(((((6,(8,9)),7),10),11),((12,(((13,((((21,22),23),(((24,26),25),27)),28)),(14,((((15,16),17),18),19))),20)),29)))));
tree 'PAUP_2507' = [&U] (1,2,(3,((4,5),(((6,7),((8,9),(10,11))),((12,(((13,20),(((21,22),23),(((24,25),26),27))),(14,((((15,(16,17)),18),19),28)))),29)))));
tree 'PAUP_2508' = [&U] (1,2,(3,((4,5),((((6,7),((8,9),10)),11),((12,(((13,20),(((21,22),23),(((24,25),26),27))),(14,((((15,(16,17)),18),19),28)))),29)))));
tree 'PAUP_2509' = [&U] (1,2,(3,((4,5),(((((6,7),10),11),(8,9)),((12,(((13,20),(((21,22),23),(((24,25),26),27))),(14,((((15,(16,17)),18),19),28)))),29)))));
tree 'PAUP_2510' = [&U] (1,2,(3,((4,5),(((((6,7),10),(8,9)),11),((12,(((13,20),(((21,22),23),(((24,25),26),27))),(14,((((15,(16,17)),18),19),28)))),29)))));
tree 'PAUP_2511' = [&U] (1,2,(3,((4,5),((((6,(8,9)),(7,10)),11),((12,(((13,20),(((21,22),23),(((24,25),26),27))),(14,((((15,(16,17)),18),19),28)))),29)))));
tree 'PAUP_2512' = [&U] (1,2,(3,((4,5),(((((6,(8,9)),10),7),11),((12,(((13,20),(((21,22),23),(((24,25),26),27))),(14,((((15,(16,17)),18),19),28)))),29)))));
tree 'PAUP_2513' = [&U] (1,2,(3,((4,5),(((((6,(8,9)),7),10),11),((12,(((13,20),(((21,22),23),(((24,25),26),27))),(14,((((15,(16,17)),18),19),28)))),29)))));
tree 'PAUP_2514' = [&U] (1,2,(3,((4,5),((6,((7,(10,11)),(8,9))),((12,(((13,20),(((21,22),23),(((24,25),26),27))),(14,(((((15,16),17),18),19),28)))),29)))));
tree 'PAUP_2515' = [&U] (1,2,(3,((4,5),((6,(((7,10),11),(8,9))),((12,(((13,20),(((21,22),23),(((24,25),26),27))),(14,(((((15,16),17),18),19),28)))),29)))));
tree 'PAUP_2516' = [&U] (1,2,(3,((4,5),((6,((7,10,11),(8,9))),((12,(((13,20),(((21,22),23),(((24,25),26),27))),(14,(((((15,16),17),18),19),28)))),29)))));
tree 'PAUP_2517' = [&U] (1,2,(3,((4,5),(((6,7),((8,9),(10,11))),((12,(((13,((((21,22),23),((24,25),26)),27)),(14,(((((15,16),17),18),19),28))),20)),29)))));
tree 'PAUP_2518' = [&U] (1,2,(3,((4,5),(((((6,7),(8,9)),10),11),((12,(((13,((((21,22),23),((24,25),26)),27)),(14,((((15,(16,17)),18),19),28))),20)),29)))));
tree 'PAUP_2519' = [&U] (1,2,(3,((4,5),((((6,7),((8,9),10)),11),((12,(((13,((((21,22),23),((24,25),26)),27)),(14,(((((15,16),17),18),19),28))),20)),29)))));
tree 'PAUP_2520' = [&U] (1,2,(3,((4,5),(((((6,7),10),11),(8,9)),((12,(((13,((((21,22),23),((24,25),26)),27)),(14,(((((15,16),17),18),19),28))),20)),29)))));
tree 'PAUP_2521' = [&U] (1,2,(3,((4,5),(((((6,7),10),(8,9)),11),((12,(((13,((((21,22),23),((24,25),26)),27)),(14,(((((15,16),17),18),19),28))),20)),29)))));
tree 'PAUP_2522' = [&U] (1,2,(3,((4,5),((((6,(8,9)),(7,10)),11),((12,(((13,((((21,22),23),((24,25),26)),27)),(14,(((((15,16),17),18),19),28))),20)),29)))));
tree 'PAUP_2523' = [&U] (1,2,(3,((4,5),(((((6,(8,9)),10),7),11),((12,(((13,((((21,22),23),((24,25),26)),27)),(14,(((((15,16),17),18),19),28))),20)),29)))));
tree 'PAUP_2524' = [&U] (1,2,(3,((4,5),(((((6,(8,9)),7),10),11),((12,(((13,((((21,22),23),((24,25),26)),27)),(14,(((((15,16),17),18),19),28))),20)),29)))));
tree 'PAUP_2525' = [&U] (1,2,(3,((4,5),(((6,7),((8,9),(10,11))),((12,(((13,((((21,22),23),27),((24,25),26))),(14,(((((15,16),17),18),19),28))),20)),29)))));
tree 'PAUP_2526' = [&U] (1,2,(3,((4,5),(((((6,7),(8,9)),10),11),((12,(((13,((((21,22),23),27),((24,25),26))),(14,((((15,(16,17)),18),19),28))),20)),29)))));
tree 'PAUP_2527' = [&U] (1,2,(3,((4,5),((((6,7),((8,9),10)),11),((12,(((13,((((21,22),23),27),((24,25),26))),(14,(((((15,16),17),18),19),28))),20)),29)))));
tree 'PAUP_2528' = [&U] (1,2,(3,((4,5),(((((6,7),10),11),(8,9)),((12,(((13,((((21,22),23),27),((24,25),26))),(14,(((((15,16),17),18),19),28))),20)),29)))));
tree 'PAUP_2529' = [&U] (1,2,(3,((4,5),(((((6,7),10),(8,9)),11),((12,(((13,((((21,22),23),27),((24,25),26))),(14,(((((15,16),17),18),19),28))),20)),29)))));
tree 'PAUP_2530' = [&U] (1,2,(3,((4,5),((((6,(8,9)),(7,10)),11),((12,(((13,((((21,22),23),27),((24,25),26))),(14,(((((15,16),17),18),19),28))),20)),29)))));
tree 'PAUP_2531' = [&U] (1,2,(3,((4,5),(((((6,(8,9)),10),7),11),((12,(((13,((((21,22),23),27),((24,25),26))),(14,(((((15,16),17),18),19),28))),20)),29)))));
tree 'PAUP_2532' = [&U] (1,2,(3,((4,5),(((((6,(8,9)),7),10),11),((12,(((13,((((21,22),23),27),((24,25),26))),(14,(((((15,16),17),18),19),28))),20)),29)))));
tree 'PAUP_2533' = [&U] (1,2,(3,((4,5),(((((6,7),(8,9)),10),11),((12,((13,((14,((((15,(16,17)),18),19),28)),(((21,22),23),((24,(25,26)),27)))),20)),29)))));
tree 'PAUP_2534' = [&U] (1,2,(3,((4,5),(((((6,7),(8,9)),10),11),((12,((13,((14,((((15,(16,17)),18),19),28)),(((21,22),23),(((24,26),25),27)))),20)),29)))));
tree 'PAUP_2535' = [&U] (1,2,(3,((4,5),(((6,7),((8,9),(10,11))),((12,((13,((14,((((15,(16,17)),18),19),28)),(((21,22),23),(((24,25),26),27)))),20)),29)))));
tree 'PAUP_2536' = [&U] (1,2,(3,((4,5),((((6,7),((8,9),10)),11),((12,((13,((14,((((15,(16,17)),18),19),28)),(((21,22),23),(((24,25),26),27)))),20)),29)))));
tree 'PAUP_2537' = [&U] (1,2,(3,((4,5),(((((6,7),10),11),(8,9)),((12,((13,((14,((((15,(16,17)),18),19),28)),(((21,22),23),(((24,25),26),27)))),20)),29)))));
tree 'PAUP_2538' = [&U] (1,2,(3,((4,5),(((((6,7),10),(8,9)),11),((12,((13,((14,((((15,(16,17)),18),19),28)),(((21,22),23),(((24,25),26),27)))),20)),29)))));
tree 'PAUP_2539' = [&U] (1,2,(3,((4,5),((((6,(8,9)),(7,10)),11),((12,((13,((14,((((15,(16,17)),18),19),28)),(((21,22),23),(((24,25),26),27)))),20)),29)))));
tree 'PAUP_2540' = [&U] (1,2,(3,((4,5),(((((6,(8,9)),10),7),11),((12,((13,((14,((((15,(16,17)),18),19),28)),(((21,22),23),(((24,25),26),27)))),20)),29)))));
tree 'PAUP_2541' = [&U] (1,2,(3,((4,5),(((((6,(8,9)),7),10),11),((12,((13,((14,((((15,(16,17)),18),19),28)),(((21,22),23),(((24,25),26),27)))),20)),29)))));
tree 'PAUP_2542' = [&U] (1,2,(3,((4,5),(((6,7),((8,9),(10,11))),((12,((13,((14,(((((15,16),17),18),19),28)),(((21,22),23),((24,(25,26)),27)))),20)),29)))));
tree 'PAUP_2543' = [&U] (1,2,(3,((4,5),((((6,7),((8,9),10)),11),((12,((13,((14,(((((15,16),17),18),19),28)),(((21,22),23),((24,(25,26)),27)))),20)),29)))));
tree 'PAUP_2544' = [&U] (1,2,(3,((4,5),(((((6,7),10),11),(8,9)),((12,((13,((14,(((((15,16),17),18),19),28)),(((21,22),23),((24,(25,26)),27)))),20)),29)))));
tree 'PAUP_2545' = [&U] (1,2,(3,((4,5),(((((6,7),10),(8,9)),11),((12,((13,((14,(((((15,16),17),18),19),28)),(((21,22),23),((24,(25,26)),27)))),20)),29)))));
tree 'PAUP_2546' = [&U] (1,2,(3,((4,5),((((6,(8,9)),(7,10)),11),((12,((13,((14,(((((15,16),17),18),19),28)),(((21,22),23),((24,(25,26)),27)))),20)),29)))));
tree 'PAUP_2547' = [&U] (1,2,(3,((4,5),(((((6,(8,9)),10),7),11),((12,((13,((14,(((((15,16),17),18),19),28)),(((21,22),23),((24,(25,26)),27)))),20)),29)))));
tree 'PAUP_2548' = [&U] (1,2,(3,((4,5),(((((6,(8,9)),7),10),11),((12,((13,((14,(((((15,16),17),18),19),28)),(((21,22),23),((24,(25,26)),27)))),20)),29)))));
[truncated: 134,792 more chars]
