# Supplementary material for: Returning to the roots: resolution, reproducibility, and robusticity in the phylogenetic inference of Dissorophidae (Amphibia: Temnospondyli)
Source: PeerJ. 2021 Nov 8;9:e12423. doi: 10.7717/peerj.12423 (PMC8582317; doi:10.7717/peerj.12423)
Supplement: Supplemental Information 4 [file peerj-09-12423-s004.zip › new .tre files/P1BC_no wildcards.tre]

#NEXUS 

Begin trees;  [Treefile saved Saturday, August 14, 2021 at 9:57:55 AM Pacific Daylight Time]
[!>Tree(s) input to PAUP* as user-defined tree(s)
>
>64 trees read from TREES block; time used = 0.02 sec (CPU time = 0.01 sec)
]
	Translate
		1 Greererpeton,
		2 Proterogyrinus,
		3 Perryella,
		4 Micromelerpeton_credneri,
		5 Fedexia,
		6 Acheloma,
		7 Phonerpeton,
		8 Tambachia,
		9 Rotaryus,
		10 Anconastes,
		11 Ecolsonia,
		12 Conjunctio,
		13 Cacops_woehri,
		14 Cacops_morrisi,
		15 Cacops_aspidephorus,
		16 Dissorophus,
		17 Diploseira,
		18 Broiliellus_reiszi,
		19 Broiliellus_brevis,
		20 Broiliellus_texensis,
		21 Broiliellus_arroyoensis,
		22 Broiliellus_olsoni,
		23 Tersomius_texensis,
		24 Eoscopus,
		25 Broiliellus_hektotopos,
		26 Doleserpeton,
		27 Pasawioops,
		28 Dendrysekos,
		29 Eryops_megacephalus,
		30 Chenoprosopus_milleri
		;
tree tnt_1 = [&U] (1,2,((3,(4,((((5,(6,7)),(8,(9,(10,11)))),((12,(13,(14,15))),(((16,(17,18)),(19,20)),(21,22)))),(23,(24,(25,(26,27))))))),(28,(29,30))));
tree tnt_2 = [&U] (1,2,((3,(4,((((5,(6,7)),(8,(9,(10,11)))),((12,(13,(14,15))),(((16,18),17),((19,20),(21,22))))),(23,(24,(25,(26,27))))))),(28,(29,30))));
tree tnt_3 = [&U] (1,2,((3,(4,((((5,(6,7)),(8,(9,(10,11)))),((12,(13,(14,15))),((((16,(17,18)),(19,20)),22),21))),(23,(24,(25,(26,27))))))),(28,(29,30))));
tree tnt_4 = [&U] (1,2,((3,(4,((((5,(6,7)),(8,(9,(10,11)))),((12,(13,(14,15))),((((16,(17,18)),22),(19,20)),21))),(23,(24,(25,(26,27))))))),(28,(29,30))));
tree tnt_5 = [&U] (1,2,((3,(4,((((5,(6,7)),(8,(9,(10,11)))),((12,(13,(14,15))),(((16,(17,18)),((19,20),22)),21))),(23,(24,(25,(26,27))))))),(28,(29,30))));
tree tnt_6 = [&U] (1,2,((3,(4,((((5,(6,7)),(8,(9,(10,11)))),((12,(13,(14,15))),((((16,22),(17,18)),(19,20)),21))),(23,(24,(25,(26,27))))))),(28,(29,30))));
tree tnt_7 = [&U] (1,2,((3,(4,((((5,(6,7)),(8,(9,(10,11)))),((12,(13,(14,15))),(((16,((17,18),22)),(19,20)),21))),(23,(24,(25,(26,27))))))),(28,(29,30))));
tree tnt_8 = [&U] (1,2,((3,(4,((((5,(6,7)),(8,(9,(10,11)))),((12,(13,(14,15))),(((16,((17,22),18)),(19,20)),21))),(23,(24,(25,(26,27))))))),(28,(29,30))));
tree tnt_9 = [&U] (1,2,((3,(4,((((5,(6,7)),(8,(9,(10,11)))),((12,(13,(14,15))),(((16,18),17),(((19,21),20),22)))),(23,(24,(25,(26,27))))))),(28,(29,30))));
tree tnt_10 = [&U] (1,2,((3,(4,((((5,(6,7)),(8,(9,(10,11)))),((12,(13,(14,15))),(((16,18),17),(((19,20),21),22)))),(23,(24,(25,(26,27))))))),(28,(29,30))));
tree tnt_11 = [&U] (1,2,((3,(4,((((5,(6,7)),(8,(9,(10,11)))),((12,(13,(14,15))),((((16,22),18),17),((19,20),21)))),(23,(24,(25,(26,27))))))),(28,(29,30))));
tree tnt_12 = [&U] (1,2,((3,(4,((((5,(6,7)),(8,(9,(10,11)))),((12,(13,(14,15))),((((16,18),17),22),((19,20),21)))),(23,(24,(25,(26,27))))))),(28,(29,30))));
tree tnt_13 = [&U] (1,2,((3,(4,((((5,(6,7)),(8,(9,(10,11)))),((12,(13,(14,15))),(((16,18),(17,22)),((19,20),21)))),(23,(24,(25,(26,27))))))),(28,(29,30))));
tree tnt_14 = [&U] (1,2,((3,(4,((((5,(6,7)),(8,(9,(10,11)))),((12,(13,(14,15))),((((16,18),22),17),((19,20),21)))),(23,(24,(25,(26,27))))))),(28,(29,30))));
tree tnt_15 = [&U] (1,2,(((3,((((5,((6,7),9)),((8,10),11)),(((12,(13,(14,15))),(((((16,19),(20,21)),17),22),18)),25)),((23,(26,27)),24))),4),(28,(29,30))));
tree tnt_16 = [&U] (1,2,(((3,(((5,(((6,7),9),((8,10),11))),(((12,(13,(14,15))),(((((16,19),(20,21)),17),22),18)),25)),((23,(26,27)),24))),4),(28,(29,30))));
tree tnt_17 = [&U] (1,2,(((3,(((((5,((6,7),9)),((8,10),11)),((12,(13,(14,15))),(((((16,19),(20,21)),17),22),18))),((23,(26,27)),24)),25)),4),(28,(29,30))));
tree tnt_18 = [&U] (1,2,(((3,((((5,((6,7),9)),((8,10),11)),((12,(13,(14,15))),(((((16,19),(20,21)),17),22),18))),((23,(25,(26,27))),24))),4),(28,(29,30))));
tree tnt_19 = [&U] (1,2,(((3,(((((5,((6,7),9)),((8,10),11)),((12,(13,(14,15))),(((((16,19),(20,21)),17),18),22))),((23,(26,27)),24)),25)),4),(28,(29,30))));
tree tnt_20 = [&U] (1,2,(((3,((((5,((6,7),9)),((8,10),11)),((12,(13,(14,15))),(((((16,19),(20,21)),17),18),22))),((23,(25,(26,27))),24))),4),(28,(29,30))));
tree tnt_21 = [&U] (1,2,(((3,(((((5,((6,7),9)),((8,10),11)),((12,(13,(14,15))),(((((16,19),(20,21)),22),17),18))),((23,(26,27)),24)),25)),4),(28,(29,30))));
tree tnt_22 = [&U] (1,2,(((3,((((5,((6,7),9)),((8,10),11)),((12,(13,(14,15))),(((((16,19),(20,21)),22),17),18))),((23,(25,(26,27))),24))),4),(28,(29,30))));
tree tnt_23 = [&U] (1,2,(((3,((((((((5,(6,7)),(8,(9,(10,11)))),((12,(13,(14,15))),(((16,18),17),(((19,20),22),21)))),23),24),25),27),26)),4),(28,(29,30))));
tree tnt_24 = [&U] (1,2,(((3,((((((((5,(6,7)),(8,(9,(10,11)))),((12,(13,(14,15))),(((16,18),17),(((19,21),20),22)))),23),24),25),27),26)),4),(28,(29,30))));
tree tnt_25 = [&U] (1,2,(((3,((((((((5,(6,7)),(8,(9,(10,11)))),((12,(13,(14,15))),((((16,18),17),22),((19,20),21)))),23),24),25),27),26)),4),(28,(29,30))));
tree tnt_26 = [&U] (1,2,(((3,((((((((5,(6,7)),(8,(9,(10,11)))),((12,(13,(14,15))),(((16,18),17),(((19,20),21),22)))),23),24),25),27),26)),4),(28,(29,30))));
tree tnt_27 = [&U] (1,2,(((3,((((((((5,(6,7)),(8,(9,(10,11)))),((12,(13,(14,15))),(((16,18),(17,22)),((19,20),21)))),23),24),25),27),26)),4),(28,(29,30))));
tree tnt_28 = [&U] (1,2,(((3,((((((((5,(6,7)),(8,(9,(10,11)))),((12,(13,(14,15))),((((16,18),22),17),((19,20),21)))),23),24),25),27),26)),4),(28,(29,30))));
tree tnt_29 = [&U] (1,2,(((3,((((((((5,(6,7)),(8,(9,(10,11)))),((12,(13,(14,15))),((((16,22),18),17),((19,20),21)))),23),24),25),27),26)),4),(28,(29,30))));
tree tnt_30 = [&U] (1,2,(((3,((((((((5,(6,7)),(8,(9,(10,11)))),((12,(13,(14,15))),(((16,18),17),(((19,20),22),21)))),23),24),25),26),27)),4),(28,(29,30))));
tree tnt_31 = [&U] (1,2,(((3,((((((((5,(6,7)),(8,(9,(10,11)))),((12,(13,(14,15))),(((16,(17,18)),((19,20),22)),21))),23),24),25),27),26)),4),(28,(29,30))));
tree tnt_32 = [&U] (1,2,(((3,((((((((5,(6,7)),(8,(9,(10,11)))),((12,(13,(14,15))),((((16,(17,18)),(19,20)),22),21))),23),24),25),27),26)),4),(28,(29,30))));
tree tnt_33 = [&U] (1,2,(((3,((((((((5,(6,7)),(8,(9,(10,11)))),((12,(13,(14,15))),(((16,((17,22),18)),(19,20)),21))),23),24),25),27),26)),4),(28,(29,30))));
tree tnt_34 = [&U] (1,2,(((3,((((((((5,(6,7)),(8,(9,(10,11)))),((12,(13,(14,15))),((((16,(17,18)),(19,20)),21),22))),23),24),25),27),26)),4),(28,(29,30))));
tree tnt_35 = [&U] (1,2,(((3,((((((((5,(6,7)),(8,(9,(10,11)))),((12,(13,(14,15))),((((16,(17,18)),22),(19,20)),21))),23),24),25),27),26)),4),(28,(29,30))));
tree tnt_36 = [&U] (1,2,(((3,((((((((5,(6,7)),(8,(9,(10,11)))),((12,(13,(14,15))),((((16,22),(17,18)),(19,20)),21))),23),24),25),27),26)),4),(28,(29,30))));
tree tnt_37 = [&U] (1,2,(((3,((((((((5,(6,7)),(8,(9,(10,11)))),((12,(13,(14,15))),(((16,((17,18),22)),(19,20)),21))),23),24),25),27),26)),4),(28,(29,30))));
tree tnt_38 = [&U] (1,2,(((3,((((((((5,(6,7)),(8,(9,(10,11)))),((12,(13,(14,15))),(((16,((17,22),18)),(19,20)),21))),23),24),25),26),27)),4),(28,(29,30))));
tree tnt_39 = [&U] (1,2,(((3,((((((((5,(6,7)),(8,(9,(10,11)))),((12,(13,(14,15))),((((16,(17,18)),(19,20)),21),22))),23),24),25),26),27)),4),(28,(29,30))));
tree tnt_40 = [&U] (1,2,(((3,((((((((5,(6,7)),(8,(9,(10,11)))),((12,(13,(14,15))),((((16,(17,18)),22),(19,20)),21))),23),24),25),26),27)),4),(28,(29,30))));
tree tnt_41 = [&U] (1,2,(((3,((((((((5,(6,7)),(8,(9,(10,11)))),((12,(13,(14,15))),((((16,22),(17,18)),(19,20)),21))),23),24),25),26),27)),4),(28,(29,30))));
tree tnt_42 = [&U] (1,2,(((3,((((((((5,(6,7)),(8,(9,(10,11)))),((12,(13,(14,15))),(((16,((17,18),22)),(19,20)),21))),23),24),25),26),27)),4),(28,(29,30))));
tree tnt_43 = [&U] (1,2,(((3,((((((((5,(6,7)),(8,(9,(10,11)))),((12,(13,(14,15))),(((16,18),17),(((19,21),20),22)))),23),24),25),26),27)),4),(28,(29,30))));
tree tnt_44 = [&U] (1,2,(((3,((((((((5,(6,7)),(8,(9,(10,11)))),((12,(13,(14,15))),(((16,18),17),(((19,20),21),22)))),23),24),25),26),27)),4),(28,(29,30))));
tree tnt_45 = [&U] (1,2,(((3,((((((((5,(6,7)),(8,(9,(10,11)))),((12,(13,(14,15))),(((16,18),(17,22)),((19,21),20)))),23),24),25),26),27)),4),(28,(29,30))));
tree tnt_46 = [&U] (1,2,(((3,((((((((5,(6,7)),(8,(9,(10,11)))),((12,(13,(14,15))),((((16,18),22),17),((19,21),20)))),23),24),25),26),27)),4),(28,(29,30))));
tree tnt_47 = [&U] (1,2,(((3,((((((((5,(6,7)),(8,(9,(10,11)))),((12,(13,(14,15))),((((16,22),18),17),((19,21),20)))),23),24),25),26),27)),4),(28,(29,30))));
tree tnt_48 = [&U] (1,2,(((3,((((((((5,(6,7)),(8,(9,(10,11)))),((12,(13,(14,15))),((((16,18),17),22),((19,21),20)))),23),24),25),26),27)),4),(28,(29,30))));
tree tnt_49 = [&U] (1,2,(((3,((((((((5,(6,7)),(8,(9,(10,11)))),((12,(13,(14,15))),(((16,(17,18)),((19,20),22)),21))),23),24),25),26),27)),4),(28,(29,30))));
tree tnt_50 = [&U] (1,2,(((3,((((((((5,(6,7)),(8,(9,(10,11)))),((12,(13,(14,15))),((((16,(17,18)),(19,20)),22),21))),23),24),25),26),27)),4),(28,(29,30))));
tree tnt_51 = [&U] (1,2,((3,(4,(((((5,(6,7)),11),((8,10),9)),((12,(13,(14,15))),(((16,(18,22)),17),((19,20),21)))),(23,(24,(25,(26,27))))))),(28,(29,30))));
tree tnt_52 = [&U] (1,2,((3,(4,(((((5,(6,7)),11),((8,10),9)),((12,(13,(14,15))),((((16,18),17),((19,20),21)),22))),(23,(24,(25,(26,27))))))),(28,(29,30))));
tree tnt_53 = [&U] (1,2,((3,(4,(((((5,(6,7)),11),((8,10),9)),((12,(13,(14,15))),((((16,18),17),22),((19,20),21)))),(23,(24,(25,(26,27))))))),(28,(29,30))));
tree tnt_54 = [&U] (1,2,((3,(4,(((((5,(6,7)),11),((8,10),9)),((12,(13,(14,15))),(((16,18),17),(((19,20),21),22)))),(23,(24,(25,(26,27))))))),(28,(29,30))));
tree tnt_55 = [&U] (1,2,((3,(4,(((((5,(6,7)),11),((8,10),9)),((12,(13,(14,15))),((((16,18),22),17),((19,20),21)))),(23,(24,(25,(26,27))))))),(28,(29,30))));
tree tnt_56 = [&U] (1,2,((3,(4,(((((5,(6,7)),11),((8,10),9)),((12,(13,(14,15))),(((16,18),(17,22)),((19,20),21)))),(23,(24,(25,(26,27))))))),(28,(29,30))));
tree tnt_57 = [&U] (1,2,((3,(4,(((((5,(6,7)),11),((8,10),9)),((12,(13,(14,15))),(((16,18),17),(((19,20),22),21)))),(23,(24,(25,(26,27))))))),(28,(29,30))));
tree tnt_58 = [&U] (1,2,((3,(4,(((((5,(6,7)),11),((8,10),9)),((12,(13,(14,15))),(((16,(17,(18,22))),(19,20)),21))),(23,(24,(25,(26,27))))))),(28,(29,30))));
tree tnt_59 = [&U] (1,2,((3,(4,(((((5,(6,7)),11),((8,10),9)),((12,(13,(14,15))),((((16,(17,18)),(19,20)),21),22))),(23,(24,(25,(26,27))))))),(28,(29,30))));
tree tnt_60 = [&U] (1,2,((3,(4,(((((5,(6,7)),11),((8,10),9)),((12,(13,(14,15))),(((16,(17,18)),((19,20),22)),21))),(23,(24,(25,(26,27))))))),(28,(29,30))));
tree tnt_61 = [&U] (1,2,((3,(4,(((((5,(6,7)),11),((8,10),9)),((12,(13,(14,15))),(((16,((17,18),22)),(19,20)),21))),(23,(24,(25,(26,27))))))),(28,(29,30))));
tree tnt_62 = [&U] (1,2,((3,(4,(((((5,(6,7)),11),((8,10),9)),((12,(13,(14,15))),((((16,(17,18)),(19,20)),22),21))),(23,(24,(25,(26,27))))))),(28,(29,30))));
tree tnt_63 = [&U] (1,2,((3,(4,(((((5,(6,7)),11),((8,10),9)),((12,(13,(14,15))),((((16,(17,18)),22),(19,20)),21))),(23,(24,(25,(26,27))))))),(28,(29,30))));
tree tnt_64 = [&U] (1,2,((3,(4,(((((5,(6,7)),11),((8,10),9)),((12,(13,(14,15))),((((16,22),(17,18)),(19,20)),21))),(23,(24,(25,(26,27))))))),(28,(29,30))));
End;
