# Supplementary material for: Returning to the roots: resolution, reproducibility, and robusticity in the phylogenetic inference of Dissorophidae (Amphibia: Temnospondyli)
Source: PeerJ. 2021 Nov 8;9:e12423. doi: 10.7717/peerj.12423 (PMC8582317; doi:10.7717/peerj.12423)
Supplement: Supplemental Information 4 [file peerj-09-12423-s004.zip › new .tre files/P9B_no wildcards.tre]

#NEXUS 

Begin trees;  [Treefile saved Saturday, August 14, 2021 at 6:33:40 PM Pacific Daylight Time]
[!>Tree(s) input to PAUP* as user-defined tree(s)
>
>12 trees read from TREES block; time used = 0.00 sec (CPU time = 0.00 sec)
]
	Translate
		1 Dendrysekos_helogenes,
		2 Sclerocephalus_haeuseri,
		3 Micromelerpeton_credneri,
		4 Platyrhinops_lyelli,
		5 Doleserpeton_annectens,
		6 Fedexia_striegeli,
		7 Ecolsonia_cutlerensis,
		8 Acheloma_dunni,
		9 Phonerpeton_pricei,
		10 Anconastes_vesperus,
		11 Tambachia_trogallas,
		12 Platyhystrix_rugosus,
		13 Aspidosaurus_binasser,
		14 Broiliellus_olsoni,
		15 Broiliellus_reiszi,
		16 Dissorophus_multicinctus,
		17 Diploseira_angusta,
		18 Broiliellus_texensis,
		19 Broiliellus_brevis,
		20 Anakamacops_petrolicus,
		21 Cacops_woehri,
		22 Cacops_morrisi,
		23 Cacops_aspidephorus,
		24 Kamacops_acervalis,
		25 Zygosaurus_lucius
		;
tree tnt_1 = [&U] (1,2,(3,((4,5),((6,(7,((8,9),(10,11)))),(12,(13,((14,(15,((16,17),(18,19)))),((20,(21,(22,23))),(24,25)))))))));
tree tnt_2 = [&U] (1,2,(3,((4,5),((6,(7,((8,9),(10,11)))),(12,(13,((14,(15,((16,17),(18,19)))),(((20,24),25),(21,(22,23))))))))));
tree tnt_3 = [&U] (1,2,(3,((4,5),((6,(7,((8,9),(10,11)))),(12,(13,((14,(15,((16,17),(18,19)))),((20,(24,25)),(21,(22,23))))))))));
tree tnt_4 = [&U] (1,2,(3,((4,5),((6,(7,((8,(10,11)),9))),(12,(13,((14,(15,((16,17),(18,19)))),((20,(21,(22,23))),(24,25)))))))));
tree tnt_5 = [&U] (1,2,(3,((4,5),((6,(7,((8,(10,11)),9))),(12,(13,((14,(15,((16,17),(18,19)))),(((20,24),25),(21,(22,23))))))))));
tree tnt_6 = [&U] (1,2,(3,((4,5),((6,(7,((8,(10,11)),9))),(12,(13,((14,(15,((16,17),(18,19)))),((20,(24,25)),(21,(22,23))))))))));
tree tnt_7 = [&U] (1,2,(3,((4,5),((6,(7,((8,9),(10,11)))),(12,(13,((14,(15,((16,18),(17,19)))),((20,(21,(22,23))),(24,25)))))))));
tree tnt_8 = [&U] (1,2,(3,((4,5),((6,(7,((8,9),(10,11)))),(12,(13,((14,(15,((16,18),(17,19)))),(((20,24),25),(21,(22,23))))))))));
tree tnt_9 = [&U] (1,2,(3,((4,5),((6,(7,((8,9),(10,11)))),(12,(13,((14,(15,((16,18),(17,19)))),((20,(24,25)),(21,(22,23))))))))));
tree tnt_10 = [&U] (1,2,(3,((4,5),((6,(7,((8,(10,11)),9))),(12,(13,((14,(15,((16,18),(17,19)))),((20,(21,(22,23))),(24,25)))))))));
tree tnt_11 = [&U] (1,2,(3,((4,5),((6,(7,((8,(10,11)),9))),(12,(13,((14,(15,((16,18),(17,19)))),(((20,24),25),(21,(22,23))))))))));
tree tnt_12 = [&U] (1,2,(3,((4,5),((6,(7,((8,(10,11)),9))),(12,(13,((14,(15,((16,18),(17,19)))),((20,(24,25)),(21,(22,23))))))))));
End;
